# Supplementary material for: Differences in thermal expansion and motion ability for herringbone and face-to-face π-stacked solids
Source: IUCrJ. 2021 Nov 3;9(Pt 1):31–42. doi: 10.1107/S2052252521009593 (PMC8733877; doi:10.1107/S2052252521009593)
Supplement: Supplementary file 3 [file m-09-00031-sup3.zip]

Archive with 16 entries (16 files):
- azo-Br b + azo-I Br.pdf
- azo-I + azo-Br a.pdf
- azos.cif
- diazo-I + diazo-Br.pdf
- diazo-I Br.pdf
- diazos.cif
- diimines.cif
- diimines.pdf
- diolefin-I + diolefin-Br.pdf
- diolefin-I Br.pdf
- diolefins.cif
- imines.cif
- imines.pdf
- olefin-I + olefin-Br.pdf
- olefin-I Br.pdf
- olefins.cif
