# Supplementary material for: Differences in thermal expansion and motion ability for herringbone and face-to-face π-stacked solids
Source: IUCrJ. 2021 Nov 3;9(Pt 1):31–42. doi: 10.1107/S2052252521009593 (PMC8733877; doi:10.1107/S2052252521009593)
Supplement: Supplementary file 3 [file m-09-00031-sup3.zip › azos.cif]

#==============================================================================
#
# SUBMISSION DETAILS
# Name and address of author for correspondence

 
_publ_contact_author_name       'Kristin M. Hutchins'
_publ_contact_author_address  
;
Department of Chemistry & Biochemistry
Texas Tech University
Box 41061
Luboock, TX  79409-1061
;
_publ_contact_author_email       'kristin.hutchins@ttu.edu'
_publ_contact_author_fax         '(+1)806-742-1289'
_publ_contact_author_phone       '(+1)806-834-2744'
 
 
_publ_contact_letter
;
 Submission dated :2021-06-14
 
Please consider this CIF for submission to the Cambridge Crystallographic
Data Centre. I certify that all authors have seen and approved of this
submission, that all have made significant scientific contributions to the
work reported, and that all share responsibility and accountability for
the results.
 
This CIF is submitted as part of a journal submission
<?>
;
 
 
#==============================================================================
#
# TITLE AND AUTHOR LIST
 

loop_
 _publ_author_name
 _publ_author_address

'Ding, Xiaodan'
;Department of Chemistry & Biochemistry
Texas Tech University
1204 Boston Ave.
Luboock, TX  79409-1061
;
'Zahid, Ethan'
;Department of Chemistry & Biochemistry
Texas Tech University
1204 Boston Ave.
Luboock, TX  79409-1061
;
'Unruh, Daniel K.'
;Department of Chemistry & Biochemistry
Texas Tech University
1204 Boston Ave.
Luboock, TX  79409-1061
;
'Hutchins, Kristin M.'
;Department of Chemistry & Biochemistry
Texas Tech University
1204 Boston Ave.
Luboock, TX  79409-1061
;
 

data_azoI_190

# start Validation Reply Form
_vrf_PLAT088_azoI_190
;
PROBLEM: Poor Data / Parameter Ratio ....................       9.52 Note  
RESPONSE: Due to the number of atoms that were modeled as positionally 
          disordered.
;
_vrf_PLAT088_azoI_210
;
PROBLEM: Poor Data / Parameter Ratio ....................       9.52 Note  
RESPONSE: Due to the number of atoms that were modeled as positionally 
          disordered.
;
_vrf_PLAT911_azoI_210
;
PROBLEM: Missing FCF Refl Between Thmin & STh/L=    0.600          3 Report
RESPONSE: These reflections were omitted during the absorption correction.
;
_vrf_PLAT088_azoI_230
;
PROBLEM: Poor Data / Parameter Ratio ....................       9.56 Note  
RESPONSE: Due to the number of atoms that were modeled as positionally 
          disordered.
;
_vrf_PLAT911_azoI_230
;
PROBLEM: Missing FCF Refl Between Thmin & STh/L=    0.600          2 Report
RESPONSE: These reflections were omitted during the absorption correction.
;
_vrf_PLAT088_azoI_250
;
PROBLEM: Poor Data / Parameter Ratio ....................       9.66 Note  
RESPONSE: Due to the number of atoms that were modeled as positionally 
          disordered.
;
_vrf_PLAT088_azoI_270
;
PROBLEM: Poor Data / Parameter Ratio ....................       9.68 Note  
RESPONSE: Due to the number of atoms that were modeled as positionally 
          disordered.
;
_vrf_PLAT911_azoI_270
;
PROBLEM: Missing FCF Refl Between Thmin & STh/L=    0.600          3 Report
RESPONSE: These reflections were omitted during the absorption correction.
;
_vrf_PLAT088_azoI_290
;
PROBLEM: Poor Data / Parameter Ratio ....................       9.74 Note  
RESPONSE: Due to the number of atoms that were modeled as positionally 
          disordered.
;
_vrf_PLAT911_azoI_290
;
PROBLEM: Missing FCF Refl Between Thmin & STh/L=    0.600          4 Report
RESPONSE: These reflections were omitted during the absorption correction.
;
# end Validation Reply Form

_audit_creation_date               2021-06-14
_audit_creation_method
;
Olex2 1.3-ac4
(compiled 2020.03.28 svn.rd84adfe8 for Rigaku Oxford Diffraction, GUI svn.r6032)
;
_shelx_SHELXL_version_number       '2018/3'

_publ_section_references
;
Dolomanov, O.V., Bourhis, L.J., Gildea, R.J, Howard, J.A.K. & Puschmann, H.
 (2009), J. Appl. Cryst. 42, 339-341.

Sheldrick, G.M. (2008). Acta Cryst. A64, 112-122.

Sheldrick, G.M. (2015). Acta Cryst. A71, 3-8.
;
_chemical_name_common              ?
_chemical_name_systematic          ?
_chemical_formula_moiety           'C12 H8 I2 N2'
_chemical_formula_sum              'C12 H8 I2 N2'
_chemical_formula_weight           434.00
_chemical_melting_point            ?
loop_
  _atom_type_symbol
  _atom_type_description
  _atom_type_scat_dispersion_real
  _atom_type_scat_dispersion_imag
  _atom_type_scat_source
 'C' 'C' 0.0181 0.0091 'International Tables Vol C Tables 4.2.6.8 and 6.1.1.4'
 'H' 'H' 0.0000 0.0000 'International Tables Vol C Tables 4.2.6.8 and 6.1.1.4'
 'I' 'I' -0.3257 6.8362 'International Tables Vol C Tables 4.2.6.8 and 6.1.1.4'
 'N' 'N' 0.0311 0.0180 'International Tables Vol C Tables 4.2.6.8 and 6.1.1.4'

_shelx_space_group_comment
;
The symmetry employed for this shelxl refinement is uniquely defined
by the following loop, which should always be used as a source of
symmetry information in preference to the above space-group names.
They are only intended as comments.
;
_space_group_crystal_system        'orthorhombic'
_space_group_IT_number             56
_space_group_name_H-M_alt          'P c c n'
_space_group_name_Hall             '-P 2ab 2ac'
loop_
  _space_group_symop_operation_xyz
 'x, y, z'
 '-x+1/2, -y+1/2, z'
 '-x, y+1/2, -z+1/2'
 'x+1/2, -y, -z+1/2'
 '-x, -y, -z'
 'x-1/2, y-1/2, -z'
 'x, -y-1/2, z-1/2'
 '-x-1/2, y, z-1/2'

_cell_length_a                     7.35645(13)
_cell_length_b                     28.3296(4)
_cell_length_c                     6.01030(9)
_cell_angle_alpha                  90
_cell_angle_beta                   90
_cell_angle_gamma                  90
_cell_volume                       1252.58(3)
_cell_formula_units_Z              4
_cell_measurement_temperature      190(2)
_cell_measurement_reflns_used      9469
_cell_measurement_theta_min        3.106
_cell_measurement_theta_max        77.065
_shelx_estimated_absorpt_T_max     0.555
_shelx_estimated_absorpt_T_min     0.098
_exptl_absorpt_coefficient_mu           39.225
_exptl_absorpt_correction_type          gaussian
_exptl_absorpt_process_details
;
        CrysAlisPro 1.171.40.60a (Rigaku Oxford Diffraction, 2019)
Numerical absorption correction based on gaussian integration over
                        a multifaceted crystal model
        Empirical absorption correction using spherical harmonics,
 implemented in SCALE3 ABSPACK scaling algorithm.
;
_exptl_absorpt_correction_T_min         0.094
_exptl_absorpt_correction_T_max         0.643
_exptl_absorpt_special_details     ?
_exptl_crystal_colour              'clear light yellow'
_exptl_crystal_colour_lustre       clear
_exptl_crystal_colour_modifier     light
_exptl_crystal_colour_primary      yellow
_exptl_crystal_density_diffrn      2.301
_exptl_crystal_density_meas        ?
_exptl_crystal_density_method      ?
_exptl_crystal_description         plate
_exptl_crystal_F_000               800
loop_
  _exptl_crystal_face_index_h
  _exptl_crystal_face_index_k
  _exptl_crystal_face_index_l
  _exptl_crystal_face_perp_dist
 4.41 -1.88 -1.45 0.0283
 -1.82 -2.82 -3.56 0.0486
 -4.72 0.18 -0.56 0.0566
 -0.59 3.37 3.81 0.0378
 0.08 18.33 -0.30 0.0101
 -0.08 -18.33 0.30 0.0072

_exptl_crystal_size_max            0.111
_exptl_crystal_size_mid            0.096
_exptl_crystal_size_min            0.017
_exptl_transmission_factor_max     ?
_exptl_transmission_factor_min     ?
_diffrn_reflns_av_R_equivalents    0.0470
_diffrn_reflns_av_unetI/netI       0.0208
_diffrn_reflns_Laue_measured_fraction_full  1.000
_diffrn_reflns_Laue_measured_fraction_max  0.986
_diffrn_reflns_limit_h_max         8
_diffrn_reflns_limit_h_min         -8
_diffrn_reflns_limit_k_max         35
_diffrn_reflns_limit_k_min         -35
_diffrn_reflns_limit_l_max         7
_diffrn_reflns_limit_l_min         -6
_diffrn_reflns_number              15083
_diffrn_reflns_point_group_measured_fraction_full  1.000
_diffrn_reflns_point_group_measured_fraction_max  0.986
_diffrn_reflns_theta_full          67.679
_diffrn_reflns_theta_max           77.387
_diffrn_reflns_theta_min           3.120
_diffrn_ambient_temperature        189.95
_diffrn_detector_area_resol_mean   ?
_diffrn_measured_fraction_theta_full  1.000
_diffrn_measured_fraction_theta_max  0.986
_diffrn_measurement_device_type    'Bruker APEX-II CCD'
_diffrn_measurement_method         '\f and \w scans'
_diffrn_radiation_type             CuK\a
_diffrn_radiation_wavelength       1.54178
_diffrn_source                     ?
_diffrn_standards_number           0
_reflns_Friedel_coverage           0.000
_reflns_Friedel_fraction_full      .
_reflns_Friedel_fraction_max       .
_reflns_number_gt                  1237
_reflns_number_total               1304
_reflns_special_details
;
 Reflections were merged by SHELXL according to the crystal
 class for the calculation of statistics and refinement.
 
 _reflns_Friedel_fraction is defined as the number of unique
 Friedel pairs measured divided by the number that would be
 possible theoretically, ignoring centric projections and
 systematic absences.
;
_reflns_threshold_expression       'I > 2\s(I)'
_computing_data_collection
                                    'CrysAlisPro 1.171.40.60a (Rigaku OD, 2019)'
_computing_cell_refinement
                                    'CrysAlisPro 1.171.40.60a (Rigaku OD, 2019)'
_computing_data_reduction
                                    'CrysAlisPro 1.171.40.60a (Rigaku OD, 2019)'
_computing_molecular_graphics      'Olex2 1.3-ac4 (Dolomanov et al., 2009)'
_computing_publication_material    'Olex2 1.3-ac4 (Dolomanov et al., 2009)'
_computing_structure_refinement    'XL  (Sheldrick, 2008)'
_computing_structure_solution      'SHELXT 2014/5 (Sheldrick, 2014)'
_refine_diff_density_max           0.456
_refine_diff_density_min           -0.776
_refine_diff_density_rms           0.092
_refine_ls_extinction_coef         0.00030(4)
_refine_ls_extinction_expression  
 'Fc^*^=kFc[1+0.001xFc^2^\l^3^/sin(2\q)]^-1/4^'
_refine_ls_extinction_method       'SHELXL-2018/3 (Sheldrick 2018)'
_refine_ls_goodness_of_fit_ref     1.136
_refine_ls_hydrogen_treatment      constr
_refine_ls_matrix_type             full
_refine_ls_number_parameters       137
_refine_ls_number_reflns           1304
_refine_ls_number_restraints       334
_refine_ls_R_factor_all            0.0216
_refine_ls_R_factor_gt             0.0203
_refine_ls_restrained_S_all        1.008
_refine_ls_shift/su_max            0.001
_refine_ls_shift/su_mean           0.000
_refine_ls_structure_factor_coef   Fsqd
_refine_ls_weighting_details      
 'w=1/[\s^2^(Fo^2^)+(0.0272P)^2^+1.1324P] where P=(Fo^2^+2Fc^2^)/3'
_refine_ls_weighting_scheme        calc
_refine_ls_wR_factor_gt            0.0549
_refine_ls_wR_factor_ref           0.0557
_refine_special_details           
 'Every atom in the structure was modeled as a split site with A and B sites. The site occupancies for the A and B sites at this temperature were 0.92 and 0.08, respectively. To help maintain reasonable ADP and bondlength values, SIMU, RIGU, and free variable DFIX restraints were applied.'
_olex2_refinement_description
;
1. Fixed Uiso
 At 1.2 times of:
  All C(H) groups
2. Restrained distances
 N1A-C4A = N1B-C4B
 1.42145 with sigma of 0.02
 C1A-I1A = C1B-I1B
 2.08268 with sigma of 0.02
3. Uiso/Uaniso restraints and constraints
N1A \\sim N1B \\sim C1A \\sim C2A \\sim C3A \\sim C4A \\sim C5A \\sim C6A \\sim
C1B \\sim C2B \\sim C3B \\sim C4B \\sim C5B \\sim C6B \\sim I1A \\sim I1B:
within 2A with sigma of 0.02 and sigma for terminal atoms of 0.04 within 2A
4. Rigid body (RIGU) restrains
 N1A, N1B, C1A, C2A, C3A, C4A, C5A, C6A, C1B, C2B, C3B, C4B, C5B, C6B, I1A, I1B
 with sigma for 1-2 distances of 0.001 and sigma for 1-3 distances of 0.001
5. Others
 Sof(I1B)=Sof(N1B)=Sof(C1B)=Sof(C2B)=Sof(H2B)=Sof(C3B)=Sof(H3B)=Sof(C4B)=
 Sof(C5B)=Sof(H5B)=Sof(C6B)=Sof(H6B)=1-FVAR(1)
 Sof(I1A)=Sof(N1A)=Sof(C1A)=Sof(C2A)=Sof(H2A)=Sof(C3A)=Sof(H3A)=Sof(C4A)=
 Sof(C5A)=Sof(H5A)=Sof(C6A)=Sof(H6A)=FVAR(1)
6.a Aromatic/amide H refined with riding coordinates:
 C2A(H2A), C3A(H3A), C5A(H5A), C6A(H6A), C2B(H2B), C3B(H3B), C5B(H5B), C6B(H6B)
6.b Fitted hexagon refined as free rotating group:
 C1B(C2B,C3B,C4B,C5B,C6B)
;
_atom_sites_solution_hydrogens     geom
_atom_sites_solution_primary       dual
_atom_sites_solution_secondary     ?
loop_
  _atom_site_label
  _atom_site_type_symbol
  _atom_site_fract_x
  _atom_site_fract_y
  _atom_site_fract_z
  _atom_site_U_iso_or_equiv
  _atom_site_adp_type
  _atom_site_occupancy
  _atom_site_site_symmetry_order
  _atom_site_calc_flag
  _atom_site_refinement_flags_posn
  _atom_site_refinement_flags_adp
  _atom_site_refinement_flags_occupancy
  _atom_site_disorder_assembly
  _atom_site_disorder_group
 I1A I 0.4609(2) 0.70229(5) 0.5431(3) 0.0363(2) Uani 0.927(6) 1 d D U P A 1
 N1A N 0.5383(4) 0.51831(11) -0.0337(5) 0.0336(7) Uani 0.927(6) 1 d D U P A 1
 C1A C 0.4810(5) 0.64006(10) 0.3558(6) 0.0258(7) Uani 0.927(6) 1 d D U P A 1
 C2A C 0.4200(6) 0.59756(13) 0.4445(6) 0.0285(7) Uani 0.927(6) 1 d . U P A 1
 H2A H 0.367888 0.596791 0.585411 0.034 Uiso 0.927(6) 1 calc R U P A 1
 C3A C 0.4373(5) 0.55630(11) 0.3217(7) 0.0300(7) Uani 0.927(6) 1 d . U P A 1
 H3A H 0.396773 0.527751 0.379729 0.036 Uiso 0.927(6) 1 calc R U P A 1
 C4A C 0.5163(5) 0.55794(13) 0.1099(7) 0.0289(7) Uani 0.927(6) 1 d D U P A 1
 C5A C 0.5771(5) 0.60050(15) 0.0231(5) 0.0300(7) Uani 0.927(6) 1 d . U P A 1
 H5A H 0.630546 0.601280 -0.117144 0.036 Uiso 0.927(6) 1 calc R U P A 1
 C6A C 0.5586(5) 0.64204(13) 0.1449(6) 0.0299(7) Uani 0.927(6) 1 d . U P A 1
 H6A H 0.597560 0.670682 0.086187 0.036 Uiso 0.927(6) 1 calc R U P A 1
 I1B I 0.483(3) 0.7042(6) 0.497(3) 0.037(3) Uani 0.073(6) 1 d D U P A 2
 N1B N 0.479(4) 0.5022(10) 0.103(6) 0.024(4) Uani 0.073(6) 1 d D U P A 2
 C1B C 0.502(7) 0.6434(8) 0.308(6) 0.028(4) Uani 0.073(6) 1 d DG U P A 2
 C2B C 0.418(6) 0.6116(14) 0.451(5) 0.027(4) Uani 0.073(6) 1 d G U P A 2
 H2B H 0.370765 0.621978 0.586056 0.033 Uiso 0.073(6) 1 calc R U P A 2
 C3B C 0.406(5) 0.5642(12) 0.393(6) 0.026(4) Uani 0.073(6) 1 d G U P A 2
 H3B H 0.350198 0.542876 0.489365 0.031 Uiso 0.073(6) 1 calc R U P A 2
 C4B C 0.477(5) 0.5486(7) 0.192(7) 0.027(3) Uani 0.073(6) 1 d DG U P A 2
 C5B C 0.560(4) 0.5804(13) 0.049(5) 0.028(3) Uani 0.073(6) 1 d G U P A 2
 H5B H 0.607915 0.570016 -0.086072 0.034 Uiso 0.073(6) 1 calc R U P A 2
 C6B C 0.573(5) 0.6278(11) 0.107(6) 0.028(4) Uani 0.073(6) 1 d G U P A 2
 H6B H 0.628483 0.649119 0.010616 0.033 Uiso 0.073(6) 1 calc R U P A 2

loop_
  _atom_site_aniso_label
  _atom_site_aniso_U_11
  _atom_site_aniso_U_22
  _atom_site_aniso_U_33
  _atom_site_aniso_U_23
  _atom_site_aniso_U_13
  _atom_site_aniso_U_12
 I1A 0.0441(4) 0.02851(19) 0.0362(5) -0.0042(3) 0.0014(3) 0.00393(16)
 N1A 0.0364(17) 0.0310(14) 0.0335(15) -0.0015(11) 0.0026(11) 0.0004(11)
 C1A 0.0274(16) 0.0256(12) 0.0245(15) 0.0008(10) -0.0008(12) 0.0014(10)
 C2A 0.0327(16) 0.0239(14) 0.0291(14) 0.0013(10) 0.0007(11) 0.0015(13)
 C3A 0.0316(16) 0.0270(12) 0.0314(15) -0.0009(10) 0.0018(11) 0.0005(11)
 C4A 0.0262(15) 0.0313(13) 0.0292(14) -0.0002(10) 0.0000(11) 0.0001(11)
 C5A 0.0314(16) 0.0312(14) 0.0275(13) -0.0009(11) -0.0003(11) -0.0012(12)
 C6A 0.0348(17) 0.0296(13) 0.0252(15) 0.0000(11) 0.0014(11) 0.0018(12)
 I1B 0.053(6) 0.030(3) 0.029(5) -0.008(3) 0.006(3) 0.005(2)
 N1B 0.021(9) 0.026(5) 0.026(8) -0.005(5) 0.002(7) 0.000(5)
 C1B 0.032(9) 0.028(5) 0.025(6) -0.006(5) -0.002(6) 0.002(5)
 C2B 0.030(8) 0.028(5) 0.024(6) -0.006(5) -0.002(6) 0.004(5)
 C3B 0.025(8) 0.028(5) 0.024(6) -0.005(5) -0.001(6) 0.004(5)
 C4B 0.028(7) 0.026(5) 0.026(6) -0.005(4) 0.002(5) 0.001(5)
 C5B 0.030(7) 0.026(5) 0.027(6) -0.006(4) 0.003(5) -0.001(5)
 C6B 0.032(8) 0.026(5) 0.025(6) -0.006(5) -0.001(6) 0.000(5)

_geom_special_details
;
 All esds (except the esd in the dihedral angle between two l.s. planes)
 are estimated using the full covariance matrix.  The cell esds are taken
 into account individually in the estimation of esds in distances, angles
 and torsion angles; correlations between esds in cell parameters are only
 used when they are defined by crystal symmetry.  An approximate (isotropic)
 treatment of cell esds is used for estimating esds involving l.s. planes.
;
loop_
  _geom_bond_atom_site_label_1
  _geom_bond_atom_site_label_2
  _geom_bond_distance
  _geom_bond_site_symmetry_2
  _geom_bond_publ_flag
 I1A C1A 2.097(3) . ?
 N1A N1A 1.248(6) 5_665 ?
 N1A C4A 1.425(4) . ?
 C1A C2A 1.391(4) . ?
 C1A C6A 1.391(4) . ?
 C2A H2A 0.9300 . ?
 C2A C3A 1.388(4) . ?
 C3A H3A 0.9300 . ?
 C3A C4A 1.400(5) . ?
 C4A C5A 1.388(5) . ?
 C5A H5A 0.9300 . ?
 C5A C6A 1.393(4) . ?
 C6A H6A 0.9300 . ?
 I1B C1B 2.07(2) . ?
 N1B N1B 1.29(7) 5_665 ?
 N1B C4B 1.42(2) . ?
 C1B C2B 1.3900 . ?
 C1B C6B 1.3900 . ?
 C2B H2B 0.9300 . ?
 C2B C3B 1.3900 . ?
 C3B H3B 0.9300 . ?
 C3B C4B 1.3900 . ?
 C4B C5B 1.3900 . ?
 C5B H5B 0.9300 . ?
 C5B C6B 1.3900 . ?
 C6B H6B 0.9300 . ?

loop_
  _geom_angle_atom_site_label_1
  _geom_angle_atom_site_label_2
  _geom_angle_atom_site_label_3
  _geom_angle
  _geom_angle_site_symmetry_1
  _geom_angle_site_symmetry_3
  _geom_angle_publ_flag
 N1A N1A C4A 114.0(4) 5_665 . ?
 C2A C1A I1A 119.9(2) . . ?
 C2A C1A C6A 121.1(3) . . ?
 C6A C1A I1A 119.0(2) . . ?
 C1A C2A H2A 120.2 . . ?
 C3A C2A C1A 119.7(3) . . ?
 C3A C2A H2A 120.2 . . ?
 C2A C3A H3A 120.2 . . ?
 C2A C3A C4A 119.6(3) . . ?
 C4A C3A H3A 120.2 . . ?
 C3A C4A N1A 124.9(4) . . ?
 C5A C4A N1A 114.8(4) . . ?
 C5A C4A C3A 120.3(3) . . ?
 C4A C5A H5A 119.8 . . ?
 C4A C5A C6A 120.3(3) . . ?
 C6A C5A H5A 119.8 . . ?
 C1A C6A C5A 119.0(3) . . ?
 C1A C6A H6A 120.5 . . ?
 C5A C6A H6A 120.5 . . ?
 N1B N1B C4B 117(4) 5_665 . ?
 C2B C1B I1B 100(2) . . ?
 C2B C1B C6B 120.0 . . ?
 C6B C1B I1B 140(2) . . ?
 C1B C2B H2B 120.0 . . ?
 C1B C2B C3B 120.0 . . ?
 C3B C2B H2B 120.0 . . ?
 C2B C3B H3B 120.0 . . ?
 C2B C3B C4B 120.0 . . ?
 C4B C3B H3B 120.0 . . ?
 C3B C4B N1B 129(3) . . ?
 C5B C4B N1B 111(3) . . ?
 C5B C4B C3B 120.0 . . ?
 C4B C5B H5B 120.0 . . ?
 C4B C5B C6B 120.0 . . ?
 C6B C5B H5B 120.0 . . ?
 C1B C6B H6B 120.0 . . ?
 C5B C6B C1B 120.0 . . ?
 C5B C6B H6B 120.0 . . ?

loop_
  _geom_torsion_atom_site_label_1
  _geom_torsion_atom_site_label_2
  _geom_torsion_atom_site_label_3
  _geom_torsion_atom_site_label_4
  _geom_torsion
  _geom_torsion_site_symmetry_1
  _geom_torsion_site_symmetry_2
  _geom_torsion_site_symmetry_3
  _geom_torsion_site_symmetry_4
  _geom_torsion_publ_flag
 I1A C1A C2A C3A -178.6(3) . . . . ?
 I1A C1A C6A C5A 178.0(3) . . . . ?
 N1A N1A C4A C3A 7.9(5) 5_665 . . . ?
 N1A N1A C4A C5A -171.0(4) 5_665 . . . ?
 N1A C4A C5A C6A 178.3(3) . . . . ?
 C1A C2A C3A C4A 0.1(5) . . . . ?
 C2A C1A C6A C5A -0.8(5) . . . . ?
 C2A C3A C4A N1A -178.7(3) . . . . ?
 C2A C3A C4A C5A 0.1(5) . . . . ?
 C3A C4A C5A C6A -0.6(5) . . . . ?
 C4A C5A C6A C1A 1.0(5) . . . . ?
 C6A C1A C2A C3A 0.3(5) . . . . ?
 I1B C1B C2B C3B -178(3) . . . . ?
 I1B C1B C6B C5B 176(4) . . . . ?
 N1B N1B C4B C3B 167(3) 5_665 . . . ?
 N1B N1B C4B C5B -13(5) 5_665 . . . ?
 N1B C4B C5B C6B -180(3) . . . . ?
 C1B C2B C3B C4B 0.0 . . . . ?
 C2B C1B C6B C5B 0.0 . . . . ?
 C2B C3B C4B N1B 180(4) . . . . ?
 C2B C3B C4B C5B 0.0 . . . . ?
 C3B C4B C5B C6B 0.0 . . . . ?
 C4B C5B C6B C1B 0.0 . . . . ?
 C6B C1B C2B C3B 0.0 . . . . ?

_shelx_res_file
;
TITL azoI_190.res in Pccn
    azoI_190.res
    created by SHELXL-2018/3 at 11:41:13 on 14-Jun-2021
REM Old TITL 190 in Pccn
REM SHELXT solution in Pccn
REM R1 0.101, Rweak 0.001, Alpha 0.017, Orientation as input
REM Formula found by SHELXT: C6 I N
CELL 1.54178 7.35645 28.329551 6.010297 90 90 90
ZERR 4 0.000125 0.000377 0.00009 0 0 0
LATT 1
SYMM 0.5-X,0.5-Y,+Z
SYMM -X,0.5+Y,0.5-Z
SYMM 0.5+X,-Y,0.5-Z
SFAC C H I N
UNIT 48 32 8 8
RIGU 0.001 0.001 N1A N1B C1A C2A C3A C4A C5A C6A C1B C2B C3B C4B C5B C6B =
 I1A I1B
SIMU 0.02 0.04 2 N1A N1B C1A C2A C3A C4A C5A C6A C1B C2B C3B C4B C5B C6B =
 I1A I1B
DFIX 31 N1A C4A N1B C4B
DFIX 41 C1A I1A C1B I1B

L.S. 10
PLAN  2
SIZE 0.111 0.096 0.017
TEMP 17.2
CONF
BOND $H
LIST 4
MORE -1
fmap 2
acta
OMIT 7 21 2
REM <olex2.extras>
REM <HklSrc "%.\\azoI_190.hkl">
REM </olex2.extras>

WGHT    0.027200    1.132400
EXTI    0.000301
FVAR       0.22938   0.92669   1.42145   2.08268
PART 1
I1A   3    0.460866    0.702290    0.543121    21.00000    0.04413    0.02851 =
         0.03621   -0.00415    0.00141    0.00393
N1A   4    0.538294    0.518306   -0.033652    21.00000    0.03639    0.03098 =
         0.03353   -0.00151    0.00263    0.00038
C1A   1    0.480977    0.640058    0.355765    21.00000    0.02744    0.02558 =
         0.02446    0.00085   -0.00083    0.00140
C2A   1    0.420011    0.597561    0.444487    21.00000    0.03266    0.02386 =
         0.02908    0.00132    0.00067    0.00146
AFIX  43
H2A   2    0.367888    0.596791    0.585411    21.00000   -1.20000
AFIX   0
C3A   1    0.437343    0.556298    0.321664    21.00000    0.03163    0.02698 =
         0.03139   -0.00088    0.00176    0.00051
AFIX  43
H3A   2    0.396773    0.527751    0.379729    21.00000   -1.20000
AFIX   0
C4A   1    0.516268    0.557936    0.109880    21.00000    0.02615    0.03132 =
         0.02918   -0.00016   -0.00001    0.00010
C5A   1    0.577138    0.600498    0.023055    21.00000    0.03137    0.03116 =
         0.02753   -0.00092   -0.00028   -0.00120
AFIX  43
H5A   2    0.630546    0.601280   -0.117144    21.00000   -1.20000
AFIX   0
C6A   1    0.558612    0.642043    0.144909    21.00000    0.03480    0.02961 =
         0.02516    0.00002    0.00143    0.00180
AFIX  43
H6A   2    0.597560    0.670682    0.086187    21.00000   -1.20000
AFIX   0
PART 2
I1B   3    0.483359    0.704185    0.497127   -21.00000    0.05280    0.02973 =
         0.02888   -0.00802    0.00570    0.00548
N1B   4    0.478907    0.502221    0.103500   -21.00000    0.02110    0.02608 =
         0.02606   -0.00538    0.00195    0.00023
AFIX  66
C1B   1    0.501662    0.643391    0.307925   -21.00000    0.03208    0.02808 =
         0.02453   -0.00620   -0.00247    0.00182
C2B   1    0.418297    0.611563    0.451341   -21.00000    0.02982    0.02827 =
         0.02418   -0.00561   -0.00220    0.00409
AFIX  43
H2B   2    0.370765    0.621978    0.586056   -21.00000   -1.20000
AFIX  65
C3B   1    0.405975    0.564170    0.393410   -21.00000    0.02516    0.02812 =
         0.02436   -0.00503   -0.00093    0.00448
AFIX  43
H3B   2    0.350198    0.542876    0.489365   -21.00000   -1.20000
AFIX  65
C4B   1    0.477017    0.548604    0.192061   -21.00000    0.02758    0.02612 =
         0.02598   -0.00549    0.00173    0.00075
C5B   1    0.560383    0.580431    0.048643   -21.00000    0.03040    0.02590 =
         0.02748   -0.00601    0.00280   -0.00052
AFIX  43
H5B   2    0.607915    0.570016   -0.086072   -21.00000   -1.20000
AFIX  65
C6B   1    0.572706    0.627824    0.106572   -21.00000    0.03243    0.02597 =
         0.02530   -0.00553   -0.00077   -0.00022
AFIX  43
H6B   2    0.628483    0.649119    0.010616   -21.00000   -1.20000
AFIX   0
HKLF 4


REM  azoI_190.res in Pccn
REM wR2 = 0.055693, GooF = S = 1.13570, Restrained GooF = 1.00777 for all data
REM R1 = 0.020272 for 1237 Fo > 4sig(Fo) and 0.021566 for all 1304 data
REM 137 parameters refined using 334 restraints

END

WGHT      0.0271      1.1327

REM Highest difference peak  0.456,  deepest hole -0.776,  1-sigma level  0.092
Q1    1   0.3350  0.7327  0.5547  11.00000  0.05    0.46
Q2    1   0.3333  0.6705  0.5409  11.00000  0.05    0.39
;
_shelx_res_checksum                66333
_shelx_hkl_file
;
   0   2   0 2278.47   92.29
   0  -2   0 2051.09   91.69
   0   3   0   -0.60    1.00
   0  -4   0  155.98    9.10
   0  -5   0   -0.30    1.20
   0  -6   0  197.98   11.30
   0  -7   0    1.30    1.20
   0  -8   0 2782.92  120.59
   0  -9   0    0.40    1.30
   0  10   0 4546.15  194.48
   0 -10   0 4565.24  195.48
   0  11   0   -1.00    1.80
   0 -11   0   -0.40    1.10
   0  12   0 3879.31  165.18
   0 -12   0 3923.71  166.58
   0 -12   0 3812.02  162.98
   0  13   0    2.80    2.30
   0  13   0    0.40    0.50
   0 -13   0    1.90    1.40
   0 -13   0    0.30    0.70
   0 -14   0 1313.57   54.19
   0 -14   0 1339.97   58.19
   0  14   0 1161.78   58.19
   0 -14   0 1133.89   55.69
   0  14   0 1241.98   56.29
   0  15   0    0.60    1.00
   0 -15   0    0.90    0.80
   0 -15   0   -0.50    1.10
   0 -15   0    0.20    0.80
   0 -16   0    2.20    1.40
   0 -16   0    5.90    1.20
   0 -17   0   -0.60    1.10
   0 -17   0   -0.40    0.70
   0 -18   0 1098.19   51.69
   0 -18   0 1068.29   47.20
   0 -19   0    1.20    1.00
   0 -19   0    0.20    0.70
   0  19   0    1.60    0.80
   0 -19   0   -0.60    1.20
   0 -19   0   -0.20    0.80
   0 -20   0 2851.41  121.79
   0 -20   0 2811.12  121.89
   0 -20   0 2847.92  120.99
   0  20   0 2836.42  122.09
   0 -20   0 2902.61  121.99
   0 -20   0 2954.30  127.09
   0 -21   0    0.20    0.90
   0 -21   0    0.20    0.80
   0 -21   0    2.30    1.00
   0  21   0    0.40    0.80
   0 -21   0    2.00    1.40
   0 -22   0 1392.76   57.99
   0 -22   0 1330.47   57.99
   0 -22   0 1257.17   56.89
   0  22   0 1345.97   58.29
   0 -22   0 1372.06   58.09
   0 -22   0 1337.97   63.09
   0 -23   0   -0.20    0.80
   0 -23   0    0.40    0.80
   0 -23   0   -0.60    0.90
   0 -23   0    0.50    0.70
   0 -23   0    0.70    1.20
   0  23   0    0.20    0.90
   0 -24   0  175.98    9.30
   0 -24   0  172.58    9.20
   0 -24   0  174.78    9.20
   0 -24   0  151.88    8.20
   0 -24   0  176.78   13.10
   0  24   0  184.68    9.60
   0 -25   0   -0.60    0.70
   0 -25   0    0.20    0.80
   0 -25   0   -0.60    1.00
   0 -25   0    0.70    0.90
   0  25   0   -0.70    1.00
   0 -26   0  198.18   10.40
   0 -26   0  195.08   14.10
   0  26   0  201.18   10.60
   0 -26   0  198.68   10.30
   0 -26   0  186.48   10.20
   0 -27   0    0.20    0.80
   0  27   0    0.20    0.80
   0 -27   0    0.20    0.90
   0 -27   0   -0.20    0.80
   0 -28   0  243.88   12.30
   0  28   0  256.47   12.60
   0  28   0  226.48   11.90
   0 -28   0  257.27   12.30
   0  28   0  245.48   12.00
   0 -28   0  245.08   12.10
   0 -29   0    0.70    0.70
   0 -29   0   -0.40    0.90
   0  29   0    0.40    0.80
   0 -29   0    1.00    0.90
   0  29   0    0.20    0.50
   0  29   0    1.70    0.60
   0 -30   0  651.73   27.70
   0  30   0  560.44   27.40
   0 -30   0  647.84   27.70
   0  30   0  623.34   27.40
   0 -30   0  628.44   27.90
   0 -31   0    0.10    0.60
   0  31   0    1.50    0.60
   0 -31   0    1.80    0.80
   0 -32   0  640.24   26.40
   0 -32   0  628.34   26.40
   0 -33   0    1.40    0.60
   0 -33   0    0.70    0.50
   0 -34   0  223.98   10.70
   0 -34   0  234.38   10.60
   0  35   0   -0.10    0.30
  -1   0   0    0.10    0.20
   1   0   0    0.10    0.40
  -1   1   0  502.55   22.80
   1  -1   0  482.85   23.20
   1  -2   0    0.50    0.50
  -1   2   0    0.30    1.00
   1  -2   0   -0.30    1.20
  -1   3   0  117.59    6.00
  -1   3   0  129.79    8.10
   1  -3   0  126.79    6.70
  -1  -3   0  124.49    6.20
  -1  -3   0  118.59    5.40
  -1   4   0    0.30    1.10
   1  -4   0    0.20    0.60
  -1  -4   0    0.10    0.50
  -1  -4   0   -0.10    0.40
  -1   4   0    0.10    0.40
   1   5   0   35.30    3.50
   1  -5   0   43.40    3.60
  -1   5   0   33.60    2.60
  -1   5   0   31.50    4.00
  -1  -5   0   39.50    3.20
  -1  -5   0   37.80    3.00
  -1  -6   0   -0.20    0.70
  -1   6   0    0.40    1.20
  -1  -6   0    0.80    0.90
   1   6   0    0.70    1.40
   1  -6   0    0.30    1.20
   1  -7   0   95.09    7.50
  -1  -7   0   87.59    6.00
  -1   7   0   80.99    7.10
   1   7   0  121.39    8.30
   1  -7   0  109.49    7.70
   1  -8   0   -0.50    1.30
  -1  -8   0    0.30    0.70
   1   8   0   -0.50    1.60
   1  -8   0    0.40    1.10
  -1   8   0   -0.50    1.30
  -1  -9   0  334.17   17.50
   1  -9   0  352.36   19.50
   1  -9   0  367.86   19.00
  -1   9   0  310.17   19.00
  -1 -10   0    0.30    0.80
   1 -10   0    0.50    1.60
  -1  10   0    1.50    1.20
   1  10   0    1.00    1.30
   1 -10   0   -0.40    0.90
   1 -11   0  206.48   13.60
  -1 -11   0  202.78   11.90
  -1  11   0  200.78   13.50
   1 -11   0  216.28   12.60
  -1  12   0    0.60    1.20
   1 -12   0    1.20    0.90
  -1  12   0    0.20    0.70
  -1 -12   0    0.40    0.80
   1 -12   0   -0.50    1.20
   1 -12   0   -0.10    0.70
  -1 -12   0   -0.30    0.70
  -1  13   0  143.39    7.80
   1 -13   0  142.99    9.60
  -1  13   0  143.29   11.20
   1 -13   0  153.18   11.10
   1 -13   0  141.09    7.70
  -1 -13   0  148.99    7.70
  -1 -13   0  155.78    9.90
  -1  13   0  148.69    7.60
  -1  13   0  143.89    7.70
   1 -14   0   -0.20    0.80
  -1 -14   0    0.20    0.80
  -1  14   0   -0.20    0.50
   1 -14   0   -0.40    0.70
  -1  14   0   -0.60    1.50
   1 -14   0    0.60    1.30
  -1 -14   0    0.40    1.10
  -1  14   0   -0.20    0.60
  -1  15   0    2.00    1.60
   1 -15   0    1.60    1.10
  -1  15   0   -1.80    3.70
  -1  15   0    0.20    0.60
  -1 -15   0    0.90    1.00
   1 -15   0   -0.60    1.30
  -1 -15   0    2.30    0.90
   1 -15   0    2.90    1.00
  -1  16   0   -0.60    4.10
   1 -16   0   -0.40    0.70
  -1  16   0   -0.70    1.40
  -1  16   0   -0.20    0.40
  -1 -16   0    0.50    0.90
   1 -16   0   -0.60    1.40
   1 -16   0    0.20    0.70
  -1 -16   0    0.30    0.70
   1 -17   0   14.40    1.90
  -1 -17   0   11.90    1.60
  -1  17   0   11.00    1.50
  -1  17   0   10.50    4.90
   1 -17   0   11.70    2.30
   1 -17   0    1.10    2.00
  -1 -17   0   22.30    3.50
   1 -17   0   16.80    3.60
   1 -18   0   -0.70    1.60
  -1 -18   0   -0.50    1.30
  -1 -18   0    0.20    0.80
   1 -18   0    0.20    0.80
  -1  18   0    0.40    0.50
   1 -18   0   -0.20    0.90
   1 -18   0   -0.20    0.90
  -1 -19   0  100.79    5.90
   1 -19   0   96.29    6.10
   1 -19   0  105.59    6.20
   1  19   0   95.69    6.00
   1 -19   0  102.59    9.50
  -1  19   0   91.39    5.90
  -1 -19   0  107.59    8.60
  -1 -19   0  102.59    6.10
  -1  19   0  110.39    6.10
   1 -19   0   95.69    6.10
  -1 -19   0   91.99    5.90
  -1 -20   0   -0.20    0.80
   1 -20   0    0.40    0.90
  -1  20   0   -1.70    4.50
   1 -20   0   -0.20    0.90
  -1 -20   0    0.90    0.70
   1 -20   0    0.70    1.40
  -1 -20   0   -0.60    0.90
   1  20   0    0.60    0.80
  -1  20   0   -0.80    0.80
  -1 -20   0    0.20    0.70
   1 -20   0    0.20    0.90
  -1 -21   0  100.19    6.10
   1 -21   0  108.99    6.50
  -1 -21   0  104.49    6.30
   1 -21   0  110.29    6.60
   1  21   0   98.39    6.30
  -1 -21   0  105.49    6.30
   1 -21   0  100.89    9.70
   1 -21   0  101.29    6.30
  -1 -21   0   89.79    8.40
  -1  21   0  104.29    6.40
  -1 -22   0    0.40    0.90
   1 -22   0   -0.20    0.90
   1 -22   0   -0.20    0.90
  -1 -22   0   -0.20    0.80
   1 -22   0    0.40    0.90
  -1 -22   0    0.20    0.90
   1  22   0    0.40    0.70
  -1 -22   0    0.60    1.00
  -1  22   0    0.40    0.70
   1 -22   0    0.80    1.30
   1 -23   0   49.00    4.10
  -1 -23   0   52.79    4.10
   1 -23   0   47.70    4.10
  -1 -23   0   51.19    3.90
  -1 -23   0   52.69    4.10
   1 -23   0   53.69    4.30
  -1  23   0   46.50    4.00
   1  23   0   60.19    4.40
   1 -23   0   41.90    6.30
   1 -24   0   -0.20    0.90
  -1 -24   0   -0.40    0.90
   1 -24   0    0.20    0.80
  -1 -24   0    0.20    0.70
   1 -24   0    0.20    0.80
  -1 -24   0   -0.20    0.80
   1  24   0    0.70    0.50
   1  24   0    0.90    0.80
   1 -24   0   -0.80    1.10
  -1  24   0   -0.20    0.80
   1  25   0    7.50    1.20
  -1 -25   0   12.30    1.50
  -1 -25   0    7.10    1.60
   1 -25   0    7.30    1.60
  -1 -25   0    6.50    1.40
   1 -25   0   10.40    1.80
   1 -25   0    8.90    1.70
  -1 -25   0    8.30    1.50
   1  25   0    8.40    1.40
   1  25   0    7.90    1.60
   1 -25   0    9.40    2.90
  -1  25   0   10.10    1.80
  -1 -26   0   -0.50    0.80
   1 -26   0   -0.20    0.70
  -1 -26   0   -0.40    0.90
  -1 -26   0    0.20    0.70
   1 -26   0    0.60    0.80
  -1 -26   0    0.40    0.90
   1 -26   0   -0.20    0.90
   1  26   0   -0.20    0.60
  -1  26   0   -0.20    0.80
   1 -26   0   -0.80    1.00
   1  26   0   -0.20    0.70
  -1 -27   0    4.00    1.00
  -1 -27   0    6.50    1.40
   1 -27   0    7.20    1.40
   1  27   0    7.90    1.50
  -1  27   0    7.00    1.50
  -1 -27   0    6.90    1.40
   1 -27   0    7.80    1.50
   1 -27   0    4.50    1.30
  -1 -27   0    7.60    1.40
   1  27   0    5.60    1.20
  -1 -28   0   -0.40    0.80
   1 -28   0   -0.20    0.80
   1  28   0   -0.20    0.80
  -1  28   0    0.40    0.90
   1 -28   0   -0.20    0.90
  -1 -28   0    0.20    0.70
   1  28   0    0.30    0.60
  -1  28   0   -0.20    0.50
  -1 -28   0    1.00    0.80
   1 -28   0   -1.20    1.00
  -1 -29   0   37.00    3.10
   1 -29   0   40.80    3.20
   1 -29   0   39.50    3.10
  -1 -29   0   38.30    3.00
   1 -29   0   37.40    3.10
   1  29   0   39.40    3.00
  -1 -29   0   38.70    2.90
   1 -30   0   -0.20    0.70
  -1 -30   0   -0.20    0.70
  -1 -30   0    0.90    0.70
   1 -30   0    0.80    0.70
   1  30   0   -0.10    0.50
  -1  30   0    0.10    0.50
   1 -30   0    0.80    0.80
  -1 -30   0    0.10    0.70
  -1  30   0    0.10    0.50
  -1 -31   0   24.10    2.00
   1 -31   0   26.70    2.30
   1  31   0   23.20    2.10
  -1  31   0   23.20    2.00
   1 -31   0   27.80    2.30
  -1 -31   0   24.30    2.10
  -1  31   0   23.80    2.10
   1 -32   0    0.70    0.70
  -1 -32   0    0.40    0.50
   1  32   0    0.30    0.50
   1 -32   0    0.50    0.70
  -1 -32   0    0.40    0.50
  -1  32   0    0.20    0.40
  -1 -33   0   15.20    1.40
   1 -33   0   16.90    1.50
   1 -33   0   15.90    1.50
   1 -34   0   -0.10    0.30
  -1  34   0    0.10    0.40
   1  34   0    0.30    0.40
   1 -34   0    0.10    0.40
  -1 -34   0    0.20    0.30
  -1  35   0    4.20    0.70
   1  35   0    4.10    0.60
   2   0   0 9575.14  411.16
  -2   0   0 9999.00  411.26
   2  -1   0    2.60    1.10
   2   1   0    0.80    0.30
  -2  -1   0    0.70    0.50
  -2   1   0    0.80    1.00
   2  -2   0 1573.54   68.79
  -2  -2   0 1609.04   66.89
  -2   2   0 1447.46   68.99
   2  -3   0   -0.40    1.20
  -2   3   0    1.20    1.50
   2  -4   0  303.47   17.30
  -2  -4   0  282.17   14.20
  -2   4   0  313.37   17.70
  -2   5   0    0.40    0.50
   2  -5   0    1.00    1.80
  -2  -5   0    0.40    0.60
  -2   5   0    0.50    1.40
   2  -6   0  209.58   13.00
  -2  -6   0  221.98   11.10
  -2   6   0  226.48   10.50
  -2   6   0  232.38   13.50
   2  -7   0    2.10    1.70
  -2   7   0    1.10    1.50
   2  -7   0   -0.40    1.10
  -2  -7   0    1.80    1.00
  -2  -8   0 1621.64   70.69
   2  -8   0 1646.94   75.69
  -2  -8   0 1652.23   73.59
  -2   8   0 1695.43   72.49
   2  -8   0 1832.42   75.89
  -2   8   0 1661.23   75.59
  -2  -9   0    0.80    0.60
   2  -9   0   -0.60    1.40
  -2  -9   0    0.90    1.10
  -2   9   0    0.60    1.10
   2  -9   0    0.60    1.80
   2 -10   0 2384.06  110.19
  -2  10   0 2235.18  110.09
   2  10   0 2476.55  105.79
  -2 -10   0 2653.73  106.89
   2 -11   0   -0.60    1.10
  -2  11   0   -0.60    1.00
  -2 -11   0   -0.30    0.80
  -2  11   0    1.70    0.70
   2  11   0    0.80    0.80
  -2  12   0 2594.74  109.89
  -2  12   0 2455.05  114.99
   2 -12   0 2503.95  114.29
  -2 -12   0 2620.34  111.79
   2 -12   0 2573.04  109.99
  -2 -12   0 2476.15  109.69
  -2  12   0 2546.25  109.69
   2  12   0 2852.91  110.69
   2 -13   0   -0.20    0.70
  -2 -13   0    0.70    0.80
  -2  13   0    1.70    0.80
  -2  13   0    0.70    0.60
  -2  13   0    0.70    1.60
  -2 -13   0   -0.30    0.60
   2  13   0   -0.20    0.90
  -2  13   0    0.20    0.50
  -2  13   0    0.50    0.70
  -2  14   0  990.20   43.80
  -2  14   0  977.00   43.80
  -2  14   0  979.30   43.40
  -2  14   0  984.40   49.00
  -2 -14   0  971.90   43.30
  -2 -14   0 1008.10   45.40
   2 -14   0 1017.40   43.60
  -2  14   0  970.20   43.50
   2  14   0 1043.70   44.10
   2 -15   0   -0.20    0.70
  -2 -15   0   -0.20    0.70
  -2  15   0    0.70    1.40
   2 -15   0   -0.70    1.20
  -2  15   0   -0.20    0.70
   2  15   0    0.40    0.80
  -2  15   0   -0.20    0.70
  -2  16   0   15.40    2.00
   2 -16   0   14.40    3.60
  -2 -16   0   14.00    1.80
   2 -16   0   15.90    2.00
   2  16   0   15.80    2.00
  -2  16   0   21.30    2.10
  -2  16   0   16.50    2.00
   2 -17   0   -0.80    1.50
  -2 -17   0   -0.40    0.70
   2 -17   0    0.20    0.90
   2 -17   0    0.30    0.90
  -2  17   0   -0.20    0.60
   2  17   0    0.80    0.80
  -2  17   0    0.40    0.80
   2 -18   0  643.14   31.20
  -2 -18   0  673.03   30.50
   2 -18   0  732.33   37.20
   2  18   0  641.24   30.60
   2 -18   0  722.43   31.00
  -2  18   0  643.64   30.60
  -2 -18   0  713.73   30.70
  -2  18   0  686.43   30.90
  -2  18   0  760.52   38.40
   2 -18   0  656.53   31.40
   2  18   0  729.83   31.10
   2 -19   0    1.00    1.00
   2  19   0    0.20    0.60
   2 -19   0    1.70    1.80
  -2  19   0    0.60    0.60
  -2 -19   0    0.20    0.90
   2 -19   0   -0.40    0.90
   2 -19   0    0.30    1.00
  -2  19   0    0.20    0.60
   2  19   0    1.50    0.90
  -2 -20   0 1686.83   74.19
  -2 -20   0 1649.63   73.89
   2 -20   0 1584.44   74.59
   2  20   0 1611.94   74.09
   2 -20   0 1685.33   80.79
  -2 -20   0 1802.62   74.19
   2 -20   0 1834.12   74.49
  -2  20   0 1676.73   74.19
  -2  20   0 1704.73   74.29
  -2  20   0 1810.32   81.49
   2  20   0 1877.71   74.49
   2 -20   0 1749.43   74.99
  -2 -21   0    4.30    1.10
   2 -21   0    0.30    1.00
  -2  21   0    0.40    0.80
   2 -21   0   -0.90    1.40
   2  21   0    0.40    0.80
   2 -21   0   -0.20    0.90
  -2 -21   0    0.20    0.80
  -2  21   0    0.20    0.60
   2  21   0    2.00    0.90
  -2 -21   0   -0.20    0.90
   2 -21   0    0.50    1.10
   2 -22   0  987.40   42.80
  -2 -22   0  909.71   41.80
  -2  22   0  921.91   42.20
   2 -22   0  979.90   49.00
   2  22   0  960.80   42.30
  -2  22   0  888.41   47.30
   2 -22   0  967.50   42.90
   2  22   0  964.80   42.30
  -2 -22   0  934.11   42.20
  -2 -22   0  962.30   42.10
   2 -22   0  983.00   42.30
  -2 -23   0   -0.20    0.80
   2 -23   0    0.90    1.00
  -2 -23   0    1.90    1.10
   2 -23   0    0.80    1.10
   2  23   0   -0.20    0.70
  -2  23   0    0.20    0.70
   2  23   0    0.90    1.00
   2 -23   0    0.90    1.70
  -2 -23   0    0.70    0.80
   2 -23   0    1.30    1.20
   2  24   0  162.08    9.00
   2 -24   0  143.59   13.10
  -2  24   0  154.68    8.90
   2 -24   0  155.88    8.90
  -2 -24   0  175.68    9.00
  -2 -24   0  164.28    8.80
   2 -24   0  166.58    9.40
   2 -24   0  172.08    9.40
  -2 -24   0  155.28    8.50
   2  24   0  163.08    8.90
   2 -25   0    1.20    1.00
  -2 -25   0    0.20    0.80
  -2 -25   0    0.60    0.80
   2 -25   0    1.50    1.20
   2  25   0   -0.20    0.60
   2  25   0   -0.20    0.80
  -2  25   0    0.20    0.80
   2 -25   0    0.80    0.80
   2 -25   0    0.70    1.00
  -2 -25   0   -0.30    0.60
  -2 -26   0  116.19    6.40
  -2 -26   0  117.59    6.30
  -2 -26   0  111.19    6.60
   2 -26   0  119.49    6.80
   2 -26   0  104.99    6.80
  -2 -26   0  116.39    6.60
   2 -26   0  118.29    7.00
   2  26   0  105.19    6.50
  -2  26   0  122.99    7.00
   2  26   0  111.89    6.80
   2 -26   0   95.39   10.10
   2 -27   0    1.10    0.90
  -2 -27   0    0.70    0.80
   2 -27   0   -0.20    0.90
  -2 -27   0   -0.20    0.70
   2  27   0    0.40    0.60
  -2 -27   0    1.30    0.80
  -2 -27   0    0.30    0.70
   2 -27   0    0.60    1.00
  -2 -28   0  140.19    7.40
  -2 -28   0  147.39    7.80
   2 -28   0  149.09    7.90
  -2 -28   0  152.08    7.80
   2 -28   0  163.68    8.30
   2  28   0  132.89    7.70
  -2 -28   0  147.39    7.50
   2 -28   0  146.29    8.10
   2 -29   0   -0.20    0.80
  -2 -29   0    0.60    0.70
   2  29   0    0.50    0.50
   2 -29   0    0.20    0.80
  -2 -29   0    2.60    0.80
  -2 -29   0   -0.30    0.90
   2 -30   0  402.86   17.70
  -2  30   0  355.66   17.20
   2 -30   0  391.36   17.60
  -2 -30   0  374.76   17.20
   2 -31   0    0.70    0.80
  -2 -31   0    0.10    0.50
   2  31   0    0.60    0.50
  -2  31   0    0.10    0.50
   2 -31   0    0.50    0.70
   2 -32   0  428.26   18.80
  -2  32   0  431.96   18.80
  -2 -32   0  399.26   18.40
  -2  32   0  435.56   18.90
   2  32   0  423.46   18.80
   2 -32   0  393.86   18.50
   2 -32   0  449.76   18.90
   2 -33   0   -0.10    0.50
   2  33   0    0.10    0.40
  -2  33   0   -0.20    0.40
   2 -33   0    0.10    0.40
   2 -33   0    0.10    0.30
  -2  33   0    0.10    0.40
   2  34   0  144.79    6.80
  -2  34   0  143.79    6.80
   2 -34   0  150.28    6.80
   3   0   0    0.40    0.40
  -3   0   0    0.80    0.60
   3  -1   0 1419.46   63.69
  -3  -1   0 1542.05   63.89
   3  -2   0    1.20    0.80
  -3  -2   0    0.80    0.50
   3  -3   0  587.34   28.50
  -3   3   0  618.34   28.60
   3  -4   0    0.40    1.00
  -3   4   0    2.00    1.20
  -3  -4   0    0.60    0.80
  -3  -5   0   62.49    5.00
   3  -5   0   65.99    6.40
  -3   5   0   59.39    4.80
  -3   5   0   62.99    6.30
  -3   6   0    0.80    0.90
   3  -6   0    1.40    1.80
  -3  -6   0    0.20    0.70
  -3   6   0    0.60    1.40
  -3  -6   0    0.70    0.90
  -3  -7   0  417.26   20.50
   3  -7   0  349.77   22.60
  -3   7   0  375.56   19.50
   3  -8   0    2.10    2.20
  -3   8   0    0.60    0.70
  -3   8   0   -0.70    1.40
  -3  -8   0    0.40    1.00
  -3  -9   0 1645.44   71.89
   3  -9   0 1448.26   73.69
  -3   9   0 1599.64   70.49
  -3   9   0 1633.74   74.59
   3 -10   0    0.70    1.60
  -3  10   0    4.30    2.30
  -3 -10   0    0.50    1.20
  -3  11   0  982.20   42.50
  -3 -11   0  971.20   47.70
  -3  11   0  975.60   48.70
   3 -11   0 1029.30   49.60
   3 -12   0    0.80    1.90
   3 -12   0    0.40    0.80
  -3  12   0    0.70    1.20
   3  12   0    0.60    0.80
  -3  12   0    0.60    0.50
  -3  13   0  731.63   31.60
  -3  13   0  650.83   36.90
   3 -13   0  779.82   39.00
   3 -13   0  654.13   31.90
  -3  13   0  735.03   32.00
   3  13   0  794.52   32.80
  -3  13   0  690.13   31.70
   3 -14   0    1.70    2.20
   3 -14   0   -0.20    0.80
  -3  14   0    0.40    0.70
  -3  14   0    0.70    0.60
   3  14   0    0.50    1.00
  -3  14   0    0.20    0.50
  -3  15   0    2.60    0.90
   3 -15   0    1.20    1.00
  -3 -15   0    5.10    1.00
   3 -15   0   -0.90    1.70
  -3  15   0   -2.10    7.20
   3 -15   0    2.00    1.40
  -3  15   0    1.40    0.80
  -3  15   0    0.80    0.70
   3  15   0    4.30    1.40
   3  16   0    0.80    0.80
  -3  16   0   -0.30    0.70
   3 -16   0   -0.40    0.90
  -3 -16   0    0.50    0.70
   3 -16   0   -0.90    1.70
  -3  16   0    0.20    0.60
   3  16   0    0.30    1.00
  -3  16   0   -0.30    0.70
   3 -16   0   -0.40    1.20
   3 -17   0   69.59    6.10
   3  17   0   75.99    5.20
   3 -17   0   79.39    9.20
   3  17   0   70.99    5.10
  -3  17   0   52.99    9.70
  -3  17   0   89.19    6.10
   3 -17   0   82.09    5.40
  -3 -17   0   76.29    4.90
   3 -17   0   71.09    6.40
  -3  17   0   88.39    5.90
  -3  17   0   82.89    5.50
   3  17   0   87.39    5.90
   3 -18   0   -0.40    1.30
   3 -18   0    0.90    1.30
   3  18   0   -0.40    0.80
  -3  18   0   -3.30    7.00
  -3  18   0    1.70    1.10
   3 -18   0    1.60    1.00
  -3 -18   0    0.70    0.80
   3 -18   0    1.50    1.40
  -3  18   0    0.50    0.90
  -3  18   0   -0.20    0.60
   3  18   0    0.30    0.90
   3 -19   0  517.25   25.70
  -3  19   0  503.75   24.10
   3  19   0  467.65   23.90
  -3  19   0  547.05   32.80
  -3  19   0  556.04   24.90
   3 -19   0  562.24   24.60
  -3 -19   0  543.25   24.00
   3 -19   0  515.15   25.40
   3  19   0  526.55   24.80
  -3  19   0  524.15   24.50
  -3 -20   0    1.50    0.90
   3 -20   0    1.00    1.30
   3  20   0    0.40    0.70
  -3  20   0    0.40    0.80
  -3  20   0    3.20    7.90
  -3  20   0    1.50    0.90
  -3 -20   0    0.90    0.80
   3 -20   0   -0.20    0.80
   3  20   0    1.30    1.00
   3 -20   0    0.30    1.10
   3 -21   0  565.34   27.10
  -3 -21   0  559.74   25.70
   3  21   0  517.55   25.90
  -3  21   0  560.84   26.10
  -3  21   0  573.44   33.90
  -3 -21   0  566.34   25.80
   3 -21   0  611.24   26.40
   3  21   0  615.74   26.80
  -3  21   0  563.64   26.40
   3 -21   0  574.04   27.30
  -3 -22   0    0.70    0.70
   3 -22   0    0.60    1.20
  -3  22   0    1.10    0.80
   3  22   0    0.60    0.70
  -3  22   0    0.70    0.80
   3 -22   0   -0.20    0.70
  -3 -22   0    0.90    0.90
   3  22   0    1.70    0.90
   3 -22   0   -0.30    1.30
  -3 -22   0    1.10    1.00
  -3 -23   0  301.07   14.40
   3 -23   0  287.27   15.00
  -3 -23   0  285.17   13.80
  -3  23   0  286.67   14.30
   3  23   0  281.07   14.20
  -3  23   0  266.07   20.10
   3 -23   0  304.37   14.40
  -3 -23   0  288.07   14.00
   3 -23   0  274.97   15.00
   3  23   0  295.27   14.60
  -3  23   0  274.57   14.30
   3  24   0   -0.70    0.90
  -3 -24   0   -0.80    0.90
   3 -24   0    1.10    1.10
   3 -24   0   -0.20    0.80
  -3 -24   0    0.50    0.70
   3 -24   0   -0.90    1.70
   3 -24   0    0.30    1.10
  -3 -24   0    1.20    0.70
  -3 -25   0   49.70    3.60
   3 -25   0   51.29    3.80
   3 -25   0   53.39    4.40
   3 -25   0   56.19    4.50
  -3 -25   0   49.99    3.80
   3  25   0   53.69    4.00
   3 -26   0   -0.20    1.00
  -3 -26   0    0.80    0.80
   3 -27   0   36.90    3.30
  -3 -27   0   28.60    2.60
   3 -27   0   31.90    3.10
   3  27   0   32.50    2.80
  -3 -28   0    0.10    0.90
   3 -28   0    0.40    0.90
  -3 -28   0   -0.50    0.70
   3 -28   0    0.80    0.90
   3 -29   0  201.08    9.70
  -3 -29   0  180.48    9.00
  -3 -29   0  177.28    8.90
   3 -29   0  191.48    9.40
   3 -29   0  200.68    9.70
  -3  30   0   -0.20    0.50
   3 -30   0    1.40    0.90
  -3 -30   0    0.20    0.50
   3 -30   0    1.00    0.60
   3 -30   0    0.10    0.70
   3 -30   0    0.70    0.60
  -3  31   0  164.58    7.50
   3 -31   0  161.98    7.40
  -3  31   0  128.49    6.90
  -3  31   0  145.19    7.10
   3 -31   0  152.28    7.20
   3 -31   0  138.39    7.10
   3 -32   0   -0.10    0.50
   3 -32   0   -0.40    0.40
   3 -32   0    0.10    0.30
  -3  32   0    0.80    0.50
  -3  33   0   82.99    4.00
   3 -33   0   73.49    3.90
   4   0   0 1355.96   58.09
  -4   0   0 1364.76   59.69
   4   1   0   -0.10    0.50
   4  -1   0   -0.10    0.40
  -4  -1   0    0.90    0.60
  -4   2   0  491.95   23.20
   4  -2   0  458.45   21.80
   4   2   0  470.05   21.00
   4  -2   0  477.25   21.10
   4  -3   0    0.80    0.60
   4   3   0    0.10    0.40
  -4  -4   0  204.28   13.70
   4  -4   0  186.88   11.40
   4   4   0  195.98    9.50
  -4  -4   0  214.98   12.20
  -4   5   0   -0.40    0.80
  -4  -5   0    0.40    1.10
   4  -5   0   -0.40    0.70
   4   5   0    0.20    0.40
  -4   6   0  123.59    8.60
   4  -6   0  104.99    9.00
   4   6   0  122.89    6.20
  -4  -6   0  113.49    8.60
  -4  -7   0    1.40    1.20
  -4   7   0    0.80    0.70
   4  -7   0   -0.70    1.60
   4   7   0    0.90    0.50
  -4   8   0  380.56   20.50
   4  -8   0  379.56   23.80
   4   8   0  385.36   17.60
  -4  -8   0  385.86   21.20
  -4  -9   0    0.60    1.30
   4  -9   0    1.00    2.20
   4   9   0    0.20    0.50
   4  10   0  393.56   19.30
  -4  10   0  355.16   20.60
   4 -10   0  343.87   24.10
   4 -10   0  410.96   18.60
   4  10   0  370.66   18.60
  -4 -10   0  376.36   22.00
   4 -11   0    0.90    1.00
   4  11   0   -0.30    0.70
   4 -11   0    0.50    0.80
  -4 -11   0    2.70    1.60
   4  11   0    0.70    1.00
   4 -11   0    1.00    1.30
   4 -12   0  686.23   39.50
   4  12   0  722.23   33.20
  -4  12   0  716.33   31.60
   4  12   0  747.03   32.90
  -4  12   0  698.83   41.60
   4 -12   0  690.63   32.70
   4  13   0   -0.30    1.00
   4  13   0   -0.30    0.70
  -4  13   0    1.80    0.70
   4 -13   0   -1.00    1.70
  -4  13   0    1.10    0.70
   4 -13   0    1.20    1.20
   4  14   0  417.66   19.60
  -4  14   0  389.46   19.00
   4 -14   0  432.06   27.00
   4 -14   0  374.76   20.00
  -4  14   0  405.36   18.90
   4 -15   0   -0.40    1.30
   4 -15   0   -1.10    1.80
   4  15   0   -0.30    0.90
  -4  15   0    0.20    0.70
  -4  15   0    0.90    0.80
   4 -15   0   -0.40    1.30
   4 -16   0   13.30    4.20
   4  16   0   17.00    2.30
  -4  16   0   13.50    2.30
  -4  16   0   18.10    2.40
  -4  16   0   16.50    2.10
   4 -16   0   16.00    2.90
   4 -17   0    1.10    1.80
   4  17   0    0.30    0.90
  -4  17   0   -0.60    1.00
   4 -17   0    3.10    2.00
  -4  17   0    0.50    0.70
  -4  17   0    0.30    0.70
   4 -18   0  188.48   16.20
  -4  18   0  177.98   18.00
   4  18   0  175.08    9.70
  -4  18   0  176.78   10.60
  -4  18   0  172.88   10.10
   4 -18   0  169.68   11.60
   4 -19   0    1.10    1.80
  -4  19   0    1.50    1.10
   4 -19   0    0.40    1.60
  -4  19   0    3.40    1.20
  -4  20   0  329.87   24.60
  -4  20   0  316.67   16.00
   4 -20   0  309.07   17.20
   4  20   0  316.67   15.50
   4 -20   0  308.97   22.20
   4 -21   0   -2.00    1.70
  -4  21   0    0.80    0.80
   4  21   0    0.80    0.60
   4 -21   0    0.40    1.50
  -4  22   0  275.27   22.00
   4 -22   0  287.67   15.30
   4 -22   0  290.37   15.50
  -4  22   0  283.17   14.50
   4 -22   0  304.67   21.00
  -4 -23   0    1.00    0.90
   4 -23   0   -0.30    1.30
  -4  23   0    0.20    0.70
   4 -23   0    0.60    0.90
   4 -23   0    0.30    1.40
  -4 -24   0   87.29    5.40
   4 -24   0   99.69    6.40
   4 -24   0   94.19    6.40
   4 -24   0   88.69    6.10
   4 -24   0   86.29    6.00
  -4 -25   0    0.50    0.70
   4 -25   0   -0.20    1.00
   4 -25   0   -0.20    0.90
   4 -25   0    0.20    0.80
   4 -25   0    0.70    1.10
   4 -26   0   20.20    2.30
  -4 -26   0   19.80    2.00
   4 -26   0   20.40    2.50
   4 -26   0   19.20    2.30
   4 -27   0   -0.20    1.00
  -4 -27   0    0.10    0.50
   4 -27   0    0.40    0.70
   4 -27   0   -0.20    0.70
   4 -28   0   28.30    2.50
   4 -28   0   25.20    2.20
  -4 -28   0   19.40    1.60
  -4 -28   0   24.10    1.90
  -4 -28   0   23.60    1.90
   4 -28   0   24.20    2.20
   4 -29   0   -0.30    0.60
   4 -29   0    0.10    0.50
  -4 -29   0   -0.10    0.70
   4 -29   0   -0.10    0.50
   4 -30   0   55.59    3.30
   4 -30   0   58.89    3.50
  -4  30   0   60.99    3.50
   4 -30   0   59.89    3.40
   4 -31   0    0.40    0.30
  -4  31   0    0.40    0.40
  -4  31   0    0.20    0.30
   5   0   0    1.60    1.50
   5   0   0    1.10    0.80
  -5   0   0    1.30    2.40
   5   1   0 1227.58   56.99
   5   1   0 1241.48   54.09
  -5  -1   0 1310.67   64.29
  -5   1   0 1297.27   67.09
  -5  -2   0    1.00    1.00
  -5   2   0   -1.60    2.60
  -5  -2   0   -0.90    1.60
   5   2   0    1.30    0.70
   5   2   0    1.90    1.60
   5  -2   0    1.80    0.80
   5  -2   0    1.10    0.90
   5  -3   0  603.34   26.30
   5   3   0  569.94   27.10
   5   3   0  582.94   26.40
  -5   3   0  523.45   38.10
   5   3   0  575.14   26.30
   5   3   0  607.44   26.40
   5   3   0  503.45   29.10
   5  -3   0  633.14   26.50
   5   3   0  553.74   27.40
  -5  -3   0  579.34   29.60
   5   4   0    1.50    0.90
   5   4   0    1.10    0.70
  -5   4   0   -0.60    0.90
  -5  -4   0   -0.50    1.20
  -5   4   0   -1.80    3.50
   5   4   0    0.70    0.70
   5  -4   0   -0.20    0.60
   5   4   0   -0.50    1.40
   5   4   0    0.60    1.00
   5  -4   0    0.80    0.70
   5  -5   0   14.20    1.70
   5   5   0    9.60    2.70
   5   5   0   10.80    2.10
   5   5   0   12.60    1.60
  -5   5   0   11.80    6.00
  -5   5   0    8.00    2.30
  -5  -5   0    5.20    1.90
   5   5   0   11.50    1.60
   5   5   0   11.10    1.90
  -5   5   0    9.40    2.40
   5  -5   0   10.40    1.50
   5   6   0    1.40    1.00
   5   6   0    0.80    0.70
  -5  -6   0    0.50    0.90
  -5   6   0    2.30    1.50
  -5   6   0   -2.10    4.60
   5   6   0    0.70    0.70
  -5   6   0   -0.60    0.90
   5   6   0    1.00    1.10
   5  -6   0    0.20    0.60
   5   6   0   -0.60    1.50
   5  -7   0  312.77   15.40
   5  -7   0  310.67   15.60
   5   7   0  309.37   16.20
   5   7   0  318.37   15.40
  -5   7   0  326.27   27.90
  -5   7   0  297.67   18.30
   5   7   0  318.97   15.30
  -5  -7   0  321.07   18.80
   5   7   0  312.57   16.80
   5  -7   0  333.97   15.50
   5  -8   0    1.50    1.00
   5  -8   0    1.40    1.20
   5   8   0    0.60    0.90
  -5  -8   0    3.70    1.80
  -5   8   0   -1.70    4.90
   5   8   0    0.80    0.80
   5  -8   0   -0.60    0.90
  -5   8   0    2.30    1.60
   5  -8   0    0.20    0.70
   5   8   0    1.20    1.50
   5   8   0    1.10    1.30
   5   9   0 1323.97   57.59
   5   9   0 1302.67   57.19
   5   9   0 1332.67   55.59
  -5   9   0 1180.88   58.99
  -5   9   0 1234.78   68.79
   5  -9   0 1278.17   55.79
  -5  -9   0 1164.18   59.39
   5  -9   0 1268.57   55.59
   5   9   0 1262.37   55.49
   5  -9   0 1068.49   60.09
   5 -10   0    0.30    1.20
   5 -10   0    0.30    1.20
   5  10   0    1.30    1.50
   5  10   0    2.10    1.50
   5  10   0    1.20    0.90
   5 -10   0    1.00    1.80
   5 -10   0    2.00    1.20
   5 -11   0  883.01   41.70
   5 -11   0  917.61   41.90
   5  11   0  933.41   42.60
  -5  11   0  899.01   53.19
   5  11   0  983.00   41.70
   5 -11   0  870.31   49.70
   5 -11   0  901.91   41.80
   5  11   0  904.51   42.20
   5  11   0  973.60   43.30
   5 -12   0    0.30    1.10
   5  12   0    0.40    1.00
   5  12   0    1.90    1.40
   5  12   0    2.90    1.50
   5  12   0    0.80    0.90
   5 -12   0    1.30    2.10
   5 -12   0    0.60    1.30
   5 -13   0  589.84   30.50
   5 -13   0  666.33   30.90
   5  13   0  660.13   31.30
  -5  13   0  592.34   40.00
   5  13   0  695.73   30.40
   5 -13   0  577.74   38.00
  -5  13   0  644.74   29.20
   5  13   0  641.14   30.30
   5 -14   0    0.70    1.30
   5 -14   0    1.10    1.50
   5  14   0    0.30    1.10
   5  14   0   -0.30    0.80
  -5  14   0    0.40    0.60
  -5  14   0    0.20    0.70
   5 -14   0   -1.30    1.70
   5 -15   0   10.10    2.40
   5 -15   0    4.00    1.70
  -5  15   0    7.30    7.40
   5  15   0   13.20    2.20
   5  15   0    5.90    1.60
  -5  15   0    4.20    1.30
   5 -15   0    8.90    3.70
   5 -16   0   -1.30    1.40
  -5  16   0    0.30    0.80
   5  16   0    2.30    1.20
  -5  16   0    0.30    0.70
   5 -16   0    1.30    1.70
  -5  17   0   65.49   12.90
  -5  17   0   78.99    5.70
  -5  17   0   72.69    5.70
   5 -17   0   73.19    6.60
   5 -17   0   87.89   10.90
   5 -18   0    1.90    1.60
  -5  18   0    6.70    9.10
   5  18   0    2.10    1.10
  -5  18   0    2.30    1.10
  -5  18   0   -0.30    0.90
   5 -18   0   -1.20    2.30
   5 -19   0  517.15   32.30
   5 -19   0  531.75   26.10
  -5  19   0  497.65   33.50
  -5  19   0  504.65   24.50
  -5  19   0  495.15   23.90
   5  19   0  540.05   24.20
   5 -19   0  492.45   26.10
   5 -20   0    0.40    1.80
  -5  20   0   -0.30    0.70
   5 -20   0    0.70    1.50
   5 -20   0    1.10    1.40
   5  20   0    2.20    1.00
   5  21   0  519.95   24.30
   5 -21   0  520.45   25.40
   5 -21   0  563.24   26.20
   5 -21   0  555.74   25.90
  -5  21   0  518.35   24.60
   5 -22   0   -0.30    1.40
  -5 -22   0    1.50    0.90
   5 -22   0    1.00    1.10
  -5  22   0    1.40    0.80
   5 -22   0    1.50    1.30
   5 -23   0  327.77   15.30
  -5 -23   0  274.17   13.90
  -5  23   0  291.17   14.20
   5 -23   0  307.67   15.00
   5 -23   0  330.67   15.60
   5  23   0  293.07   14.00
   5 -24   0    1.00    0.90
   5 -24   0    0.40    0.80
  -5 -24   0    0.70    0.60
   5 -24   0    1.20    1.20
   5 -25   0   46.80    3.70
   5 -25   0   55.79    4.00
   5 -25   0   57.59    3.90
   5 -26   0   -0.20    0.60
   5 -26   0    0.10    0.70
   5 -27   0   24.40    2.00
  -5 -27   0   22.00    1.70
   5 -28   0   -0.20    0.40
   5 -28   0    0.20    0.50
  -5  28   0    0.30    0.50
   5 -29   0  142.49    6.00
  -5  29   0  138.99    6.00
  -5  30   0    0.10    0.20
   5 -30   0    0.10    0.30
  -5  30   0    0.30    0.30
   6   0   0    2.90    1.30
   6   0   0    4.10    1.50
   6   0   0    2.00    0.80
  -6   0   0   -0.60    1.10
   6   1   0    0.30    0.90
   6  -1   0   -0.60    0.80
   6   1   0    0.80    1.10
   6  -1   0    0.20    0.70
   6   1   0   -0.20    0.60
   6  -1   0   -1.20    1.30
  -6   1   0   -0.80    1.00
  -6  -1   0    0.60    1.00
  -6   2   0   17.20    3.80
  -6   2   0   17.40    5.60
   6  -2   0   22.70    3.00
   6   2   0   22.30    3.90
   6  -2   0   21.70    2.30
   6   2   0   24.20    3.40
   6  -2   0   21.90    3.00
   6   2   0   22.80    2.50
   6   2   0   21.30    2.90
  -6   3   0   -1.80    2.40
   6   3   0   -0.60    1.70
   6  -3   0   -0.20    0.50
   6  -3   0   -0.30    0.80
   6   3   0    0.40    1.20
  -6   3   0    0.70    1.20
   6   3   0    0.20    0.70
   6   3   0   -0.30    1.10
   6  -4   0   29.90    2.70
   6   4   0   42.00    4.10
   6   4   0   30.90    3.00
  -6   4   0   28.80    8.10
  -6   4   0   26.30    4.60
   6  -4   0   32.20    3.20
   6   4   0   27.40    3.80
   6   4   0   37.00    5.30
   6   5   0   -0.40    1.10
   6   5   0    1.30    2.00
   6  -5   0    0.20    0.60
   6   5   0    0.80    0.90
  -6   5   0   -2.10    4.40
   6   5   0   -0.50    0.80
   6   5   0   -0.40    1.10
  -6   5   0   -0.70    1.20
   6  -5   0   -0.40    0.70
   6  -6   0   16.30    2.10
   6   6   0   14.60    2.90
   6   6   0   19.80    4.00
   6   6   0   14.00    2.10
  -6   6   0   17.70    7.40
   6   6   0   12.10    2.00
   6   6   0   18.60    2.90
  -6   6   0   12.50    3.10
   6  -6   0   12.80    1.90
   6   7   0    0.40    1.10
   6   7   0    0.20    0.80
  -6   7   0   -2.40    7.20
   6   7   0    0.30    0.70
   6   7   0   -1.80    2.10
   6  -7   0    0.20    0.70
   6   7   0   -1.40    1.40
   6  -7   0    0.40    0.70
   6   8   0    5.80    1.90
   6   8   0   10.10    1.90
   6   8   0   10.50    1.90
  -6   8   0    2.20    5.20
   6  -8   0    8.00    1.60
   6  -8   0   10.20    1.70
   6   8   0    9.40    2.40
   6   9   0   -0.40    1.20
   6   9   0    0.80    1.40
   6  -9   0   -0.30    0.60
   6   9   0    0.30    0.70
   6  -9   0    0.50    0.80
   6  10   0    3.60    1.70
   6 -10   0    0.80    0.80
   6  10   0    2.80    1.10
   6 -10   0    1.60    1.10
  -6  11   0   -5.20    7.60
   6 -11   0    0.30    0.90
   6 -11   0    0.90    0.70
  -6  12   0   34.90    9.90
   6 -12   0   32.40    3.50
   6 -12   0   29.20    3.40
  -6  13   0   -3.20    7.00
  -6  13   0   -0.20    0.70
   6 -13   0    1.00    1.00
   6 -13   0   -0.70    1.10
  -6  14   0   44.20   10.80
  -6  14   0   45.10    3.90
   6 -14   0   41.50    4.50
   6 -14   0   52.29    4.80
   6  14   0   54.99    4.60
  -6  15   0   -0.80    0.90
   6  15   0    0.60    1.00
   6 -15   0   -1.10    1.20
  -6  15   0   -0.30    0.90
   6  16   0    4.30    1.50
   6 -16   0    0.80    1.20
  -6  16   0    2.60    1.30
   6  17   0    0.50    0.90
   6 -17   0    1.70    1.40
  -6  17   0   -0.60    1.00
   6 -18   0    2.70    1.80
   6  18   0    1.60    1.00
  -6  18   0    1.30    0.80
   6 -19   0    0.70    1.10
   6  19   0    0.20    0.80
  -6  19   0    0.60    0.80
   6 -20   0    0.30    0.90
  -6  20   0    0.50    0.60
   6  21   0   -0.20    0.50
   6 -21   0    1.30    1.00
  -6 -21   0   -0.20    0.50
   6 -22   0   13.90    2.00
   6  22   0   13.50    1.50
   6 -23   0   -0.20    0.60
   6  23   0   -0.30    0.40
  -6 -24   0   19.70    1.70
   6 -24   0   17.50    1.80
   6 -25   0   -0.20    0.60
   6 -25   0    0.20    0.40
  -6  25   0   -0.10    0.40
   6 -26   0    1.20    0.50
  -6  26   0    0.70    0.30
   6 -27   0   -0.10    0.30
   7   0   0    1.20    1.40
  -7   0   0    2.70    1.90
   7   0   0    0.40    1.40
  -7  -1   0  499.25   29.00
  -7   1   0  504.65   28.40
   7   1   0  454.85   22.30
   7   1   0  489.25   24.60
   7  -1   0  473.15   23.30
   7  -1   0  457.95   23.90
   7   1   0  479.15   24.00
  -7  -2   0    5.80    2.60
   7  -2   0    1.70    1.40
   7   2   0    0.50    0.90
   7  -2   0    0.60    0.90
   7   2   0    1.30    1.30
   7   2   0    5.60    2.30
   7   2   0    0.40    1.40
  -7  -3   0  225.98   18.10
   7   3   0  231.18   15.00
   7  -3   0  246.58   12.20
   7   3   0  235.38   12.40
   7  -3   0  230.98   14.00
   7   3   0  246.78   13.90
   7  -4   0    0.20    0.70
   7   4   0    1.20    1.80
   7  -4   0   -0.40    1.20
   7   4   0    1.70    1.10
   7   4   0    0.40    1.30
   7   5   0    1.20    2.20
   7  -5   0    0.60    0.70
   7  -5   0    5.10    1.90
   7   5   0    0.30    0.80
   7   5   0    2.00    1.40
   7  -6   0    0.40    0.70
   7   6   0   -0.60    1.70
   7   6   0    1.00    1.00
   7  -6   0   -0.40    1.20
   7   6   0    0.80    1.30
   7  -7   0   70.69    6.30
   7   7   0  107.99    7.70
   7   7   0  129.29    9.60
   7  -7   0   91.89    5.90
   7   8   0    1.70    1.50
   7   8   0    1.50    2.00
   7  -8   0    0.50    0.70
   7  -9   0  388.16   18.80
   7 -10   0    1.70    1.00
   7 -11   0  363.76   18.00
   7  12   0    2.90    1.40
   7 -12   0    0.50    1.20
   7  13   0  274.07   14.00
  -7  13   0  269.47   13.60
   7 -13   0  257.77   14.00
   7  14   0    0.50    1.00
  -7  14   0   -0.70    0.60
   7 -14   0    1.20    1.20
   7  15   0    7.00    1.60
   7 -15   0    7.50    1.90
   7 -16   0   -0.30    1.10
   7  16   0    0.80    0.90
   7 -16   0    1.20    1.50
   7 -17   0   30.30    3.30
   7  18   0    0.20    0.60
   7 -18   0    0.40    1.00
   7  19   0  197.28   10.40
   7 -19   0  220.68   11.00
  -7 -19   0  225.28   10.10
   7 -20   0    1.20    0.80
   8   0   0   61.49    4.50
   8   1   0    0.70    0.80
   8  -1   0   -0.40    1.40
   8   2   0   16.60    2.50
   8   2   0   13.30    2.00
   8   3   0   -0.70    1.30
   8   4   0   -1.10    1.20
   8   5   0   -1.60    1.60
   8   6   0   -0.40    1.40
   8   7   0   -0.80    1.50
   8  -7   0   -0.20    0.80
   8   8   0   11.90    2.60
   8  -8   0   15.00    2.20
   8   9   0    1.50    1.50
   8  -9   0    0.20    0.80
   8  10   0   47.40    3.90
   8 -10   0   40.40    3.80
   8 -11   0    1.30    1.00
   8 -12   0   13.70    2.10
   8  13   0   -0.20    0.70
   8 -13   0   -0.20    0.90
   8 -14   0    0.40    0.90
   8 -15   0    0.20    0.70
   8  16   0   -0.10    0.50
   8 -16   0    0.10    0.50
   8 -17   0    0.90    0.50
   8 -18   0   10.20    1.00
   0   0   1    0.90    0.40
   0   0   1    0.10    0.40
   0  -1   1   -0.10    0.40
   0   1   1   -0.10    0.30
   0  -1   1    0.10    0.40
   0  -1   1    1.30    0.50
   0   1   1    1.30    0.50
   0  -2   1    0.40    0.40
   0  -2   1    1.40    0.70
   0   2   1    0.20    0.40
   0  -3   1    0.10    0.20
   0   3   1   -0.40    0.50
   0  -3   1   -0.50    0.80
   0  -3   1    0.10    0.40
   0  -4   1    2.40    0.80
   0  -4  -1    0.40    0.70
   0  -5   1   -0.20    0.60
   0  -5  -1   -1.10    0.80
   0  -6   1    0.70    0.70
   0  -6  -1    0.60    1.00
   0  -7   1    0.30    0.80
   0   7  -1    0.30    0.60
   0  -7  -1   -0.40    1.00
   0  -8   1    1.00    1.10
   0   8  -1   -0.40    0.80
   0  -8  -1    0.40    1.40
   0  -9   1    1.20    1.30
   0   9  -1   -0.50    0.80
   0  -9  -1    0.50    1.10
   0 -10   1    0.50    1.20
   0  10  -1    0.60    1.30
   0  10  -1    0.50    1.30
   0 -10  -1   -0.60    1.40
   0 -11   1   -0.50    1.10
   0  11  -1   -0.70    1.70
   0 -11  -1    0.70    1.30
   0 -11   1    0.20    0.90
   0  12  -1    0.70    1.50
   0 -12   1    2.80    1.30
   0 -12   1    1.60    1.20
   0 -12  -1    0.80    1.70
   0 -12   1    0.20    0.70
   0  13  -1    0.70    1.60
   0 -13   1    2.60    1.30
   0 -13  -1   -0.70    1.40
   0 -13   1   -0.50    1.20
   0 -13   1    0.20    0.80
   0  14  -1    0.70    1.20
   0 -14   1    0.20    0.70
   0 -14   1    0.60    1.10
   0 -14   1    0.60    1.30
   0  15   1    0.20    0.60
   0 -15   1    2.00    0.90
   0  15  -1   -0.70    1.20
   0 -15   1    0.20    0.70
   0 -15   1    1.20    0.90
   0 -15  -1    0.70    1.30
   0 -15   1   -0.60    1.10
   0  16   1    0.50    0.60
   0 -16   1    0.90    0.70
   0  16  -1    5.50    2.50
   0 -16   1   -0.20    0.80
   0 -16   1    2.80    1.10
   0 -16   1    3.10    1.80
   0 -16  -1   -0.70    1.60
   0 -17   1    0.50    0.70
   0  17  -1   -3.40    4.00
   0  17  -1    1.60    2.10
   0 -17   1    0.60    0.80
   0 -17   1   -0.50    1.20
   0 -17   1   -0.60    1.50
   0 -17  -1   -0.70    1.40
   0 -18   1    0.80    0.80
   0 -18   1   -0.80    1.10
   0 -18   1    0.20    0.60
   0  18  -1   -0.90    1.40
   0 -18   1    1.00    0.90
   0 -18   1   -0.20    0.80
   0  18  -1   -0.20    0.70
   0 -18  -1   -0.70    0.90
   0  18   1    0.40    0.80
   0 -18   1    0.70    1.30
   0 -19   1   -1.70    1.00
   0 -19  -1    0.20    1.10
   0 -19   1    0.20    0.90
   0 -19   1    0.40    0.90
   0 -19  -1    0.20    0.80
   0  19  -1    0.90    1.90
   0 -19   1    0.80    0.90
   0  19   1   -0.60    0.90
   0  19  -1   -0.50    1.00
   0 -19   1    0.70    1.30
   0 -19  -1    0.70    1.30
   0 -20   1   -0.30    0.90
   0 -20   1   -0.20    0.90
   0 -20  -1   -0.20    0.90
   0 -20  -1    0.20    0.70
   0 -20   1    0.90    0.90
   0  20  -1    0.90    1.50
   0 -20   1    0.40    0.90
   0 -20  -1    0.20    0.70
   0 -20   1    1.40    1.70
   0  20  -1    0.50    0.80
   0  20   1    0.40    0.80
   0 -20  -1    1.40    1.20
   0 -21   1   -0.90    1.10
   0 -21  -1   -0.70    1.00
   0  21  -1   -0.20    1.00
   0  21   1    0.20    0.80
   0 -21   1    0.70    1.40
   0  21  -1   -0.90    1.90
   0 -21  -1    0.20    0.70
   0 -21   1   -0.20    0.80
   0 -21  -1   -0.20    1.00
   0 -21   1   -0.20    1.10
   0 -21  -1   -0.40    0.60
   0 -21   1   -0.20    0.80
   0  22  -1    1.50    0.90
   0  22   1    0.90    0.80
   0 -22   1    0.70    1.00
   0 -22  -1    0.70    1.20
   0 -22   1    0.40    0.90
   0 -22  -1   -0.20    0.70
   0  22   1    0.20    0.50
   0 -22  -1    0.20    0.90
   0 -22   1    2.00    1.10
   0 -22   1   -0.40    0.90
   0 -22  -1    0.40    0.80
   0  23  -1   -0.20    0.90
   0 -23   1   -0.70    0.70
   0 -23  -1   -0.70    1.20
   0  23   1   -0.20    0.90
   0 -23   1   -0.20    0.70
   0 -23  -1   -0.20    0.70
   0 -23   1    0.20    0.80
   0 -23  -1   -0.20    1.10
   0  23   1    0.20    0.50
   0 -23   1    0.60    0.80
   0 -23  -1   -0.40    0.70
   0 -24   1    0.20    1.00
   0  24   1   -0.20    0.60
   0 -24  -1    1.50    1.00
   0  24   1   -0.20    0.60
   0 -24   1    0.20    0.90
   0 -24  -1    0.60    0.80
   0  24  -1    0.20    0.50
   0 -24   1    2.90    1.80
   0 -24  -1    0.70    1.20
   0  24  -1    0.20    0.80
   0 -24   1    0.20    0.90
   0 -24  -1   -0.20    1.00
   0 -25  -1    0.90    0.90
   0  25   1    0.20    0.50
   0 -25   1    0.80    1.00
   0  25   1   -0.20    0.60
   0 -25  -1    0.20    0.80
   0 -25   1    0.20    0.90
   0  25  -1    0.20    0.60
   0  25  -1    0.20    0.70
   0 -25   1   -0.70    1.00
   0 -25  -1    0.70    1.60
   0 -25  -1    1.10    1.10
   0 -25   1    0.70    1.00
   0  26   1    0.40    0.50
   0 -26  -1    0.50    0.80
   0 -26   1    0.20    1.00
   0  26   1   -0.20    0.70
   0 -26   1   -0.40    0.90
   0 -26  -1    0.20    0.70
   0  26  -1    0.20    0.50
   0 -26   1    0.70    1.10
   0  26  -1    0.20    0.90
   0 -26  -1    0.70    1.20
   0 -26   1   -0.20    0.90
   0 -26  -1    0.40    1.10
   0 -27   1    0.20    0.90
   0  27   1    0.30    0.60
   0 -27  -1    0.30    0.80
   0  27   1   -0.20    0.60
   0 -27   1    0.60    1.00
   0 -27  -1    0.50    0.80
   0  27  -1    0.20    0.50
   0  27  -1    0.20    0.90
   0 -27  -1   -0.20    0.90
   0 -28   1    0.20    0.80
   0  28   1   -0.10    0.50
   0 -28  -1   -0.20    0.70
   0  28   1   -0.20    0.60
   0 -28  -1   -0.20    0.60
   0 -28   1    0.40    0.80
   0  28  -1    0.30    0.50
   0 -28  -1    0.40    0.90
   0  28  -1    0.40    0.80
   0  29   1    0.20    0.60
   0  29  -1    0.20    0.80
   0 -29  -1    0.10    0.70
   0 -29   1   -0.30    1.00
   0 -29  -1   -0.20    0.80
   0 -29  -1    0.30    0.60
   0 -29   1   -0.20    0.90
   0 -30   1    0.90    0.80
   0  30   1    0.10    0.50
   0 -30   1    0.50    0.70
   0 -30  -1    0.50    0.60
   0  30   1    0.70    0.60
   0  30  -1   -0.40    0.70
   0 -30  -1   -0.20    0.80
   0 -31   1    0.10    0.70
   0  31   1   -0.40    0.40
   0  31   1   -0.30    0.50
   0 -31  -1   -0.10    0.70
   0 -31   1   -0.10    0.70
   0 -31  -1    0.20    0.50
   0  31  -1    1.60    0.70
   0  31   1    0.80    0.70
   0  32   1    0.40    0.60
   0 -32   1    0.10    0.60
   0 -32   1    0.40    0.60
   0 -32  -1   -0.90    0.60
   0  32   1    0.10    0.40
   0 -33   1   -0.10    0.60
   0  33   1    1.20    0.40
   0  33   1   -0.30    0.30
   0 -33   1    0.30    0.50
   0 -34   1   -0.10    0.40
   0  34   1    0.10    0.40
   0 -34   1    0.30    0.40
   0  35   1    0.30    0.30
   0 -35   1    0.20    0.30
   1   0   1    0.80    0.40
   1   0   1    0.90    0.40
  -1   0   1    0.10    0.30
  -1   0   1    0.80    0.40
   1  -1   1  128.89    6.50
  -1  -1   1  126.29    6.50
   1   1   1  133.99    6.70
  -1   1   1  130.69    6.70
  -1   1   1  136.19    8.20
   1  -2   1  160.98    8.20
   1   2   1  176.78    8.60
  -1  -2   1  172.18    8.30
  -1   2   1  173.58    8.90
   1   2  -1  166.08    8.50
  -1   3   1 4418.26  186.58
   1  -3   1 4437.46  186.28
   1   3   1 4628.04  186.68
  -1  -3   1 4388.46  186.38
   1   3  -1 4269.77  185.98
  -1   3   1 4395.16  187.08
  -1  -4  -1  697.63   30.70
   1  -4  -1  635.34   30.50
  -1  -4   1  721.13   30.20
   1  -4   1  680.13   30.20
   1   4   1  672.63   29.10
  -1   4   1  679.83   31.00
  -1  -5  -1 4428.76  187.38
   1  -5  -1 4123.59  187.08
  -1   5  -1 4542.15  186.98
   1   5  -1 4436.96  186.88
   1   5   1 4376.96  185.38
  -1   5   1 4572.44  187.58
   1  -6  -1  405.26   20.20
  -1  -6  -1  419.06   20.30
  -1  -6   1  383.16   20.00
   1   6  -1  412.46   19.80
  -1   6  -1  401.96   19.70
  -1  -7   1 3883.61  175.78
   1  -7  -1 4234.98  176.18
  -1  -7  -1 4088.39  175.88
   1  -7   1 3920.61  175.48
   1   7  -1 4167.08  175.48
   1   7  -1 4183.48  174.88
  -1   7  -1 4175.48  175.38
  -1  -8   1  324.97   19.20
  -1  -8  -1  378.76   20.00
   1  -8  -1  358.76   19.80
  -1  -8   1  369.56   17.90
   1  -8   1  378.06   19.70
  -1   8  -1  347.37   19.10
   1   8  -1  379.06   19.50
  -1   8  -1  355.96   19.30
   1   8  -1  379.36   19.20
  -1  -9   1  777.42   38.50
   1   9  -1  879.01   38.80
   1   9  -1  772.12   38.30
  -1   9  -1  754.32   38.30
  -1   9  -1  783.32   38.10
   1  -9   1  820.72   38.70
  -1  -9   1  810.62   36.30
  -1  -9  -1  726.73   38.30
   1  -9  -1  751.22   38.60
  -1  10  -1    0.60    1.20
   1  10  -1    2.50    1.80
  -1  10  -1    4.70    1.90
   1  10  -1    1.10    1.40
   1 -10  -1    2.60    1.80
  -1 -10  -1    3.10    2.00
   1 -10   1    7.70    2.70
  -1 -10   1    3.20    1.30
   1 -11   1   47.90    5.80
  -1 -11   1   58.89    5.50
  -1  11   1   49.00    3.40
  -1  11  -1   56.89    6.70
  -1  11   1   62.59    7.10
   1  11  -1   39.90    5.20
  -1  11   1   51.89    3.40
   1 -11  -1   39.70    6.00
   1 -11   1   57.69    3.80
  -1 -11   1   54.19    3.60
  -1 -11  -1   58.29    6.90
  -1  11   1   43.00    3.40
  -1  11   1   47.60    3.40
  -1  12   1  439.46   20.50
  -1  12   1  449.95   20.70
  -1  12   1  416.76   20.50
  -1  12  -1  495.15   26.60
  -1  12   1  422.76   24.40
   1  12  -1  389.46   23.90
  -1  12   1  417.56   20.50
   1 -12  -1  482.85   26.20
   1 -12   1  463.15   24.90
  -1 -12  -1  455.35   24.30
  -1 -12   1  545.85   25.00
  -1 -12   1  478.35   20.70
   1 -12   1  462.55   20.70
  -1 -12  -1  474.25   26.70
  -1  13   1 1676.13   67.39
  -1  13   1 1564.34   67.09
  -1  13   1 1503.85   70.89
  -1  13  -1 1466.15   72.69
   1  13  -1 1462.15   71.19
  -1  13   1 1587.94   66.99
  -1 -13   1 1642.34   71.09
   1 -13   1 1498.05   71.49
  -1 -13   1 1524.65   66.69
   1 -13   1 1465.45   66.69
  -1  14  -1   32.20    2.60
  -1  14   1   33.70    3.00
   1  14  -1   37.40    5.20
  -1  14   1   30.00    5.20
  -1  14  -1   32.80    5.40
  -1  14   1   34.70    3.00
  -1  14   1   37.10    3.10
   1 -14   1   34.80    5.10
  -1 -14  -1   27.50    4.20
   1 -14  -1   39.00    6.20
  -1 -14   1   33.20    4.50
   1 -14   1   35.90    3.00
  -1 -14   1   35.70    2.90
  -1  15   1 2697.43  110.39
  -1  15   1 2297.97  113.79
  -1  15  -1 2256.97  116.29
   1  15  -1 2535.85  115.59
  -1  15   1 2712.53  110.39
  -1  15   1 2660.93  110.39
  -1 -15   1 2610.34  114.29
  -1 -15  -1 2690.23  114.49
   1 -15  -1 2742.33  117.09
   1 -15   1 2542.45  115.69
  -1 -15   1 2520.15  110.19
   1 -15   1 2461.45  110.19
  -1  16   1  129.49    7.40
   1 -16  -1  141.49   10.70
   1  16  -1  132.09   11.20
  -1  16  -1  104.49   11.00
  -1  16   1  108.19   10.00
  -1  16   1  134.59    7.50
  -1 -16   1  113.79    9.70
   1 -16   1  165.38   12.10
   1 -16  -1  137.99   11.60
  -1 -16  -1  149.49   10.40
   1 -16   1  136.49    7.50
  -1 -16   1  130.69    7.30
  -1  17   1 2008.40   90.69
   1 -17  -1 1997.40   94.99
  -1  17  -1 1965.80   97.59
   1  17  -1 2117.09   96.69
   1  17  -1 2128.29   90.59
   1 -17   1 2300.57   97.39
   1 -17  -1 2166.38   97.29
  -1 -17   1 2196.88   95.19
  -1 -17  -1 2160.18   94.69
  -1 -17   1 2140.29   90.79
   1 -17   1 2144.69   90.89
   1 -18   1   45.10    3.70
  -1 -18   1   46.00    3.60
  -1  18  -1   45.70    3.80
   1 -18   1   52.89    6.80
  -1 -18  -1   41.50    5.30
   1 -18  -1   46.40    3.70
  -1 -18  -1   49.60    3.80
  -1 -18   1   44.80    5.60
   1  18  -1   47.00    3.90
   1 -18  -1   46.90    6.50
   1  18   1   45.70    3.80
  -1  18   1   42.30    3.60
  -1  18   1   48.50    3.70
   1  18  -1   49.90    6.50
   1 -18  -1   42.20    5.40
   1  18  -1   57.99    3.80
   1 -18   1   45.30    3.70
  -1 -18   1   45.60    3.60
   1 -18   1   49.00    3.90
   1 -19   1  681.63   29.70
  -1 -19   1  677.93   29.60
   1 -19   1  640.74   29.60
  -1 -19   1  652.73   29.60
   1 -19   1  629.64   29.50
   1 -19  -1  630.24   29.60
  -1 -19   1  602.84   29.30
  -1 -19   1  679.23   29.00
  -1  19   1  656.23   29.50
  -1  19  -1  657.13   34.40
   1  19  -1  607.04   34.80
   1 -19  -1  675.23   33.10
   1  19   1  661.03   29.50
   1 -19  -1  641.34   29.60
  -1 -19  -1  640.74   33.00
   1 -19  -1  631.24   29.40
  -1  19  -1  647.94   29.70
   1 -19  -1  676.73   35.20
   1  19   1  630.04   29.50
  -1 -19   1  678.73   33.70
  -1 -19  -1  652.93   29.50
   1  19  -1  665.03   29.80
  -1  19   1  624.94   29.50
   1 -19   1  699.13   35.60
   1  19  -1  639.34   29.30
   1 -20   1   13.20    2.10
  -1 -20   1   13.30    2.00
  -1 -20  -1   12.70    1.90
   1 -20  -1   13.80    1.90
  -1 -20   1   10.10    1.80
   1 -20  -1   11.30    1.80
   1 -20   1   12.10    1.90
  -1 -20  -1   11.80    1.60
   1 -20  -1   12.80    2.00
   1  20   1   14.90    1.80
   1 -20   1    8.80    1.70
  -1 -20   1   15.20    2.00
  -1 -20   1   25.40    2.20
  -1  20   1   12.80    1.80
   1 -20  -1   14.30    2.90
  -1  20  -1   12.70    5.70
   1  20   1   14.30    1.90
   1  20  -1   13.00    1.80
  -1  20   1   14.00    2.00
   1  20  -1   10.10    1.80
  -1  20  -1   15.40    2.10
   1  20   1   12.30    1.80
   1 -20   1   14.60    3.70
  -1 -20  -1   13.50    3.00
   1 -20  -1   13.30    3.40
  -1 -20   1    6.80    2.20
  -1 -21   1    6.50    1.50
  -1 -21  -1   11.00    1.70
   1 -21   1    5.90    1.50
   1 -21  -1    5.00    1.20
   1  21   1    2.10    0.80
   1 -21  -1    3.00    1.10
   1 -21   1    3.10    1.20
  -1 -21   1   15.40    2.00
  -1 -21   1    6.80    1.30
  -1 -21   1    5.50    1.20
  -1 -21  -1    2.10    0.90
  -1 -21   1    3.80    1.20
   1 -21  -1    3.80    1.20
   1 -21   1    2.60    1.10
   1  21   1    2.00    0.90
   1  21  -1    3.20    1.10
   1 -21  -1    5.60    2.30
  -1  21  -1    4.00    1.20
   1  21  -1    5.50    1.40
   1 -21   1    4.90    2.50
   1  21   1    6.40    1.40
  -1 -21  -1    1.20    1.40
  -1  21   1    4.80    1.30
  -1 -21   1    4.40    1.90
   1 -22   1    6.40    1.50
  -1 -22   1    4.60    1.40
   1 -22  -1    4.80    1.30
  -1 -22  -1    5.70    1.50
   1 -22  -1    4.80    1.30
  -1 -22   1    5.90    1.40
   1 -22   1    6.30    1.50
   1  22   1    6.50    1.20
  -1 -22   1    4.30    1.10
  -1 -22   1    5.80    1.10
   1 -22   1    6.10    1.50
   1 -22  -1    5.10    1.30
  -1 -22   1    4.20    1.30
  -1 -22  -1    5.30    1.20
   1  22   1    6.70    1.30
   1  22  -1    4.80    1.20
  -1  22  -1    7.20    1.50
   1  22  -1    4.60    1.30
   1 -22   1    4.10    2.30
  -1 -22   1    7.00    2.30
  -1 -22  -1   10.30    2.50
   1 -22  -1    6.60    2.70
  -1  22   1    5.20    1.40
   1  22   1    5.10    1.30
  -1 -23   1  288.97   14.30
   1 -23   1  304.27   14.50
   1 -23   1  284.07   14.30
  -1 -23   1  291.47   14.20
  -1 -23   1  268.97   13.20
  -1 -23   1  272.67   13.50
  -1 -23   1  259.97   13.20
   1 -23  -1  286.87   14.30
  -1 -23   1  280.47   14.20
  -1 -23  -1  283.37   13.80
   1  23   1  288.37   14.10
   1 -23   1  270.97   14.30
   1 -23  -1  295.37   14.30
   1  23  -1  297.37   14.10
  -1  23  -1  284.17   14.40
   1  23  -1  301.17   14.60
   1 -23   1  286.07   19.20
   1 -23  -1  288.87   19.40
   1 -23  -1  311.87   14.40
  -1 -23  -1  293.77   14.30
   1 -24   1  166.38    8.80
  -1 -24   1  149.59    8.50
   1 -24   1  150.38    8.50
  -1 -24   1  164.08    8.50
  -1 -24   1  136.99    7.70
  -1 -24   1  135.69    7.40
  -1 -24  -1  148.89    8.00
   1 -24   1  142.79    8.50
   1 -24  -1  153.68    8.50
   1  24   1  154.18    8.30
  -1 -24   1  148.39    8.40
   1 -24  -1  166.38    8.70
   1  24  -1  153.88    8.30
  -1  24  -1  147.29    8.60
   1 -24  -1  154.18    8.50
   1 -24  -1  171.18   13.40
   1 -24   1  159.18   13.00
   1  24  -1  136.59    8.40
  -1 -24  -1  156.88    8.60
   1 -25   1 1028.80   44.70
  -1 -25   1 1017.80   44.60
  -1 -25  -1  974.70   43.50
   1 -25  -1 1049.20   44.60
   1  25   1 1040.80   44.40
  -1 -25  -1  983.30   44.00
   1 -25   1  970.10   44.60
  -1 -25   1 1031.40   44.60
   1 -25  -1 1034.70   44.60
   1  25  -1  966.90   44.20
   1 -25   1 1007.10   44.60
  -1 -25   1  974.40   44.40
  -1 -25  -1 1049.00   44.70
   1 -25  -1  981.40   44.50
  -1  25  -1 1009.10   44.80
   1 -25   1  981.80   50.29
   1 -25  -1 1003.70   50.69
   1  25  -1 1028.40   44.80
  -1 -26  -1   97.89    5.40
   1 -26  -1  104.19    6.20
   1  26   1   99.29    6.00
   1 -26   1  105.99    6.40
  -1 -26  -1  100.99    5.90
  -1 -26   1   96.99    6.20
   1 -26  -1  110.79    6.40
   1  26  -1   96.49    6.00
   1 -26   1  101.99    9.90
   1 -26  -1  105.09    6.30
  -1  26  -1  104.99    6.50
   1  26  -1  101.59    6.40
   1 -26  -1  106.19   10.20
  -1 -26  -1  103.49    6.40
  -1  26   1   98.19    6.10
   1 -26   1  112.29    6.50
  -1 -26   1  102.99    6.20
  -1  27   1  712.13   32.50
  -1 -27   1  738.73   32.50
   1 -27   1  736.83   32.70
   1 -27  -1  769.72   32.60
   1 -27   1  716.83   32.70
  -1  27   1  742.13   32.70
   1  27   1  715.23   32.20
  -1 -27  -1  727.53   32.10
   1 -27  -1  751.82   32.60
  -1 -27   1  716.33   32.50
   1  27  -1  699.23   32.20
   1  27   1  666.23   32.20
  -1  27  -1  715.33   32.70
   1  27  -1  725.73   32.70
   1 -27  -1  727.43   32.70
  -1 -27  -1  759.72   32.80
  -1 -28   1    7.60    1.50
   1 -28  -1    9.70    1.60
   1 -28   1   10.60    1.80
  -1  28   1    9.60    1.50
  -1  28   1   10.30    1.60
   1  28   1   12.80    1.50
   1 -28  -1   10.60    1.60
   1 -28   1   11.10    1.80
  -1 -28  -1    8.60    1.30
  -1 -28   1    9.60    1.60
   1  28  -1    9.50    1.40
   1  28   1    9.50    1.50
   1  28  -1   11.70    1.70
  -1  28  -1    9.60    1.70
   1 -28  -1   11.30    1.60
  -1 -28  -1   10.80    1.70
   1 -29   1  387.06   17.60
  -1 -29   1  384.06   17.40
  -1  29   1  379.66   17.20
   1 -29  -1  395.96   17.30
  -1  29   1  373.46   17.40
  -1 -29   1  373.76   17.40
   1 -29   1  354.66   17.40
   1 -29  -1  393.06   17.30
   1  29  -1  340.07   17.00
   1  29   1  335.57   17.10
  -1  29  -1  374.26   17.60
   1  29  -1  377.76   17.60
  -1 -29  -1  376.26   17.50
   1 -29  -1  359.56   17.40
  -1 -30   1    2.80    0.90
   1 -30   1    4.30    1.10
  -1  30   1    3.20    0.80
   1 -30  -1    2.90    0.90
  -1  30   1    3.10    0.90
   1 -30  -1    3.60    0.90
   1 -30   1    4.70    1.20
  -1 -30   1    3.00    1.00
   1  30   1    3.70    0.90
  -1  30  -1    3.20    1.00
   1  30  -1    2.20    0.90
  -1 -30  -1    3.10    0.90
   1 -30  -1    0.90    0.80
   1 -31  -1    6.30    1.00
  -1 -31   1    9.00    1.30
   1 -31   1    7.00    1.20
  -1  31   1    6.90    1.10
  -1 -31   1    8.30    1.30
   1 -31  -1    6.40    1.00
   1 -31   1    6.60    1.20
   1  31   1    6.40    1.10
   1  31   1    6.40    1.20
   1  31  -1    8.30    1.30
  -1  31  -1    7.20    1.20
  -1  31   1    9.10    1.30
  -1 -31  -1    6.40    1.10
   1 -31  -1    6.40    1.10
   1 -32   1    9.60    1.30
  -1 -32   1    8.40    1.10
  -1  32   1    7.60    1.10
  -1 -32   1    8.40    1.20
   1 -32   1    8.10    1.20
   1 -32  -1    5.80    0.90
   1  32   1    8.30    1.10
  -1  32   1    6.70    1.00
   1  32   1    7.70    1.20
  -1  32   1    7.40    1.10
  -1 -32  -1    7.30    1.10
   1 -32  -1    4.90    1.00
   1 -33   1   55.19    3.30
  -1 -33   1   58.89    3.20
   1  33   1   44.40    3.10
   1  33   1   58.89    3.40
  -1  33   1   57.29    3.40
  -1 -33   1   57.99    3.30
  -1  33   1   51.19    3.00
   1 -33   1   51.09    3.20
   1  34   1    3.60    0.70
  -1  34   1    2.40    0.60
  -1 -34   1    4.20    0.60
   1 -34   1    4.70    0.70
  -1 -34   1    3.50    0.70
   1 -34   1    4.50    0.70
   1  35  -1  178.58    8.00
  -1  35   1  185.98    8.00
   1  35   1  188.28    8.00
  -1  35  -1  181.58    8.00
   1 -35   1  152.08    7.90
   1 -35   1  174.98    7.90
  -2   0   1   -0.20    0.60
   2   0  -1   -0.30    0.70
   2   1   1    2.50    0.70
   2  -1   1    5.00    0.90
  -2   1   1    5.00    0.90
  -2  -1   1    3.30    0.70
  -2  -1   1    8.20    1.90
   2  -1  -1    7.00    1.70
   2   1  -1    5.30    1.30
  -2   1   1    2.60    1.80
  -2  -1   1    3.80    1.00
   2  -2   1 1507.95   64.49
   2  -2  -1 1450.05   64.29
  -2  -2  -1 1504.55   64.19
   2  -2   1 1467.05   63.79
  -2  -2   1 1479.75   63.79
   2   2   1 1545.95   63.99
  -2   2   1 1530.95   63.99
  -2   2   1 1518.45   65.39
  -2   2   1 1588.24   69.59
  -2   2   1 1465.05   65.19
  -2  -2   1 1386.06   65.09
   2  -3  -1  151.18    8.50
   2   3   1  157.98    8.10
  -2  -3  -1  153.58    8.40
  -2   3   1  154.68    8.00
  -2  -3   1  155.08    7.90
   2  -3   1  157.58    7.80
  -2  -3  -1  161.68    7.60
   2  -3   1  146.09    8.50
  -2   3   1  165.38   12.50
  -2   3   1  146.69    8.90
   2   4   1  366.26   17.50
   2  -4  -1  365.16   18.40
  -2  -4  -1  385.86   18.30
  -2  -4   1  387.36   17.30
   2  -4   1  377.86   17.30
  -2   4   1  361.36   17.40
  -2  -4  -1  380.26   17.00
  -2  -4   1  383.26   18.60
   2  -4   1  375.76   18.30
   2   4  -1  389.76   18.10
   2  -4  -1  386.16   20.60
  -2   4   1  345.47   18.20
  -2   4   1  351.76   22.40
  -2   4  -1  348.27   17.80
   2  -5  -1   68.49    5.80
  -2  -5  -1   73.29    5.70
   2  -5   1   67.59    4.60
  -2  -5   1   68.99    4.60
  -2  -5   1   74.29    5.60
  -2  -5  -1   77.59    4.80
   2  -5   1   69.79    5.40
   2   5  -1   77.69    5.00
   2   5  -1   74.99    5.40
   2  -5  -1   88.79    7.80
  -2   5   1   67.79    8.20
  -2   5   1   70.79    5.40
  -2   5  -1   76.19    5.50
  -2   5  -1   72.29    4.10
  -2  -6   1  680.83   29.90
   2  -6  -1  688.03   32.30
  -2  -6  -1  694.83   31.90
   2  -6   1  636.34   29.80
  -2  -6   1  632.14   31.10
   2  -6   1  615.44   31.00
  -2   6   1  667.03   31.00
   2   6  -1  653.43   30.50
   2  -6  -1  798.82   36.20
  -2   6  -1  652.03   31.30
  -2   6  -1  641.94   28.70
  -2   6   1  707.83   36.70
   2   6  -1  640.94   31.30
   2  -7   1    6.60    2.00
  -2   7   1    4.50    1.40
  -2  -7  -1    4.20    1.80
   2  -7  -1    5.20    2.10
   2  -7  -1    5.20    2.70
  -2  -7   1    4.20    1.40
   2   7  -1    3.20    1.20
   2   7  -1    5.20    1.70
  -2   7  -1    7.70    2.10
  -2   7  -1    5.70    1.70
  -2   7   1    8.50    4.00
  -2  -8  -1  507.65   26.60
   2  -8  -1  517.25   27.30
  -2  -8   1  534.95   25.70
  -2   8  -1  543.35   26.60
   2   8  -1  569.74   27.30
  -2   8   1  511.85   25.10
   2  -8  -1  568.74   30.60
   2  -8   1  523.15   26.20
   2   9  -1    7.30    1.90
   2  -9  -1   10.10    3.70
  -2  -9   1   13.70    2.80
  -2   9  -1   14.40    3.20
  -2  -9  -1   15.10    3.50
   2  -9  -1    9.00    3.10
   2   9  -1   12.70    1.30
   2  -9   1   13.20    3.10
  -2 -10  -1   30.20    3.70
  -2  10   1   32.40    2.30
  -2  10   1   31.30    2.30
   2  10  -1   29.20    2.30
  -2  10   1   30.20    2.30
  -2 -10   1   23.20    4.00
   2 -10  -1   31.40    5.40
  -2  10  -1   33.70    5.40
   2  10  -1   29.40    3.80
  -2 -11  -1    1.10    1.00
  -2  11   1    2.00    0.60
  -2  11   1    3.20    0.80
  -2 -11   1    0.60    1.20
   2 -11   1    2.10    0.80
  -2 -11   1    2.30    0.90
  -2  11  -1    2.30    1.80
   2 -11  -1    0.80    2.10
  -2  11   1    2.20    3.60
   2  11  -1    1.30    1.10
  -2  11   1    2.10    0.70
   2  11  -1    2.90    0.90
  -2  11   1    2.50    0.70
  -2  11   1    2.40    0.60
  -2 -12  -1  321.27   17.30
  -2  12   1  312.87   15.10
  -2  12   1  332.27   15.40
  -2  12   1  312.27   15.30
   2 -12  -1  397.96   22.40
  -2  12   1  306.07   20.30
  -2  12  -1  289.47   20.40
   2  12  -1  314.17   18.20
  -2  12   1  316.67   15.40
  -2  12  -1  326.67   15.60
  -2  12   1  324.67   15.30
   2  12  -1  339.57   15.60
  -2  12   1  322.77   15.40
   2 -12   1  347.57   15.80
  -2 -12   1  371.66   15.80
  -2 -13  -1   13.20    2.40
  -2  13   1   12.00    1.60
  -2 -13   1   13.30    1.80
   2 -13   1   14.10    2.00
  -2  13  -1    9.80    3.00
   2 -13  -1   18.80    4.10
  -2  13   1   16.60    5.30
   2  13  -1   10.60    2.60
   2  13  -1   16.20    1.90
  -2  13   1    9.60    1.50
  -2  13   1   10.80    1.60
  -2  13   1   13.40    1.60
  -2  13   1   11.40    1.50
  -2  13  -1   11.90    1.60
  -2 -14  -1  266.17   14.80
  -2  14   1  240.48   13.00
  -2  14   1  267.37   13.20
  -2 -14   1  282.37   13.20
   2 -14   1  256.67   13.30
  -2  14  -1  268.57   13.00
  -2  14   1  254.67   13.30
  -2  14   1  267.77   13.40
   2  14  -1  309.77   13.90
  -2  14   1  270.07   13.30
  -2  14  -1  248.18   18.20
   2  14  -1  257.57   16.10
   2 -14  -1  311.37   18.70
   2 -15  -1   41.90    5.80
   2  15  -1   44.90    5.40
  -2  15  -1   40.90    6.50
  -2  15   1   35.90    3.40
  -2  15  -1   40.20    3.10
  -2  15   1   38.10    3.50
  -2  15   1   38.40    3.30
   2 -15   1   42.90    3.50
  -2 -15   1   41.70    3.30
   2  15  -1   44.00    3.70
  -2  15   1   40.40    3.40
   2 -15   1   52.89    6.80
   2 -15  -1   44.70    6.30
  -2  16   1  466.75   21.80
   2  16  -1  478.15   21.80
   2 -16   1  452.55   21.90
  -2 -16  -1  467.25   21.30
   2 -16  -1  448.46   26.90
   2 -16  -1  464.95   21.40
   2 -16   1  510.35   27.80
  -2  16   1  463.65   26.80
   2 -16  -1  502.55   26.70
  -2  16  -1  413.96   27.40
  -2 -16   1  459.05   21.30
   2 -16   1  421.76   21.30
  -2  16   1  482.35   22.10
  -2  16  -1  462.75   21.10
  -2  16   1  452.45   22.10
   2 -16   1  421.26   22.10
   2 -17  -1   50.39    4.50
   2 -17  -1   39.60    4.20
   2 -17   1   39.00    3.80
  -2 -17  -1   46.30    3.50
   2 -17   1   46.30    6.80
  -2  17   1   44.70    3.90
   2  17   1   39.40    3.80
   2  17  -1   42.90    3.60
   2 -17  -1   47.80    6.60
  -2  17  -1   40.30    3.50
   2 -17  -1   45.40    3.60
  -2  17  -1   29.90    6.00
   2 -17  -1   26.20    4.90
  -2  17   1   41.80    7.70
   2 -17   1   44.30    3.70
  -2 -17   1   44.40    3.50
  -2  17   1   47.60    4.00
  -2  17  -1   40.60    3.30
  -2  17   1   51.39    4.00
  -2  17   1   51.69    4.20
   2  17  -1   47.60    3.80
   2 -17   1   52.29    3.80
   2 -18  -1  325.07   17.00
   2 -18   1  346.37   16.20
  -2  18   1  332.97   16.60
  -2  18  -1  325.27   15.70
   2 -18   1  338.07   16.30
  -2 -18   1  333.97   16.00
   2  18  -1  332.47   16.20
  -2  18  -1  319.07   16.10
  -2 -18  -1  328.77   16.00
   2 -18  -1  335.57   16.00
  -2  18   1  327.17   16.40
   2  18   1  316.67   16.40
   2 -18   1  335.07   21.90
   2 -18  -1  347.17   21.60
   2 -18  -1  309.17   19.80
  -2  18  -1  293.77   22.00
  -2  18   1  301.97   20.90
   2 -18  -1  339.27   17.00
  -2  18   1  339.67   16.60
  -2  18   1  337.77   16.40
   2  18  -1  345.07   16.40
   2 -19  -1   -0.30    1.20
   2 -19  -1   -0.60    1.10
   2  19  -1    0.50    0.70
   2 -19   1    0.90    1.50
  -2  19  -1    1.10    0.90
  -2  19   1    1.00    1.00
   2  19   1    0.20    0.80
   2 -19  -1    0.80    1.40
   2 -19  -1   -0.60    0.90
  -2  19  -1    1.00    1.00
  -2  19   1   -5.30    5.70
   2 -19   1    0.70    1.00
  -2 -19  -1    1.60    0.90
  -2 -19   1   -0.20    0.90
   2 -19  -1    1.00    0.90
  -2  19   1    1.30    0.90
   2  19  -1    0.70    0.80
  -2  19   1    1.00    0.80
   2 -19   1    0.40    0.80
   2 -20  -1   19.50    2.70
   2 -20  -1   17.50    2.60
   2 -20  -1   22.30    4.50
  -2 -20  -1   22.70    2.40
   2 -20   1   25.80    5.20
  -2  20  -1   19.60    2.40
   2  20  -1   22.30    2.60
   2 -20  -1   22.50    2.40
  -2  20  -1   23.70    5.30
   2 -20  -1   16.60    3.50
  -2 -20   1   21.90    2.40
   2 -20   1   23.70    2.60
  -2  20   1   24.60    2.70
   2  20  -1   23.00    2.50
   2 -20   1   22.40    2.40
   2 -21  -1    0.50    1.00
  -2 -21   1    0.50    0.90
   2 -21  -1   -0.30    1.00
  -2 -21  -1   -0.20    0.90
   2 -21  -1    1.10    0.90
  -2 -21   1    0.20    0.90
   2 -21   1    0.70    0.90
  -2  21   1    1.00    0.90
  -2  21  -1    1.00    2.00
   2 -21  -1   -0.60    1.00
  -2  21  -1   -0.90    6.80
  -2  21  -1    1.40    0.90
   2  21  -1   -0.20    0.80
   2 -21   1    0.90    1.80
   2 -21  -1    4.40    2.50
   2  21   1    0.60    0.70
   2  21  -1    1.10    0.80
   2 -22  -1  125.69    8.00
  -2 -22   1  138.69    8.00
  -2 -22   1  126.99    7.70
  -2 -22   1  169.08    7.60
   2 -22   1  141.59    8.00
  -2 -22   1  131.59    7.60
   2 -22   1  130.39    8.10
   2 -22  -1  136.89    8.10
  -2  22   1  127.89    7.90
   2  22  -1  137.59    7.90
   2  22   1  124.99    7.60
  -2 -22  -1  130.59    7.60
   2 -22  -1  130.89    7.70
  -2  22  -1  128.69    7.80
   2  22  -1  128.79    7.80
   2 -22  -1  117.39   11.70
   2 -22   1  146.69   12.90
  -2 -23   1    5.90    1.50
   2 -23  -1    5.60    1.50
   2 -23   1    6.60    1.70
  -2 -23   1   14.00    1.70
   2 -23   1    6.70    1.60
  -2 -23  -1    6.00    1.30
   2 -23  -1    6.40    1.50
  -2 -23   1    3.90    1.20
  -2  23   1    5.60    1.40
   2 -23   1    4.50    1.50
  -2 -23   1    6.40    1.50
   2 -23  -1    6.60    1.60
   2  23   1    4.60    1.20
   2  23  -1    6.70    1.40
  -2  23  -1    6.70    1.50
   2  23  -1    7.60    1.60
   2 -23  -1    5.30    2.30
   2 -23   1    7.30    2.90
  -2 -24   1   72.99    5.20
   2 -24  -1   77.59    5.40
  -2 -24   1   79.19    4.70
   2 -24   1   74.99    5.40
   2 -24  -1   72.89    5.30
  -2 -24   1   67.29    4.40
   2 -24  -1   82.09    9.10
  -2  24  -1   81.69    5.30
   2  24  -1   77.89    5.20
   2 -24  -1   72.89    5.00
  -2 -24  -1   85.39    5.20
   2 -24   1   76.29    8.90
   2 -24   1   76.89    5.40
  -2 -24   1   77.89    5.10
   2  24   1   73.99    5.00
   2  24  -1   65.39    4.90
  -2 -25   1   20.90    2.40
   2 -25   1   18.90    2.50
  -2 -25   1   19.20    2.00
  -2 -25   1   17.90    1.80
   2  25   1   19.60    2.20
   2  25  -1   23.50    2.40
  -2 -25   1   18.40    1.90
   2 -25  -1   25.90    4.90
  -2 -25  -1   25.30    2.50
   2 -25   1   13.70    3.70
   2 -25  -1   16.50    2.20
  -2  25  -1   21.80    2.40
   2  25  -1   21.30    2.40
   2 -25   1   19.20    2.60
  -2 -25   1   18.70    2.30
   2 -25  -1   22.20    2.60
   2 -25  -1   19.90    2.50
   2 -26  -1  143.49    7.80
  -2 -26   1  147.19    7.80
   2 -26   1  138.49    7.90
  -2 -26   1  134.49    7.50
  -2 -26   1  119.09    6.70
  -2 -26   1  124.89    7.00
  -2 -26  -1  138.69    7.50
   2 -26  -1  141.79    7.60
   2 -26   1  128.79    7.80
   2 -26  -1  143.29    7.80
  -2 -26   1  120.79    6.70
   2  26  -1  135.39    7.50
   2  26   1  132.79    7.40
  -2  26  -1  135.89    7.60
   2  26  -1  133.39    7.60
  -2 -27   1    3.50    1.10
   2 -27  -1    2.60    1.10
   2 -27   1    3.20    1.30
   2 -27  -1    1.50    1.00
  -2 -27  -1    3.40    1.10
   2  27   1    1.80    0.90
  -2 -27   1    1.20    0.60
  -2 -27   1    1.70    0.90
   2 -27  -1    2.00    1.00
   2 -27   1    2.60    1.10
   2  27  -1    2.90    1.00
  -2  27  -1    1.50    0.90
  -2  28   1  169.58    8.90
  -2 -28   1  169.48    8.70
   2 -28  -1  175.08    8.60
  -2 -28  -1  155.18    8.10
   2 -28  -1  159.78    8.70
  -2 -28  -1  167.18    8.70
  -2  28   1  169.18    8.90
   2 -28  -1  181.48    9.00
   2 -28   1  176.88    9.20
  -2 -28   1  178.38    8.90
   2 -28   1  177.78    9.10
   2 -28  -1  172.48    8.90
   2  28   1  155.68    8.60
   2  28  -1  155.68    8.60
   2  28  -1  173.08    8.90
  -2  28  -1  163.68    8.80
  -2  29   1    7.70    1.40
   2  29  -1    6.20    1.30
   2  29   1    6.50    1.30
  -2  29  -1    7.10    1.30
   2 -29  -1    3.50    1.00
  -2 -29  -1    7.90    1.20
   2 -29  -1    6.90    1.30
   2 -29  -1    6.00    1.00
  -2  29   1    6.20    1.10
  -2 -29   1    5.30    1.10
   2 -29   1    5.00    1.30
  -2 -29   1    5.10    1.20
   2 -29   1    6.20    1.30
   2 -29  -1    6.90    1.30
   2  29   1    7.30    1.20
  -2  29   1    7.80    1.30
  -2  30   1    9.40    1.40
   2  30   1   10.50    1.50
   2 -30  -1    9.70    1.40
  -2 -30  -1   10.10    1.40
  -2  30   1   10.40    1.30
  -2 -30   1   10.00    1.40
   2 -30   1   11.20    1.60
   2 -30  -1   10.60    1.40
   2  30   1   10.60    1.40
   2 -30   1   14.40    1.70
  -2  30   1   10.90    1.50
  -2 -30   1   13.50    1.60
   2  31   1    0.10    0.50
  -2 -31  -1    0.10    0.70
   2 -31  -1   -0.30    0.70
  -2 -31   1    0.80    0.70
   2 -31  -1    0.60    0.60
   2 -31   1    0.10    0.60
   2  31   1    0.60    0.50
   2 -31   1   -0.30    0.70
  -2 -31   1    0.40    0.50
  -2  31   1   -0.10    0.40
  -2  31   1    0.80    0.60
  -2 -32   1    8.90    1.00
   2 -32   1    9.60    1.20
   2  32   1    8.30    1.10
  -2  32   1   10.00    1.20
   2 -32   1    9.20    1.20
  -2 -32   1    8.40    1.10
   2 -32  -1    7.50    0.90
  -2  32  -1    6.50    0.90
  -2  32   1    7.10    1.00
   2 -33   1    4.40    0.70
  -2 -33   1    2.60    0.50
   2 -33   1    4.90    0.80
   2  33   1    3.00    0.60
  -2  33   1    4.20    0.70
  -2  33   1    3.80    0.70
   2 -33   1    4.40    0.80
  -2 -33   1    2.60    0.60
  -2 -34   1   27.80    1.70
   2 -34   1   26.60    1.80
  -2  34   1   28.90    1.80
   2 -34   1   28.90    1.80
   2 -34   1   32.00    1.90
   3   0  -1   -0.20    0.40
  -3   0   1   -0.30    0.60
  -3   0   1   -0.60    1.40
   3   0  -1    0.10    0.70
  -3   0  -1    0.20    0.60
  -3   1   1   42.60    3.90
  -3   1  -1   39.70    2.80
  -3  -1  -1   30.80    2.10
  -3  -1   1   39.40    3.60
   3   1  -1   30.80    2.60
  -3   1   1   41.70    6.10
   3   1  -1   30.70    2.30
  -3  -1  -1   42.80    3.10
   3  -1  -1   37.90    3.40
  -3   2   1   14.00    2.40
  -3   2  -1   10.50    1.80
  -3  -2   1   11.40    2.40
   3   2  -1   12.20    1.80
  -3   2   1   12.60    3.80
   3  -2  -1   12.70    2.20
  -3  -2  -1   12.70    1.90
   3   2  -1   12.20    1.20
   3  -3   1 1763.32   77.09
  -3   3   1 1889.11   78.59
  -3  -3   1 1718.63   77.89
  -3   3   1 1863.31   78.49
  -3   3   1 1939.81   85.39
  -3  -3  -1 1822.92   76.49
  -3  -3   1 1771.82   75.59
  -3  -3  -1 1766.12   77.79
   3  -3  -1 1581.94   78.29
   3   3  -1 1764.52   75.29
   3  -4   1  175.08   10.40
  -3   4   1  189.98   11.10
  -3   4   1  174.48   15.20
  -3   4  -1  185.18   11.60
  -3  -4  -1  191.28    9.60
  -3  -4   1  176.88   11.20
  -3  -4  -1  187.58   11.30
  -3  -4   1  180.68    8.90
   3  -4   1  177.78    8.80
   3   4   1  187.48    9.10
  -3   4   1  179.08    8.90
   3  -4  -1  175.98    8.60
   3  -5  -1 1685.33   77.49
   3  -5   1 1569.24   71.19
   3  -5  -1 1622.54   74.09
  -3   5  -1 1603.64   73.19
  -3   5   1 1678.23   71.89
  -3   5   1 1677.23   79.39
  -3  -5  -1 1746.03   70.19
  -3  -5   1 1732.23   72.29
   3  -5  -1 1506.45   68.69
   3   5   1 1573.34   69.49
   3  -5   1 1622.94   69.19
  -3  -5   1 1640.24   69.39
  -3   5   1 1634.04   69.39
   3  -6   1  172.18    8.60
   3   6   1  147.39    8.60
  -3  -6   1  168.48    8.60
  -3   6   1  146.79    8.50
  -3  -6  -1  157.48    9.10
  -3  -6   1  158.38   10.60
  -3   6  -1  154.48   11.60
  -3   6  -1  150.48    8.50
  -3   6   1  165.08   15.30
  -3   6   1  176.78   10.50
   3  -6  -1  184.28   13.00
   3   6   1  151.58    7.60
   3  -6  -1  166.78   14.10
   3  -6   1  163.88   10.30
   3  -7   1 1333.27   58.09
  -3  -7   1 1363.46   58.29
  -3   7   1 1285.57   58.39
   3   7   1 1251.47   58.49
  -3  -7   1 1375.16   60.89
  -3  -7  -1 1415.16   59.39
  -3   7  -1 1458.25   64.09
  -3   7  -1 1278.57   57.79
   3  -7  -1 1434.96   64.89
  -3   7   1 1587.14   70.79
  -3   7   1 1331.57   60.29
   3   7   1 1309.17   56.89
   3  -7   1 1299.47   60.69
   3   8   1  108.79    7.60
   3  -8   1  100.49    6.80
  -3  -8   1  111.19    7.10
   3  -8   1  105.09    8.80
  -3  -8   1  109.69    8.70
  -3   8  -1  106.69   10.10
  -3   8  -1  112.99    6.60
  -3   8   1  124.59   13.60
   3  -8  -1  116.89   11.40
   3   8   1  108.19    5.80
   3  -9   1  330.37   17.20
  -3  -9   1  330.97   17.40
   3  -9   1  322.87   20.20
   3  -9  -1  384.06   23.50
  -3   9   1  401.46   25.20
  -3   9  -1  312.97   21.00
  -3   9   1  332.27   19.00
   3  -9  -1  433.56   26.00
  -3  -9   1  343.87   19.90
  -3   9   1  344.27   15.30
   3   9   1  323.27   15.70
  -3 -10   1    1.50    1.00
   3 -10   1    1.50    1.00
   3 -10   1    0.80    1.70
   3 -10  -1   -0.90    1.50
  -3  10   1   -1.00    3.50
  -3  10  -1   -0.80    1.50
   3 -10  -1    1.00    2.00
  -3 -10   1    2.50    1.80
  -3  10   1    1.80    0.60
  -3  10   1    1.20    0.50
   3  10   1    0.90    0.60
  -3  10   1    2.30    0.60
  -3 -11   1   10.70    2.40
   3 -11   1    8.70    3.60
   3 -11  -1   10.70    3.60
  -3  11   1   12.80    1.50
  -3  11   1   14.40    1.50
   3 -11  -1    9.00    3.20
  -3  11  -1    5.60    2.60
  -3 -11   1   11.90    3.00
  -3  11   1   12.70    1.40
   3  11   1   14.60    1.90
  -3  11   1   11.00    1.40
   3 -12   1  132.09   12.60
   3 -12  -1  152.18    7.90
   3 -12  -1  129.29   12.20
  -3  12   1  147.99    7.70
  -3  12   1  140.99    7.60
  -3  12   1  139.99    7.40
  -3 -12   1  142.79   12.30
  -3  12  -1  118.79   11.60
   3 -12  -1  157.28   13.70
  -3  12   1  143.29    7.40
  -3  12   1  146.09    7.60
   3  12   1  155.78    8.50
   3  12  -1  147.49    8.00
   3 -13  -1  589.74   26.20
   3 -13  -1  593.24   32.80
   3 -13   1  561.64   32.90
  -3  13   1  569.54   26.00
  -3  13   1  574.04   25.80
  -3 -13   1  600.84   33.30
  -3  13   1  588.24   26.10
   3 -13  -1  624.14   34.00
  -3  13   1  526.05   32.60
  -3  13  -1  482.45   31.80
   3  13   1  602.44   27.20
  -3  13   1  601.04   26.10
   3  13  -1  590.54   26.60
  -3  13   1  570.04   26.10
  -3  13  -1  556.44   26.20
  -3  13   1  554.54   25.70
  -3  14   1   13.40    1.80
  -3  14   1   17.70    2.00
  -3  14   1   12.10    1.90
   3  14   1   19.20    2.80
   3 -14   1   15.80    2.60
   3 -14  -1   13.70    2.30
   3 -14  -1   12.50    2.20
   3 -14   1    8.40    2.20
   3 -14   1   21.50    4.80
   3 -14  -1   18.50    2.10
  -3 -14  -1   17.40    1.90
   3 -14  -1   12.30    3.60
  -3  14   1   17.40    2.00
  -3  14  -1   15.50    4.10
   3 -14  -1   11.40    3.60
  -3  14   1   18.00    6.50
  -3  14  -1   13.90    1.90
   3 -14   1   15.30    2.20
   3  14  -1   16.40    2.40
  -3  14   1   17.30    2.00
  -3  14   1   14.40    1.70
   3  15  -1 1095.39   48.80
   3  15   1 1075.59   47.40
   3 -15   1 1141.89   48.00
  -3  15  -1 1132.59   47.80
  -3  15   1 1107.29   48.00
  -3  15   1 1015.80   54.59
   3 -15  -1 1170.68   55.69
  -3  15  -1 1060.99   55.09
   3 -15   1  967.70   48.90
   3 -15  -1  998.10   48.30
   3 -15   1 1011.10   49.20
   3 -15  -1  968.60   48.30
  -3  15   1 1089.29   47.60
   3  15  -1 1094.49   48.40
  -3  15   1 1100.39   47.70
   3  15   1 1255.77   49.40
  -3  15   1 1041.10   47.40
  -3  15   1 1071.69   47.70
  -3 -15  -1 1080.39   47.10
   3 -15  -1 1085.49   47.40
   3 -15  -1 1103.79   54.79
   3 -15   1 1114.69   55.39
   3 -16   1   43.60    5.10
   3 -16  -1   41.10    4.40
   3 -16  -1   39.90    4.40
   3 -16   1   47.60    4.90
   3  16  -1   49.90    3.80
   3 -16   1   51.29    7.50
   3 -16  -1   43.50    6.80
  -3 -16  -1   57.29    3.80
   3 -16  -1   53.19    4.00
  -3  16   1   55.99    4.20
  -3  16   1   53.59    4.20
  -3  16   1   54.29    4.40
  -3  16   1   57.39    4.50
  -3  16  -1   51.69    3.90
  -3  16   1   46.90    4.00
   3  16   1   62.79    4.90
   3 -16  -1   50.79    7.20
  -3  16  -1   51.19    7.60
   3 -16   1   57.29    4.30
   3  16   1   52.59    3.90
   3  16  -1   43.90    4.50
   3 -17   1 1019.60   42.60
   3  17   1  968.50   41.90
  -3  17   1  980.40   43.10
  -3  17   1  946.41   43.10
  -3  17   1  956.30   42.60
  -3  17  -1  949.40   42.00
  -3 -17  -1  965.00   41.70
   3 -17  -1  966.70   49.00
   3  17  -1  903.51   41.80
   3 -17  -1  989.50   42.10
   3 -17   1 1084.49   51.39
  -3  17   1  942.81   49.70
  -3  17  -1  906.31   49.80
   3 -17   1  888.11   43.40
   3 -17  -1  744.03   43.00
  -3  17   1  959.70   42.80
   3  17   1 1061.99   43.20
   3 -17   1  918.31   44.00
   3 -17  -1  885.71   43.40
   3 -18  -1   22.70    3.40
   3 -18   1   19.20    3.00
   3 -18  -1   26.40    5.10
   3 -18  -1   22.90    2.50
   3 -18   1   24.80    5.30
   3  18  -1   23.40    2.40
  -3 -18  -1   22.30    2.30
  -3  18  -1   20.50    4.80
  -3  18   1   23.40    8.20
   3 -18   1   24.40    2.80
  -3  18   1   26.00    3.10
  -3  18  -1   24.00    2.50
  -3  18   1   27.30    3.30
   3 -18   1   20.80    3.40
   3 -18  -1   19.40    3.10
  -3  18   1   29.80    3.20
   3 -19   1  264.77   15.10
   3 -19  -1  275.77   15.60
   3 -19   1  303.47   14.60
  -3 -19  -1  289.07   14.00
   3 -19  -1  306.97   14.30
  -3  19  -1  277.67   14.10
   3  19  -1  267.27   14.00
  -3  19   1  271.87   20.50
  -3  19  -1  330.07   21.70
  -3  19  -1  262.87   13.90
  -3  19   1  296.27   15.30
   3 -19  -1  304.77   15.90
  -3  19   1  308.57   15.30
  -3  19   1  284.37   14.80
   3 -20  -1    8.90    2.20
   3 -20   1    7.70    2.00
  -3  20  -1    8.60    1.50
   3  20  -1    7.00    1.40
  -3  20  -1    7.20    3.10
  -3  20   1    0.90    6.60
  -3  20  -1    6.90    1.30
  -3  20   1    9.90    1.90
  -3 -20  -1    6.30    1.30
   3 -20  -1    8.90    1.60
   3 -20  -1    6.80    2.00
  -3  20   1    8.40    1.70
   3 -21   1    0.30    1.20
   3 -21  -1    0.30    1.10
   3  21  -1    0.40    0.70
  -3  21  -1   -0.80    0.80
  -3  21   1    0.90    0.90
   3 -21  -1    0.40    0.70
  -3 -21  -1    0.20    0.80
   3 -21  -1    1.00    1.40
  -3 -22   1    1.80    1.20
   3 -22  -1    1.80    1.40
  -3  22  -1    1.90    0.90
   3  22  -1    2.20    0.90
  -3  22  -1    5.40    8.00
  -3  22   1    2.20    1.00
   3 -22  -1    3.20    1.10
   3 -22   1    4.70    2.20
  -3 -22   1    1.50    1.50
  -3 -22  -1    2.20    0.90
   3  22  -1    3.00    1.20
   3 -22  -1    1.20    1.40
  -3 -23   1  102.59    6.40
  -3  23  -1  104.39    6.40
   3  23  -1  105.99    6.40
  -3  23  -1   93.29   13.10
   3 -23  -1  105.49    6.30
  -3 -23  -1  109.39    6.20
   3 -23   1   96.19   10.40
   3 -23  -1  117.99    7.20
  -3 -23   1  105.49    6.70
   3 -23  -1   98.59    6.90
  -3  23   1  106.09    6.80
  -3 -24   1   56.79    4.10
   3 -24  -1   54.39    4.20
  -3 -24   1   60.69    3.90
  -3  24   1   54.49    4.30
   3 -24  -1   50.89    3.90
  -3 -24  -1   52.59    3.80
   3 -24  -1   54.59    4.40
   3 -24   1   50.59    7.40
  -3  24  -1   60.09    4.10
   3  24  -1   55.59    4.00
   3 -24  -1   51.39    7.20
   3 -24  -1   52.19    4.50
  -3 -24   1   53.79    4.30
   3 -25  -1  459.05   20.60
  -3 -25   1  443.06   20.30
  -3 -25   1  411.56   19.80
   3 -25  -1  460.35   20.30
  -3 -25   1  415.36   19.50
  -3 -25   1  408.96   19.40
  -3 -25  -1  399.96   19.50
   3 -25  -1  416.46   19.70
   3 -25  -1  459.85   20.60
  -3  25   1  437.86   20.20
  -3  25  -1  440.56   19.90
   3  25  -1  417.36   19.80
   3  25   1  409.86   20.00
   3  25   1  426.66   20.10
  -3  26  -1   47.00    3.40
   3  26  -1   39.20    3.20
   3  26   1   44.00    3.40
  -3  26   1   44.30    3.40
   3 -26  -1   42.40    3.60
  -3 -26   1   41.70    3.50
   3 -26  -1   46.10    3.40
  -3 -26   1   41.90    3.20
   3 -26  -1   41.50    3.40
  -3 -26   1   42.60    3.00
  -3 -26  -1   42.80    3.10
   3 -26  -1   35.50    3.00
   3 -26   1   49.70    4.00
   3 -26  -1   44.40    3.60
  -3 -26   1   39.50    3.00
  -3 -26   1   38.90    2.90
   3  26   1   38.00    3.30
  -3  27  -1  294.97   13.60
   3  27  -1  278.47   13.50
   3  27   1  291.07   13.70
  -3  27   1  290.87   13.70
  -3 -27   1  304.07   13.80
  -3 -27   1  285.77   13.40
   3 -27  -1  305.07   13.70
   3 -27  -1  274.27   13.50
  -3 -27   1  270.87   13.00
  -3 -27  -1  273.47   13.20
   3 -27  -1  271.87   13.30
   3  27   1  277.17   13.60
   3 -27  -1  301.07   14.00
   3 -27   1  315.47   14.30
  -3 -27   1  263.47   13.00
  -3 -27   1  264.27   13.20
   3 -28   1    8.00    1.50
   3 -28  -1    6.00    1.10
  -3 -28   1    7.00    1.10
   3 -28  -1    4.30    1.00
  -3  28   1    5.70    1.20
   3 -28  -1    5.30    1.20
  -3 -28   1    6.60    1.30
   3 -28   1    6.40    1.40
  -3 -28  -1    5.60    1.00
   3 -28  -1    5.10    1.00
   3  28   1    6.10    1.10
  -3  28   1    6.20    1.10
  -3  29   1  196.48    9.50
   3 -29  -1  174.88    9.10
   3 -29   1  203.88    9.80
  -3 -29   1  206.28    9.60
   3 -29  -1  197.58    9.60
   3 -29   1  208.78    9.90
   3  29   1  183.08    9.50
  -3 -29  -1  173.58    9.00
  -3  29   1  196.08    9.60
   3 -29  -1  201.48    9.40
  -3 -29   1  202.18    9.30
  -3  30   1    0.70    0.50
  -3 -30   1    1.20    0.70
   3 -30   1    2.60    0.90
   3 -30  -1    1.90    0.70
  -3  30   1    1.50    0.70
   3 -30   1    0.90    0.80
  -3 -30   1    1.20    0.50
   3 -31   1   10.00    1.20
  -3 -31   1   10.10    1.10
  -3  31   1    7.80    0.90
  -3  31   1   10.50    1.10
   3 -31   1   10.60    1.30
  -3 -31   1    8.70    0.90
   3 -31   1    8.00    1.10
   3 -31  -1    8.30    0.90
   3 -31  -1    7.40    1.00
   3 -31   1    9.50    1.20
  -3 -32   1    2.20    0.50
   3 -32   1    2.80    0.70
   3 -32   1    1.90    0.50
  -3  32   1    1.50    0.40
  -3  32  -1    1.50    0.50
   3 -32   1    2.70    0.60
   3 -33   1   15.70    1.20
   3 -33   1   16.60    1.20
  -3  33  -1   11.30    1.10
   3 -33   1   22.00    1.40
  -3  33   1   20.70    1.40
   4   0  -1    0.50    0.50
  -4   0   1    0.40    0.60
   4   1  -1    1.40    0.70
   4  -1  -1    0.70    0.60
  -4   1   1    0.90    1.80
  -4   1   1    1.20    0.90
  -4  -1   1    0.70    0.90
   4  -1  -1    1.70    1.00
   4   2  -1 1245.48   52.89
   4  -2  -1 1228.58   52.99
  -4   2   1 1263.57   56.29
  -4  -2   1 1229.38   57.39
  -4   2   1 1337.27   63.09
   4  -2  -1 1109.09   56.29
  -4  -3   1  133.79    9.60
  -4   3   1  145.39   10.20
  -4   3   1  140.19    9.90
  -4   3   1  151.28   14.50
  -4  -3  -1  139.89    8.40
   4   3  -1  142.79    7.20
   4  -3  -1  137.39    7.20
   4  -3  -1  141.09   11.10
  -4   4   1  845.42   41.40
  -4   4   1  890.41   41.50
  -4   4   1  918.71   49.40
  -4  -4   1  940.61   42.00
   4   4  -1  839.02   37.50
   4  -4  -1  849.02   44.70
  -4   5   1  103.69   12.70
  -4   5   1   89.29    7.80
  -4   5   1   94.09    8.00
  -4   5  -1   77.89    8.80
  -4  -5   1  112.99    8.70
   4   5  -1   97.79    5.30
   4  -5  -1   79.49    9.20
  -4   6  -1 1135.19   53.09
  -4   6  -1 1081.49   57.19
  -4   6   1 1246.98   55.69
  -4   6   1 1256.67   56.49
  -4   6   1 1232.68   64.69
  -4  -6   1 1291.07   56.39
   4   6  -1 1215.38   51.39
   4  -6  -1 1093.09   58.29
   4  -6   1 1133.99   54.29
   4   7  -1   30.50    2.50
  -4   7   1   28.10    4.10
   4  -7   1   25.20    3.80
   4  -7  -1   28.80    5.40
  -4   7   1   30.80    7.80
  -4   7  -1   17.70    4.00
  -4  -7   1   34.50    4.80
   4  -8  -1  585.74   33.90
   4  -8   1  569.14   30.70
  -4   8   1  607.84   30.90
  -4   8  -1  538.65   32.20
  -4  -8   1  619.64   31.90
   4  -9  -1   22.70    2.50
   4   9   1   20.80    2.90
   4  -9   1   22.10    2.40
   4   9  -1   18.30    2.20
  -4   9  -1   24.50    4.60
  -4  -9   1   18.50    3.90
  -4   9   1   23.00    7.00
   4  -9   1   11.70    3.20
  -4   9   1   25.50    4.10
   4  -9  -1   26.90    5.30
  -4   9   1   17.00    1.60
   4   9  -1   21.30    2.40
   4  -9  -1   20.30    2.30
   4 -10   1   51.19    3.90
   4 -10  -1   49.40    3.90
   4 -10   1   50.59    6.80
   4 -10  -1   45.30    7.20
   4 -10  -1   51.49    4.10
   4  10  -1   48.40    3.90
   4 -10  -1   49.50    3.90
  -4  10   1   47.50    6.10
  -4  10  -1   38.10    6.10
  -4  10   1   59.39    9.50
  -4  10   1   50.19    3.20
  -4 -10   1   50.19    6.80
  -4  10   1   53.59    3.40
   4 -10   1   49.30    4.60
   4  10  -1   49.20    4.10
   4 -11   1    1.80    1.30
   4  11  -1    3.00    1.20
  -4  11   1    2.30    0.70
  -4  11   1    4.20    0.90
   4 -11  -1    3.90    1.40
   4 -11   1    1.70    1.10
   4 -11  -1    4.40    1.40
   4 -11   1    4.20    1.40
   4 -11  -1    4.80    1.40
   4  11  -1    2.30    1.00
  -4  11   1    5.00    4.60
  -4  11  -1    8.80    2.90
  -4 -11   1    2.40    1.90
  -4  11   1    2.30    0.80
  -4  11   1    4.10    0.90
   4 -11  -1    5.00    2.70
   4 -11   1    1.00    2.10
   4 -12  -1  364.96   23.80
   4 -12   1  371.06   25.10
   4 -12  -1  344.97   17.20
   4 -12   1  361.26   17.30
   4 -12   1  328.37   17.10
   4 -12  -1  336.47   17.30
   4 -12  -1  337.57   17.10
   4  12  -1  335.87   17.00
   4  12   1  350.96   17.10
   4  12  -1  340.97   17.40
  -4  12  -1  314.77   22.00
  -4  12   1  334.27   24.60
  -4  12   1  351.76   16.10
  -4 -12   1  326.47   22.20
  -4  12   1  348.17   16.30
   4  12   1  370.46   17.20
  -4  12   1  323.87   16.10
   4 -13  -1   29.90    5.80
   4 -13   1   24.70    5.70
   4  13  -1   25.10    3.20
   4  13   1   25.90    2.90
  -4  13  -1   21.60    4.80
  -4  13   1   28.30    7.90
   4 -13   1   30.10    3.40
   4 -13  -1   27.10    3.20
   4 -13   1   27.20    3.30
   4 -13  -1   27.80    3.30
   4 -13  -1   22.30    2.90
   4  13  -1   25.90    3.00
  -4  13   1   32.10    2.80
  -4  13   1   27.50    2.60
  -4 -13   1   28.30    5.70
  -4  13   1   29.10    2.50
   4  13   1   28.00    3.20
  -4  13   1   26.50    2.50
   4 -14  -1  705.83   36.90
   4 -14   1  547.45   35.50
   4  14  -1  625.44   29.40
   4  14   1  638.94   28.30
  -4  14  -1  634.34   28.10
  -4  14  -1  651.73   35.40
   4 -14  -1  586.34   28.80
   4 -14   1  610.84   29.20
   4 -14   1  575.24   29.00
   4 -14  -1  528.65   28.70
   4  14  -1  603.54   28.70
   4 -14  -1  596.64   28.70
  -4  14   1  638.44   27.90
  -4  14   1  613.74   27.80
  -4  14   1  596.84   27.60
  -4  14   1  618.94   27.90
   4 -15  -1   55.49    8.30
   4 -15   1   68.09    9.40
   4  15  -1   82.39    6.30
   4 -15   1   72.59    5.30
   4  15   1   64.39    4.80
  -4  15   1   68.39    5.00
  -4  15  -1   66.99    5.00
  -4  15  -1   56.89    8.10
   4 -15  -1   65.89    5.60
   4 -15   1   64.39    5.80
   4 -15   1   68.99    6.00
   4 -15  -1   52.19    5.30
   4 -15  -1   71.49    5.60
   4  15  -1   71.79    5.60
  -4  15   1   61.69    4.70
  -4  15   1   69.89    4.80
  -4  15   1   59.39    4.70
  -4  15   1   64.59    4.60
   4 -16  -1 1037.70   50.19
   4 -16   1  953.10   50.39
   4 -16   1  962.90   41.70
   4  16  -1  860.71   42.10
   4  16   1  962.70   41.20
  -4  16  -1 1002.70   41.50
  -4  16   1  914.11   41.50
  -4  16   1  914.01   41.60
  -4  16  -1  904.31   48.40
   4 -16   1  917.21   43.20
   4 -16  -1  889.61   42.40
   4 -16   1  797.62   42.50
   4 -16  -1  789.02   42.10
   4 -16  -1  872.71   42.10
  -4  16   1  968.50   41.30
  -4  16   1  927.81   41.10
  -4  16   1  933.51   41.40
   4  17   1   71.19    5.00
  -4  17   1   69.99    5.50
  -4  17   1   83.79    5.90
  -4  17   1   82.59   11.80
  -4  17  -1   64.69    8.80
   4 -17  -1   56.69    5.80
   4 -17   1   82.09    7.10
   4 -17   1   69.89    6.70
   4 -17  -1   53.59    5.70
   4 -17  -1   79.59    6.30
  -4  17   1   68.49    5.20
   4 -17  -1   71.99    9.40
   4 -17   1   82.09   10.40
  -4  17   1   75.99    5.40
   4 -18   1  443.96   25.30
   4 -18  -1  451.65   24.60
   4 -18   1  478.05   25.00
   4 -18  -1  456.05   24.60
   4 -18  -1  500.95   24.80
  -4  18   1  479.75   31.10
  -4  18  -1  446.36   32.70
   4  18   1  510.85   23.10
   4  18  -1  519.65   23.50
  -4  18   1  494.75   24.20
  -4  18   1  521.25   24.20
  -4  18   1  486.45   23.50
   4 -18  -1  513.35   30.40
   4 -18   1  543.55   32.30
  -4  18   1  482.55   23.70
   4 -19  -1    1.70    1.90
   4 -19   1    2.70    1.90
   4 -19  -1    2.90    1.80
   4 -19   1    4.40    1.90
   4 -19  -1    1.60    1.30
  -4  19   1    1.10    7.10
   4  19  -1    2.00    1.00
  -4  19   1    3.40    1.60
   4 -19  -1    3.00    2.40
   4 -19   1    3.50    2.50
  -4  19   1    3.10    1.50
  -4  19   1    1.10    1.30
   4 -20  -1   53.19    5.00
   4 -20   1   46.50    5.00
   4 -20   1   51.29    5.00
   4 -20  -1   39.10    4.30
   4 -20  -1   36.70    4.10
  -4  20  -1   36.70   10.80
  -4  20   1   36.80    9.50
   4  20  -1   46.30    3.80
   4  20   1   45.70    3.60
  -4  20   1   46.00    4.30
   4 -20  -1   48.40    7.20
   4 -20   1   61.09    8.80
  -4  20   1   47.20    4.10
  -4  20   1   49.50    4.40
   4 -21  -1    1.00    1.40
   4 -21   1    0.80    1.30
   4 -21  -1    0.30    1.00
   4 -21   1    1.70    1.40
   4 -21  -1    1.20    1.20
   4  21   1    1.80    0.80
   4  21  -1    0.60    0.80
   4  21   1    0.30    0.90
  -4  21   1    0.80    1.00
  -4  21   1    0.30    0.90
   4 -21  -1   -1.00    1.30
   4 -21   1   -1.10    1.50
  -4  22   1  185.88   10.60
   4 -22  -1  177.18   10.50
   4 -22  -1  171.68   10.80
   4 -22   1  189.18   11.00
   4 -22  -1  193.48   10.70
  -4 -22   1  179.38    9.90
   4  22   1  178.18   10.40
   4 -23  -1   14.50    2.40
  -4 -23   1   13.30    1.90
   4 -23  -1   12.90    2.10
   4 -23   1   14.50    2.50
   4 -23  -1   12.40    2.00
  -4  23   1   15.60    2.20
   4 -24  -1  168.08    9.50
  -4 -24   1  186.78    9.40
   4 -24   1  185.18    9.90
   4 -24  -1  167.78    9.20
  -4 -24   1  155.28    8.60
  -4 -24   1  171.08    8.60
   4 -24  -1  164.98    9.20
  -4  24   1  155.48    9.10
   4 -25   1   35.70    3.40
  -4 -25   1   35.70    3.00
  -4 -25   1   31.60    2.60
   4 -25  -1   34.50    3.00
   4 -25  -1   32.20    3.10
   4 -25  -1   31.50    2.90
  -4  25   1   30.40    2.90
  -4 -25   1   34.50    2.70
   4 -26  -1  269.27   13.40
   4 -26   1  297.27   13.70
  -4 -26   1  294.67   13.20
  -4 -26   1  261.17   12.60
   4 -26  -1  276.27   13.20
  -4 -26   1  265.67   12.70
   4 -26   1  272.77   13.60
   4 -26  -1  266.67   13.00
  -4 -26   1  255.37   12.60
  -4  27   1    7.60    1.30
  -4 -27   1    8.30    1.30
   4 -27  -1    5.70    1.20
   4  27   1    7.80    1.20
  -4 -27   1    5.20    0.90
   4 -27  -1    6.50    1.20
  -4 -27   1    6.60    1.00
   4 -27  -1    5.50    1.00
   4 -27   1    8.80    1.50
  -4 -27   1    4.80    0.90
   4 -28  -1  268.67   12.70
  -4  28   1  287.67   12.90
  -4 -28   1  293.47   12.60
   4  28   1  278.17   12.40
   4 -28   1  275.57   12.80
  -4 -28   1  251.97   12.20
  -4 -28  -1  277.67   12.40
   4 -28   1  289.27   13.00
   4 -28  -1  248.98   12.30
  -4 -28   1  247.68   12.10
   4 -29   1   10.80    1.30
  -4  29   1    9.20    1.20
   4 -29  -1    8.20    1.00
  -4 -29   1    7.80    1.00
  -4 -29  -1    6.40    1.00
  -4  29   1    9.30    1.20
   4 -29   1    8.90    1.20
   4 -30   1   23.10    1.80
   4 -30  -1   24.20    1.60
  -4  30   1   27.60    1.90
  -4 -30   1   22.50    1.60
  -4  30   1   26.00    1.90
   4 -30   1   24.10    1.90
   4 -31   1    0.10    0.30
  -4  31   1    0.30    0.30
  -4  31   1    0.10    0.30
   4 -31   1    0.20    0.40
   4 -31   1    0.70    0.30
  -4  32   1    6.60    0.70
   4 -32  -1    5.30    0.60
   5   0  -1    0.20    0.50
  -5   0   1   -0.90    1.40
   5   0   1   -0.30    1.00
   5   0   1    0.60    0.70
   5   1  -1    2.70    0.90
   5  -1  -1    3.00    0.90
  -5  -1   1    1.50    1.40
  -5   1   1    2.10    1.50
  -5   1   1    2.00    1.90
   5  -1  -1    1.60    0.80
   5   1   1    2.90    1.40
   5   1  -1    2.10    0.80
   5  -1   1    2.10    1.10
   5   1  -1    4.10    1.00
   5   1   1    6.50    1.60
   5   2   1    1.80    1.10
   5   2  -1    2.80    1.00
  -5   2   1    1.40    1.30
  -5   2   1    2.00    1.40
  -5  -2   1    2.60    1.70
   5  -2  -1    1.00    0.70
   5   2  -1    1.70    0.80
   5  -2   1    2.10    1.00
   5   2  -1    1.80    0.80
   5   2   1    0.80    1.10
   5  -2  -1    2.00    0.80
   5  -2  -1    2.00    0.80
   5  -3  -1  259.67   12.60
   5  -3   1  263.97   12.80
   5   3   1  246.48   13.80
   5   3   1  255.77   12.50
   5   3  -1  269.37   12.80
  -5   3   1  255.87   16.90
  -5   3   1  236.78   15.60
   5   3  -1  252.17   12.50
  -5  -3   1  257.17   16.70
   5   3   1  221.98   14.40
   5  -3  -1  271.17   12.80
   5   3  -1  261.77   12.70
   5  -3   1  246.68   13.00
   5  -4   1    8.40    1.20
   5  -4  -1    9.60    1.50
   5   4   1    7.10    1.70
   5   4  -1    7.30    1.40
   5   4   1    8.80    1.30
  -5  -4   1    6.70    2.40
  -5   4   1    6.40    2.20
  -5   4  -1    6.50    2.00
   5   4  -1    9.00    1.40
  -5   4   1    6.00    2.30
   5   4   1    7.10    2.10
   5   4   1    7.80    1.90
   5   4  -1    8.70    1.40
   5  -4  -1    7.30    1.30
   5   5   1  159.98    9.10
   5  -5  -1  186.98    9.50
   5  -5   1  177.98    9.10
   5   5   1  177.08   10.60
   5   5  -1  178.58    9.60
   5   5   1  178.28    9.30
  -5   5   1  159.98   17.40
  -5   5   1  182.78   13.40
  -5   5   1  180.48   12.90
   5   5  -1  197.48    9.60
  -5  -5   1  178.88   13.30
   5  -5  -1  188.68    9.70
   5   5   1  170.78   11.70
   5   6   1   12.80    1.70
   5  -6   1   13.30    1.70
   5  -6  -1   16.70    2.00
   5   6   1   17.80    2.70
   5  -6   1   15.40    2.00
   5   6  -1   16.90    2.10
   5   6   1   16.60    1.90
  -5   6   1    6.60    4.20
  -5  -6   1   14.90    3.50
  -5   6   1    9.00    2.70
   5   6  -1   14.40    1.90
  -5   6   1   17.90    3.70
   5  -6  -1   10.40    1.70
   5   6  -1   14.00    2.20
   5   7   1   78.39    5.40
   5  -7  -1   97.49    5.90
   5  -7   1   97.89    5.60
   5  -7  -1   93.09    6.00
   5   7   1   90.39    6.90
   5   7  -1   96.09    6.20
   5  -7   1   96.59    6.00
   5   7   1   81.29    5.40
   5   7  -1   88.49    5.80
  -5   7   1   77.19   12.60
  -5   7   1  106.09    9.50
   5   7  -1   97.19    5.80
  -5  -7   1  110.19    9.70
   5   7  -1   93.59    6.40
   5  -7  -1   82.39    5.70
   5   8   1   14.60    1.90
   5  -8   1   17.30    2.00
   5   8   1   17.00    2.90
   5  -8   1   14.70    2.10
   5   8  -1   15.00    2.20
   5   8   1   16.90    2.00
   5   8  -1   15.60    2.20
  -5  -8   1   17.10    4.00
  -5   8   1   16.80    7.00
   5   8  -1    9.50    1.70
   5  -8   1   12.00    1.70
   5   8  -1   15.70    2.40
   5  -8  -1   16.30    2.10
   5   8   1   20.00    3.50
   5  -8  -1   12.50    3.80
   5  -9  -1   71.59    5.10
   5   9  -1   70.89    5.50
   5  -9   1   60.69    4.50
   5   9   1   74.99    6.30
   5   9  -1   70.39    5.00
  -5   9   1   69.19    7.80
  -5   9   1   69.29   12.60
  -5   9   1   63.59    8.20
   5  -9   1   71.49    4.90
   5   9   1   66.59    4.70
   5  -9   1   62.09    4.70
   5   9  -1   61.49    5.00
   5  -9   1   73.29    5.10
   5   9   1   68.99    4.80
  -5  -9   1   60.89    7.80
   5  -9  -1   57.99    8.90
  -5  10   1    4.00    2.00
   5 -10  -1    1.20    1.60
   5  10   1   -0.20    0.70
   5 -10   1   -0.20    0.80
   5 -10   1    0.20    0.80
   5 -10   1    0.30    0.80
   5  10  -1    0.60    0.80
  -5 -10   1   -0.90    1.70
  -5  10   1    1.60    5.60
  -5  10   1   -1.00    1.00
   5  10  -1    1.60    0.90
  -5  10   1    0.20    0.40
   5  10   1   -0.40    1.20
   5  11   1    1.30    1.30
   5  11  -1   -0.30    0.70
  -5 -11   1    0.90    0.90
  -5  11   1    1.10    1.50
  -5  11   1    0.40    0.50
   5 -11   1   -0.30    0.90
   5  11   1    0.80    0.80
   5 -11   1    0.60    1.00
   5 -11  -1    0.30    0.80
   5 -11   1   -0.60    1.10
   5  11  -1   -0.90    1.00
  -5  11   1   -0.20    0.40
  -5  11   1    0.20    0.60
   5 -11  -1    1.20    2.00
   5  12   1   13.40    2.30
   5  12  -1   15.10    2.30
  -5 -12   1    7.90    3.20
  -5  12   1   15.90    4.60
  -5  12   1   13.00    1.70
   5 -12   1   15.00    2.40
   5  12   1   11.60    2.00
   5 -12   1   12.10    2.20
   5 -12  -1   18.70    2.60
   5  12  -1   13.00    2.30
  -5  12   1   15.80    1.90
  -5  12   1   14.70    1.90
   5 -12  -1   13.30    4.40
   5 -12   1    7.40    3.10
   5 -13  -1   51.09    8.30
   5 -13   1   41.10    7.60
   5  13   1   43.90    4.00
   5  13  -1   50.69    5.00
   5  13  -1   50.79    4.60
  -5  13   1   38.80    7.70
   5 -13   1   38.20    4.10
   5  13   1   36.10    3.90
   5 -13   1   35.10    4.00
   5 -13  -1   39.30    4.10
   5 -13  -1   44.90    4.30
   5  13  -1   43.20    4.30
  -5  13   1   35.50    3.30
  -5  13   1   41.30    3.30
  -5 -13   1   35.90    6.70
  -5  13   1   44.70    3.50
   5  14   1    0.60    0.90
   5  14  -1   -1.30    1.40
  -5  14   1    0.70    0.70
   5  14  -1    1.10    1.10
  -5  14   1   -1.50    1.40
  -5  14   1    1.50    0.80
   5 -14   1    1.80    1.60
   5  14   1    2.00    1.30
   5 -14  -1    1.40    1.30
   5 -14   1    1.10    1.50
   5  14  -1    1.80    1.20
   5 -14  -1    1.40    1.20
  -5  14   1    2.70    1.00
   5 -14  -1    1.20    2.00
   5 -14   1    1.40    3.10
   5 -15   1  103.89   13.10
   5 -15  -1  125.09   13.40
   5  15  -1  135.99    8.00
   5  15   1  119.29    7.40
   5  15  -1  119.99    8.40
  -5  15   1  127.89    7.60
   5  15  -1  127.09    8.50
  -5  15   1  118.09   14.60
  -5  15   1  134.89   15.20
   5 -15   1  107.69    8.20
   5  15   1   96.29    7.60
   5 -15  -1   90.19    7.60
   5 -15   1   94.09    8.00
   5  15  -1  124.19    8.30
   5 -15  -1  116.69    8.00
  -5  15   1  112.79    7.00
  -5  15   1  121.29    7.30
  -5  15   1  116.49    7.00
  -5  16   1    0.60    1.00
  -5  16   1    2.40    1.00
   5 -16   1    1.30    1.50
   5  16   1    5.60    1.80
   5 -16  -1    2.80    1.70
   5 -16   1    6.70    2.20
   5 -16  -1    2.40    1.60
   5 -16  -1    3.10    1.70
  -5  16   1    1.70    2.30
  -5  16   1    3.30    1.20
  -5  16   1    4.40    1.60
   5  16  -1    3.30    1.60
   5 -16  -1    5.90    3.00
   5 -16   1    5.30    3.10
   5  16   1    3.40    1.30
   5  16  -1    5.50    1.60
   5  17  -1  177.48    9.80
   5  17   1  170.38    9.30
  -5  17   1  163.88    9.70
   5  17  -1  217.58   11.60
  -5  17   1  162.88    9.90
  -5  17   1  168.38   18.80
  -5  17  -1  119.79   17.10
   5 -17   1  159.58   11.10
   5 -17  -1  152.18   10.50
   5  17   1  135.59   10.00
   5 -17   1  146.79   10.80
   5 -17  -1  135.49   10.00
   5 -17  -1  169.08   10.50
  -5  17   1  164.08    9.30
  -5  17   1  151.78    9.30
   5 -17   1  152.08   16.00
   5 -17  -1  180.68   16.10
   5 -18   1    8.90    2.90
   5 -18  -1    3.00    2.20
   5  18   1    5.30    1.80
   5 -18  -1    6.40    2.00
   5 -18   1    5.80    2.20
   5 -18  -1    7.30    2.10
   5 -18   1    7.50    2.70
  -5  18   1   -4.60    7.60
  -5  18  -1  -10.30   11.00
  -5  18   1    1.70    2.90
   5  18  -1    6.30    1.80
  -5  18   1    6.60    1.50
  -5  18   1    8.30    1.90
  -5  18   1    6.10    1.50
  -5  18   1    4.20    1.60
   5  18  -1    6.40    1.70
   5 -18  -1   12.00    3.90
   5 -18   1    6.30    3.40
   5 -19  -1   37.60    4.00
   5 -19   1   26.20    4.00
  -5  19   1   30.30    3.30
  -5  19   1   35.90    3.70
   5  19  -1   36.40    3.70
  -5  19   1   30.50    3.70
   5  19   1   33.60    3.70
   5 -19   1   31.10    4.40
   5 -19  -1   29.30    4.10
   5  19   1   32.00    3.10
   5  19  -1   39.80    3.50
   5 -19  -1   23.10    3.30
   5 -19   1   33.80    4.00
   5 -20  -1    2.50    1.30
   5 -20   1    3.70    1.90
  -5  20   1    1.40    0.80
  -5  20   1    2.50    1.20
   5  20  -1    2.70    1.00
  -5  20   1    2.20    1.20
   5 -20   1   -0.40    1.60
   5  20   1    1.10    1.00
   5  20  -1    2.10    1.00
   5  20   1    0.40    0.70
   5 -20   1    2.30    1.40
   5 -20  -1    2.50    1.30
   5 -21   1    1.50    1.20
   5 -21  -1    3.00    1.10
   5 -21   1    2.90    1.60
  -5  21   1    3.30    1.10
   5 -21   1    2.10    1.70
   5  21   1    2.10    1.00
   5  21  -1    1.70    0.80
  -5  21   1    2.70    1.10
   5 -22   1   -0.30    1.10
   5 -22  -1   -0.20    0.80
   5 -22   1   -0.60    1.30
   5  22   1   -0.20    0.70
   5  22  -1   -0.40    0.70
  -5  22   1   -0.20    0.80
   5 -22   1   -0.30    1.00
  -5 -22   1    0.40    0.60
   5  22   1   -0.20    0.60
   5  22  -1    0.40    0.60
   5 -23   1    7.40    1.70
   5 -23  -1    6.60    1.40
   5 -23   1    3.50    1.50
   5  23   1    4.30    1.00
  -5  23   1    5.10    1.20
  -5 -23   1    4.50    0.90
   5  23  -1    4.80    1.10
   5 -24  -1    2.30    1.00
  -5 -24   1    2.80    1.00
   5 -24   1    2.30    1.30
  -5  24   1    3.20    0.90
  -5 -24   1    3.20    1.10
   5 -24   1    2.60    1.10
  -5 -24   1    1.80    0.80
   5 -25   1   43.70    3.50
  -5  25   1   40.20    3.00
   5 -25  -1   40.50    3.10
  -5 -25   1   43.20    3.00
  -5 -25   1   41.80    2.90
   5 -25   1   43.60    3.40
  -5 -25   1   44.20    2.90
  -5 -25   1   41.00    2.80
  -5  26   1    3.80    0.90
   5 -26  -1    3.00    0.90
   5 -26   1    5.90    1.20
  -5 -26   1    5.00    0.90
  -5 -26   1    3.70    0.80
   5 -26   1    4.40    1.10
  -5 -26   1    4.20    0.80
  -5 -26   1    3.40    0.90
   5 -27  -1   24.60    2.00
  -5 -27   1   21.30    1.80
  -5  27   1   26.10    2.00
   5 -27   1   24.60    2.10
   5 -28   1    2.20    0.60
  -5  28   1    2.10    0.60
   5 -28  -1    2.30    0.60
  -5 -28   1    1.80    0.50
  -5  28   1    2.90    0.60
  -5  29   1   41.90    2.40
   5 -29   1   41.60    2.40
   5 -29  -1   38.30    2.20
   6   0  -1    1.40    1.10
  -6   0   1   -0.80    1.50
  -6   0   1    0.90    1.20
   6   0   1   -0.40    1.30
   6   0   1    1.50    1.20
   6   0  -1    0.40    0.80
   6   0  -1    0.60    1.70
   6  -1   1    0.90    1.30
   6   1   1    3.40    1.80
   6  -1  -1    1.40    1.00
   6   1  -1    2.10    1.00
   6   1   1    2.10    1.00
  -6  -1   1    0.80    1.50
  -6  -1   1    3.80    2.40
   6   1  -1    3.90    1.20
  -6   1   1    5.30    2.50
   6   1   1    3.30    1.70
   6   1  -1    4.30    2.80
   6  -1  -1    2.60    1.00
   6   1  -1    3.70    1.00
   6  -1  -1    3.90    1.80
   6   2   1  417.56   21.90
   6  -2   1  363.96   21.70
   6   2   1  405.16   19.80
   6   2  -1  426.56   20.20
  -6   2   1  453.65   26.10
  -6  -2   1  451.85   27.30
   6   2  -1  432.66   20.20
   6   2   1  399.06   22.10
   6   2  -1  419.06   24.10
   6   2  -1  389.36   20.80
   6  -2   1  435.56   20.80
   6  -2  -1  433.46   20.00
   6  -2  -1  433.66   22.00
   6   2  -1  443.36   20.10
  -6  -2   1  408.46   24.90
   6   3   1   46.30    5.00
   6   3  -1   52.19    4.20
   6   3   1   50.49    3.90
  -6   3   1   56.19    7.30
  -6   3   1   57.59    9.00
   6   3  -1   46.10    4.00
   6  -3   1   49.60    4.20
   6  -3  -1   47.50    4.70
   6   3   1   40.10    5.10
   6   3  -1   51.19    4.70
   6  -3  -1   54.29    4.00
  -6  -3   1   52.29    6.80
   6  -4   1  600.04   26.90
   6   4   1  604.24   29.60
   6   4   1  591.84   27.50
   6   4  -1  625.74   27.90
  -6   4   1  628.04   33.80
  -6   4   1  539.75   37.00
   6   4  -1  651.23   28.00
  -6  -4   1  590.94   32.90
   6   4  -1  615.14   28.90
   6   4   1  542.35   30.10
   6  -4  -1  569.34   28.10
   6  -4   1  590.24   27.60
   6  -5  -1   54.99    4.20
   6   5  -1   52.59    5.00
   6   5   1   50.99    5.90
   6   5  -1   59.69    4.60
  -6   5   1   56.79   10.10
   6  -5   1   52.09    3.80
   6   5   1   58.69    5.60
   6   5  -1   58.69    4.50
   6   5   1   52.69    4.10
  -6  -5   1   50.49    7.00
  -6   5   1   43.20    6.60
   6  -6  -1  799.32   36.70
   6  -6   1  815.62   36.20
   6   6   1  849.41   39.10
   6   6  -1  835.22   37.10
   6   6   1  791.02   36.60
  -6   6   1  693.43   47.80
  -6   6   1  768.32   42.40
   6   6  -1  873.91   37.30
   6   6   1  743.73   39.60
   6   6  -1  815.42   38.20
   6  -6  -1  859.31   37.10
  -6  -6   1  779.72   42.40
   6   7  -1   40.30    4.10
   6   7   1   41.30    3.60
   6   7  -1   36.40    3.70
  -6  -7   1   34.10    5.80
  -6   7   1   37.30    9.20
   6   7  -1   45.40    4.10
   6   7  -1   37.50    4.30
   6   7  -1   45.90    5.50
   6   7   1   36.60    5.20
   6  -7  -1   39.00    3.60
   6  -7   1   41.30    3.30
   6  -7  -1   35.80    3.50
   6  -8   1  259.27   12.90
   6  -8  -1  249.88   13.40
   6   8  -1  260.07   14.20
   6   8   1  242.08   13.20
  -6   8   1  263.37   25.00
  -6   8   1  230.38   17.80
   6   8  -1  280.07   14.10
   6  -8  -1  262.17   13.50
   6   8  -1  262.87   14.80
  -6  -8   1  244.88   18.10
   6  -9   1    7.40    1.50
   6  -9  -1    8.50    1.80
  -6   9   1    7.40    1.30
   6   9  -1    7.60    1.90
   6   9  -1   10.50    2.00
   6  -9  -1    7.60    1.80
   6   9  -1    7.00    2.10
  -6  -9   1    9.10    3.20
  -6   9  -1    3.90    5.30
  -6   9   1   10.80    3.40
  -6  10   1   36.80    3.00
   6 -10  -1   33.80    3.60
   6 -10   1   30.30    3.20
  -6  10   1   23.10    5.30
  -6  10   1   51.89   11.20
  -6  10  -1   28.60    9.60
   6  10  -1   30.90    3.80
   6  10  -1   34.20    3.80
   6 -10  -1   37.50    3.70
   6 -10   1   28.40    2.80
   6  10  -1   34.30    4.00
   6  10  -1   34.40    4.30
   6  10   1   42.60    4.50
  -6  10   1   35.30    3.00
   6 -11  -1    2.50    1.50
   6  11  -1    2.90    1.40
  -6  11   1    5.70    2.90
   6  11  -1    3.60    1.40
  -6  11   1    2.30    0.90
  -6  11   1    2.50    0.90
   6  11   1    2.10    1.50
   6  11  -1    1.30    1.70
   6  11  -1    3.60    1.60
   6 -11   1    2.90    1.00
   6 -11  -1    1.60    1.10
   6  12  -1  127.49    8.50
  -6  12   1  117.69    7.10
  -6  12   1  107.59   12.80
  -6  12   1  119.39   15.50
  -6  12  -1  130.49   17.50
   6  12  -1  130.59    8.50
   6  12  -1  126.19    8.30
   6  12  -1  134.79    9.20
   6 -12  -1  128.09    8.20
   6 -12   1  101.89    7.00
   6  12   1  113.29    7.90
  -6  12   1  120.69    7.10
   6  13  -1   19.50    3.10
  -6  13   1   20.60    2.40
  -6  13   1   21.10    8.70
  -6  13   1   25.30    6.10
  -6  13  -1    5.30    8.80
   6  13  -1   22.50    3.20
  -6  13   1   20.80    2.50
   6  13   1   18.70    2.70
   6 -13   1   16.30    2.30
   6 -13  -1   17.80    2.80
   6  13  -1   20.70    2.90
  -6  14   1  421.26   20.30
   6  14  -1  446.16   21.30
   6 -14  -1  424.46   21.70
   6  14   1  426.16   20.90
   6 -14   1  370.06   20.50
   6  14  -1  495.45   22.40
  -6  14   1  433.76   20.90
  -6  14   1  443.56   20.60
   6 -14   1  418.86   21.40
  -6  15   1   29.50    3.00
  -6  15   1   36.70    3.60
  -6  15   1   31.10    3.20
   6 -15   1   36.60    4.20
   6 -15  -1   31.10    3.90
   6 -15   1   26.40    3.30
   6  15  -1   38.60    3.70
  -6  16   1  626.14   28.90
  -6  16   1  647.44   29.20
  -6  16   1  608.34   28.60
   6 -16  -1  583.34   29.60
   6 -16   1  562.94   29.60
   6  16  -1  647.64   29.00
   6 -16  -1  596.44   30.00
   6 -16   1  524.25   28.80
  -6  17   1   32.10    3.40
   6  17  -1   41.20    3.70
  -6  17   1   29.40    3.40
  -6  17   1   39.80    3.50
   6 -17  -1   32.00    3.90
   6 -17   1   26.80    3.90
   6  17  -1   32.20    3.30
   6 -17  -1   32.00    4.00
   6  17   1   33.10    3.20
   6 -17   1   25.90    3.40
   6 -18  -1  249.58   14.60
   6  18   1  229.68   12.50
  -6  18   1  274.97   13.80
   6  18  -1  243.08   12.60
  -6  18   1  264.07   13.50
  -6  18   1  236.88   12.80
   6 -18  -1  234.98   13.60
   6 -18   1  227.78   13.70
  -6 -18   1  277.07   12.30
   6 -19   1    6.60    2.00
   6  19  -1    6.20    1.40
   6 -19  -1    6.70    2.00
  -6  19   1    6.70    1.60
  -6  19   1    4.90    1.30
   6 -19   1    6.30    1.70
   6 -19  -1    4.80    1.80
   6 -20  -1   37.10    3.50
   6 -20   1   39.30    3.90
   6  20  -1   42.00    3.20
   6  20   1   37.30    3.00
   6 -20  -1   31.60    3.60
  -6  20   1   32.90    3.10
  -6  20   1   24.90    2.50
  -6  20   1   33.60    3.00
  -6 -20   1   45.70    2.90
   6  21  -1    1.10    0.70
   6 -21  -1    1.60    1.10
  -6 -21   1    2.30    1.00
  -6  21   1   -0.20    0.50
  -6 -21   1    1.60    0.80
   6 -21  -1    1.20    1.00
  -6  21   1    0.10    0.50
   6  22  -1   67.49    3.90
   6  22   1   52.89    3.60
   6 -22  -1   69.19    4.70
  -6 -22   1   60.39    3.80
  -6  22   1   60.59    4.00
  -6 -22   1   58.89    3.60
  -6 -22   1   64.49    3.90
  -6  22   1   59.89    3.80
   6 -22  -1   71.29    4.40
   6 -23   1    9.80    1.50
   6 -23  -1    6.60    1.20
   6 -23  -1    7.10    1.30
   6  23  -1    6.70    0.90
   6  23   1    6.00    0.80
  -6 -23   1    8.10    1.10
  -6  23   1    8.10    1.10
  -6 -23   1    6.10    1.10
  -6  23   1    7.40    1.00
  -6 -23   1    7.40    1.00
  -6 -24   1  105.09    5.50
  -6  24   1   94.89    5.50
   6 -24  -1  133.09    6.10
   6 -24   1  126.69    6.10
   6 -24  -1  118.99    6.20
  -6 -25   1   13.10    1.10
   6 -25  -1   15.00    1.50
   6 -25  -1   19.80    1.50
  -6  25   1   16.50    1.40
   6 -25   1   17.30    1.50
  -6  25   1   11.40    1.10
   6 -26  -1  154.88    7.80
  -6  26   1  171.18    7.80
   6 -26   1  172.58    7.80
   7   0  -1   -0.30    0.80
   7   0   1    0.20    0.80
   7   0  -1   -0.30    1.00
   7   0   1   -0.30    1.20
   7   0  -1   -0.40    1.10
   7   1   1    1.60    0.90
   7   1  -1    1.00    1.10
   7  -1  -1    1.70    1.30
   7  -1   1    1.60    0.90
   7   1  -1    1.30    1.00
   7  -1  -1    3.30    1.10
   7  -1  -1    2.50    0.90
   7   1   1   -0.80    1.40
   7  -1  -1    0.40    1.30
   7   1  -1    2.00    1.50
   7  -1  -1    2.60    1.50
   7   2   1    1.40    0.80
   7   2  -1    2.40    1.40
   7   2  -1   -0.30    0.90
   7  -2  -1   -0.30    1.00
   7  -2  -1    0.40    1.20
   7  -2   1    1.40    0.80
   7  -2  -1   -0.20    0.70
   7  -2   1    0.30    0.80
   7   2  -1    0.60    1.60
   7   2  -1    0.40    1.00
   7   2   1    0.90    1.30
   7  -2  -1    0.40    1.00
   7  -2  -1    0.90    0.70
   7   3  -1   -1.00    1.10
   7  -3  -1   -0.30    0.90
   7   3  -1    1.30    1.00
   7  -3   1    0.90    0.80
   7   3   1    1.40    0.90
   7  -3  -1   -0.40    1.20
   7  -3  -1   -0.40    1.10
   7   3  -1    0.40    1.20
   7  -3  -1    1.00    0.80
   7   3  -1    1.20    1.70
   7   3   1    1.90    1.40
   7  -3  -1    0.70    0.70
   7   4   1    1.60    0.90
   7   4  -1    1.60    1.10
   7  -4  -1    2.60    1.10
   7   4  -1    2.10    1.30
   7   4   1    3.60    1.90
   7   4  -1    2.80    1.40
   7  -4  -1    4.50    1.20
   7   4  -1    2.50    2.20
   7  -5  -1    3.50    1.30
   7   5   1    4.50    1.30
   7   5  -1    3.80    1.40
   7   5  -1    6.00    1.80
   7   5  -1    6.10    1.90
   7   5  -1    8.20    3.10
   7   5   1    6.90    2.50
   7  -5  -1    7.20    1.40
   7  -6  -1    0.80    0.90
   7   6  -1   -0.40    1.20
   7   6  -1    1.30    2.30
   7   6   1    0.50    1.70
   7  -6  -1    1.70    0.90
   7  -7  -1   15.20    2.50
   7   7  -1   20.40    3.40
   7  -7  -1   18.90    2.40
   7   8  -1    0.90    1.80
   7   8  -1   -0.40    1.30
   7  -8  -1    0.30    0.80
  -7   8   1    1.00    0.60
  -7  -8   1    1.40    1.00
   7   9  -1    2.20    1.50
   7  -9  -1    1.30    0.80
   7   9  -1    3.00    1.70
   7   9  -1    5.90    2.00
   7   9  -1    1.00    1.10
  -7   9   1    2.70    0.90
  -7  10   1    0.20    0.50
   7  10  -1   -0.30    1.00
   7  10  -1   -0.70    1.20
   7  10  -1    0.40    1.20
  -7  11   1    2.80    0.90
   7  11  -1    5.50    1.90
   7  11  -1    5.10    1.50
  -7  11   1    4.40    1.00
   7  11   1    1.30    1.20
   7 -11   1    1.90    0.90
  -7  12   1   -0.20    0.70
  -7  12   1    0.40    0.60
   7  12   1    1.40    1.30
   7 -12   1    0.50    0.80
  -7  13   1    7.90    1.50
  -7  13   1    4.40    1.10
   7 -13   1    7.90    1.60
   7  13   1    7.30    1.60
   7  13  -1    8.50    1.80
   7 -13  -1   10.90    2.10
  -7  14   1   -0.30    0.70
  -7  14   1    0.20    0.60
   7 -14   1    0.30    0.90
   7  14   1    1.10    1.00
   7  14  -1    0.20    1.00
   7 -14  -1    1.00    1.10
  -7 -15   1    5.10    1.20
  -7 -15   1    7.80    1.50
  -7  15   1    3.80    1.20
  -7  15   1    5.50    1.30
   7 -15   1    3.80    1.40
   7  15  -1    3.90    1.30
   7 -15  -1    3.60    1.60
  -7 -16   1    1.80    0.90
  -7  16   1    1.70    0.90
  -7 -16   1    2.50    1.10
  -7  16   1    0.70    0.70
   7 -16   1   -0.30    1.10
   7  16  -1    0.60    0.80
   7 -16  -1   -0.30    1.00
  -7 -17   1    2.40    0.80
  -7 -17   1    3.50    1.00
  -7  17   1    0.20    1.10
  -7  17   1    2.90    0.80
   7 -17   1    1.40    1.10
   7  17   1    2.00    0.80
   7  17  -1    2.10    0.90
   7 -17  -1    1.10    1.10
   7  18  -1    0.30    0.60
   7 -18  -1   -0.20    0.70
  -7 -18   1   -0.50    0.70
  -7  18   1   -0.20    0.60
  -7 -18   1   -0.10    0.60
   7 -18   1   -0.80    0.90
   7  19  -1    0.70    0.60
   7  19   1    0.90    0.60
  -7 -19   1    0.10    0.70
   7 -19   1    0.20    0.70
  -7 -19   1    0.90    0.50
   7  20   1    0.10    0.50
   7 -20   1    0.40    0.60
  -7 -20   1   -0.10    0.40
   7 -20  -1    0.50    0.40
   7  21   1    0.20    0.40
   7  21  -1    2.00    0.50
   7 -21  -1    0.60    0.50
  -7  21   1    1.40    0.50
   7 -21  -1    1.90    0.50
  -7 -21   1    0.70    0.40
   7 -22  -1    0.10    0.30
   8   0  -1    1.30    1.20
   8   0   1    0.80    0.80
   8   0  -1    0.20    0.90
   8  -1  -1    1.70    1.20
   8   1  -1    0.60    1.10
   8   1   1    0.70    0.90
   8   1   1    1.00    0.80
   8  -1  -1    0.50    0.90
   8  -1   1    2.00    0.90
   8   2  -1   61.99    5.20
   8  -2  -1   73.29    5.80
   8   2  -1   66.99    5.30
   8   2   1   55.39    4.90
   8  -2  -1   69.69    4.90
   8  -2   1   66.39    4.50
   8   3  -1    5.00    1.60
   8  -3  -1    6.00    1.90
   8   3  -1    9.40    2.10
   8  -3   1    8.00    1.50
   8  -3  -1    5.80    1.60
   8  -4  -1  216.28   11.90
   8   4  -1  206.58   11.30
   8   4  -1  190.38   11.60
   8  -4   1  185.08   10.20
   8  -4  -1  192.18   10.60
  -8   5   1    9.80    1.40
   8   5  -1   13.40    2.60
   8  -5   1   12.70    1.90
   8  -5  -1   10.70    1.90
   8   5  -1   12.90    2.30
   8  -5  -1   13.90    2.40
  -8  -6   1  247.78   12.20
   8   6  -1  282.67   14.60
   8  -6   1  237.48   12.40
  -8   6   1  227.88   11.90
   8  -6  -1  239.78   12.80
   8   6  -1  287.87   13.80
  -8  -7   1   24.20    2.40
   8  -7   1   25.30    2.70
   8  -7  -1   24.20    2.80
   8   7  -1   28.80    3.70
   8  -8   1   45.00    3.70
   8  -8  -1   42.00    3.80
  -8   8   1   41.70    3.20
  -8  -8   1   45.30    3.50
   8  -9   1    0.90    0.90
   8  -9  -1    0.70    0.90
  -8   9   1    0.50    0.60
  -8  -9   1    2.80    1.00
   8   9  -1    2.10    1.30
   8 -10   1   11.20    1.90
   8 -10  -1   11.20    1.80
   8  10  -1   14.10    2.00
  -8 -10   1   14.50    1.80
  -8  11   1    0.60    0.70
   8  11  -1    2.20    1.00
   8 -11  -1   -0.90    0.80
  -8 -11   1    1.30    0.70
   8 -11  -1    2.30    1.10
   8 -11   1    1.20    1.00
   8 -12  -1   12.70    1.90
   8 -12  -1   13.10    2.00
   8 -12   1   13.30    2.10
   8  13   1    7.40    1.20
   8 -13  -1    4.00    1.20
   8 -13   1    6.20    1.60
   8 -13  -1    7.20    1.40
   8 -14   1  111.09    6.30
   8 -14  -1  111.29    5.70
   8  15  -1    6.60    1.00
   8 -15  -1    8.20    1.20
   8 -15   1    9.30    1.40
   8 -16   1  139.69    6.40
   8 -16  -1  145.19    6.00
   8  17   1    0.90    0.40
   0   0   2 5749.73  241.38
   0   0   2 5666.93  241.38
   0   0   2 5676.33  241.68
   0   1   2 1069.29   48.20
   0  -1   2 1085.09   49.10
   0   1   2 1112.49   48.80
   0  -1   2 1094.99   48.70
   0   1   2 1167.48   49.10
   0  -2   2 1785.02   81.39
   0   2   2 1828.72   79.79
   0   2   2 1997.90   81.09
   0  -2   2 1848.12   80.49
   0  -3   2  585.64   28.70
   0   3   2  582.34   27.70
   0  -3   2  600.64   27.30
   0  -4   2  513.05   23.90
   0   4   2  508.05   24.30
   0  -4   2  513.65   25.80
   0   4   2  483.05   23.70
   0  -5   2    0.80    0.80
   0  -5   2   -0.50    1.50
   0   5   2    0.50    0.70
   0   6   2   83.19    5.90
   0  -6   2   70.19    5.00
   0   6   2   81.39    6.20
   0  -6  -2   77.19    6.00
   0  -6   2   85.79    6.00
   0  -7   2  292.67   14.50
   0  -7   2  332.77   16.40
   0  -7  -2  300.67   16.50
   0   7   2  294.67   16.50
   0  -8   2 1065.69   49.90
   0   8  -2 1240.78   52.99
   0   8   2 1196.58   52.59
   0  -8   2 1239.18   52.69
   0  -8  -2 1226.88   53.49
   0  -9   2  914.31   44.60
   0  -9  -2  939.11   45.50
   0   9  -2  944.41   45.00
   0   9   2  961.90   44.80
   0  -9   2  948.51   41.70
   0   9   2 1000.10   42.50
   0   9   2  963.50   42.20
   0 -10   2 4940.81  196.98
   0  10   2 4231.68  196.28
   0 -10   2 4634.14  199.98
   0 -10  -2 4612.94  201.88
   0  10  -2 4586.44  200.58
   0  10   2 4502.55  196.88
   0 -10   2 4815.62  196.98
   0  10   2 4842.42  197.08
   0  10   2 4965.20  197.28
   0 -11   2  633.94   25.60
   0  11   2  508.35   24.50
   0 -11   2  544.95   28.50
   0 -11  -2  609.34   30.80
   0  11  -2  541.25   29.10
   0  11   2  532.55   25.00
   0 -11   2  627.34   25.70
   0  11   2  563.54   25.30
   0  11   2  524.85   25.10
   0  12   2 1530.85   66.79
   0 -12   2 1513.95   67.39
   0  12   2 1568.74   67.29
   0  12  -2 1573.34   72.19
   0  12  -2 1548.45   72.89
   0 -12   2 1601.34   67.49
   0 -12   2 1618.04   72.09
   0 -12  -2 1624.34   74.09
   0  13   2  510.85   22.30
   0 -13   2  480.05   22.70
   0  13   2  488.75   22.60
   0  13  -2  501.55   28.00
   0  13  -2  494.15   28.60
   0 -13   2  491.75   22.70
   0 -13  -2  514.15   29.60
   0  14   2  293.67   13.40
   0 -14   2  265.47   13.50
   0  14   2  286.77   13.60
   0  14  -2  279.07   19.60
   0  14  -2  318.27   21.00
   0 -14   2  265.97   13.50
   0 -14  -2  272.27   20.10
   0  15   2    2.50    0.80
   0  15  -2    3.90    3.00
   0 -15  -2    1.10    1.90
   0 -15   2    1.70    0.80
   0  15   2    2.50    0.90
   0 -15   2    1.40    0.90
   0 -16   2   21.70    2.50
   0  16   2   19.50    2.60
   0 -16   2   19.80    2.40
   0 -16   2   19.00    2.30
   0  16  -2   19.50    4.80
   0  16   2   26.10    3.10
   0 -16   2   19.70    2.30
   0 -16  -2   14.70    4.60
   0 -16   2   25.20    2.30
   0 -16   2   21.70    2.20
   0  16   2   19.70    2.20
   0 -17   2   89.59    5.20
   0  17   2   86.59    5.80
   0 -17   2   71.89    5.30
   0 -17   2   75.69    5.50
   0  17  -2   77.29    9.80
   0 -17   2   86.69    5.60
   0  17   2   82.39    6.00
   0 -17  -2   82.09    9.70
   0 -17   2   87.39    5.10
   0 -18   2  603.34   26.60
   0  18   2  579.14   27.40
   0 -18   2  571.04   27.20
   0 -18   2  593.84   26.50
   0  18  -2  510.25   33.40
   0 -18   2  600.84   27.30
   0  18   2  603.04   27.80
   0 -18  -2  641.14   35.50
   0  19   2  331.57   16.40
   0 -19   2  348.47   15.60
   0  19  -2  291.27   22.00
   0 -19   2  317.27   16.30
   0 -19   2  346.37   15.70
   0  19   2  303.17   16.40
   0 -19  -2  356.46   22.80
   0  20  -2 1176.18   61.29
   0 -20  -2 1247.98   60.49
   0  20  -2 1189.28   53.69
   0  20   2 1227.28   53.49
   0 -20   2 1208.08   53.29
   0  20   2 1205.28   53.29
   0  21   2  364.86   17.70
   0  21  -2  346.37   24.40
   0 -21  -2  357.96   23.00
   0  21  -2  353.46   18.10
   0  21   2  362.26   17.80
   0 -21   2  367.66   17.80
   0 -21   2  400.96   24.60
   0  22  -2 1104.19   49.70
   0 -22  -2 1116.29   55.39
   0 -22  -2 1087.29   49.40
   0  22   2 1102.69   49.30
   0  22  -2 1182.88   57.99
   0  22   2 1127.09   49.20
   0 -22   2 1123.89   56.69
   0 -23  -2  213.58   11.40
   0  23  -2  207.28   11.50
   0 -23  -2  214.18   15.80
   0  23   2  210.08   11.20
   0  23  -2  213.98   17.20
   0  23   2  202.28   11.00
   0 -23   2  206.58   11.00
   0 -23   2  231.78   17.30
   0 -24  -2  300.67   14.60
   0  24  -2  294.07   14.80
   0 -24  -2  288.37   19.10
   0  24   2  285.57   14.40
   0  24  -2  255.87   19.90
   0 -24   2  279.87   20.10
   0  24   2  279.57   14.20
   0 -24   2  275.47   14.20
   0 -25   2   13.80    2.00
   0  25   2    9.80    1.60
   0 -25  -2   12.10    3.30
   0  25  -2   11.60    2.00
   0  25   2   11.70    2.00
   0 -25  -2   12.20    2.00
   0 -25   2    8.40    3.00
   0  25   2    9.70    1.70
   0  26   2   38.70    3.30
   0  26  -2   35.90    3.40
   0 -26  -2   30.90    3.10
   0  26   2   36.20    3.40
   0  26   2   40.30    3.20
   0 -26   2   33.20    3.10
   0  27   2   29.30    2.80
   0 -27  -2   27.50    2.70
   0  27  -2   26.60    2.80
   0  27   2   25.10    2.80
   0 -27   2   27.60    2.70
   0  27   2   29.80    2.70
   0  28   2  162.18    8.20
   0 -28  -2  146.39    8.10
   0  28  -2  149.88    8.30
   0  28   2  149.99    8.40
   0 -28   2  142.69    8.00
   0  28   2  145.19    7.80
   0  29   2   86.69    5.30
   0 -29   2   88.59    5.40
   0 -29   2   86.49    5.30
   0  29   2   91.79    5.10
   0  29  -2   90.99    5.50
   0 -29  -2   89.79    5.40
   0  29   2   90.39    5.60
   0  30  -2  409.96   18.70
   0  30   2  410.46   18.80
   0  30   2  424.86   18.50
   0 -30   2  405.06   18.50
   0 -30   2  415.16   18.50
   0  30   2  364.36   18.20
   0 -30  -2  396.66   18.50
   0  31  -2  125.99    6.60
   0  31   2  130.49    6.70
   0  31   2  122.69    6.30
   0  31   2  105.89    6.20
   0 -31  -2  121.09    6.40
   0 -31   2  125.39    6.40
   0 -31   2  126.49    6.50
   0 -32  -2  300.07   14.70
   0  32  -2  340.47   15.00
   0  32   2  345.17   15.00
   0 -32   2  340.27   14.90
   0  32   2  301.17   14.70
   0 -32   2  338.07   14.90
   0 -33   2   71.89    3.70
   0  33   2   60.19    3.60
   0 -33   2   66.49    3.70
   0 -34   2   82.19    4.30
   0  34   2   93.19    4.40
   0 -34   2   89.89    4.40
  -1   0   2    1.50    1.00
  -1   0   2    4.20    1.10
   1   0   2    2.90    0.90
  -1   0   2    1.40    0.70
   1   0   2    3.20    1.00
  -1   1   2  176.68    9.80
  -1  -1   2  179.78    9.50
   1  -1   2  185.38    9.60
   1   1   2  162.28    9.60
  -1  -1   2  169.18    9.90
  -1  -1   2  158.58    9.70
   1   2   2   74.69    5.20
  -1  -2   2   63.99    4.70
   1  -2   2   63.49    4.60
  -1   2   2   57.29    4.70
  -1  -2   2   67.59    5.00
  -1   2   2   69.09    5.60
  -1  -2   2   66.09    5.20
  -1   3   2  108.39    7.20
   1   3   2  112.99    7.30
  -1  -3   2  108.59    6.90
   1  -3   2  112.19    7.00
  -1  -3   2  123.29    7.40
  -1   3   2  126.59    8.50
  -1  -3   2  112.69    7.70
   1   4   2   39.60    3.80
  -1   4   2   42.50    3.90
   1  -4   2   44.10    3.80
  -1  -4   2   37.40    3.50
  -1   4   2   40.40    4.00
  -1  -4   2   44.00    3.80
  -1  -4   2   39.30    4.10
  -1  -5   2    2.40    1.30
   1   5  -2    1.60    0.60
  -1  -5   2    3.10    1.10
  -1  -5   2    2.50    1.00
   1   5   2    1.30    0.90
  -1   5   2    2.20    1.10
   1  -5   2    0.60    0.60
  -1  -5  -2    3.20    1.30
   1  -5  -2    3.20    1.20
  -1  -6   2    7.60    2.10
  -1   6   2    9.80    2.10
   1   6  -2    7.50    0.90
  -1  -6   2   10.70    1.90
   1  -6   2    9.20    1.80
  -1  -6  -2    9.60    2.10
   1  -6  -2    7.50    1.80
  -1   7   2   26.20    2.10
   1   7   2   23.40    2.00
   1   7   2   17.90    3.00
  -1   7   2   22.10    3.10
   1  -7   2   25.70    3.10
  -1  -7   2   26.40    3.30
  -1  -7  -2   15.80    2.90
   1  -7  -2   24.00    3.40
  -1  -7   2   20.20    3.60
  -1   7   2   30.40    3.80
  -1   7   2   31.00    2.20
  -1  -7   2   19.10    1.90
  -1   7   2   26.60    1.90
  -1  -8   2   26.90    2.30
  -1   8   2   26.70    2.30
  -1  -8   2   22.90    2.20
  -1   8   2   24.70    2.10
   1   8   2   22.70    2.00
  -1   8   2   19.10    3.10
   1  -8  -2   24.40    3.60
   1  -8   2   28.30    3.50
  -1  -8   2   26.50    3.40
   1   8   2   21.40    3.40
  -1  -8  -2   22.10    3.50
  -1   8  -2   30.10    3.60
   1   8  -2   25.30    3.40
   1   8   2   25.70    2.90
  -1   8   2   24.10    3.60
  -1   8   2   19.30    2.00
  -1   8   2   24.70    2.10
  -1   8   2   24.60    2.00
  -1   9   2  149.88    8.00
  -1  -9   2  157.58    8.10
  -1  -9   2  168.58    8.20
  -1   9   2  141.59    7.80
   1   9   2  148.39    7.70
   1  -9   2  139.19    9.70
  -1  -9   2  159.78   10.30
  -1  -9  -2  176.58   11.50
   1  -9  -2  160.28   11.20
   1   9  -2  160.18   10.50
  -1   9  -2  134.29   10.10
   1   9   2  134.69    9.00
  -1   9   2  150.68    7.80
  -1   9   2  149.09    7.90
  -1  -9   2  173.88    8.30
  -1   9   2  137.39    7.80
  -1   9   2  148.79    7.60
  -1 -10   2  106.59    6.20
  -1 -10   2  114.49    6.20
  -1  10   2   99.59    5.90
  -1  10   2   97.79    5.70
   1  10   2   99.39    5.50
   1 -10  -2   91.69    8.60
   1 -10   2   91.59    7.60
  -1 -10  -2   96.39    8.70
  -1 -10   2   97.09    8.00
  -1  10  -2   86.49    7.80
   1  10  -2   93.39    8.00
   1  10   2   92.39    7.00
  -1  10   2   90.39    5.60
  -1  10   2   88.99    5.40
  -1  10   2   89.99    5.70
  -1 -10   2  116.29    6.30
  -1  10   2   91.69    5.60
   1 -11   2  122.99   10.30
  -1 -11   2  138.89    7.40
  -1 -11   2  127.99    7.10
  -1  11   2  117.49    7.10
  -1  11   2  133.09    7.30
   1  11   2  117.59    6.70
   1  11  -2  124.69    9.60
   1  11  -2  111.19    9.70
  -1  11  -2  118.39   10.00
  -1  11   2  123.39    7.20
  -1 -11   2  123.19    7.10
  -1  11   2  119.99    7.10
  -1  11   2  123.19    7.00
   1 -11   2  140.89   10.00
  -1 -11   2  128.39    9.80
   1 -11  -2  131.29   11.00
  -1 -11  -2  128.19   10.90
   1 -12   2   20.50    4.10
  -1 -12   2   17.00    2.10
  -1 -12   2   21.50    2.30
  -1 -12   2   25.80    4.20
   1 -12  -2   24.60    4.70
  -1 -12  -2   25.60    4.80
   1 -12   2   21.00    3.80
  -1  12  -2   22.00    4.10
   1  12  -2   20.30    4.10
   1  12  -2   21.40    4.00
  -1  12  -2   24.50    4.40
   1  12  -2   22.20    1.90
  -1  12   2   18.30    2.20
  -1  12   2   18.20    2.30
  -1 -12   2   23.60    2.30
  -1  12   2   24.60    2.50
  -1  12   2   20.70    2.40
   1 -13   2   72.99    8.40
  -1 -13   2   66.69    4.50
  -1 -13   2   58.29    4.30
   1  13   2   68.09    4.40
   1 -13   2   68.69    7.60
  -1 -13  -2   67.69    8.40
   1 -13  -2   63.79    8.30
  -1 -13   2   62.59    7.30
   1  13  -2   76.29    8.30
  -1  13  -2   59.99    7.60
   1  13   2   53.49    6.10
  -1  13  -2   65.19    7.90
   1  13  -2   75.99    8.40
  -1  13   2   65.99    4.80
   1  13  -2   70.79    4.30
  -1 -13   2   68.29    4.50
  -1  13   2   78.89    5.10
  -1  13   2   70.59    4.90
  -1  13   2   71.59    5.00
   1 -14   2    6.10    2.60
  -1 -14   2    1.20    1.30
  -1 -14   2    2.30    0.90
   1  14   2    2.40    0.90
  -1 -14  -2    2.10    2.00
   1 -14  -2    2.10    2.00
  -1 -14   2    3.20    2.20
   1 -14   2    1.70    1.90
  -1  14   2    2.30    0.90
  -1 -14   2    1.20    0.90
   1  14  -2    4.30    2.30
  -1  14  -2    1.00    1.60
   1  14   2    1.70    1.20
   1  14  -2    2.00    0.80
  -1  14   2    3.30    1.20
  -1  14   2    1.50    1.00
  -1 -15   2    6.90    1.40
   1  15  -2    6.00    2.50
   1  15   2    3.20    1.60
  -1 -15   2    6.10    1.40
  -1  15   2    6.30    1.30
  -1 -15  -2   10.30    3.80
   1 -15  -2    4.50    2.70
  -1 -15   2    0.90    1.50
   1 -15   2    6.80    2.80
   1 -15   2    6.00    3.10
   1  15  -2    5.90    1.30
  -1  15   2    5.50    1.40
   1 -16   2    0.90    1.40
   1 -16  -2   -1.00    1.70
  -1 -16  -2    0.80    1.10
  -1 -16   2    0.20    0.80
   1  16   2    1.20    1.10
   1 -16   2    0.30    0.90
   1 -16   2    0.70    1.00
   1 -16   2    0.50    0.80
  -1 -16   2    1.40    1.00
   1  16  -2    0.90    1.90
  -1 -16   2    0.30    1.00
  -1  16   2    0.90    0.70
   1 -16   2   -0.90    2.40
  -1 -16   2    0.90    2.10
  -1 -16   2    1.20    0.90
   1  16  -2    0.20    0.60
  -1  16   2    0.50    0.60
   1 -17   2   15.00    4.10
  -1 -17   2   11.30    1.70
  -1  17   2   11.80    1.80
   1 -17   2   15.90    4.10
  -1 -17   2   16.00    4.00
   1 -17   2    9.30    1.60
   1  17   2   12.40    2.30
  -1 -17   2   12.60    1.90
   1 -17   2   12.90    2.00
   1 -17   2   11.90    1.90
   1  17   2   14.60    2.20
  -1 -17   2    8.50    1.60
   1 -17   2   11.20    1.80
   1 -17   2   14.20    2.10
   1  17  -2    9.00    3.30
  -1 -17   2   10.70    1.60
  -1 -17   2   12.70    1.50
   1  17  -2   13.30    1.80
   1 -18   2    9.90    3.40
   1 -18  -2   16.40    4.60
  -1 -18  -2   16.40    4.00
   1 -18   2   11.60    1.70
  -1  18   2   10.30    1.80
  -1 -18   2   13.30    1.70
   1 -18   2   16.10    4.10
  -1 -18   2   17.10    4.30
   1  18   2   16.40    2.50
  -1 -18   2   13.40    2.00
   1 -18   2   11.70    2.00
   1  18   2   13.70    2.10
   1 -18   2   15.50    2.20
  -1 -18   2   10.10    1.80
   1  18  -2   10.20    3.40
  -1 -18   2   14.60    1.80
  -1 -18   2   13.80    1.50
  -1 -18   2   13.10    1.70
   1  18  -2   11.40    1.70
   1 -19   2   59.19    8.30
  -1 -19   2   71.59    8.70
   1  19   2   77.59    5.70
  -1 -19   2   66.39    5.00
   1 -19   2   78.69    5.40
   1  19   2   79.09    5.40
  -1 -19   2   68.29    5.10
   1 -19   2   80.49    5.40
  -1 -19   2   76.09    4.80
  -1 -19   2   73.29    4.70
   1 -19  -2   69.99    8.10
   1  19  -2   64.59    8.50
   1 -19   2   70.59    4.90
  -1 -19   2   75.79    4.70
   1 -19  -2   67.79    9.00
   1 -19   2   84.69    9.30
  -1 -19  -2   64.99    7.80
   1  19  -2   78.49    5.00
   1 -20   2   11.90    3.70
  -1 -20   2    9.30    3.30
   1  20   2    9.50    1.90
   1 -20   2    7.60    1.70
   1 -20   2   13.40    2.00
  -1 -20   2    8.80    1.80
   1  20   2    8.00    1.60
  -1 -20   2    8.00    1.40
   1 -20  -2    5.20    2.40
   1  20  -2   10.60    3.60
   1 -20   2    9.60    1.60
  -1 -20   2    7.00    1.40
  -1  20  -2    9.30    1.90
   1  20  -2    9.20    1.80
   1 -20  -2    9.90    3.40
  -1 -20  -2    7.30    2.50
   1  20  -2   10.40    1.60
   1  21   2   52.09    4.10
   1 -21   2   48.40    4.00
  -1  21   2   45.90    3.80
   1  21   2   44.20    3.70
  -1 -21   2   48.20    3.90
   1 -21   2   40.00    3.70
  -1 -21   2   42.30    3.20
   1  21  -2   43.80    7.00
  -1  21  -2   47.60    7.90
   1 -21  -2   40.90    5.90
   1 -21   2   40.90    3.50
  -1 -21   2   48.40    3.40
  -1 -21  -2   48.60    6.30
   1  21  -2   47.10    4.10
  -1  21  -2   47.40    4.10
   1 -21  -2   43.00    6.70
   1 -21   2   51.39    7.60
  -1 -21   2   52.09    7.40
  -1 -22   2   28.60    5.50
   1 -22   2   33.50    6.00
   1  22   2   21.20    2.40
  -1 -22   2   24.30    2.70
  -1  22   2   23.20    2.60
  -1 -22   2   22.50    2.10
   1  22  -2   20.50    4.70
   1 -22  -2   19.80    3.90
  -1  22  -2   17.40    4.80
   1 -22   2   27.90    2.50
  -1 -22   2   23.10    2.20
   1 -22   2   21.20    2.70
   1  22   2   26.60    2.80
  -1  22  -2   25.10    3.00
   1  22  -2   22.60    2.80
  -1 -22  -2   22.50    2.80
   1 -22  -2   22.80    2.70
   1 -22  -2   23.30    5.00
   1  23   2   39.00    3.30
  -1  23   2   42.40    3.60
  -1 -23   2   40.40    3.50
  -1 -23   2   37.60    2.80
  -1  23  -2   30.60    6.30
   1 -23   2   32.20    6.10
  -1 -23   2   39.70    6.50
  -1  23   2   38.90    3.50
   1 -23   2   38.20    3.60
   1  23   2   39.30    3.50
  -1 -23   2   30.70    2.70
   1 -23  -2   36.10    6.10
  -1 -23  -2   42.30    3.70
   1 -23  -2   39.50    3.60
  -1  23  -2   39.20    3.70
   1  23  -2   41.80    3.70
   1 -24   2    8.40    1.70
   1 -24  -2   13.10    3.60
   1  24   2   11.10    1.90
  -1  24  -2    5.70    1.50
   1  24  -2   10.70    1.90
  -1  24   2    8.10    1.80
  -1  24  -2    4.40    2.60
  -1 -24   2    6.50    1.20
   1  24   2    7.10    1.40
  -1  24   2    8.50    1.60
  -1  24   2   11.60    1.80
  -1 -24   2    7.80    1.60
   1  24   2   11.90    1.70
  -1 -24  -2    7.60    1.60
   1 -24  -2    6.80    1.60
   1 -24   2   14.80    3.90
  -1 -24   2   10.20    3.30
   1 -25  -2    4.20    2.10
  -1  25  -2    5.90    1.50
   1  25  -2    3.90    1.30
   1  25   2    2.70    1.10
  -1  25   2    3.30    1.20
  -1 -25   2    1.50    1.00
   1  25   2    4.20    1.10
  -1  25   2    4.80    1.30
  -1  25   2    3.30    1.10
  -1 -25   2    2.60    1.10
   1  25   2    4.10    1.00
  -1 -25  -2    3.60    1.30
   1 -25  -2    2.00    1.10
   1 -25   2    0.90    1.80
  -1 -25   2    0.90    1.50
  -1  26  -2    4.40    1.30
   1  26  -2    2.90    1.20
  -1  26   2    1.70    1.00
   1  26   2    1.90    1.00
  -1 -26   2    4.40    1.30
   1  26   2    3.90    1.10
  -1  26   2    2.00    1.00
   1  26   2    3.70    0.90
  -1 -26   2    2.60    1.10
  -1  26   2    2.90    0.90
  -1 -26  -2    1.90    1.20
   1 -26  -2    4.00    1.40
  -1  27  -2    3.60    1.20
   1  27  -2    2.70    1.10
   1  27   2    2.90    1.20
  -1  27   2    1.60    1.10
  -1 -27   2    2.50    1.00
  -1  27   2    3.70    1.10
   1  27   2    3.20    0.90
  -1 -27   2    3.40    1.10
  -1  27   2    4.20    1.10
   1  27   2    2.20    0.70
  -1 -27  -2    3.20    1.20
   1 -27  -2    3.40    1.20
  -1  28  -2    5.40    1.30
   1  28  -2    5.90    1.30
   1  28   2    5.50    1.20
  -1  28   2    7.60    1.40
  -1 -28   2    5.90    1.30
  -1  28   2    5.70    1.10
  -1 -28   2    5.80    1.40
   1  28   2    5.80    1.10
  -1  28   2    5.40    1.20
  -1 -28  -2    4.90    1.30
   1 -28  -2    4.30    1.20
  -1  29  -2   13.60    1.70
   1  29  -2   13.70    1.70
   1  29   2   15.60    1.90
  -1  29   2   17.90    2.00
   1  29   2   13.70    1.50
  -1 -29   2   13.50    1.80
  -1 -29  -2   16.10    1.90
   1 -29  -2   12.40    1.70
  -1  29   2   17.30    1.90
  -1 -29   2   13.50    1.70
  -1  29   2   16.30    1.70
   1 -29   2   14.70    1.90
  -1  30   2    5.80    1.00
  -1 -30   2    5.30    1.10
  -1  30   2    3.80    0.80
   1 -30   2    6.20    1.20
  -1 -30   2    5.30    1.10
   1  30   2    3.10    0.80
   1  30   2    5.00    1.10
  -1  30   2    6.00    1.10
  -1  30  -2    5.10    1.10
   1  30  -2    3.30    0.90
  -1 -30  -2    4.90    1.00
   1 -30  -2    2.50    0.80
  -1 -31   2   24.60    2.00
  -1  31   2   23.80    2.00
  -1 -31   2   24.30    2.00
   1 -31   2   21.50    2.00
   1  31   2   22.20    1.90
  -1  31  -2   24.00    2.10
   1  31  -2   26.90    2.20
  -1  31   2   24.40    2.10
   1  31   2   22.60    2.10
  -1 -31  -2   24.30    2.00
   1 -31  -2   22.20    2.00
  -1  32   2    5.30    0.80
   1  32   2    5.20    0.90
  -1  32   2    5.80    0.90
  -1  32  -2    3.80    0.80
   1  32  -2    5.50    0.90
   1 -32   2    4.80    0.90
  -1 -32   2    4.80    0.90
  -1 -32   2    4.70    0.90
  -1  32   2    3.80    0.70
   1  32   2    5.00    0.80
  -1 -32  -2    5.80    0.90
   1 -32  -2    4.90    0.80
  -1 -33   2    8.70    1.00
   1 -33   2    9.50    1.10
  -1 -33   2    9.60    1.00
  -1  33   2   10.40    1.00
   1  33   2    9.20    1.00
  -1  33   2    9.80    1.10
   1 -34   2    1.20    0.40
  -1 -34   2    0.30    0.30
  -1 -34   2    0.20    0.30
  -2   0   2 3069.89  131.09
   2   0  -2 2978.00  131.49
  -2  -1   2  636.34   29.60
   2  -1   2  664.63   29.60
   2   1   2  666.43   29.90
  -2   1   2  650.13   29.70
  -2   1   2  596.84   30.70
   2  -1  -2  677.53   32.40
  -2   1   2  626.64   30.70
   2   1  -2  638.64   30.70
  -2  -1   2  626.94   30.80
  -2  -2   2 1253.37   54.79
   2  -2   2 1237.68   54.79
   2   2   2 1285.67   55.19
  -2   2   2 1240.48   54.99
  -2   2   2 1265.57   56.19
   2  -2  -2 1284.07   58.59
   2   2  -2 1195.28   55.39
  -2  -2   2 1198.48   55.99
  -2   3   2  296.07   15.90
   2   3  -2  293.47   14.70
  -2   3   2  293.57   14.90
   2  -3   2  305.87   14.70
  -2  -3   2  281.97   14.50
   2   3   2  291.77   15.00
   2   3   2  256.37   13.70
  -2   3   2  280.67   12.90
  -2  -3   2  292.97   13.00
  -2   4   2  415.86   20.90
   2   4   2  439.16   21.10
  -2  -4  -2  447.46   21.20
   2  -4  -2  425.66   21.20
  -2  -4   2  425.56   20.60
   2  -4   2  451.75   20.70
  -2  -4   2  420.16   18.90
  -2   4   2  417.36   21.90
   2   4  -2  426.56   20.20
  -2   4   2  415.06   18.80
  -2  -4   2  420.96   19.00
  -2   5   2   10.60    2.30
   2  -5   2    9.70    1.80
   2   5   2    9.60    1.90
  -2   5   2    8.90    1.80
  -2  -5  -2   12.20    2.30
   2  -5  -2   13.60    2.40
  -2  -5   2   13.30    2.10
  -2   5   2   11.40    1.10
   2  -5  -2    8.60    1.00
   2  -6  -2   81.39    4.40
  -2   6   2   83.29    7.20
  -2   6   2   80.79    7.20
   2   6   2   80.19    6.40
  -2   6   2   91.39    6.60
  -2  -6  -2   84.59    6.80
   2  -6  -2   84.19    6.80
  -2  -6   2   81.69    6.10
   2  -6   2   91.99    6.30
   2   6   2   87.09    5.30
  -2   6   2   83.99    4.60
  -2  -6   2   82.69    4.70
  -2   6   2   87.89    4.50
  -2   7   2  196.18    9.50
  -2   7  -2  203.58   12.30
   2   7  -2  193.78   12.10
   2   7   2  188.68   12.00
  -2   7   2  174.48   11.60
  -2  -7  -2  198.08   12.60
   2  -7  -2  189.98   12.60
   2  -7   2  205.18   11.70
  -2  -7   2  202.58   11.80
   2   7   2  211.48   10.40
  -2   7   2  201.38    9.70
  -2  -7   2  217.68   10.00
  -2   7   2  196.68    9.40
  -2   8   2  825.32   36.80
  -2   8  -2  808.02   40.30
   2   8  -2  792.52   40.30
   2  -8   2  836.12   39.50
  -2  -8  -2  862.81   41.30
  -2  -8   2  825.72   39.60
   2  -8  -2  844.52   41.40
  -2  -8   2  932.21   37.50
  -2   8   2  855.31   37.00
  -2   8   2  866.21   37.10
  -2  -8   2  802.62   41.30
  -2   8   2  857.71   36.70
  -2   8   2  818.92   36.90
  -2   9   2  617.94   27.50
   2   9  -2  593.14   31.40
   2   9  -2  635.74   30.80
  -2   9  -2  600.74   31.50
  -2   9   2  594.34   31.00
   2   9   2  572.64   31.30
   2  -9   2  615.34   30.40
  -2  -9   2  608.84   30.50
  -2  -9  -2  611.44   32.40
   2  -9  -2  637.34   32.90
  -2   9   2  643.04   27.80
   2   9   2  554.94   28.10
  -2   9   2  642.54   27.90
  -2   9   2  631.24   27.80
  -2  -9   2  698.93   28.40
  -2  -9   2  617.24   32.60
  -2   9   2  631.34   27.70
  -2  10   2 2620.34  109.49
   2  10  -2 2737.73  114.29
  -2  10  -2 2436.06  114.39
   2  10  -2 2641.94  115.19
   2  10   2 2421.36  114.39
  -2  10   2 2343.17  113.69
   2 -10   2 2494.35  112.99
  -2 -10   2 2640.74  113.19
  -2 -10  -2 2561.74  115.69
   2 -10  -2 2510.65  115.79
  -2  10   2 2635.24  109.79
   2  10   2 2711.23  110.29
  -2  10   2 2538.75  109.79
  -2  10   2 2558.84  109.69
  -2 -10   2 2462.75  115.59
  -2 -10   2 2526.85  109.79
  -2  10   2 2582.44  109.69
  -2  11   2  393.16   17.60
   2  11  -2  433.56   23.20
  -2  11  -2  393.16   23.00
  -2  11  -2  375.26   22.70
   2  11  -2  392.86   22.90
  -2  11   2  348.67   21.60
   2 -11   2  382.06   21.10
  -2 -11   2  385.86   21.30
  -2 -11  -2  350.06   22.90
   2 -11  -2  355.06   23.20
   2  11   2  334.97   22.10
   2  11   2  358.16   18.00
  -2  11   2  387.16   17.90
  -2  11   2  379.66   17.90
  -2 -11   2  398.16   23.50
  -2  11   2  393.86   17.80
  -2 -11   2  370.36   17.80
  -2  11   2  379.46   17.70
  -2  11   2  370.06   17.80
  -2  12   2 1147.79   49.20
   2  12  -2 1125.99   54.49
  -2  12  -2 1154.08   56.29
   2 -12  -2 1398.66   60.39
  -2  12  -2 1194.08   56.89
   2  12  -2 1167.78   56.69
   2 -12   2 1113.59   53.79
  -2 -12   2 1134.59   53.99
  -2 -12  -2 1089.69   56.49
   2 -12  -2 1035.20   56.19
  -2  12   2 1133.89   49.60
  -2 -12   2 1102.89   56.39
  -2  12   2 1137.99   49.70
  -2  12   2 1109.19   49.40
  -2 -12   2 1088.49   49.20
  -2  12   2 1170.88   49.70
  -2  12   2 1103.69   49.40
  -2  13   2  329.87   15.90
   2  13  -2  290.27   19.30
  -2  13  -2  363.86   22.90
   2 -13  -2  372.16   23.10
   2 -13   2  316.87   20.00
  -2 -13   2  349.17   20.50
   2 -13  -2  288.77   21.60
  -2 -13  -2  309.87   21.90
  -2  13   2  325.07   15.90
  -2  13   2  328.77   15.80
  -2  13   2  305.37   15.70
  -2 -13   2  325.57   15.40
  -2  13   2  315.07   15.90
  -2  14   2  237.08   13.10
  -2  14   2  244.78   13.30
  -2 -14   2  271.57   12.90
  -2  14   2  262.37   13.50
   2 -14   2  242.88   13.40
   2 -14   2  258.37   13.50
  -2  14   2  251.57   13.30
   2 -14   2  277.17   18.60
  -2 -14   2  289.57   18.50
  -2 -14  -2  254.07   19.80
   2 -14  -2  260.47   20.10
  -2  14   2  264.57   13.50
  -2  14  -2  298.07   21.30
   2 -14  -2  331.87   20.80
   2  14  -2  233.48   16.80
   2 -14   2  281.67   13.70
   2 -15   2   -1.00    1.30
  -2  15   2    2.90    1.10
   2  15   2    0.30    0.90
   2 -15  -2    5.60    3.00
  -2  15   2    1.30    1.10
   2 -15   2    4.00    2.70
  -2 -15   2    0.90    1.50
   2 -15   2    1.60    1.00
  -2 -15   2    2.70    1.30
   2 -15   2    1.40    1.20
   2 -15   2    1.40    1.00
   2 -15  -2    0.30    1.20
  -2 -15   2    1.00    0.90
   2 -15  -2    2.80    2.40
   2  15  -2    1.40    1.40
  -2  15  -2   -1.10    1.50
  -2 -15   2    7.30    1.60
  -2  15   2    1.10    0.80
   2 -16   2    4.90    2.30
   2  16   2    5.40    1.70
  -2  16   2    5.30    1.60
   2 -16   2    8.30    1.70
   2  16  -2    4.70    1.40
  -2  16   2    7.70    1.80
   2 -16   2    3.40    3.00
  -2 -16   2    3.80    2.30
   2  16   2    4.70    1.60
  -2 -16   2    8.20    1.70
   2 -16   2    4.90    1.40
   2 -16   2    4.90    1.60
   2 -16   2    5.30    1.50
   2  16   2    9.40    2.10
   2 -16  -2    1.90    1.20
   2 -16  -2    6.60    1.70
  -2 -16   2    5.80    1.50
   2  16  -2    8.20    2.70
   2 -16  -2    1.80    1.90
  -2  16  -2   10.30    3.80
  -2 -16   2   11.00    1.70
  -2  16   2    6.40    1.60
  -2  16   2    3.60    1.30
   2  17   2   31.10    4.10
  -2  17   2   36.80    3.90
   2 -17   2   58.39    7.80
   2 -17  -2   52.79    8.10
   2 -17   2   44.80    3.70
   2  17   2   48.90    4.90
  -2 -17   2   46.30    3.60
   2 -17   2   46.10    7.50
  -2 -17   2   39.30    6.40
   2 -17   2   38.90    4.10
   2 -17  -2   39.80    4.00
  -2 -17   2   40.80    3.90
   2 -17   2   41.10    3.80
   2 -17  -2   36.50    4.10
   2 -17   2   41.00    3.90
   2 -17  -2   49.10    4.30
   2  17   2   43.90    4.10
  -2 -17   2   37.00    3.70
   2 -17  -2   42.40    6.50
  -2  17  -2   44.00    7.70
   2  17  -2   48.00    6.40
  -2 -17   2   41.30    3.30
  -2  17   2   48.00    4.30
  -2  17   2   47.20    4.20
   2  18   2  452.35   20.60
  -2  18   2  424.16   19.80
   2 -18  -2  369.06   25.20
  -2  18  -2  344.67   18.20
   2 -18   2  352.56   24.30
   2  18   2  406.46   19.60
   2 -18   2  361.36   18.10
  -2 -18   2  395.06   17.80
  -2 -18   2  398.36   24.50
   2 -18   2  318.57   23.90
   2 -18   2  362.16   18.90
   2 -18  -2  352.56   18.90
  -2 -18   2  355.46   18.40
   2 -18  -2  371.06   19.30
   2  18   2  387.16   18.70
   2 -18  -2  408.76   19.20
   2 -18   2  364.66   18.50
  -2 -18   2  360.66   18.30
  -2  18  -2  322.27   24.80
   2  18  -2  342.47   22.40
   2 -18  -2  402.56   23.90
  -2 -18   2  381.46   17.70
  -2  18   2  360.36   18.70
  -2  18   2  381.26   18.80
   2  19   2  219.28   12.20
  -2  19   2  211.98   11.80
   2 -19  -2  196.48   16.40
  -2  19  -2  179.78   10.80
   2  19  -2  180.18   10.80
   2 -19   2  239.48   17.60
   2  19   2  206.68   11.40
   2 -19   2  210.38   10.80
  -2 -19   2  187.98   10.10
   2 -19   2  202.48   16.70
  -2 -19   2  208.98   16.10
   2 -19  -2  206.18   11.60
  -2 -19   2  198.98   10.90
   2 -19   2  205.98   11.50
   2 -19  -2  201.98   11.60
   2  19   2  199.28   10.80
   2 -19  -2  206.08   11.10
   2 -19   2  199.28   11.10
  -2 -19   2  191.28   10.70
   2 -19  -2  173.48   14.20
   2  19  -2  171.88   14.30
  -2  19  -2  185.08   17.10
  -2 -19   2  189.28   10.10
  -2 -19   2  214.48   10.40
  -2  19   2  198.28   11.10
   2  20   2  754.42   34.50
   2 -20   2  726.13   34.00
  -2 -20   2  755.92   33.50
   2 -20   2  744.43   42.00
  -2 -20   2  765.12   41.00
   2 -20  -2  774.32   34.80
  -2 -20   2  728.13   34.10
   2 -20   2  766.72   34.90
   2 -20  -2  779.72   34.90
   2  20   2  749.62   34.10
   2 -20   2  731.23   34.40
   2 -20  -2  802.92   34.40
  -2 -20   2  740.23   34.10
   2 -20  -2  674.63   38.50
  -2  20  -2  788.72   43.70
  -2 -20   2  771.82   33.70
   2  20  -2  769.02   34.50
   2 -20  -2  790.32   41.70
  -2  20  -2  721.73   34.30
  -2 -20  -2  759.72   34.20
   2 -20  -2  694.83   34.00
   2 -20   2  808.62   42.30
   2  20   2  774.82   35.30
  -2  20   2  766.32   35.10
   2 -21   2  287.27   14.10
   2 -21  -2  264.97   13.70
  -2 -21   2  259.97   13.30
   2 -21  -2  269.67   13.80
   2  21   2  244.28   13.00
   2 -21   2  268.97   13.70
  -2 -21   2  232.28   12.20
  -2 -21   2  264.57   12.70
   2 -21  -2  203.18   16.20
  -2  21  -2  235.98   20.20
   2 -21   2  276.27   13.30
   2  21   2  254.97   13.40
  -2 -21   2  249.97   12.60
  -2 -21  -2  264.87   13.30
   2 -21  -2  257.47   13.30
   2  21  -2  285.27   13.80
  -2  21  -2  274.17   13.60
   2 -21  -2  254.37   19.10
   2  21   2  264.67   14.00
  -2  21   2  262.77   14.00
   2 -21   2  270.47   20.00
  -2 -21   2  269.87   19.00
   2 -22   2  819.52   43.10
  -2 -22   2  779.02   41.60
  -2  22   2  725.93   34.70
   2 -22  -2  806.32   35.00
   2 -22   2  813.72   35.40
  -2 -22   2  825.02   35.20
   2 -22  -2  796.42   35.10
  -2 -22   2  755.52   34.80
   2  22   2  739.23   34.20
   2 -22   2  768.72   35.00
  -2 -22   2  748.63   33.90
   2 -22  -2  634.84   38.10
  -2  22  -2  736.93   43.60
   2 -22   2  799.02   34.60
   2  22   2  796.02   34.70
  -2  22   2  745.13   34.90
  -2 -22   2  711.63   33.80
  -2 -22  -2  786.82   34.70
   2 -22  -2  750.42   34.60
   2 -22  -2  763.32   41.60
  -2  22  -2  815.02   35.10
   2  22  -2  787.42   35.00
   2  22   2  761.52   35.20
  -2  22   2  782.22   35.30
   2  22   2  749.82   34.40
   2  23   2   93.89   11.70
   2 -23   2  135.19   13.10
  -2 -23   2  150.58   12.90
  -2  23   2  132.19    7.90
   2 -23  -2  127.89    7.70
   2 -23   2  142.89    8.30
  -2 -23   2  130.39    7.90
   2 -23  -2  146.69    8.10
   2 -23   2  141.19    8.10
  -2 -23   2  141.09    8.00
  -2 -23   2  129.79    7.10
  -2  23  -2  136.89   13.80
   2  23   2  121.29    7.50
   2 -23   2  141.39    7.70
  -2  23   2  134.19    8.00
  -2 -23   2  128.09    7.10
   2 -23  -2  118.69   12.00
  -2  23  -2  137.89    8.00
   2  23  -2  130.89    7.90
  -2  23   2  130.09    8.10
  -2 -23  -2  138.09    7.80
   2 -23  -2  139.09    7.80
   2  23   2  128.89    8.00
   2  23   2  120.99    7.40
   2  24   2  171.38   15.80
  -2  24   2  184.18   16.50
   2 -24   2  204.18   16.60
  -2 -24   2  249.68   17.10
   2 -24  -2  206.08   10.80
   2 -24   2  210.18   11.30
  -2  24   2  232.38   11.30
  -2 -24   2  220.38   11.20
  -2 -24   2  209.98   11.10
  -2  24   2  206.58   11.10
   2 -24   2  205.48   11.10
  -2 -24   2  202.58   10.20
  -2  24   2  164.18   15.00
  -2  24  -2  181.28   16.70
   2  24   2  200.98   10.60
   2  24   2  199.58   10.70
  -2 -24   2  188.98   10.10
  -2  24  -2  211.78   11.10
   2  24  -2  228.78   11.30
   2 -24  -2  220.28   16.50
  -2 -24  -2  210.18   10.90
   2 -24  -2  211.28   10.90
   2  24   2  207.58   11.20
  -2  24   2  221.68   11.40
  -2 -25  -2    8.90    1.60
   2 -25  -2   10.40    1.70
  -2 -25   2    9.30    1.80
   2 -25  -2   11.40    1.70
   2 -25   2   13.10    2.00
  -2 -25   2   10.20    1.70
  -2  25   2   11.30    1.80
   2 -25   2   10.10    1.80
  -2 -25   2   13.00    1.40
  -2 -25   2    7.70    1.30
   2  25   2   11.80    1.60
  -2  25   2    8.60    1.70
  -2  25  -2    9.40    1.70
   2  25  -2    9.60    1.70
   2  25   2    8.30    1.60
  -2  25   2   12.00    1.90
   2  25   2    7.10    1.40
  -2 -26   2   25.80    2.60
   2 -26   2   23.60    2.50
  -2 -26   2   23.10    2.50
  -2  26   2   19.80    2.30
  -2 -26   2   16.70    1.70
   2 -26   2   23.50    2.60
   2  26   2   20.50    2.10
  -2 -26   2   16.20    1.70
   2  26   2   22.10    2.00
   2 -26  -2   18.50    2.20
  -2  26  -2   21.00    2.30
   2  26  -2   22.80    2.40
   2  26   2   21.40    2.40
  -2  26   2   19.00    2.30
  -2 -26  -2   19.80    2.20
  -2 -27   2   14.20    2.00
   2 -27   2   21.80    2.40
  -2  27   2   17.40    2.00
  -2 -27   2   15.90    2.00
   2  27   2   15.10    1.80
  -2 -27  -2   16.70    2.00
  -2  27   2   13.70    1.90
  -2  27  -2   19.30    2.10
   2  27  -2   17.50    2.10
   2 -27  -2   15.30    1.90
   2  27   2   19.00    2.20
  -2  28  -2   96.69    5.60
   2  28  -2   96.19    5.50
  -2  28   2   98.99    5.70
   2  28   2   93.19    5.60
  -2 -28   2   93.89    5.60
   2 -28   2   94.99    5.70
  -2  28   2   87.39    5.50
  -2 -28   2   95.49    5.50
   2  28   2   85.69    5.30
  -2 -28  -2   91.09    5.40
   2 -28  -2   97.09    5.50
  -2 -29   2   69.79    4.20
  -2  29   2   72.59    4.30
  -2 -29   2   68.79    4.20
   2 -29   2   70.79    4.40
  -2  29  -2   69.59    4.20
   2  29  -2   63.89    4.10
   2  29   2   71.09    4.40
  -2  29   2   68.39    4.30
  -2 -29  -2   61.59    4.00
   2 -29  -2   59.99    4.00
  -2 -30  -2  213.28   10.90
   2 -30  -2  226.48   11.00
  -2 -30   2  235.08   11.10
  -2  30   2  243.38   11.20
  -2 -30   2  242.18   11.20
  -2  30   2  226.78   11.30
  -2  30  -2  233.28   11.20
   2  30  -2  242.38   11.20
   2  30   2  251.97   11.30
  -2  30   2  241.98   11.30
  -2  31   2   69.39    3.80
  -2 -31   2   69.19    3.90
  -2 -31   2   70.59    3.90
  -2  31   2   68.09    3.90
  -2  31  -2   72.59    3.90
   2  31  -2   64.59    3.80
   2  31   2   64.49    3.80
  -2  31   2   62.79    3.80
  -2 -32   2  220.18    9.20
   2  32   2  203.18    9.20
  -2  32   2  211.38    9.20
  -2  32   2  218.38    9.30
  -2 -32   2  224.78    9.30
  -2 -33   2   37.10    2.20
  -2  33   2   38.50    2.20
   2  33   2   39.50    2.20
  -2 -33   2   36.50    2.10
   3   0   2   30.70    3.50
  -3   0   2   27.10    1.90
   3   0  -2   29.90    2.10
   3   0  -2   26.20    3.70
  -3   0   2   31.00    2.10
   3   1   2  765.22   36.10
   3  -1   2  795.52   36.40
   3   1  -2  778.12   37.20
  -3   1   2  810.42   37.90
   3  -1  -2  785.82   38.00
   3  -1  -2  777.62   34.00
  -3  -1   2  779.02   33.90
   3   1  -2  752.82   33.90
  -3   1   2  805.72   33.80
  -3  -1   2  796.82   34.00
  -3   2   2  257.47   11.70
  -3  -2   2  273.87   12.10
  -3   2   2  260.07   11.90
   3   2   2  261.47   13.90
   3  -2   2  227.28   13.20
  -3   2   2  259.37   11.90
  -3   2   2  261.37   15.30
   3  -2  -2  253.27   15.80
  -3  -2  -2  272.07   14.00
   3  -2  -2  275.17   14.30
  -3  -2   2  262.47   12.00
   3   2  -2  251.87   11.90
   3  -2  -2  250.97   11.90
  -3  -3   2  543.45   26.40
  -3   3   2  502.25   21.90
   3   3   2  520.95   24.10
   3  -3   2  434.46   23.00
  -3   3   2  489.95   21.90
  -3   3   2  536.25   26.30
  -3   3   2  520.45   26.20
   3  -3  -2  535.45   27.50
  -3  -3  -2  519.75   24.50
   3  -3  -2  512.15   24.80
   3  -3  -2  510.35   22.10
   3   3  -2  484.95   22.10
  -3   4   2  185.28    8.80
  -3  -4   2  186.38    8.90
  -3  -4   2  213.38   13.00
   3   4   2  198.78   10.80
  -3   4   2  183.68    8.80
  -3   4  -2  179.58   11.10
   3   4  -2  199.98   11.40
  -3   4   2  204.08   13.00
  -3   4   2  202.88   12.90
   3  -4  -2  209.48   14.40
   3  -4  -2  179.98    9.00
  -3  -4   2  183.18   10.50
   3  -4   2  181.18   10.40
  -3  -4  -2  200.28   11.60
   3  -4  -2  191.28   11.90
   3   4   2  193.18   10.90
  -3   4   2  193.98   10.70
   3   5   2    4.20    1.30
  -3   5   2    3.90    1.40
  -3  -5  -2    3.10    1.40
  -3  -5   2    8.10    1.70
   3  -5   2    5.10    1.40
   3  -5  -2    4.00    1.70
  -3  -5   2    9.30    1.60
  -3   5   2    4.60    0.70
   3   5   2    8.50    1.80
  -3   5  -2    5.30    1.70
   3   5  -2    3.20    1.20
   3  -5  -2    9.90    3.00
  -3  -5   2    7.20    2.10
  -3   5   2    4.30    1.80
   3  -5  -2    4.90    0.90
  -3   5   2    6.40    2.00
  -3   5   2    5.40    0.80
  -3   5   2    4.60    0.80
  -3   6   2   52.59    3.00
  -3  -6   2   64.99    4.00
  -3  -6   2   54.49    6.00
  -3   6  -2   55.29    5.60
   3   6  -2   53.79    5.50
  -3  -6   2   59.29    4.80
   3  -6   2   54.19    4.60
  -3  -6  -2   51.29    5.70
   3  -6  -2   50.99    6.00
   3   6   2   49.80    4.80
  -3   6   2   47.70    4.60
  -3   6   2   50.59    3.00
  -3   6   2   51.79    3.20
   3  -6  -2   54.39    3.40
  -3  -7   2  139.69   10.90
  -3   7   2  138.09    9.20
  -3  -7   2  153.58    9.20
   3  -7   2  143.09    9.00
  -3  -7  -2  155.58   11.20
   3  -7  -2  159.98   11.80
   3   7   2  138.29    9.40
  -3   7   2  139.49    6.80
  -3   7   2  140.29    7.00
   3   7   2  131.79    7.00
  -3   7   2  107.29   12.50
  -3   7   2  154.28   11.20
  -3   7   2  134.89   10.90
  -3   7  -2  148.69   10.70
   3   7  -2  151.28   10.60
  -3  -8   2  138.69   10.90
  -3   8   2  131.49    6.90
  -3   8   2  119.79   10.30
  -3   8   2  126.29   10.90
  -3   8  -2  139.39   10.90
   3   8  -2  131.09   10.60
  -3   8   2  120.99   13.10
   3   8   2  137.79    9.50
  -3   8   2  139.19    9.30
   3  -8  -2  139.39   11.60
  -3  -8  -2  136.99   11.20
  -3  -8   2  143.39    9.20
   3  -8   2  132.79    8.90
  -3   8   2  132.79    6.70
   3   8   2  123.19    6.80
  -3   8   2  131.69    6.80
  -3   9   2  701.53   31.80
  -3   9   2  714.23   32.00
  -3  -9   2  784.12   38.00
  -3   9   2  678.83   41.60
  -3   9  -2  700.03   37.70
  -3   9   2  689.53   37.60
   3  -9  -2  896.61   45.50
  -3   9  -2  758.62   38.30
   3   9  -2  749.73   37.90
   3   9   2  678.73   35.30
  -3   9   2  722.23   35.20
   3  -9   2  735.33   34.60
  -3  -9  -2  700.63   37.80
   3  -9  -2  677.93   38.20
  -3  -9   2  756.72   35.00
   3   9   2  702.43   31.90
  -3   9   2  727.03   31.40
  -3   9   2  728.43   31.70
  -3  10   2  382.06   18.10
  -3 -10   2  407.06   23.90
  -3  10   2  383.76   18.20
   3  10   2  363.46   22.00
  -3  10   2  372.06   21.40
   3 -10   2  377.66   20.80
  -3 -10   2  412.16   21.40
  -3 -10  -2  394.06   24.40
   3 -10  -2  368.66   24.50
  -3  10  -2  391.96   24.40
  -3  10   2  443.56   29.00
   3 -10  -2  449.76   28.70
  -3  10   2  377.76   24.00
   3  10   2  402.16   18.50
  -3  10   2  390.86   18.10
  -3  10   2  390.16   17.60
  -3  10   2  387.46   17.90
  -3  11   2  629.84   28.30
   3  11   2  627.04   28.80
  -3  11   2  596.84   32.30
   3  11   2  584.84   33.10
   3 -11   2  628.74   31.70
  -3 -11   2  663.13   32.20
  -3 -11  -2  629.04   35.40
   3 -11  -2  587.14   35.60
  -3 -11   2  579.94   34.20
  -3  11   2  614.84   28.40
  -3  11   2  641.74   28.30
  -3  11   2  616.24   28.40
  -3  11  -2  656.83   36.30
  -3  11   2  591.54   35.00
   3 -11  -2  740.93   39.30
  -3  11   2  634.94   28.10
   3 -11   2  651.23   29.10
   3  12   2  128.19    7.40
   3 -12   2  116.19    7.50
   3  12  -2  118.69    7.20
  -3  12   2  120.39    6.80
  -3  12  -2  110.29   12.40
   3 -12  -2  155.48   14.20
   3 -12   2  136.99    8.00
  -3  12   2  108.19    6.80
   3  12   2  124.49    7.60
   3 -12  -2  126.69    7.60
  -3  12   2  131.79    7.10
  -3  12   2  118.59    7.10
  -3 -12   2  106.49   11.30
  -3  12   2  109.29    6.90
   3 -12   2  123.99    9.90
  -3 -12   2  128.79   10.10
   3 -12  -2  143.29   13.90
  -3  13   2  325.47   21.80
   3 -13   2  328.37   21.10
  -3 -13   2  395.16   22.30
   3  13   2  368.26   17.50
   3  13  -2  339.77   17.60
   3 -13   2  330.47   17.70
  -3  13   2  362.56   17.20
  -3  13  -2  347.37   25.00
   3 -13  -2  407.56   26.10
   3 -13  -2  368.06   17.90
   3 -13   2  387.26   18.60
   3 -13   2  363.06   18.40
  -3  13   2  367.36   17.60
  -3  13   2  367.26   17.50
   3  13   2  394.46   18.60
   3 -13   2  336.87   18.50
   3 -13  -2  338.77   17.90
  -3 -13   2  351.96   17.40
  -3  13   2  355.16   17.50
  -3  13   2  363.46   17.60
  -3  13   2  366.46   17.40
  -3 -13   2  342.97   24.20
  -3 -13   2  403.06   17.50
   3 -13   2  398.46   25.50
   3 -14   2   16.70    4.90
   3  14   2   10.90    2.00
   3 -14  -2    8.40    3.50
  -3 -14   2   15.60    3.70
   3  14   2    9.00    3.60
  -3  14   2   13.00    3.70
   3 -14   2    8.80    2.90
   3 -14   2   12.50    2.10
   3  14  -2    9.00    1.80
   3  14   2    8.70    1.60
  -3  14   2    9.80    1.70
  -3  14  -2    9.20    3.40
   3 -14  -2   16.40    4.60
   3 -14   2   11.40    2.20
   3 -14   2   10.40    2.40
   3 -14  -2   12.70    2.20
   3 -14  -2   12.40    2.20
   3 -14   2    7.80    2.20
  -3 -14   2   16.30    2.20
  -3  14   2    6.40    1.50
  -3  14   2   12.10    1.80
  -3  14   2   12.70    1.90
   3  14   2   13.80    2.40
  -3  14   2   12.70    1.90
  -3  14   2   12.90    2.00
   3 -15   2   26.40    6.00
   3  15   2   13.90    2.50
   3 -15  -2   19.10    5.00
  -3  15   2   21.30    5.10
   3  15   2   21.20    5.60
   3 -15   2   26.40    5.40
  -3 -15   2   25.00    5.00
   3  15  -2   24.50    3.00
   3 -15   2   22.00    2.70
  -3  15   2   27.20    3.00
  -3  15  -2   30.30    6.30
   3 -15  -2   27.50    5.60
   3 -15   2   24.80    3.00
   3 -15  -2   21.90    2.90
   3 -15   2   12.20    2.80
   3 -15  -2   18.50    2.80
   3 -15   2   18.00    3.20
  -3 -15   2   23.70    2.80
  -3  15   2   24.20    2.80
  -3  15   2   24.70    2.80
  -3 -15   2   48.30    3.30
  -3  15   2   21.90    2.60
  -3  15   2   20.20    2.60
   3  15   2   36.20    4.00
   3 -16   2    3.40    2.40
   3  16  -2    2.10    1.10
   3  16   2    3.90    1.50
  -3  16   2    6.60    1.60
   3 -16  -2    2.20    2.30
   3  16   2    3.10    1.00
   3 -16   2    2.90    1.30
   3  16  -2    2.60    1.40
  -3  16   2    2.30    1.00
   3  16   2    1.40    2.90
  -3  16   2    1.10    2.70
   3 -16   2    2.20    2.10
  -3 -16   2    9.20    3.40
   3 -16   2    4.70    1.40
  -3 -16   2    3.80    1.50
   3 -16   2    4.30    2.00
   3 -16  -2    5.80    1.80
   3 -16  -2    3.60    1.30
   3 -16   2    2.70    1.70
  -3 -16   2    4.70    1.40
  -3  16  -2    5.90    3.00
   3 -16  -2    1.00    2.00
  -3  16   2    4.60    1.30
   3  16   2    3.50    1.50
  -3  16   2    2.70    1.20
  -3  16   2    4.30    1.40
   3 -17   2   57.99    4.80
   3  17  -2   70.49    5.70
   3  17   2   65.79    4.50
  -3  17   2   66.59    5.30
  -3  17   2   62.59    5.30
  -3  17   2   76.89    5.80
   3  17   2   62.29   10.20
  -3  17   2   48.60    8.30
  -3 -17   2   89.29   10.00
   3 -17   2   62.19    9.50
   3 -17   2   57.29    5.90
  -3 -17   2   64.49    5.40
   3 -17  -2   63.99    5.60
   3  17   2   75.59    5.60
  -3  17   2   70.79    5.40
   3 -17  -2   65.09    5.40
   3 -17   2   58.39    5.60
  -3 -17   2   75.39    5.50
  -3  17  -2   68.29    9.50
   3 -17  -2   63.99    8.50
  -3 -17   2   69.49    4.60
   3 -17   2   62.59    8.90
   3 -17  -2   65.29    8.80
  -3  17  -2   62.89    4.80
   3  17  -2   54.39    4.50
   3 -17  -2   62.49    4.60
   3  17   2   48.50    5.20
  -3  17   2   53.89    4.90
   3  18  -2   73.29    5.70
   3 -18   2   78.79    5.50
  -3  18   2   86.59    6.30
  -3  18   2   80.09    6.20
   3  18   2   57.19   10.40
  -3  18   2   66.19   10.00
  -3 -18   2   88.89   10.00
   3 -18   2   67.89    9.70
  -3 -18   2   71.59    5.50
   3 -18   2   65.99    6.10
   3 -18  -2   67.09    5.90
   3  18   2   77.29    5.70
  -3  18   2   71.99    5.80
   3 -18  -2   78.49    6.30
   3 -18   2   62.09    5.80
  -3 -18   2   65.79    5.20
  -3  18  -2   62.69    9.20
   3 -18  -2   75.79    8.90
  -3 -18   2   82.89    5.00
  -3  18  -2   71.19    5.10
   3 -18  -2   74.19    9.30
   3  18  -2   62.69    4.90
   3  18   2   85.29    6.80
  -3  18   2   79.59    6.00
  -3 -18  -2   70.69    4.90
   3 -18  -2   68.49    4.90
   3 -19   2  381.86   18.90
  -3  19   2  398.36   19.80
  -3 -19   2  386.86   18.40
   3  19   2  359.56   29.00
  -3  19   2  400.86   29.00
   3 -19   2  332.67   25.50
  -3 -19   2  368.56   24.60
   3 -19  -2  416.86   20.40
   3 -19   2  366.26   20.10
  -3 -19   2  382.26   19.10
  -3  19   2  394.86   19.80
   3  19   2  416.36   19.30
  -3  19   2  391.76   19.70
   3 -19  -2  387.76   19.50
   3 -19   2  385.66   19.80
  -3 -19   2  380.26   18.80
   3 -19  -2  373.76   24.00
  -3  19  -2  378.46   26.70
  -3 -19   2  358.76   18.10
  -3 -19  -2  357.36   18.20
   3 -19  -2  372.36   18.40
   3  19  -2  408.76   18.80
  -3  19  -2  397.26   18.80
   3  19   2  427.56   20.70
  -3  19   2  447.46   20.40
   3  20  -2   46.80    3.90
  -3 -20  -2   50.39    3.70
   3 -20  -2   48.20    3.70
  -3  20  -2   49.20    3.90
   3  20   2   45.80    4.60
  -3  20   2   51.99    4.70
   3 -20   2   48.60    4.10
  -3 -20   2   49.30    3.80
  -3  20   2   46.90    4.30
   3 -20   2   53.09    8.20
   3  20   2   33.00    7.90
  -3  20   2   43.10    8.60
  -3 -20   2   54.89    7.40
   3 -20   2   56.39    5.10
   3 -20  -2   48.60    4.70
  -3 -20   2   44.50    4.00
   3 -20   2   45.30    4.50
   3 -20  -2   46.30    4.20
  -3 -20   2   41.20    3.70
  -3  20  -2   37.40    7.60
   3 -20  -2   34.90    5.80
  -3 -20   2   49.60    3.70
  -3  20   2   50.39    4.40
   3  20   2   45.60    4.00
  -3  20   2   50.19    4.30
   3 -21   2  278.87   13.70
  -3 -21   2  253.17   13.00
  -3  21   2  255.07   14.00
   3  21   2  208.08   19.70
   3 -21   2  247.38   20.00
   3 -21  -2  255.37   14.10
   3 -21   2  260.97   14.60
  -3 -21   2  274.27   13.70
   3 -21   2  283.07   14.40
   3 -21  -2  266.97   13.80
  -3 -21   2  259.57   13.00
  -3 -21   2  271.27   13.20
  -3  21   2  252.47   20.50
  -3  21  -2  234.18   19.90
   3  21  -2  279.87   13.60
  -3 -21  -2  257.67   13.10
  -3  21  -2  281.07   13.60
   3 -21  -2  267.97   13.30
   3  21   2  283.67   14.40
  -3  21   2  285.87   14.30
  -3  21   2  254.17   14.00
   3  21   2  261.17   13.60
   3 -22   2  144.19    7.90
   3 -22   2  155.48    8.90
  -3  22   2  124.29    7.70
  -3 -22   2  139.69    7.80
   3 -22  -2  116.99    7.90
   3 -22   2  148.79    8.60
   3 -22  -2  133.79    7.80
  -3 -22   2  127.49    7.30
  -3 -22   2  123.99    7.20
  -3  22  -2   77.69   13.40
  -3  22  -2  138.09   13.80
  -3  22   2  118.49   12.80
   3  22   2  102.69   12.10
   3 -22   2  136.19   13.40
  -3  22   2  136.69    8.20
  -3 -22   2  134.19    7.30
   3  22   2  135.69    7.80
  -3 -22  -2  129.29    7.30
   3 -22  -2  126.29    7.40
  -3  22  -2  131.39    7.60
   3  22  -2  136.99    7.70
   3  22   2  130.99    8.10
  -3  22   2  133.59    8.10
   3 -23   2  227.48   11.80
  -3 -23   2  233.58   11.70
  -3 -23   2  189.88   10.20
  -3 -23   2  206.78   10.70
  -3 -23   2  209.38   10.70
   3 -23  -2  206.48   11.30
   3 -23   2  231.78   12.20
  -3  23   2  216.38   11.40
   3 -23  -2  215.68   11.10
  -3 -23   2  216.18   11.40
  -3  23   2  226.68   11.70
  -3 -23   2  208.88   10.60
   3  23   2  207.28   11.10
  -3  23  -2  216.18   11.00
   3  23  -2  220.78   11.10
  -3 -23  -2  213.38   10.80
   3 -23  -2  226.28   11.00
  -3  23   2  233.48   11.70
   3  23   2  203.48   11.30
  -3 -24   2   56.69    4.30
   3 -24   2   56.69    4.50
  -3 -24   2   53.69    3.60
   3 -24  -2   49.70    4.00
  -3  24   2   53.59    4.10
   3 -24   2   56.79    4.60
  -3 -24   2   59.79    4.30
  -3  24   2   56.89    4.30
  -3 -24   2   50.99    3.60
   3  24   2   58.09    4.10
  -3  24  -2   47.30    3.70
   3  24  -2   52.99    3.90
  -3 -24  -2   53.59    3.70
   3 -24  -2   53.49    3.80
   3  24   2   45.90    3.90
  -3  24   2   53.69    4.10
  -3 -25   2   18.90    2.30
   3 -25   2   21.90    2.50
  -3 -25   2   17.60    2.20
  -3 -25   2   14.80    1.70
   3 -25   2   19.80    2.60
   3 -25  -2   19.20    2.20
  -3  25   2   18.50    2.20
  -3 -25   2   14.80    1.80
  -3 -25  -2   19.40    1.90
  -3  25  -2   16.70    1.90
   3  25  -2   17.90    2.00
   3  25   2   18.30    2.10
   3 -25  -2   18.80    2.00
  -3  25   2   18.20    2.20
   3  25   2   15.80    2.00
  -3 -26   2   18.20    2.10
   3 -26  -2   14.50    1.70
   3 -26   2   14.10    2.00
   3 -26  -2   16.20    1.70
  -3 -26   2   16.60    2.00
   3 -26   2   14.40    2.00
  -3 -26   2   13.90    1.50
   3 -26  -2   13.20    1.60
  -3 -26  -2   14.10    1.60
  -3  26   2   16.60    2.00
  -3 -26   2   13.30    1.60
   3  26   2   12.40    1.70
  -3  26   2   13.40    1.80
  -3  26  -2   16.30    1.80
   3  26  -2   13.20    1.60
   3  26   2   12.00    1.70
   3 -27   2   15.20    1.90
  -3 -27   2   16.10    1.90
  -3 -27   2   17.20    1.90
  -3  27   2   13.80    1.80
   3 -27   2   13.10    1.80
  -3 -27   2   12.20    1.30
  -3 -27  -2   12.20    1.40
   3 -27  -2   13.70    1.50
   3  27   2   15.20    1.70
  -3  27   2   13.60    1.80
   3  27   2   12.10    1.50
  -3  27  -2   13.50    1.60
   3  27  -2   14.10    1.60
  -3  27   2   15.90    1.70
  -3 -27   2    9.40    1.30
  -3  28   2   28.60    2.50
  -3 -28   2   30.70    2.50
   3 -28   2   37.40    2.80
  -3  28   2   31.60    2.60
  -3  28  -2   27.10    2.20
  -3  28   2   27.00    2.30
  -3 -28   2   30.30    2.50
   3 -28   2   32.10    2.60
  -3 -29   2   83.79    4.50
   3 -29   2   84.89    4.60
  -3  29   2   75.89    4.40
  -3 -29   2   75.59    4.30
   3 -29   2   80.39    4.60
  -3  29   2   76.29    4.50
  -3  29   2   69.69    4.10
   3  29   2   63.79    4.20
  -3  30   2   27.90    2.10
   3 -30   2   27.60    2.10
  -3  30   2   24.60    2.00
  -3 -30   2   25.10    1.90
   3 -30   2   24.80    2.00
   3  30   2   27.10    2.00
  -3 -30   2   27.80    2.10
  -3  31   2  123.19    6.10
  -3 -31   2  121.69    5.90
   3 -31   2  114.99    6.10
  -3  31   2  126.39    6.20
  -3 -31   2  124.49    6.10
   3 -31   2  129.79    6.20
   3  31   2  135.79    6.10
   3 -31   2  121.39    6.10
  -3  32   2   21.60    1.40
   3 -32   2   20.40    1.50
   3 -32   2   23.40    1.60
  -3  32   2   27.10    1.70
  -3 -32   2   23.30    1.50
   3 -32   2   20.80    1.50
   3 -32  -2   17.30    1.40
   3  32   2   25.60    1.50
   4   0  -2  492.75   22.40
  -4   0   2  498.75   22.10
  -4   0   2  512.45   27.50
  -4  -1   2  118.89    6.30
   4  -1  -2  117.49    6.50
   4   1  -2  118.09    6.50
  -4   1   2  121.99    6.20
  -4  -1   2  135.69    6.50
  -4   1   2  124.09   10.30
   4  -2  -2  302.77   14.50
  -4  -2   2  304.47   14.40
   4   2  -2  299.87   14.50
  -4   2   2  335.87   19.60
  -4   2   2  344.17   19.00
  -4  -2   2  324.07   19.40
  -4  -2   2  329.17   14.60
  -4   2   2  307.27   14.40
  -4   3   2   35.50    2.40
  -4   3   2   33.00    4.80
  -4  -3   2   34.00    5.10
   4   3  -2   31.30    2.70
   4  -3  -2   34.40    2.80
   4  -3  -2   31.40    2.50
   4   3  -2   33.90    2.60
  -4   3   2   28.00    4.70
  -4   3   2   35.70    2.50
   4   4   2  180.58    8.90
   4  -4  -2  184.08    9.20
  -4  -4   2  205.08   13.70
  -4   4   2  168.88    8.40
  -4   4  -2  189.18   13.50
  -4   4   2  189.88   13.00
  -4   4   2  178.68   13.00
   4   4  -2  162.28    8.80
   4  -4  -2  165.98    8.80
  -4   4   2  161.48    8.40
   4   4   2  160.28   10.30
   4   4  -2  194.58    9.20
   4  -4  -2  194.68    9.40
  -4   5   2   42.60    2.80
  -4   5   2   44.90    3.00
   4   5   2   42.40    3.20
   4  -5  -2   43.70    3.40
  -4  -5   2   42.90    5.80
   4   5  -2   42.90    3.40
  -4   5  -2   38.00    5.80
  -4   5   2   44.20    5.70
   4  -5  -2   42.10    3.10
   4   5  -2   49.20    3.50
   4  -5  -2   47.40    3.50
  -4   5   2   32.50    5.10
   4  -5  -2   36.40    7.60
   4  -6   2   32.40    3.50
   4   6   2   38.70    3.10
   4  -6  -2   44.10    3.40
  -4  -6   2   55.99    3.80
   4  -6  -2   60.19    9.40
   4   6  -2   38.00    3.30
   4  -6   2   31.20    3.90
   4  -6  -2   47.40    3.50
  -4   6   2   39.10    2.60
  -4   6   2   41.00    2.80
  -4   6  -2   47.70    6.70
  -4  -6   2   42.30    5.90
  -4   6   2   31.50    5.20
   4  -7   2   52.19    4.40
   4   7   2   44.00    3.50
   4  -7  -2   51.59    3.80
   4  -7   2   46.60    3.60
  -4   7   2   46.00    6.10
  -4   7  -2   50.99    7.40
  -4   7   2   50.29    6.60
  -4  -7   2   38.90    6.10
  -4   7   2   41.80    8.30
   4  -7  -2   50.89    3.80
   4  -7   2   44.00    4.50
   4  -7  -2   54.99    9.20
  -4   7   2   46.20    3.10
   4  -8   2  247.38   13.10
   4   8   2  245.78   12.00
   4  -8  -2  241.48   12.30
   4  -8   2  237.88   12.00
  -4   8  -2  284.47   20.20
  -4   8   2  237.08   17.10
  -4   8   2  223.38   20.10
  -4   8   2  249.28   17.00
   4  -8   2  208.48   12.90
  -4   8   2  231.68   11.50
  -4  -8   2  236.38   17.00
  -4   8   2  231.88   11.20
   4  -9  -2  228.38   19.20
   4  -9   2  193.68   11.10
   4  -9   2  182.28    9.70
   4   9   2  186.58   10.10
   4  -9  -2  183.68   10.20
   4  -9   2  188.18   10.00
  -4   9  -2  168.28   16.10
  -4   9   2  189.98   18.90
  -4   9   2  173.38   14.20
   4  -9   2  185.18   11.00
  -4   9   2  195.98    9.60
  -4   9   2  180.78    9.60
  -4  -9   2  199.98   15.20
  -4   9   2  188.88    9.20
   4 -10  -2  421.56   28.00
   4 -10   2  426.66   20.40
   4 -10   2  399.56   18.60
   4  10   2  363.06   18.90
   4 -10  -2  412.26   19.20
   4  10  -2  378.06   18.60
  -4  10  -2  370.36   26.20
   4 -10  -2  453.55   31.60
  -4  10   2  450.15   31.10
   4 -10   2  370.16   19.60
  -4  10   2  397.66   18.20
  -4  10   2  381.46   18.30
  -4  10   2  380.06   18.50
  -4 -10   2  369.46   24.50
  -4  10   2  413.76   18.50
  -4  10   2  381.86   17.80
   4 -11  -2   97.29   11.50
   4  11   2   92.39    6.40
   4 -11   2   84.69    6.50
   4  11  -2   86.19    6.10
  -4  11   2   89.59    5.40
  -4  11  -2   88.99   11.00
  -4  11   2   83.69   10.20
   4 -11  -2   69.49   11.30
   4 -11   2   84.89    6.60
   4 -11   2   90.59    5.90
   4  11   2   92.09    6.30
   4 -11   2   85.79    5.80
   4 -11  -2   83.09    6.10
   4  11  -2   83.49    5.70
  -4  11   2   94.99    5.80
  -4  11   2   85.69    5.50
  -4 -11   2   84.09   10.00
  -4  11   2  102.19    5.80
   4 -12  -2  380.86   25.10
   4  12   2  346.37   17.20
   4 -12   2  327.17   17.40
   4  12  -2  318.57   17.10
  -4  12   2  352.46   16.40
  -4  12  -2  345.47   24.40
  -4  12   2  368.46   25.20
   4 -12   2  339.77   17.00
   4 -12   2  358.96   17.90
   4  12   2  314.77   17.30
   4 -12   2  345.17   17.00
   4 -12  -2  325.57   17.30
   4  12  -2  351.06   17.00
  -4  12   2  362.46   16.80
   4  12   2  337.47   17.00
  -4  12   2  358.46   16.70
  -4  12   2  340.67   16.50
  -4 -12   2  329.57   23.80
  -4  12   2  319.97   16.60
   4  13   2   71.19    5.20
   4  13  -2   70.49    5.50
  -4  13   2   66.59    4.70
  -4  13  -2   61.99    9.10
  -4  13   2   56.29    9.20
   4 -13   2   71.69    5.50
   4 -13   2   63.39    5.40
  -4 -13   2   62.29    9.30
  -4  13   2   68.99    5.10
  -4  13   2   67.99    4.90
   4 -13  -2   70.39    5.40
   4  13  -2   70.99    5.30
  -4 -13   2   68.29    5.00
  -4  13   2   69.39    5.10
   4 -13  -2   74.99    9.70
  -4  13   2   77.99    5.20
   4  13   2   71.99    5.60
  -4  13   2   80.39    5.30
   4  14   2  130.39    8.00
   4  14  -2  138.39    8.80
  -4  14   2  143.19    7.80
  -4  14   2  142.89    8.40
  -4  14  -2  133.59   14.00
  -4  14   2  128.39   14.50
   4 -14   2  138.79    8.90
   4 -14   2  126.89    8.80
  -4 -14   2   94.69   12.40
  -4  14   2  133.39    7.90
  -4 -14   2  179.58    8.30
  -4  14   2  136.09    8.20
   4 -14  -2  118.39    8.20
   4  14  -2  130.69    8.20
  -4 -14   2  133.19    8.00
  -4  14   2  134.59    8.10
  -4  14   2  134.79    8.00
  -4  14   2  133.49    8.20
   4 -14  -2  116.89   12.60
  -4  15   2    2.00    1.10
  -4  15   2    0.50    0.90
  -4  15   2    1.20    1.00
   4 -15   2    1.20    1.60
   4 -15   2    0.40    1.30
   4 -15  -2    1.20    1.10
  -4 -15   2    2.30    1.10
   4  15  -2    1.50    1.10
  -4  15  -2   -1.20    2.30
  -4  15   2    3.00    2.80
   4 -15   2    2.70    1.30
   4  15  -2    1.10    1.20
   4  15   2    1.50    0.90
  -4  15   2    1.10    0.90
  -4  15   2    0.60    0.80
   4 -15  -2    2.10    1.80
  -4  16   2    1.30    1.10
  -4  16   2    1.50    1.00
   4 -16   2   -0.40    1.50
   4 -16  -2    0.40    1.40
   4 -16   2    0.90    1.70
   4 -16  -2    0.90    1.00
   4  16  -2   -0.30    0.90
  -4  16   2    0.50    0.70
  -4  16   2    0.30    0.90
  -4  16  -2    1.20    1.60
  -4  16   2    1.60    2.10
  -4  16   2    4.50    1.40
  -4  16   2    3.00    1.40
   4 -16  -2    4.20    2.50
   4  16  -2    1.90    1.30
   4 -16   2    0.60    1.20
   4 -17   2    2.00    1.30
   4  17   2    0.50    0.70
   4  17  -2    2.70    1.50
  -4  17   2    2.50    1.50
  -4  17   2    0.90    0.90
   4 -17   2    2.00    2.10
   4 -17  -2    1.50    1.70
   4 -17   2    0.50    1.60
  -4  17  -2    3.60    2.30
  -4  17   2    5.00    3.20
  -4 -17   2   -0.30    1.10
  -4  17   2    1.60    1.20
  -4  17   2    1.70    1.30
   4 -17  -2   -1.00    2.00
   4 -18   2   66.99    6.40
   4 -18  -2   71.09    9.10
  -4 -18   2   81.49    5.10
  -4  18  -2   58.59    9.00
  -4  18   2   75.19   11.90
   4 -18  -2   59.09    5.90
   4 -18   2   68.89    6.80
  -4 -18   2   79.89    6.00
  -4  18   2   74.39    6.20
  -4  18   2   87.19    6.20
  -4  18   2   80.69    6.20
   4  18  -2   78.69    6.20
   4 -18   2   78.49    5.70
  -4  18   2   82.29    6.10
   4  19   2   33.20    3.00
   4 -19   2   29.70    3.20
  -4  19   2   34.00    3.80
  -4  19   2   32.30    3.80
   4 -19  -2   28.10    3.80
   4 -19   2   28.10    3.90
   4 -19   2   27.80    3.80
  -4 -19   2   29.70    2.80
  -4  19  -2   20.40    5.50
  -4 -19   2   24.50    3.00
  -4  19   2   34.20    3.80
   4 -19  -2   34.20    6.10
   4 -20   2  127.29    8.80
   4 -20  -2  123.79   12.30
  -4 -20   2  150.78    7.90
  -4 -20   2  129.59    7.40
  -4  20  -2  125.89   13.20
  -4  20   2  135.99    8.70
  -4 -20   2  128.89    7.90
   4 -20  -2  129.59    8.70
  -4  20   2  123.99    7.70
   4 -20   2  126.09    9.00
  -4  20   2  141.29    8.90
  -4  20   2  143.79    8.70
   4 -20   2  142.29    8.20
   4  20   2  133.59    7.50
   4 -21   2  100.39    7.20
  -4  21   2   91.39    5.90
  -4 -21   2   90.59    5.80
  -4 -21   2   88.19    5.60
  -4 -21   2   95.99    5.60
   4 -21   2   83.09    6.50
  -4 -21   2   91.99    5.60
  -4  21   2   83.69    6.30
   4 -21  -2   86.69    6.00
  -4  21   2   92.29    6.40
   4  21   2   97.09    6.20
   4  21  -2   88.79    5.80
  -4  22   2  218.78   11.50
   4 -22   2  230.18   12.70
  -4 -22   2  206.98   11.10
  -4 -22   2  233.08   11.30
  -4 -22   2  211.08   11.00
   4 -22   2  241.58   12.50
  -4  22   2  229.08   12.10
  -4 -22   2  214.88   11.10
   4 -22  -2  229.68   11.70
   4  22   2  229.78   11.70
   4  22  -2  222.58   11.30
   4 -23   2   36.60    3.60
  -4  23   2   29.80    2.80
   4 -23   2   39.90    3.70
   4 -23  -2   26.90    2.70
  -4 -23   2   33.10    3.00
  -4 -23   2   31.00    2.60
  -4  23   2   31.40    3.10
  -4 -23   2   27.60    2.30
  -4 -23   2   32.00    2.60
  -4 -23   2   29.40    2.60
  -4 -23   2   25.50    2.20
   4  24   2   85.19    5.40
   4 -24   2  101.69    6.00
  -4 -24   2   87.79    5.50
  -4 -24   2   68.89    4.50
  -4 -24   2   82.59    4.90
  -4 -24   2   81.39    4.90
  -4  24   2   90.29    5.70
   4 -24   2   91.09    6.00
  -4  24   2   89.49    5.40
   4 -24  -2   93.89    5.30
  -4 -24   2   85.99    5.30
  -4 -25   2   11.60    1.70
   4 -25   2   10.30    1.80
   4  25   2    7.90    1.30
  -4 -25   2    7.70    1.20
  -4 -25   2    5.40    1.10
  -4  25   2    7.40    1.40
  -4  25   2    6.90    1.40
  -4  25   2    9.50    1.50
  -4 -25   2    6.20    1.30
   4 -25   2    9.10    1.60
   4 -25  -2    7.80    1.30
  -4 -26   2    6.90    1.30
   4 -26   2    4.80    1.30
   4  26   2    5.20    1.10
  -4 -26   2    6.30    1.00
  -4 -26   2    3.30    0.90
  -4  26   2    5.30    1.10
  -4  26   2    5.40    1.10
   4 -26   2    5.30    1.20
  -4 -26   2    6.00    1.10
   4 -26  -2    5.80    1.00
   4 -27   2    3.40    1.00
  -4 -27   2    3.40    0.90
   4  27   2    4.00    0.90
  -4 -27   2    2.30    0.60
  -4  27   2    3.70    0.90
  -4 -27   2    2.90    0.80
   4 -27   2    3.30    1.00
   4 -27  -2    3.20    0.70
  -4  27   2    2.90    0.90
  -4 -27   2    1.80    0.60
   4  27  -2    3.00    0.70
   4 -28   2   20.30    1.90
  -4  28   2   19.90    1.80
   4  28   2   20.20    1.70
  -4 -28   2   21.50    1.80
  -4 -28   2   18.90    1.60
   4 -29  -2   19.50    1.80
  -4  29   2   23.30    1.80
   4 -29   2   25.70    1.90
  -4  29   2   22.30    1.80
  -4 -29   2   28.00    1.90
   4  29   2   26.40    1.80
  -4 -29   2   24.80    1.60
  -4  30   2   33.90    2.00
  -4 -30   2   33.80    1.90
   4 -30   2   29.00    1.90
   4 -30  -2   25.70    1.90
  -4  30   2   28.00    1.80
   4  30   2   28.30    1.70
   5   0  -2   84.29    5.50
  -5   0   2  101.99   10.00
   5   0   2   84.99    5.00
   5   0  -2   90.19    5.70
   5   1  -2  724.93   33.10
   5  -1  -2  695.33   33.00
   5   1   2  707.43   32.30
  -5  -1   2  760.02   40.00
  -5   1   2  752.92   39.50
  -5  -1   2  764.72   39.60
  -5  -1   2  714.73   32.30
   5  -1   2  769.62   34.10
   5   1   2  759.82   34.60
   5  -1  -2  758.92   33.20
   5   1  -2  781.92   33.20
   5  -2   2  211.88   11.40
   5   2   2  208.58   12.30
   5   2  -2  219.18   10.90
   5  -2  -2  192.98   10.50
  -5   2   2  219.28   15.90
  -5  -2   2  240.28   16.90
  -5   2   2  209.88   10.20
  -5  -2   2  218.58   10.30
  -5  -2   2  226.58   16.20
   5   2   2  193.88   10.10
   5   2   2  203.68   10.30
   5   2  -2  207.18   10.90
   5  -2  -2  210.28   10.80
  -5   2   2  203.98   10.20
   5  -2   2  183.28   12.50
   5   3   2  388.96   21.40
   5  -3  -2  472.95   20.20
   5   3  -2  446.46   20.00
   5  -3   2  374.06   21.00
   5  -3  -2  420.16   19.60
  -5  -3   2  409.66   19.20
  -5   3   2  446.36   25.90
  -5   3   2  402.36   19.00
  -5  -3   2  422.86   25.60
  -5  -3   2  440.46   19.50
   5   3  -2  424.96   20.10
   5  -3  -2  436.26   20.00
   5   3   2  407.06   19.30
   5   3   2  418.26   19.30
  -5   3   2  411.76   19.10
   5  -3   2  434.96   22.40
   5   4  -2  135.89    7.50
   5  -4  -2  140.79    7.70
   5  -4   2  130.29    7.50
   5  -4   2   96.79    8.30
   5   4   2  111.49    8.60
  -5  -4   2  134.89    7.10
  -5   4   2  144.79   11.60
  -5   4   2  141.49   12.10
  -5  -4   2  141.79   12.10
  -5  -4   2  131.09    7.10
   5   4   2  117.99    6.80
   5   4  -2  130.69    7.60
   5   4   2  122.19    6.90
   5  -4   2  133.19    9.50
  -5   4   2  123.69    6.60
   5  -5   2    4.70    1.90
   5   5   2    1.00    0.90
  -5   5   2    0.90    1.40
  -5  -5   2    1.80    0.90
   5   5  -2    2.00    1.00
   5   5   2    1.80    0.80
   5   5   2    2.00    0.80
  -5  -5   2   -0.90    1.50
  -5   5   2    2.40    1.50
   5   5  -2    1.90    0.90
  -5  -5   2    4.60    1.40
   5  -5   2    7.90    2.20
   5   5   2    0.40    1.20
   5  -5  -2    2.30    1.00
  -5   5   2    1.60    0.70
   5  -6   2   36.50    4.30
   5   6   2   33.20    3.10
   5  -6  -2   38.20    3.40
   5  -6   2   38.00    3.30
   5   6   2   34.60    2.90
   5   6  -2   29.10    3.20
   5   6   2   32.50    2.90
  -5   6   2   48.90    6.60
  -5  -6   2   43.40    6.60
   5   6  -2   42.40    3.40
   5  -6  -2   35.80    3.40
   5  -6   2   34.90    4.60
  -5   6   2   38.20    2.80
   5  -7  -2  152.48    8.50
   5  -7   2  132.79    9.90
   5   7  -2  144.59    8.10
  -5   7   2  142.79   12.60
  -5   7   2  130.99   12.30
   5  -7   2  129.39    9.20
   5   7   2  138.29    8.00
   5  -7  -2  149.88    8.40
   5  -7   2  142.59    8.00
   5   7   2  132.39    7.70
  -5  -7   2  160.38   13.70
  -5   7   2  127.99    7.20
   5  -8   2  104.29    8.30
   5   8   2  124.69    7.70
   5  -8  -2  128.59    7.90
   5  -8   2  134.59    7.70
  -5   8   2  151.58   13.10
  -5   8   2  139.69   12.60
   5   8   2  140.39    9.80
   5  -8   2  121.19    9.10
   5  -8  -2  133.49    8.00
  -5   8   2  139.19    7.20
   5   8  -2  142.59    8.00
  -5  -8   2  112.19   12.10
  -5   8   2  126.99    7.30
  -5   8   2  120.09    6.80
   5  -9   2  594.44   31.80
   5   9   2  650.03   31.00
   5  -9  -2  680.13   31.30
   5  -9   2  633.24   30.30
  -5   9   2  660.93   30.40
  -5  -9   2  682.53   38.50
  -5  -9   2  755.22   30.90
   5  -9   2  652.53   30.80
   5   9  -2  669.23   31.10
  -5   9   2  639.44   38.00
   5   9  -2  707.53   31.20
  -5   9   2  692.23   30.20
   5   9   2  790.62   33.80
   5  -9  -2  711.23   31.50
   5  -9   2  622.14   32.20
   5   9  -2  653.43   31.40
   5  -9  -2  645.14   38.80
   5  10   2  377.86   19.30
   5 -10  -2  359.76   18.40
   5  10  -2  382.66   18.70
   5 -10   2  358.26   19.10
   5  10  -2  384.96   18.40
  -5  10   2  363.36   17.20
  -5  10   2  349.67   24.80
  -5  10   2  355.96   17.40
   5  10   2  349.96   18.10
   5 -10  -2  355.46   18.30
   5 -10   2  351.26   17.50
   5  10  -2  360.66   18.10
   5 -10   2  379.36   18.10
  -5  10   2  365.66   17.50
  -5 -10   2  350.46   24.80
  -5  10   2  342.27   17.50
  -5 -10   2  374.26   17.60
   5 -10  -2  361.16   25.30
   5 -11  -2  590.04   35.40
   5  11   2  611.04   28.40
   5 -11  -2  580.14   28.00
   5  11  -2  581.74   28.10
   5 -11   2  562.64   28.40
  -5  11   2  577.64   26.60
   5  11  -2  667.53   28.30
  -5  11   2  610.84   36.30
   5 -11   2  561.24   27.00
   5  11   2  518.25   27.60
   5 -11   2  578.34   27.30
   5 -11  -2  575.14   27.90
   5 -11   2  587.64   27.60
   5  11  -2  571.94   27.60
  -5  11   2  600.74   27.20
  -5  11   2  604.94   27.30
  -5 -11   2  617.54   35.80
  -5  11   2  593.74   27.00
  -5 -11   2  590.44   26.80
  -5  11   2  594.44   27.00
   5 -12  -2  122.99   12.90
   5 -12   2  131.39    8.50
   5  12   2  126.19    8.00
   5 -12  -2  112.29    7.90
   5  12  -2  105.49    7.80
  -5  12   2  122.39    6.90
   5  12  -2  138.09    8.30
  -5  12   2   88.69   11.80
   5 -12   2  116.89    7.40
   5  12   2   99.99    7.70
   5 -12  -2   99.59    7.60
   5 -12   2  119.69    7.70
   5 -12   2  125.69    8.00
   5  12  -2  117.39    7.70
  -5  12   2  119.09    7.30
  -5 -12   2   96.99   12.00
  -5  12   2  116.89    7.30
  -5 -12   2  131.29    7.20
  -5  12   2  120.99    7.10
  -5  12   2  116.99    7.20
   5 -13  -2  355.16   24.80
   5  13   2  371.36   17.90
   5  13  -2  361.96   18.60
   5 -13  -2  351.06   18.40
   5 -13   2  358.56   18.30
   5  13  -2  419.46   18.90
  -5  13   2  337.07   16.70
  -5  13   2  325.27   25.60
   5 -13   2  344.17   17.60
   5  13   2  297.17   18.00
   5 -13  -2  315.47   18.00
   5 -13   2  337.77   18.00
   5 -13   2  357.56   18.30
   5  13  -2  353.06   17.90
  -5  13   2  376.96   17.60
  -5 -13   2  298.17   24.40
  -5  13   2  341.37   17.10
  -5 -13   2  360.96   16.80
  -5  13   2  352.96   17.50
  -5  13   2  345.87   17.50
  -5  13   2  355.86   17.30
  -5  14   2   10.10    1.80
  -5  14   2    7.80    1.80
  -5  14   2   13.20    2.10
   5 -14   2   12.20    2.30
   5  14   2    8.60    2.20
   5 -14  -2    9.10    2.20
   5 -14   2   12.00    2.60
   5  14  -2    6.80    1.70
  -5  14   2   13.40    5.00
   5 -14   2   10.80    2.20
   5  14  -2   11.60    2.50
   5 -14  -2    8.70    2.20
   5  14  -2   14.40    2.60
  -5  14   2   13.30    2.10
  -5 -14   2   13.80    2.20
  -5  14   2    8.00    1.80
  -5  14   2   14.70    2.00
   5 -14  -2   10.00    3.70
   5 -15  -2   15.10    4.50
  -5  15   2   25.40    3.00
   5  15   2   12.80    2.80
   5 -15   2   20.80    3.10
   5 -15  -2   19.40    3.00
   5  15  -2   17.40    2.80
   5 -15   2   16.00    3.10
  -5  15   2   14.10    5.10
   5 -15   2   24.90    3.10
   5  15  -2   24.60    3.40
   5  15  -2   20.10    3.20
  -5  15   2   18.70    2.60
  -5  15   2   24.00    3.00
  -5 -15   2   20.80    2.40
  -5  15   2   23.10    2.80
  -5  15   2   22.90    2.70
  -5  15   2   21.00    2.70
   5 -16  -2    3.10    2.20
   5  16   2    4.00    1.30
   5  16  -2    2.40    1.60
   5  16  -2    3.40    1.60
  -5  16   2    2.70    1.50
  -5  16   2    3.00    1.40
  -5  16   2    5.00    3.50
   5 -16   2    1.60    1.60
   5  16   2    5.60    2.00
   5 -16  -2    0.40    1.50
   5  16  -2    1.40    1.20
   5 -16   2    0.50    1.60
  -5  16   2    0.30    0.90
  -5 -16   2    3.20    1.30
  -5  16   2    3.70    1.20
  -5  16   2    2.90    1.20
  -5  16   2    1.30    1.00
  -5  16   2    1.60    1.10
   5  17   2   57.49    4.30
   5  17  -2   55.19    5.10
   5  17  -2   68.99    5.80
  -5 -17   2   57.39    4.20
  -5  17   2   64.69    5.20
  -5  17   2   48.50    4.80
   5 -17  -2   53.79    5.30
   5 -17   2   49.00    5.90
  -5  17   2   56.99    4.80
  -5  17   2   47.40    4.20
   5 -17   2   44.40    5.20
  -5 -17   2   51.69    4.70
   5  17   2   52.09    5.50
  -5  17   2   50.19    4.60
  -5 -17   2   52.89    3.90
  -5  18   2   63.99    5.70
  -5 -18   2   73.89    4.80
  -5  18   2   64.69    5.30
  -5  18   2   73.79    5.80
   5  18  -2   77.89    6.00
   5 -18  -2   64.09    5.60
   5 -18   2   65.29    6.60
  -5  18   2   62.29    4.80
  -5 -18   2   61.29    5.00
   5 -18   2   55.69    6.00
   5  18   2   69.69    6.20
  -5  18   2   71.69    5.50
  -5 -18   2   74.19    4.90
  -5 -18   2   70.09    4.60
   5  19   2  350.16   16.70
   5  19  -2  368.56   17.30
   5  19  -2  398.16   18.00
  -5  19   2  384.66   18.40
  -5 -19   2  342.77   16.50
  -5  19   2  377.46   18.50
   5 -19  -2  357.16   17.80
   5 -19   2  315.27   17.80
   5 -19   2  343.47   18.90
  -5  19   2  322.17   16.70
   5 -19   2  286.37   18.00
  -5 -19   2  315.47   16.70
   5  19   2  362.86   18.30
  -5  19   2  371.16   18.00
  -5 -19   2  365.46   16.80
  -5 -19   2  330.17   16.20
   5  20  -2   59.09    4.40
   5  20   2   61.29    4.10
  -5 -20   2   56.99    4.00
   5  20  -2   61.59    4.70
  -5  20   2   54.89    4.80
   5 -20  -2   55.09    4.50
   5 -20   2   66.99    5.20
   5 -20   2   63.39    5.60
  -5 -20   2   57.19    4.00
  -5  20   2   56.89    4.20
   5 -20   2   54.09    5.10
   5  20   2   60.09    4.90
  -5  20   2   51.89    4.40
  -5  20   2   54.79    4.70
  -5 -20   2   50.89    3.70
   5  21  -2  287.47   13.50
   5  21   2  263.97   12.90
  -5 -21   2  263.27   12.90
  -5  21   2  282.07   14.10
   5  21  -2  300.97   13.90
   5 -21  -2  272.47   13.60
   5 -21   2  258.87   14.00
   5 -21   2  274.57   14.70
  -5  21   2  253.67   13.10
   5 -21   2  246.48   14.20
   5  21   2  285.87   13.90
  -5  21   2  275.17   13.90
  -5 -21   2  258.87   12.80
   5  22  -2  141.39    7.10
   5 -22  -2  119.99    7.70
   5  22   2  113.49    6.40
  -5  22   2  134.99    7.50
   5  22  -2  127.09    7.10
   5 -22  -2  123.79    7.10
   5 -22   2  146.49    7.80
  -5 -22   2  123.39    6.90
   5 -22   2  142.09    8.30
  -5  22   2  125.79    6.90
   5 -22   2  142.79    8.10
   5  22   2  121.29    7.10
  -5 -22   2  108.49    6.30
  -5 -22   2  114.19    6.50
   5  23  -2  219.68   10.60
   5 -23  -2  223.68   11.60
  -5  23   2  228.58   11.30
   5  23  -2  228.98   11.00
   5 -23  -2  240.48   11.00
   5 -23   2  235.68   11.40
  -5  23   2  209.38   10.90
  -5 -23   2  223.48   10.70
   5 -23   2  249.78   12.00
  -5  23   2  222.88   10.80
   5 -23   2  228.78   11.60
   5  23   2  224.68   10.90
  -5 -23   2  187.68   10.20
  -5 -23   2  228.78   10.70
  -5 -23   2  200.48   10.40
  -5  24   2   48.20    3.30
   5 -24   2   59.19    3.90
   5 -24   2   56.79    4.00
   5 -24  -2   46.20    3.20
  -5  24   2   45.70    3.40
  -5 -24   2   45.60    3.10
   5 -24   2   57.29    3.80
  -5  24   2   51.19    3.60
  -5 -24   2   49.40    3.10
   5  24  -2   44.30    3.20
  -5 -24   2   43.10    2.90
  -5 -24   2   51.79    3.20
   5 -24  -2   52.69    3.80
  -5 -24   2   57.29    3.70
   5  24   2   46.00    3.20
  -5 -25   2   20.50    2.00
   5  25   2   22.00    1.80
   5 -25  -2   21.90    1.80
  -5 -25   2   20.70    1.70
   5 -25   2   22.20    2.00
  -5  25   2   23.90    2.00
  -5 -25   2   18.00    1.70
   5 -25  -2   20.20    2.10
  -5  25   2   23.60    1.90
  -5 -25   2   20.50    1.70
  -5  26   2    8.20    1.10
  -5 -26   2    6.80    0.90
   5 -26   2    8.60    1.20
  -5 -26   2    9.30    1.20
   5  26   2    7.90    0.90
  -5  26   2    8.60    1.00
   5 -26  -2    7.80    1.20
   5 -27   2   10.90    1.10
  -5  27   2   11.80    1.20
  -5 -27   2   10.50    1.10
  -5  27   2   11.00    1.10
   5 -27  -2    9.20    1.10
   5 -28  -2   23.00    1.70
  -5 -28   2   23.80    1.60
  -5  28   2   27.10    1.80
  -5  28   2   27.60    1.80
  -6   0   2    1.20    0.70
  -6   0   2    3.10    2.70
   6   0   2    2.20    0.90
   6   0  -2    3.40    1.30
  -6   0   2    4.00    2.10
   6   0  -2    2.80    1.10
  -6   0   2    2.10    0.90
  -6   1   2    0.80    0.70
  -6  -1   2    0.70    0.60
  -6  -1   2    1.10    1.80
  -6   1   2    1.00    1.70
   6  -1  -2    0.30    0.90
   6   1   2    0.80    0.80
   6   1  -2    1.30    0.90
  -6  -1   2    1.00    1.30
  -6   1   2    1.00    1.70
   6   1  -2    1.20    0.90
   6   1   2    2.30    1.50
  -6   1   2    1.20    0.70
  -6  -2   2    7.60    3.20
  -6   2   2   10.20    3.40
   6   2   2   10.60    1.60
   6  -2  -2    9.60    1.80
   6   2  -2    6.70    1.60
  -6  -2   2    8.90    3.20
  -6   2   2    7.20    2.80
   6   2  -2    8.80    1.70
   6  -2   2    8.80    1.70
   6   2   2    9.60    2.30
  -6   2   2    6.50    1.20
  -6  -3   2    2.20    2.10
   6  -3  -2    0.30    0.80
   6   3  -2   -0.30    0.90
   6   3   2    0.40    0.60
  -6  -3   2    1.00    1.30
   6   3  -2   -0.20    0.70
   6  -3   2   -0.30    0.80
  -6   3   2    0.50    0.60
  -6  -4   2   24.80    2.40
  -6  -4   2   28.90    6.10
  -6   4   2   27.50    5.50
   6   4   2   24.70    2.50
   6   4  -2   27.00    3.00
   6  -4  -2   22.90    2.90
  -6  -4   2   24.00    5.20
   6   4  -2   22.80    2.70
  -6   4   2   24.70    2.30
   6  -4   2   20.30    2.50
   6  -5   2   34.80    3.10
   6   5  -2   35.20    3.80
   6   5  -2   36.80    3.50
  -6  -5   2   41.70    6.80
   6   5   2   31.70    2.90
   6  -5  -2   33.10    3.50
  -6   5   2   36.10    2.80
  -6  -5   2   33.60    3.00
  -6  -6   2    6.40    1.40
  -6   6   2   11.40    3.60
   6   6   2    5.10    1.20
   6   6  -2    3.30    1.30
   6  -6  -2    3.30    1.40
  -6  -6   2    5.20    2.60
   6   6  -2    3.60    1.30
  -6  -6   2    5.20    1.30
  -6   6   2    6.60    1.20
   6   6  -2    5.70    1.80
  -6   6   2    4.30    1.00
  -6   7   2    3.10    2.20
   6  -7  -2    0.30    1.00
   6   7  -2    4.50    1.50
  -6  -7   2    3.20    2.50
   6   7  -2    2.40    1.20
  -6   7   2    2.50    0.80
  -6  -7   2    2.00    1.20
   6   7  -2    2.10    1.40
  -6   7   2    1.50    0.80
  -6  -7   2    2.30    1.10
  -6  -8   2    7.60    3.20
  -6  -8   2   12.20    4.50
  -6   8   2   10.30    1.70
  -6  -8   2   13.10    2.10
   6   8  -2   13.20    2.30
   6   8  -2   15.40    2.40
  -6  -8   2   16.60    2.50
  -6   8   2   13.60    1.70
   6   9  -2   22.10    2.90
  -6   9   2   23.10    2.40
  -6   9   2   22.10    2.50
  -6  -9   2   27.80    3.10
  -6  -9   2   15.70    5.20
  -6  -9   2   25.70    5.60
  -6   9   2   14.10    4.10
  -6  -9   2   25.30    3.10
   6   9  -2   23.50    3.00
  -6   9   2   18.20    2.10
  -6   9   2   16.60    2.10
   6 -10   2    1.70    0.80
  -6 -10   2    2.50    1.40
  -6  10   2    2.20    0.80
  -6  10   2    0.70    0.80
   6  10  -2    1.60    1.20
  -6 -10   2    4.50    2.90
  -6  10   2    1.10    1.60
  -6 -10   2    1.10    1.60
  -6  10   2    0.40    0.70
   6  10  -2    1.70    1.20
  -6  10   2    2.40    0.90
  -6 -10   2    1.10    1.50
  -6  10   2    0.70    0.70
   6 -11   2    0.40    0.70
   6  11  -2    0.60    1.10
   6  11  -2   -0.40    1.40
   6  11  -2    1.40    1.30
  -6  11   2    0.20    0.60
  -6 -11   2    1.30    1.40
  -6  11   2    2.00    0.90
  -6  11   2   -0.20    0.60
  -6 -11   2    0.30    1.00
  -6  11   2    0.20    0.60
   6  12  -2   23.80    3.10
  -6  12   2   21.30    2.60
   6  12  -2   24.00    3.30
  -6 -12   2   21.10    2.70
   6  12  -2   23.10    3.40
  -6  12   2   23.40    2.50
  -6  12   2   27.30    2.80
  -6 -12   2   22.50    2.80
  -6  12   2   18.80    2.30
  -6  12   2   16.00    2.30
   6  13  -2   -1.00    1.20
   6  13  -2    2.00    1.60
   6  13   2    1.20    1.00
   6  13  -2    0.80    1.10
  -6  13   2    2.10    1.00
  -6 -13   2    1.30    1.20
  -6  13   2    0.50    0.70
  -6  13   2    2.30    1.10
  -6  13   2    3.20    1.20
  -6  13   2    1.50    0.90
  -6  13   2    1.90    0.90
  -6 -13   2    2.50    1.20
   6  14  -2   20.60    3.00
  -6  14   2   23.10    2.70
   6  14  -2   25.50    3.50
  -6 -14   2   26.50    2.70
  -6  14   2   26.00    2.90
  -6  14   2   23.70    2.60
  -6  14   2   25.60    2.90
   6  14   2   20.30    2.70
   6  14  -2   26.00    3.50
  -6 -14   2   13.80    2.20
  -6 -14   2   22.90    2.60
  -6  14   2   22.10    2.60
  -6  15   2    5.80    1.40
  -6 -15   2    4.80    1.30
  -6  15   2    3.90    1.30
  -6  15   2    6.40    1.60
  -6  15   2    3.70    1.40
  -6 -15   2    2.80    1.30
   6  15  -2    8.20    2.20
  -6  15   2    3.40    1.10
   6  15  -2    4.50    1.50
   6  15  -2    3.40    1.40
   6 -15  -2    4.40    1.70
   6 -15  -2    3.70    1.70
   6 -16   2    1.30    1.40
   6 -16  -2    3.00    1.50
  -6 -16   2    2.90    1.10
  -6 -16   2    3.00    1.20
   6  16  -2    3.10    1.30
  -6  16   2    2.80    1.20
  -6 -16   2    2.40    1.10
  -6  16   2    2.10    1.00
   6  16   2    3.00    1.70
  -6  16   2    1.50    1.00
  -6  16   2    1.40    0.80
   6  16  -2    3.40    1.30
   6 -16  -2    1.10    1.40
  -6 -17   2   -0.80    1.50
  -6 -17   2    6.20    1.40
  -6 -17   2    4.90    1.30
  -6  17   2    6.50    1.50
   6  17  -2    5.30    1.50
  -6  17   2    3.10    1.40
  -6 -17   2    3.50    1.20
   6 -17   2    3.90    1.50
   6  17  -2    5.30    1.40
   6  17   2    4.30    1.20
   6 -17  -2    6.80    1.90
  -6  17   2    5.60    1.50
  -6  17   2    5.00    1.50
   6  18  -2   -0.70    0.70
  -6  18   2   -1.50    1.40
  -6 -18   2   -1.80    1.10
   6  18  -2   -0.40    0.90
   6  18   2    0.20    0.80
   6 -18  -2    0.40    1.10
  -6 -18   2    0.30    0.70
  -6  18   2   -0.50    0.90
  -6  18   2   -0.30    1.00
   6  19  -2    2.20    1.00
  -6  19   2    2.00    1.10
  -6 -19   2    0.40    0.90
   6  19  -2    1.20    0.80
   6  19   2    2.80    0.90
   6 -19  -2    1.20    1.20
  -6 -19   2    1.40    0.80
  -6  19   2    2.70    0.90
  -6  19   2    2.10    1.00
  -6 -20   2    1.20    0.60
  -6  20   2    0.20    0.60
  -6  20   2    0.50    0.60
   6  20  -2    0.20    0.50
  -6  20   2    0.40    0.70
  -6 -20   2    0.70    0.60
  -6 -20   2    1.50    0.70
   6  20   2   -0.10    0.50
   6 -20  -2   -0.30    0.90
  -6 -21   2    9.30    1.10
  -6  21   2   11.90    1.60
  -6 -21   2    7.60    1.20
   6  21  -2    9.80    1.30
  -6 -21   2   10.10    1.30
  -6 -21   2   11.50    1.30
  -6  21   2    9.80    1.30
  -6 -21   2   10.90    1.30
   6  21   2    9.40    1.20
   6  21  -2   10.30    1.40
   6 -21  -2    8.10    1.60
   6  22  -2   12.80    1.30
   6 -22  -2   10.40    1.50
  -6  22   2   10.30    1.40
  -6 -22   2   10.20    1.20
   6 -22   2   13.80    1.60
  -6  22   2    9.80    1.20
  -6 -22   2    9.90    1.10
  -6 -22   2   10.30    1.40
  -6 -22   2   10.20    1.10
  -6 -22   2   12.50    1.30
  -6 -23   2    0.50    0.60
  -6  23   2    1.40    0.50
  -6 -23   2    0.10    0.30
   6 -23   2    0.30    0.50
   6 -23  -2    1.10    0.70
   6  23  -2    0.70    0.30
  -6 -24   2    9.50    1.10
   6 -24   2    8.10    0.90
  -6  24   2   10.10    1.00
   6 -24  -2    9.70    1.20
  -6  25   2    4.00    0.60
  -6  25   2    2.40    0.50
  -6 -25   2    2.30    0.50
  -6  25   2    4.20    0.70
   6 -25  -2    3.30    0.60
   7   0   2   70.09    4.80
   7   0  -2   76.89    5.50
  -7   0   2   66.49    4.60
   7   0   2   67.09    5.50
   7   0  -2   62.39    6.00
   7   0  -2   72.79    5.90
   7  -1   2  276.37   13.60
   7   1   2  273.37   13.60
   7   1  -2  284.37   14.50
   7  -1  -2  278.47   14.40
  -7  -1   2  269.27   13.30
  -7  -1   2  272.77   13.60
  -7   1   2  277.67   13.40
   7   1   2  275.27   15.00
   7  -1  -2  256.57   14.90
   7   1  -2  294.87   16.50
   7   1  -2  280.67   15.10
   7  -1  -2  263.17   14.90
   7  -1   2  268.17   14.20
   7  -2   2   64.19    4.50
   7  -2  -2   77.29    5.40
   7   2   2   63.59    4.50
  -7  -2   2   62.49    4.30
  -7  -2   2   67.19    4.40
  -7   2   2   67.29    4.40
   7   2   2   60.79    5.60
   7  -2  -2   58.79    5.10
   7   2  -2   74.29    7.10
   7  -2  -2   73.09    5.00
   7  -2  -2   57.59    5.40
   7   2  -2   63.09    5.50
   7  -2   2   64.19    4.80
   7  -3   2  148.19    8.30
   7  -3  -2  167.38    9.20
   7   3   2  148.29    8.30
   7   3   2  143.19   10.00
   7  -3   2  128.89    8.10
   7  -3  -2  158.78    8.70
   7   3  -2  170.58   11.70
   7   3  -2  144.39    9.40
   7  -3  -2  150.38    9.70
  -7  -3   2  158.58    8.30
  -7  -3   2  153.28    8.30
  -7   3   2  147.89    7.90
   7   4  -2   29.30    3.40
   7  -4  -2   30.10    3.30
   7  -4   2   32.10    3.00
   7   4  -2   32.90    3.70
   7   4  -2   35.80    5.10
   7   4   2   28.40    3.90
   7  -4  -2   28.60    3.70
   7  -4  -2   29.50    3.00
  -7   4   2   25.70    2.50
  -7  -4   2   33.50    3.00
  -7  -4   2   32.30    3.00
   7  -5  -2   -0.60    0.90
   7  -5   2    0.40    0.70
   7   5  -2    0.60    1.10
   7  -5  -2   -0.80    1.00
   7   5  -2   -2.10    1.20
   7   5  -2    0.60    2.20
  -7   5   2    0.30    0.60
  -7   5   2    2.30    0.90
  -7  -5   2    0.20    0.70
  -7  -5   2    0.70    0.90
   7   6  -2    7.00    1.80
   7  -6  -2    7.60    1.70
   7   6  -2    5.90    1.70
   7  -6  -2    4.80    1.40
   7   6  -2    8.60    2.70
   7   6  -2    4.40    1.40
  -7   6   2    7.90    1.40
  -7  -6   2    6.40    1.50
  -7   6   2    9.30    1.50
  -7  -6   2    6.50    1.50
   7   7  -2   54.49    4.80
   7  -7  -2   50.39    4.50
   7  -7  -2   59.19    4.60
   7   7  -2   57.69    5.20
   7   7  -2   65.99    5.20
  -7   7   2   55.19    4.10
  -7  -7   2   59.19    4.60
  -7   7   2   58.19    4.30
  -7   7   2   53.59    4.10
   7   8  -2   41.90    4.20
   7  -8  -2   43.80    4.10
  -7   8   2   42.20    3.70
   7  -8  -2   51.09    4.20
   7   8  -2   59.09    5.30
   7   8  -2   54.09    4.90
   7   8  -2   55.59    4.80
  -7   8   2   47.00    3.70
  -7   8   2   50.99    4.00
  -7  -8   2   56.59    4.50
  -7   8   2   42.60    3.60
   7   9  -2  271.87   14.70
  -7   9   2  264.87   13.90
   7  -9  -2  243.98   14.20
   7   9  -2  290.97   15.30
   7   9  -2  303.37   15.50
   7  -9  -2  268.57   14.30
   7   9  -2  312.07   15.40
  -7  -9   2  320.47   15.00
  -7   9   2  271.47   13.90
  -7  -9   2  291.47   13.90
  -7   9   2  268.77   13.60
  -7   9   2  273.67   13.70
   7  10  -2  160.08    9.90
   7 -10  -2  153.38    9.50
  -7  10   2  166.78    9.20
   7  10  -2  187.18   10.80
   7 -10  -2  155.68    9.60
   7  10  -2  193.38   10.70
  -7 -10   2  170.78    9.60
  -7  10   2  169.68    9.30
  -7 -10   2  195.68    9.60
  -7  10   2  157.18    9.00
   7  11  -2  249.18   13.30
  -7  11   2  224.78   12.20
   7 -11  -2  229.78   12.70
   7 -11  -2  228.18   12.90
   7  11   2  228.08   12.90
  -7 -11   2  252.77   12.30
   7  11  -2  278.47   13.90
  -7 -11   2  285.97   13.00
  -7  11   2  240.88   12.40
  -7 -11   2  243.78   12.50
  -7  11   2  220.08   11.90
  -7  11   2  247.48   12.50
   7  12  -2   49.00    4.30
  -7 -12   2   44.40    3.60
  -7 -12   2   47.60    3.70
  -7  12   2   46.20    3.60
  -7 -12   2   46.20    3.50
  -7  12   2   46.70    3.90
   7  12  -2   54.79    4.80
   7 -12  -2   38.30    3.80
  -7  12   2   38.80    3.50
  -7  12   2   42.00    3.70
   7  12   2   39.90    3.80
   7  12  -2   44.90    3.90
  -7  13   2  144.09    8.20
  -7 -13   2  151.08    8.10
  -7 -13   2  157.58    8.20
  -7  13   2  140.79    8.20
   7 -13  -2  129.39    8.40
  -7  13   2  147.89    8.60
  -7 -13   2  143.49    7.80
  -7  13   2  146.89    8.60
  -7  13   2  141.89    8.30
   7  13   2  147.69    8.40
   7  13  -2  162.18    8.70
  -7 -14   2    2.80    0.90
  -7 -14   2    4.00    1.00
   7 -14  -2    2.00    1.00
  -7 -14   2    3.90    1.00
  -7  14   2    2.50    1.10
   7  14  -2    2.80    1.20
  -7 -14   2    1.90    0.90
  -7  14   2    3.20    1.00
   7  14  -2    4.10    1.30
   7  14   2    2.60    1.20
  -7 -14   2    6.20    1.20
  -7  14   2    4.00    1.10
  -7  14   2    2.80    1.10
   7 -15  -2    4.80    1.10
  -7  15   2    7.00    1.40
  -7  15   2    9.60    1.60
  -7 -15   2    7.40    1.20
  -7 -15   2    5.90    1.20
   7  15  -2    7.40    1.40
  -7  15   2    5.90    1.50
  -7  15   2    5.80    1.20
   7  15   2    9.40    1.50
  -7 -15   2    6.60    1.20
  -7 -15   2    8.50    1.30
   7 -16  -2    0.80    0.60
  -7  16   2    0.60    0.60
  -7  16   2    0.70    0.80
  -7 -16   2    0.80    0.60
  -7  16   2   -0.50    0.80
  -7 -16   2   -1.30    0.80
   7  16   2    0.60    0.80
  -7 -16   2    0.40    0.50
  -7 -16   2    0.80    0.60
   7 -17  -2   10.60    1.20
  -7  17   2   12.80    1.80
  -7 -17   2    9.80    1.30
   7  17  -2   16.30    1.70
   7  17   2   10.40    1.40
  -7 -17   2   13.90    1.50
  -7 -17   2   13.40    1.50
  -7  17   2   12.80    1.60
   7  18   2   16.50    1.60
  -7 -18   2   19.50    1.60
   7  19  -2  127.69    5.80
  -7  19   2   94.09    5.60
   7  20  -2   31.20    2.00
  -7  20   2   29.30    2.00
  -7 -21   2   64.69    3.30
  -8   0   2   28.80    2.70
   8   0  -2   35.30    3.50
  -8   1   2   12.30    1.60
   8   1  -2    9.40    1.90
   8  -1  -2   11.70    2.10
   8   2  -2   15.70    2.30
   8  -2  -2   12.00    2.20
  -8   2   2   11.70    1.60
  -8  -2   2   10.00    1.40
   8   2  -2   10.50    2.00
  -8   2   2    9.60    1.50
   8  -3  -2    9.20    1.90
  -8  -3   2    7.40    1.20
  -8   3   2    4.00    1.00
   8   3   2    5.30    1.50
   8   3  -2    8.10    1.80
   8   3  -2    6.50    1.70
  -8   3   2    5.40    1.10
  -8   3   2    6.30    1.20
   8  -4  -2   -0.60    1.10
  -8   4   2    0.60    0.50
  -8  -4   2   -0.20    0.60
   8   4  -2    0.50    0.90
   8   4   2    0.60    1.00
   8   4  -2   -0.60    1.20
  -8   4   2    0.80    0.60
  -8   4   2    0.20    0.60
  -8   5   2   14.30    1.80
   8  -5  -2   13.50    2.40
  -8   5   2   14.80    1.80
  -8  -5   2   10.00    1.60
   8   5   2   12.70    2.30
   8   5  -2   17.00    2.70
   8   5  -2   13.80    2.00
   8   6  -2    0.50    1.00
   8  -6  -2    0.50    0.80
   8  -6   2    0.80    0.60
   8  -6  -2    1.90    1.30
  -8   6   2    0.90    0.70
  -8   6   2    0.90    0.60
   8   6   2    0.30    1.10
   8   6  -2    2.10    1.40
  -8  -6   2    0.70    0.70
   8  -7  -2    0.30    0.90
   8  -7  -2   -0.40    0.80
   8  -7   2    1.00    0.60
   8   7  -2   -0.50    1.00
  -8   7   2    0.20    0.50
   8   7   2    0.30    1.30
   8   7  -2    0.30    1.10
  -8  -7   2    0.20    0.80
  -8   7   2    0.50    0.60
   8  -8  -2    5.10    1.30
   8  -8  -2    4.40    1.20
   8  -8   2    3.90    1.00
   8   8   2    3.60    1.60
   8   8  -2    5.20    1.50
  -8   8   2    3.50    0.90
  -8  -8   2    6.00    1.30
  -8   8   2    4.00    1.00
   8   8  -2    4.00    1.30
  -8   9   2    0.20    0.60
  -8  -9   2    0.50    0.70
   8  -9   2    0.30    0.60
   8  -9  -2    0.20    0.80
   8   9   2    1.00    1.10
   8   9  -2    0.20    0.90
  -8  10   2   17.20    2.10
  -8  10   2   37.50    3.00
  -8 -10   2   22.50    2.00
   8 -10   2   30.10    2.70
   8 -10  -2   34.50    2.80
   8  10  -2   44.70    3.10
   8  10   2   31.30    2.90
   8 -11  -2    6.80    1.10
   8 -11   2    7.40    1.30
  -8  11   2    4.80    1.00
   8  11  -2    7.70    1.30
  -8  12   2    2.50    0.80
   8 -12   2    2.20    0.80
  -8  13   2    1.00    0.50
   8 -13   2    1.20    0.60
   8  14  -2   -0.10    0.40
   0   0   3    0.50    1.10
   0   1   3    0.40    0.90
   0  -1   3    1.10    1.50
   0   1   3   -0.40    0.70
   0  -1   3   -0.40    0.80
   0   1   3    0.10    0.40
   0   1   3   -0.20    0.60
   0   2   3    0.10    0.40
   0  -2   3    1.90    1.30
   0   2   3    0.40    0.90
   0  -2   3    1.50    1.00
   0   2   3   -0.40    0.70
   0  -3   3    0.70    1.10
   0   3   3    0.70    0.90
   0   3   3    0.40    0.70
   0  -3   3    0.40    0.90
   0   3   3    0.30    0.40
   0   3   3    0.20    0.50
   0   4   3    0.50    0.60
   0   4   3    0.30    0.70
   0   4   3   -0.50    0.90
   0  -4   3    0.40    0.90
   0   4   3    0.10    0.50
   0   4   3   -0.70    0.80
   0  -4   3    0.50    0.70
   0   5   3   -0.20    0.60
   0  -5   3    0.40    0.80
   0   5   3   -0.50    0.80
   0   5   3   -0.30    0.50
   0   5   3   -0.20    0.60
   0   5   3   -0.20    0.70
   0  -5   3   -0.20    0.60
   0   6   3   -0.10    0.40
   0   6   3   -0.30    0.70
   0  -6   3    0.40    0.70
   0   6   3   -0.50    0.80
   0  -6   3    0.50    1.00
   0   6   3    0.50    1.50
   0  -6  -3   -0.50    1.00
   0   7   3   -0.10    0.40
   0   7   3    1.10    1.10
   0  -7   3   -0.50    1.10
   0  -7  -3   -0.50    0.90
   0   7   3    0.60    0.60
   0  -7   3   -1.40    0.80
   0   7   3    0.20    0.60
   0   8   3    0.10    0.40
   0   8   3    0.60    1.00
   0  -8   3    0.50    0.90
   0  -8  -3   -0.60    1.30
   0   8   3   -0.20    0.60
   0  -8   3    0.20    0.70
   0   8   3   -0.20    0.70
   0   8   3    0.20    0.50
   0  -9   3   -0.30    0.90
   0   9   3    0.60    0.50
   0   9   3    0.70    0.90
   0  -9   3   -0.60    0.90
   0  -9  -3    0.70    1.20
   0   9   3    0.60    1.00
   0   9  -3   -0.60    1.00
   0   9   3    0.30    0.50
   0   9   3    0.20    0.50
   0  -9   3   -0.20    0.50
   0  10   3    0.20    0.50
   0  10   3    0.80    1.40
   0 -10   3   -0.60    0.80
   0 -10  -3    0.70    1.40
   0  10  -3    0.60    0.90
   0  10   3   -0.70    0.90
   0 -10   3   -0.20    0.90
   0  10   3   -0.20    0.50
   0  11  -3   -0.70    1.40
   0  11   3    0.70    1.20
   0 -11   3    0.70    0.90
   0  11   3    0.80    1.40
   0 -11  -3    0.80    2.10
   0  11   3   -0.20    0.60
   0  11   3    0.50    0.50
   0  12   3   -0.40    0.90
   0  12   3    0.30    0.90
   0  12   3    0.50    0.50
   0 -12  -3   -0.90    1.80
   0 -12   3   -0.70    1.00
   0  12   3    0.90    1.60
   0  12  -3    0.80    1.30
   0  12   3    1.60    1.50
   0  12   3    0.20    0.70
   0  12   3   -0.20    0.60
   0  13   3    1.20    1.20
   0  13   3   -0.50    0.90
   0 -13   3   -0.50    0.80
   0 -13   3    1.50    1.00
   0  13   3    0.20    0.50
   0 -13  -3    2.10    2.00
   0 -13   3   -0.80    1.40
   0  13  -3   -0.90    1.20
   0  13  -3   -0.80    1.10
   0  13   3   -0.80    0.80
   0  13   3   -0.30    1.00
   0  13   3   -0.20    0.60
   0 -14   3    0.30    1.00
   0 -14   3   -0.30    0.90
   0  14   3    0.60    0.80
   0  14   3    0.40    0.60
   0  14  -3    1.00    1.70
   0  14  -3    0.90    1.60
   0  14   3   -0.90    0.90
   0 -14  -3    1.10    1.50
   0 -14   3    0.90    1.80
   0  14   3    0.30    0.90
   0 -14   3    0.80    0.90
   0  14   3    0.80    1.30
   0 -15   3    0.30    0.90
   0  15   3    0.80    1.10
   0 -15   3   -0.20    0.80
   0 -15   3    0.30    1.10
   0  15   3    0.80    0.80
   0 -15   3    1.40    1.00
   0 -15   3    4.40    1.30
   0  15   3    0.40    0.60
   0 -15   3    1.00    2.20
   0 -15  -3    2.50    2.40
   0 -15   3   -0.30    0.90
   0  15   3   -0.30    0.90
   0  15  -3   -1.20    2.50
   0  15  -3   -1.10    2.10
   0  15   3    1.00    0.90
   0 -16   3    0.70    0.90
   0  16   3   -0.40    1.00
   0 -16   3    0.60    0.90
   0 -16   3    1.60    1.30
   0 -16   3    0.60    0.80
   0  16   3    0.50    0.70
   0  16  -3   -1.30    3.10
   0  16  -3    1.30    1.70
   0  16   3    1.00    1.70
   0 -16   3    1.20    2.60
   0 -16  -3   -1.40    2.60
   0  16   3   -1.30    1.80
   0  16   3    1.00    1.00
   0 -16   3   -0.30    0.90
   0  16   3   -0.30    0.90
   0 -17   3    0.20    0.90
   0  17   3   -0.40    1.00
   0 -17   3    0.30    1.10
   0 -17   3    0.50    1.00
   0  17   3    0.50    0.70
   0  17   3    0.60    0.70
   0 -17   3   -1.20    2.10
   0 -17  -3   -1.50    2.40
   0  17   3   -1.40    1.40
   0 -17   3   -1.00    1.10
   0  17   3   -0.30    0.90
   0  17  -3   -1.30    1.80
   0  17   3   -1.10    2.10
   0  17   3    0.70    1.20
   0 -18   3    0.90    1.00
   0  18   3    0.20    0.50
   0 -18   3   -0.80    1.00
   0  18  -3    1.30    2.50
   0 -18   3   -1.20    2.30
   0 -18  -3   -1.60    3.70
   0  18   3    1.50    2.90
   0 -18   3    1.30    1.10
   0  18   3   -0.30    0.70
   0  18   3   -0.40    1.20
   0 -18  -3    1.20    2.00
   0 -18   3   -0.20    0.80
   0  18   3   -0.30    0.90
   0 -19   3    0.20    1.00
   0  19   3    0.30    0.90
   0 -19   3    0.20    0.90
   0 -19   3    0.60    1.30
   0  19  -3   -1.30    1.70
   0 -19   3   -1.20    1.90
   0  19   3    1.60    1.50
   0 -19   3    0.80    1.10
   0  19   3   -0.30    0.80
   0  19   3   -0.30    1.00
   0  19   3    0.40    1.30
   0 -20   3    0.50    1.10
   0  20   3   -0.30    0.90
   0 -20   3    0.30    1.00
   0 -20   3    0.20    0.80
   0  20   3   -0.30    1.00
   0  20  -3   -1.30    1.70
   0 -20   3   -1.20    1.90
   0  20   3    1.50    1.50
   0 -20   3    0.20    0.90
   0  20   3   -0.20    0.60
   0  20   3    0.40    1.20
   0 -20  -3    2.30    2.20
   0  21   3   -0.30    1.00
   0 -21  -3    1.00    1.70
   0  21   3   -0.30    0.90
   0 -21   3    0.20    0.90
   0  21   3   -0.30    0.80
   0 -21   3   -1.10    2.20
   0 -21   3    0.70    1.00
   0  21   3    0.20    0.50
   0  21  -3   -1.20    2.40
   0  22   3    0.60    1.00
   0  22  -3    0.30    1.10
   0 -22  -3   -0.90    1.60
   0  22   3    1.10    0.90
   0 -22   3   -0.20    1.00
   0  22   3    0.80    0.80
   0 -22   3   -1.10    1.80
   0 -22   3    0.20    1.00
   0  22   3   -0.20    0.50
   0  22  -3    1.20    1.10
   0  23   3   -0.30    1.00
   0  23  -3    0.60    1.10
   0 -23  -3    0.90    1.60
   0  23   3   -0.30    0.90
   0 -23   3    0.20    1.00
   0  23   3    1.20    0.90
   0 -23   3    1.10    1.50
   0 -23   3   -0.40    0.80
   0  23   3    0.40    0.50
   0  23  -3    1.10    1.50
   0 -24   3   -0.20    0.90
   0  24   3    0.50    0.70
   0  24   3   -0.20    0.80
   0  24   3   -0.30    1.00
   0  24  -3    0.30    1.00
   0 -24   3    0.40    0.90
   0 -24  -3    0.70    1.10
   0 -25   3   -0.20    1.00
   0  25   3   -0.20    0.70
   0  25   3   -0.20    0.70
   0  25  -3   -0.30    1.20
   0  25   3    0.70    1.00
   0 -25   3   -0.20    0.90
   0 -25  -3   -0.90    1.00
   0 -26   3    0.50    0.90
   0  26   3    0.40    0.60
   0  26   3    0.20    0.70
   0  26  -3    0.20    1.10
   0  26   3    1.80    0.90
   0 -26   3    0.90    0.90
   0 -26  -3    1.80    0.90
   0 -27   3    0.20    0.90
   0  27   3   -0.20    0.60
   0  27   3    0.70    0.70
   0  27  -3    1.20    0.90
   0  27   3    0.80    0.70
   0 -27   3    0.20    0.80
   0 -27  -3    0.40    0.70
   0  28   3   -0.10    0.50
   0  28   3    0.20    0.50
   0  28  -3   -0.50    0.90
   0  28   3    0.50    0.70
   0 -28  -3    1.30    0.70
   0 -28   3   -0.30    0.70
   0 -29   3    0.10    0.70
   0  29   3    0.50    0.50
   0  29   3   -0.10    0.50
   0 -29  -3   -0.10    0.70
   0  29   3   -0.10    0.50
   0  29  -3   -0.10    0.70
   0  29   3    0.30    0.60
   0  30   3   -0.50    0.70
   0  30  -3   -0.10    0.70
   0 -30   3   -0.20    0.60
   0  30   3   -0.70    0.40
   0  30   3   -0.20    0.50
   0 -30  -3   -0.10    0.70
   0 -31   3   -0.10    0.50
   0  31   3   -0.60    0.40
   0  31  -3   -0.20    0.50
   0  32  -3   -0.10    0.30
   0 -32   3   -0.20    0.40
  -1   0   3    0.70    0.50
  -1   0   3    0.60    0.60
  -1   0   3    3.20    0.80
   1   0   3    1.80    0.80
  -1   0   3    0.90    1.20
  -1   0   3    0.10    0.50
  -1   0   3    0.40    0.50
  -1  -1   3   29.20    3.40
   1  -1   3   28.40    3.40
   1   1   3   19.40    2.10
  -1  -1   3   22.90    2.10
  -1  -1   3   23.40    2.00
  -1   1   3   23.70    2.20
  -1  -1   3   21.50    2.10
  -1   1   3   30.20    2.40
  -1  -1   3   31.10    3.90
  -1  -1   3   25.70    2.20
  -1  -1   3   24.60    2.10
  -1   1   3   26.00    3.60
  -1  -2   3  137.09    7.30
  -1   2   3  162.48    7.60
  -1   2   3  124.59    9.10
  -1  -2   3  136.89   10.00
  -1   2   3  141.49    7.50
  -1  -2   3  130.79    7.20
  -1   2   3  132.99    7.20
  -1  -2   3  131.29    9.10
   1  -2   3  132.89    9.20
   1   2   3  145.49    9.70
  -1   2   3  144.59    9.70
  -1   2   3  143.29    7.10
  -1   2   3  139.39    7.20
  -1  -2   3  134.59    7.20
  -1   3   3 1164.68   50.69
  -1  -3   3 1137.59   50.39
  -1  -3   3 1150.48   54.49
  -1   3   3 1140.19   50.59
  -1   3   3 1162.48   53.19
  -1   3   3 1166.48   50.39
  -1  -3   3 1167.18   53.09
   1  -3   3 1205.78   53.09
   1   3   3 1162.58   53.59
  -1   3   3 1170.18   53.79
  -1  -3   3 1291.47   55.59
  -1   3   3 1147.19   50.19
  -1   3   3 1155.88   50.29
  -1  -3   3 1177.98   50.39
  -1   3   3 1171.88   50.39
  -1   4   3 1421.96   60.19
  -1   4   3 1361.26   60.19
  -1  -4   3 1416.06   59.79
  -1  -4   3 1364.96   64.39
   1   4   3 1396.16   60.09
  -1   4   3 1356.96   59.99
  -1  -4   3 1404.66   62.79
   1  -4   3 1418.16   62.89
   1   4   3 1425.36   63.49
  -1   4   3 1393.36   63.49
  -1  -4   3 1477.05   64.79
  -1   4   3 1376.46   59.79
  -1   4   3 1399.06   59.99
  -1  -4   3 1365.66   59.89
  -1  -4   3 1365.26   59.99
  -1  -5   3 1397.36   59.09
  -1   5   3 1380.96   59.59
  -1  -5   3 1334.37   59.29
  -1   5   3 1357.16   59.59
  -1  -5   3 1336.77   64.29
   1   5   3 1300.37   59.29
  -1   5   3 1381.06   59.39
  -1  -5   3 1377.46   62.19
   1  -5   3 1390.16   62.19
   1   5   3 1352.86   62.79
  -1   5   3 1340.07   62.69
  -1  -5   3 1521.55   64.29
  -1   5   3 1401.26   59.09
  -1  -5   3 1376.96   59.29
  -1   5   3 1400.16   59.29
  -1  -5   3 1365.76   59.39
  -1   5   3 1355.76   59.29
  -1   6   3 1505.55   64.29
  -1  -6   3 1565.74   70.19
  -1   6   3 1468.35   64.39
  -1  -6   3 1510.25   64.19
  -1   6   3 1457.35   64.19
   1   6   3 1512.75   63.99
   1   6   3 1506.85   67.89
  -1   6   3 1492.25   67.89
  -1  -6  -3 1497.25   67.69
   1  -6  -3 1512.55   67.89
  -1  -6   3 1512.85   67.19
   1  -6   3 1604.04   67.49
   1   6  -3 1274.87   64.29
  -1  -6   3 1610.64   68.99
  -1   6   3 1409.86   67.99
  -1   6   3 1492.35   63.89
  -1   6   3 1421.46   63.89
  -1   6   3 1515.15   64.09
  -1  -6   3 1500.35   64.19
  -1  -6   3 1541.65   64.29
  -1   6   3 1460.95   64.09
  -1   7   3 1158.68   50.99
  -1  -7   3 1178.08   50.79
  -1  -7   3 1067.39   56.19
   1   7   3 1166.48   50.39
  -1   7   3 1122.09   50.79
   1   7   3 1170.08   54.79
  -1   7   3 1160.68   54.39
  -1  -7  -3 1209.68   54.59
   1  -7  -3 1155.88   54.49
  -1  -7   3 1144.79   53.99
   1  -7   3 1179.58   54.09
  -1  -7   3 1187.38   55.09
  -1   7   3 1091.79   54.79
  -1   7   3 1082.39   50.39
  -1  -7   3 1166.88   50.29
  -1   7   3 1121.09   50.49
  -1  -7   3 1202.58   50.79
  -1   7   3 1141.19   50.59
  -1  -7   3 1218.48   50.89
  -1   7   3 1198.98   50.69
  -1  -8   3  399.86   18.70
  -1  -8   3  350.16   23.80
  -1  -8   3  392.46   19.10
  -1   8   3  411.26   19.30
   1   8   3  397.46   18.60
  -1   8   3  402.96   19.10
   1   8   3  377.86   22.50
  -1   8   3  404.66   22.60
  -1  -8  -3  375.86   22.20
   1  -8  -3  408.06   22.70
  -1  -8   3  398.96   21.90
   1  -8   3  422.86   22.20
  -1  -8   3  420.66   22.90
  -1   8   3  393.36   22.90
  -1   8   3  386.96   18.80
  -1  -8   3  409.56   18.60
  -1   8   3  377.36   18.80
  -1  -8   3  442.46   19.30
  -1  -8   3  418.26   19.20
  -1   8   3  395.36   18.90
  -1   8   3  367.26   18.80
  -1  -9   3  273.57   12.90
  -1   9   3  234.58   12.50
  -1  -9   3  243.68   12.10
   1   9   3  223.28   11.70
  -1   9   3  224.38   12.20
  -1   9   3  244.88   11.40
   1   9   3  222.78   15.70
  -1   9   3  221.08   15.40
  -1  -9  -3  237.78   15.70
   1  -9  -3  238.48   15.80
  -1  -9   3  229.78   15.10
   1  -9   3  225.58   14.90
  -1   9  -3  236.18   15.30
   1   9  -3  239.98   15.40
  -1   9   3  233.88   16.30
  -1   9   3  215.98   12.00
  -1   9   3  237.38   12.20
  -1   9   3  236.68   12.20
  -1  -9   3  266.37   12.70
  -1  -9   3  228.88   12.00
  -1   9   3  227.48   12.20
  -1 -10   3   39.80    3.50
  -1 -10   3   34.30    3.40
   1  10   3   37.60    3.10
  -1  10   3   45.10    3.70
  -1  10   3   38.30    2.80
   1  10   3   35.00    5.40
  -1  10   3   37.60    5.50
   1 -10   3   34.20    4.90
  -1 -10   3   40.60    5.30
   1 -10  -3   41.10    5.90
  -1 -10  -3   36.80    5.60
  -1  10  -3   44.50    5.60
   1  10  -3   40.60    5.50
  -1  10   3   30.40    5.10
  -1  10   3   33.90    3.20
  -1  10   3   36.20    3.40
  -1 -10   3   31.90    3.10
  -1 -10   3   27.90    2.80
  -1  10   3   37.70    3.40
  -1  11   3   12.10    1.90
  -1  11   3   12.90    2.10
  -1 -11   3   14.60    2.30
  -1  11  -3    8.80    2.80
   1  11  -3   12.50    3.30
  -1  11   3    9.30    3.20
   1  11   3    9.80    2.10
  -1  11   3   11.20    2.00
  -1 -11   3   14.00    1.90
  -1  11   3   10.30    1.80
  -1 -11   3    7.50    1.40
   1  11   3   12.10    2.30
  -1  11   3   11.50    2.10
  -1 -11   3   10.80    1.90
   1 -11   3    9.80    1.80
   1  11   3   15.30    1.90
  -1  11   3   10.30    1.40
  -1 -11   3   10.80    1.90
  -1 -11   3   11.10    2.00
   1  11   3   11.30    3.60
  -1  11   3   13.10    3.40
   1 -11   3   12.00    3.00
  -1 -11   3    9.40    2.80
  -1 -11  -3   14.40    3.70
   1 -11  -3   12.80    3.60
   1  12   3  294.57   15.90
  -1  12   3  312.67   15.90
   1  12   3  288.27   21.20
  -1  12   3  281.87   20.60
  -1 -12  -3  335.67   22.00
   1 -12  -3  304.37   21.50
   1 -12   3  332.97   20.30
  -1 -12   3  314.67   20.20
   1  12   3  323.37   16.90
  -1 -12   3  348.87   16.20
  -1  12   3  328.27   15.90
  -1  12  -3  327.47   20.90
   1  12  -3  304.17   20.50
  -1  12   3  325.77   21.60
   1 -12   3  323.77   15.40
  -1  12   3  312.17   16.30
   1 -12   3  333.57   15.80
   1  12   3  292.67   17.10
  -1  12   3  311.37   16.80
   1 -12   3  313.77   16.50
   1 -12   3  320.67   16.30
   1 -12   3  317.57   16.40
  -1 -12   3  341.07   16.50
  -1  12   3  329.27   15.10
   1  12   3  313.07   15.50
  -1 -12   3  359.36   16.50
  -1 -12   3  315.17   15.70
  -1 -12   3  303.17   15.40
  -1 -12   3  294.97   15.10
  -1  12   3  338.37   16.50
  -1  12   3  348.97   16.50
   1  13   3  379.46   19.70
  -1  13   3  378.96   19.50
   1  13   3  349.77   25.60
  -1  13   3  394.66   25.80
   1 -13   3  418.56   24.70
  -1 -13   3  439.06   25.10
  -1 -13  -3  410.96   26.40
   1 -13  -3  418.86   26.60
   1  13   3  360.96   20.30
  -1 -13   3  411.66   19.40
  -1  13   3  403.36   19.30
   1  13  -3  405.46   24.70
  -1  13   3  364.56   25.10
  -1  13  -3  420.96   25.90
   1  13  -3  448.46   26.20
   1 -13   3  392.26   18.90
  -1  13   3  356.26   19.80
  -1 -13   3  394.16   20.10
   1 -13   3  409.16   19.40
   1  13   3  357.76   20.80
  -1  13   3  423.76   20.80
   1 -13   3  419.06   19.70
   1 -13   3  403.36   20.00
   1 -13   3  462.15   20.40
  -1 -13   3  418.36   20.20
   1  13   3  419.76   19.20
  -1  13   3  390.76   18.50
  -1 -13   3  387.66   19.10
  -1 -13   3  396.76   19.50
  -1 -13   3  399.66   18.90
  -1  13   3  440.56   19.80
  -1  13   3  436.76   20.00
   1  14   3  543.95   28.30
  -1  14   3  561.04   28.20
  -1 -14  -3  644.64   37.00
   1 -14  -3  610.04   36.30
   1 -14   3  584.84   33.90
  -1 -14   3  592.94   34.10
   1  14   3  528.15   29.00
  -1 -14   3  598.14   27.80
  -1  14   3  574.54   27.60
   1  14  -3  638.04   34.90
  -1  14   3  506.55   34.00
  -1  14  -3  651.73   36.20
   1  14  -3  589.44   35.30
   1 -14   3  620.24   27.60
  -1 -14   3  585.14   28.50
  -1  14   3  581.74   28.80
   1  14   3  725.33   30.40
   1 -14   3  564.74   28.20
   1  14   3  564.94   29.80
  -1  14   3  691.03   30.10
   1 -14   3  635.24   28.20
  -1 -14   3  642.34   29.10
   1 -14   3  583.84   28.30
   1 -14   3  652.43   28.90
  -1  14   3  610.04   27.10
  -1 -14   3  613.84   27.60
  -1 -14   3  603.74   27.90
  -1  14   3  615.04   28.00
  -1 -14   3  612.34   27.30
  -1  14   3  607.94   28.30
   1  15   3  733.93   38.60
  -1  15   3  747.13   38.40
   1 -15   3  915.51   46.60
  -1 -15   3 1017.90   47.60
  -1 -15  -3  821.52   47.50
   1 -15  -3  864.81   48.00
   1  15   3  764.02   39.60
  -1 -15   3  847.82   37.90
  -1  15   3  860.81   38.00
   1  15  -3  918.21   47.60
  -1  15   3  739.33   45.20
  -1  15  -3  868.31   47.60
   1  15  -3  911.21   48.10
  -1 -15   3  870.61   38.80
   1 -15   3  860.61   38.00
  -1  15   3  835.62   39.30
   1 -15   3  811.32   38.40
   1  15   3  948.21   39.70
   1  15   3  908.51   40.90
  -1  15   3 1002.50   40.30
   1 -15   3  844.52   38.30
  -1 -15   3  854.61   38.30
   1 -15   3  852.21   38.80
   1 -15   3  830.92   38.50
  -1 -15   3  853.31   38.90
  -1  15   3  806.52   37.20
   1  15   3  871.91   38.00
  -1 -15   3  847.92   38.00
  -1 -15   3  828.02   37.60
  -1  15   3  829.22   38.10
  -1 -15   3  856.01   37.40
   1  16   3  731.33   38.60
  -1  16   3  747.63   38.40
   1 -16   3  993.20   48.80
  -1 -16   3 1006.90   48.70
  -1 -16  -3  829.02   48.20
   1 -16  -3  783.82   47.60
   1  16   3  841.82   40.00
  -1 -16   3  869.31   37.70
  -1  16   3  779.52   37.50
   1  16  -3  824.82   46.40
  -1  16   3  748.53   45.70
   1 -16   3  885.01   38.10
  -1 -16   3  797.92   38.20
  -1  16   3  938.81   39.90
   1 -16   3  815.92   38.20
   1  16   3  858.21   38.50
   1  16   3  963.10   40.70
  -1  16   3  888.31   39.00
   1 -16   3  814.92   37.90
  -1 -16   3  892.71   38.40
   1 -16   3  789.82   38.30
   1 -16   3  822.02   38.20
  -1  16   3  826.62   38.10
  -1 -16   3  796.72   38.30
   1  16   3  870.91   37.80
  -1 -16   3  818.02   37.20
  -1 -16   3  863.01   37.70
  -1 -16   3  870.01   37.00
   1  17   3  809.22   35.30
  -1  17   3  660.03   32.00
  -1 -17   3  709.43   32.00
   1 -17   3  753.12   42.60
  -1 -17   3  822.82   42.90
  -1 -17  -3  633.74   42.10
   1 -17  -3  646.94   42.50
  -1 -17   3  672.53   32.60
  -1  17   3  855.91   34.70
   1 -17   3  758.72   32.80
   1 -17   3  688.13   32.70
   1  17   3  726.43   32.60
  -1 -17   3  695.03   32.40
   1  17   3  808.52   34.30
   1 -17   3  729.63   32.50
  -1  17   3  727.93   33.10
  -1 -17   3  693.03   32.50
  -1 -17   3  711.53   32.90
  -1 -17   3  750.32   33.00
  -1  17   3  684.23   32.30
   1 -17   3  684.63   32.80
   1 -17   3  688.73   32.50
   1  17  -3  644.44   39.80
  -1  17   3  741.23   42.10
  -1 -17   3  699.83   32.00
  -1 -17   3  694.33   31.50
   1  17   3  609.74   33.20
  -1  17   3  640.14   33.10
   1  18   3  272.17   15.10
  -1  18   3  243.28   13.00
   1 -18   3  251.57   20.50
  -1 -18   3  248.78   20.00
  -1 -18   3  266.07   13.60
  -1  18   3  279.67   14.40
   1 -18   3  260.07   13.30
  -1 -18   3  270.87   13.40
   1 -18   3  265.87   13.70
   1  18   3  262.27   14.20
   1 -18   3  270.07   13.40
   1 -18   3  253.57   13.40
   1 -18   3  245.98   13.60
  -1  18   3  245.88   13.10
  -1 -18   3  248.68   13.40
  -1 -18   3  232.58   13.40
   1  18  -3  221.78   19.00
  -1  18  -3  242.58   21.00
  -1  18   3  283.17   21.90
  -1 -18   3  268.57   13.00
  -1 -18   3  241.28   12.30
   1 -18  -3  227.48   20.10
  -1 -18  -3  252.27   19.70
   1  18   3  239.78   14.40
  -1  18   3  241.88   14.30
   1  19   3  295.57   15.40
  -1  19   3  269.77   13.90
  -1 -19   3  245.98   14.10
   1 -19   3  277.87   14.40
  -1  19   3  278.07   14.70
  -1 -19   3  272.57   14.10
   1  19   3  286.27   14.80
  -1 -19   3  246.78   14.00
   1 -19   3  275.87   14.20
  -1  19   3  265.37   13.90
   1 -19   3  274.17   14.20
  -1 -19   3  289.67   14.50
  -1 -19   3  280.47   14.20
  -1 -19   3  274.67   20.90
   1 -19   3  277.47   21.40
   1  19  -3  258.87   20.40
  -1  19  -3  226.88   21.10
  -1  19   3  263.87   20.50
  -1 -19   3  274.07   13.70
   1  19   3  313.87   16.20
  -1  19   3  310.57   16.00
  -1  20   3   38.90    3.90
   1 -20   3   46.70    4.10
  -1 -20   3   43.10    3.90
  -1 -20   3   42.10    3.90
   1  20   3   42.80    4.00
   1 -20   3   47.40    4.00
  -1  20   3   43.30    3.70
  -1 -20   3   46.30    3.90
   1 -20   3   49.99    8.00
  -1 -20   3   52.89    8.00
   1 -20   3   37.00    3.60
   1  20   3   51.79    4.60
   1  20  -3   41.20    7.10
  -1  20  -3   30.00    6.80
   1 -20  -3   55.29    7.60
  -1  20   3   45.20    7.10
  -1 -20   3   48.80    3.60
   1  20   3   50.69    5.00
  -1  20   3   46.20    4.70
   1 -20  -3   56.19    8.60
  -1 -20  -3   38.10    6.20
   1  21   3    3.30    1.30
  -1  21   3    2.50    1.20
  -1 -21   3    2.20    1.20
  -1  21   3    1.00    0.80
   1 -21   3    1.60    1.10
   1 -21   3    2.10    1.10
  -1 -21   3    4.20    1.60
   1  21   3    4.50    1.30
  -1  21   3    1.50    0.70
   1 -21   3    3.50    2.50
  -1 -21   3    2.20    1.80
   1 -21   3    2.50    1.10
   1 -21  -3    5.10    2.70
   1  21  -3    2.10    1.80
  -1  21  -3    1.30    2.20
  -1 -21   3    1.10    0.70
   1  21   3    2.10    1.50
  -1  21   3    2.80    1.40
   1 -21  -3    3.30    2.40
  -1  22   3   28.30    2.90
  -1 -22   3   25.90    2.80
   1  22   3   28.80    3.00
  -1  22   3   30.30    3.10
   1 -22   3   27.40    2.90
  -1  22   3   25.10    2.60
   1 -22   3   29.60    3.10
  -1  22   3   19.20    2.70
   1 -22   3   27.50    2.80
   1  22   3   26.20    3.00
   1  22  -3   20.10    4.80
  -1  22  -3   34.90    7.00
   1 -22  -3   29.60    5.10
   1 -22   3   34.10    6.60
  -1 -22   3   27.80    5.70
  -1  22   3   35.60    3.80
  -1  22  -3   31.40    3.40
   1  22  -3   29.90    3.40
   1 -22  -3   28.30    5.60
   1  22   3   33.40    3.60
   1  23   3   83.79    6.00
  -1  23   3   84.99    6.10
  -1  23  -3   83.49    6.00
   1  23  -3   83.49    6.00
  -1 -23  -3   91.49    6.00
   1 -23  -3   81.39    5.80
  -1  23   3   84.39    5.50
  -1 -23   3   82.49    5.50
   1 -23   3   83.89    5.70
   1  23   3   77.09    5.50
  -1  23   3   80.59    5.60
   1 -23   3   83.79    5.50
   1  23   3   86.29    5.80
   1 -23   3   91.99    5.50
  -1 -23   3   84.89   10.10
  -1  24   3  341.27   16.40
  -1 -24   3  344.07   16.50
   1  24   3  337.67   16.40
  -1  24   3  333.37   16.60
   1 -24   3  329.77   16.40
   1 -24   3  352.76   16.60
  -1 -24  -3  349.27   16.70
   1 -24  -3  331.67   16.60
   1  24   3  338.57   16.90
  -1  24   3  348.17   17.00
  -1  24  -3  329.67   16.90
   1  24  -3  363.86   17.10
   1  24   3  323.87   16.50
   1 -24   3  326.77   15.90
  -1  25   3  407.66   18.90
  -1 -25   3  389.26   19.00
   1  25   3  401.76   19.10
  -1  25   3  422.66   19.40
   1 -25   3  386.96   19.00
   1 -25   3  422.16   19.30
   1  25   3  410.96   19.30
  -1  25   3  409.86   19.60
  -1 -25  -3  396.46   19.20
   1 -25  -3  386.16   19.20
  -1  25  -3  419.86   19.70
   1  25  -3  434.96   19.70
   1  25   3  398.76   19.50
  -1 -26  -3  356.56   17.40
   1  26   3  369.26   17.70
  -1  26   3  369.86   17.70
  -1  26  -3  383.96   17.80
   1  26  -3  375.56   17.70
   1 -26  -3  360.36   17.40
  -1  26   3  367.26   17.00
  -1 -26   3  378.96   17.40
   1 -26   3  368.36   17.40
   1  26   3  367.46   17.20
  -1  26   3  378.06   17.50
   1 -26   3  375.16   17.40
   1  26   3  356.66   17.40
   1  26   3  340.67   17.00
   1  27   3  211.98   11.40
   1  27   3  236.78   11.50
  -1  27   3  254.97   12.00
   1 -27   3  237.88   11.70
  -1  27   3  250.97   12.00
   1 -27   3  238.98   11.80
  -1 -27   3  238.48   11.70
  -1 -27  -3  231.18   11.80
   1 -27  -3  224.28   11.70
   1  27   3  241.68   12.00
  -1  27   3  244.18   12.10
  -1  27  -3  258.97   12.10
   1  27  -3  246.98   12.10
   1  27   3  238.98   11.70
   1  28   3   95.39    5.80
  -1  28   3  109.59    6.10
   1 -28   3  108.19    6.00
   1 -28   3  121.89    6.20
  -1 -28   3  105.69    6.00
   1  28   3  108.19    6.20
  -1  28   3  119.39    6.40
  -1  28  -3  120.19    6.30
   1  28  -3  107.29    6.10
  -1 -28  -3  107.19    6.00
   1 -28  -3   99.29    6.00
  -1  28   3  109.79    6.20
   1  28   3  108.59    6.00
   1  29   3  131.19    7.40
  -1  29   3  163.98    7.70
  -1 -29   3  153.88    7.70
   1 -29   3  161.48    7.70
   1 -29   3  153.28    7.70
  -1 -29   3  161.28    7.70
   1  29   3  142.09    7.40
  -1  29   3  151.88    7.80
   1 -29  -3  144.69    7.60
   1  29   3  152.18    7.80
  -1  29   3  157.08    7.90
  -1  29  -3  152.88    7.80
   1  29  -3  154.08    7.80
  -1 -29  -3  142.69    7.60
  -1  30   3   22.60    1.80
  -1  30  -3   22.50    1.80
   1  30  -3   20.00    1.80
   1 -30   3   19.70    1.80
  -1 -30   3   19.30    1.70
   1 -30   3   21.70    1.80
  -1  30   3   18.30    1.60
  -1 -30   3   21.10    1.80
   1  30   3   17.40    1.60
  -1 -30  -3   17.20    1.60
   1 -30  -3   15.70    1.60
  -1  31   3    4.70    0.70
   1 -31   3    7.60    0.90
  -1 -31   3    7.20    0.90
   1 -31   3    7.90    1.00
  -1  31   3    6.60    0.90
  -1 -31   3    8.00    1.00
  -1  31  -3    6.80    0.90
   1  31  -3    6.30    0.90
   1 -32   3    6.10    0.80
  -1 -32   3    6.20    0.80
  -1  32  -3    5.20    0.70
   1  32  -3    5.60    0.70
   1  32   3    6.30    0.70
   1 -32   3    4.80    0.70
  -1 -32   3    5.70    0.80
  -1  32   3    5.50    0.70
  -2   0   3    0.10    0.50
   2   0   3    2.00    1.00
   2   0  -3    0.50    0.40
  -2   0   3   -0.50    0.90
  -2   0   3    0.60    1.20
  -2   0   3    0.40    0.50
  -2   0   3    0.10    0.50
  -2   1   3   15.90    1.60
  -2  -1   3   16.10    1.70
  -2  -1   3   16.50    1.60
   2  -1   3   13.20    2.20
   2   1   3   16.20    2.20
   2   1  -3   14.90    1.40
   2  -1  -3   14.60    1.40
   2   1  -3   10.50    2.70
  -2  -1   3   17.30    3.20
  -2   1   3   18.90    3.30
  -2   1   3   16.70    3.50
  -2  -1   3   11.30    1.40
  -2   1   3   17.20    1.70
  -2   1   3   14.60    1.60
   2  -2   3   68.89    5.40
   2   2   3   79.09    5.30
   2   2  -3   69.79    4.10
   2  -2  -3   71.29    4.10
  -2  -2   3   85.69    7.70
  -2   2   3   78.19    7.90
   2   2  -3   69.99    6.50
  -2   2   3   73.69    4.40
  -2  -2   3   76.39    4.50
  -2   2   3   76.39    4.50
  -2   2   3   77.99    4.70
  -2  -2   3   72.89    7.00
  -2  -2   3   79.49    4.40
  -2  -2   3   79.59    4.60
  -2   2   3   75.89    4.40
  -2   3   3  230.78   11.00
  -2  -3   3  209.78   10.80
  -2  -3   3  213.48   14.40
  -2  -3   3  222.08   10.70
  -2   3   3  223.48   10.60
   2  -3   3  229.88   12.40
   2   3   3  222.38   11.60
  -2  -3   3  219.18   10.50
   2  -3  -3  213.68   10.20
   2   3  -3  194.68   12.50
  -2  -3   3  221.78   14.50
  -2  -3   3  203.68   12.90
   2  -3   3  222.98   13.20
   2   3   3  228.78   13.70
  -2   3   3  240.48   13.80
  -2   3   3  235.58   10.90
  -2  -3   3  215.18   10.80
  -2  -3   3  207.58   10.80
  -2   3   3  217.98   10.60
  -2  -4   3  194.18   10.10
  -2   4   3  213.28   10.30
  -2  -4   3  179.78   13.40
  -2  -4   3  202.58   10.00
   2  -4   3  202.18   11.60
   2   4   3  214.88   10.80
  -2  -4   3  198.88    9.70
   2  -4  -3  194.68    9.40
  -2  -4   3  207.08   13.70
   2   4  -3  179.28   11.20
  -2  -4   3  202.48   12.40
   2  -4   3  209.58   12.50
   2   4   3  200.68   12.80
  -2   4   3  215.78   13.00
  -2  -4   3  187.38   10.00
  -2   4   3  209.88   10.00
  -2  -5   3  225.38   15.70
  -2   5   3  255.67   12.20
  -2  -5   3  256.17   11.90
   2  -5   3  244.38   13.40
  -2  -5   3  234.58   11.60
   2  -5  -3  229.28   11.20
  -2  -5   3  243.38   15.70
   2   5  -3  232.68   12.70
  -2  -5   3  231.48   14.30
   2  -5   3  260.87   14.80
  -2  -5  -3  241.98   14.80
   2  -5  -3  238.78   15.00
   2   5   3  255.37   15.20
  -2   5   3  244.68   14.90
  -2  -5   3  244.98   12.00
  -2   5   3  257.07   11.90
  -2  -6   3  213.98   15.20
  -2   6   3  222.28   11.00
  -2  -6   3  221.58   10.80
  -2   6   3  220.08   10.80
   2  -6   3  186.18   11.30
  -2  -6   3  228.38   10.70
  -2   6   3  218.98   10.60
   2  -6  -3  196.88   10.00
  -2   6   3  208.98   14.70
  -2  -6   3  227.58   14.80
  -2  -6   3  225.68   13.50
   2  -6   3  212.68   13.40
  -2  -6  -3  207.28   13.60
   2  -6  -3  189.58   13.50
   2   6   3  204.68   13.70
  -2   6   3  209.98   13.70
  -2   6   3  216.68   10.80
  -2  -6   3  214.48   11.00
  -2   6   3  220.08   10.60
  -2   7   3  194.28    9.80
  -2  -7   3  192.48    9.60
  -2   7   3  181.08    9.80
  -2  -7   3  177.38   13.90
   2  -7   3  168.78    9.70
  -2   7   3  185.28    9.60
   2   7   3  170.88    9.90
  -2  -7   3  179.08    9.40
  -2   7   3  190.38    9.40
  -2  -7   3  184.78   13.20
  -2   7   3  184.98   13.70
  -2   7   3  179.28   12.50
  -2  -7   3  178.18   12.10
   2  -7   3  210.38   12.60
  -2  -7  -3  167.18   12.40
   2  -7  -3  175.58   12.80
   2   7   3  180.78   12.70
  -2  -7   3  184.08    9.90
  -2   8   3  241.98   12.80
  -2  -8   3  237.98   17.80
  -2  -8   3  263.77   13.40
  -2  -8   3  267.67   12.90
   2   8   3  232.58   12.90
  -2   8   3  257.27   12.80
  -2  -8   3  261.17   12.70
  -2   8   3  256.77   12.50
  -2   8  -3  253.67   16.20
   2   8  -3  262.17   16.30
  -2  -8   3  249.18   16.60
  -2   8   3  246.88   17.20
   2   8   3  230.78   16.00
  -2   8   3  253.77   16.10
  -2  -8  -3  237.78   16.20
   2  -8  -3  253.97   16.90
  -2  -8   3  269.57   15.90
   2  -8   3  231.18   15.30
  -2  -8   3  283.67   13.40
   2   9   3    2.90    1.90
  -2   9   3    7.20    2.40
  -2  -9   3    6.30    2.00
   2  -9   3   11.00    2.70
  -2  -9  -3    7.20    2.60
   2  -9  -3    8.60    2.90
  -2   9   3    7.90    1.50
  -2  -9   3   12.80    1.90
  -2   9   3   10.30    1.50
  -2  -9   3    9.10    3.20
  -2   9  -3    8.50    2.50
   2   9  -3   13.20    3.10
  -2   9   3    6.70    2.60
  -2  -9   3   10.00    1.90
  -2   9   3    9.60    1.60
   2  -9   3    8.20    1.60
   2   9   3    7.10    1.70
   2  -9   3    8.10    2.00
   2   9   3   10.50    1.70
  -2  -9   3    8.50    1.80
  -2   9   3    9.60    1.60
  -2  -9   3    8.50    1.60
  -2  -9   3   10.60    3.10
  -2 -10   3    8.40    2.70
  -2 -10  -3    8.90    2.90
   2 -10  -3   10.40    3.10
   2  10   3    8.80    2.80
  -2  10   3    5.00    2.10
  -2 -10   3    6.20    2.10
   2 -10   3    8.10    2.50
   2  10   3    7.40    1.80
  -2  10   3    8.70    1.50
  -2  10   3    8.30    1.60
  -2 -10   3    8.00    1.90
  -2  10  -3    9.40    2.80
   2  10  -3    8.80    2.70
  -2  10   3   10.00    3.30
   2  10   3    4.30    1.40
   2 -10   3    8.40    1.60
  -2  10   3    8.20    1.70
   2  10   3    6.60    1.70
   2 -10   3    6.30    1.80
   2 -10   3    6.50    1.80
   2  10   3    7.00    1.40
  -2  10   3    7.60    1.50
  -2  10   3    7.20    1.50
  -2 -10   3   10.90    3.70
  -2 -10   3    8.60    1.80
  -2  10   3    8.10    1.50
  -2  10   3    7.20    1.40
  -2 -10   3    7.50    1.50
  -2  10   3    6.50    1.40
   2  11   3    2.10    0.90
  -2  11   3    0.60    0.70
  -2 -11   3    0.70    1.00
  -2 -11  -3    1.80    1.90
   2 -11  -3   -1.00    1.60
   2  11   3    1.80    1.70
  -2  11   3    3.90    2.00
  -2 -11   3    2.70    1.70
   2 -11   3    2.70    1.70
   2  11   3    1.50    1.10
  -2  11   3    1.50    0.90
  -2  11   3    1.20    0.70
  -2 -11   3   -0.50    1.60
  -2  11  -3   -0.80    1.10
   2  11  -3    0.80    1.10
   2  11  -3    0.70    0.90
  -2  11   3    2.00    1.90
  -2  11   3    0.50    0.80
   2  11   3    0.60    0.90
   2 -11   3    2.50    1.00
   2 -11   3   -0.30    0.80
  -2  11   3    1.60    1.10
  -2 -11   3    1.20    0.80
   2  11   3    0.40    1.00
   2 -11   3    2.60    1.50
  -2 -11   3    2.30    1.20
   2 -11   3    1.70    1.20
  -2 -11   3    1.20    0.70
  -2  11   3    2.10    0.70
  -2  11   3    1.60    1.10
  -2 -11   3    3.20    2.10
  -2  11   3    1.00    0.90
  -2 -11   3    0.50    0.80
  -2  11   3    0.70    0.80
  -2  11   3    1.90    0.90
  -2 -11   3    1.30    0.90
  -2  11   3    1.30    0.90
   2  12   3  203.28   16.60
  -2  12   3  199.38   15.60
  -2 -12  -3  189.18   16.20
   2 -12  -3  199.08   17.00
  -2 -12   3  221.08   15.40
   2 -12   3  200.08   14.80
   2  12   3  202.18   12.10
   2  12   3  214.88   11.20
  -2  12   3  219.48   11.50
  -2  12   3  202.68   10.90
  -2  12   3  210.98   11.50
   2  12  -3  227.78   15.80
  -2  12  -3  184.88   15.50
  -2  12   3  178.08   16.30
  -2  12  -3  218.28   16.50
   2  12  -3  209.68   16.30
  -2  12   3  199.38   11.40
   2 -12   3  212.88   11.00
  -2  12   3  206.68   11.30
  -2 -12   3  201.08   10.80
  -2  12   3  200.88   11.40
   2  12   3  185.08   12.20
  -2  12   3  201.18   11.90
  -2 -12   3  213.58   11.30
  -2 -12   3  211.48   11.40
   2 -12   3  221.78   12.00
   2 -12   3  203.88   11.80
   2  12   3  227.98   11.40
  -2 -12   3  203.88   10.80
  -2  12   3  211.58   10.20
  -2 -12   3  198.88   10.90
  -2 -12   3  217.78   11.40
  -2  12   3  206.38   11.60
   2  12   3  210.18   11.40
  -2  12   3  194.18   10.90
   2  13   3   84.89   10.50
  -2  13   3   82.59    9.70
  -2 -13  -3   89.39   10.70
   2 -13  -3   86.59   10.90
   2 -13   3   84.79    9.30
  -2 -13   3  105.89   10.00
   2  13   3   83.59    5.80
   2  13   3   85.79    7.10
  -2  13   3   97.69    6.50
  -2  13   3  100.49    6.50
   2  13  -3   74.99    9.30
  -2  13  -3   92.49   10.50
  -2  13   3   71.49    9.70
  -2  13  -3  108.89   11.40
   2  13  -3   84.99   10.30
   2 -13   3   93.89    6.80
   2 -13   3   92.69    6.00
  -2  13   3   79.89    6.20
  -2 -13   3   91.59    6.90
  -2  13   3   96.69    6.40
  -2 -13   3   99.39    5.80
  -2  13   3   92.39    6.40
   2  13   3   74.99    6.90
  -2 -13   3   88.49    6.00
  -2  13   3   96.49    7.10
   2 -13   3   79.09    6.40
   2 -13   3   94.29    6.70
  -2 -13   3   96.89    6.50
   2  13   3   93.29    6.20
  -2 -13   3   93.49    6.10
  -2 -13   3   81.29    5.70
  -2  13   3  102.69    6.70
   2  13   3   90.59    6.40
  -2  13   3   81.29    5.90
  -2 -14  -3   39.60    7.30
   2 -14  -3   50.69    8.50
   2  14   3   29.60    6.40
  -2  14   3   45.30    7.20
   2 -14   3   51.39    7.40
  -2 -14   3   51.69    7.20
   2  14   3   42.50    4.80
  -2  14   3   42.70    4.20
  -2  14   3   43.10    4.10
  -2  14   3   47.60    4.40
   2 -14  -3   61.29    9.00
  -2  14  -3   52.39    8.70
   2  14  -3   50.99    8.20
   2  14  -3   47.70    7.10
  -2  14  -3   45.40    7.80
  -2  14   3   30.20    6.40
  -2 -14   3   51.19    4.90
   2 -14   3   51.09    4.10
   2 -14   3   37.30    4.40
  -2  14   3   44.10    4.30
  -2 -14   3   47.30    3.60
   2  14   3   45.20    5.10
  -2  14   3   54.39    5.10
   2 -14   3   44.70    4.30
   2 -14   3   46.10    4.40
  -2 -14   3   45.80    4.30
   2  14   3   49.40    4.10
  -2 -14   3   50.79    4.00
  -2 -14   3   45.50    3.70
   2  14   3   38.80    4.00
  -2  14   3   41.80    3.90
   2  15   3  171.88   12.10
  -2 -15   3  207.28   10.60
  -2  15   3  228.78   11.90
  -2  15   3  213.88   11.50
   2  15   3  150.18   16.50
  -2  15   3  191.68   16.90
   2 -15   3  219.08   17.30
  -2 -15   3  240.98   17.70
  -2 -15  -3  202.98   18.40
   2 -15  -3  167.68   17.50
  -2  15   3  201.08   11.60
   2 -15   3  158.98   11.20
   2 -15   3  219.88   11.30
  -2 -15   3  201.98   11.70
  -2 -15   3  203.58   10.30
  -2 -15   3  196.18    9.90
  -2  15   3  209.38   11.80
   2  15   3  180.58   12.40
   2 -15   3  176.98   11.10
  -2 -15   3  216.18   11.70
   2 -15   3  177.78   11.00
  -2 -15   3  190.48   10.50
   2 -15   3  212.58   11.40
   2  15  -3  160.88   14.80
  -2  15  -3  218.28   18.90
   2 -15  -3  199.38   17.10
  -2  15   3  168.58   16.60
  -2 -15   3  196.38   10.40
  -2 -15   3  210.08   10.80
   2  15   3  178.58   11.30
  -2  15   3  180.48   10.90
   2  16   3  116.09    9.00
  -2 -16   3  125.59    7.30
  -2  16   3  120.49    7.70
   2  16   3   95.49   13.00
  -2  16   3  116.89   13.10
   2 -16  -3   95.69   13.20
   2 -16   3  117.09   13.20
  -2 -16   3  154.88   14.40
  -2 -16  -3  111.99   13.50
   2 -16   3   95.39    7.70
   2 -16   3  138.09    8.20
  -2  16   3  145.79    8.90
  -2 -16   3  129.79    8.30
  -2 -16   3  104.29    6.60
  -2 -16   3  110.49    6.50
  -2  16   3  143.79    8.30
   2  16   3  126.99    9.10
   2 -16   3  120.09    7.90
  -2  16   3  125.09    8.00
   2 -16   3  122.19    7.90
  -2 -16   3  143.29    8.70
   2 -16   3  113.19    7.70
   2  16  -3  111.19   11.40
  -2  16  -3  136.29   15.30
   2 -16  -3  124.09   12.70
  -2  16   3   93.99   12.40
  -2 -16   3  128.49    7.40
  -2 -16   3  125.69    7.10
  -2  16   3  108.69    7.70
   2  16   3  108.39    8.10
   2  17   3   92.39    7.70
  -2 -17   3   84.99    5.50
  -2  17   3   87.99    6.00
   2  17   3   83.59   12.10
  -2  17   3   73.69   10.50
   2 -17   3  110.09   13.20
  -2 -17   3   88.09   11.10
  -2  17   3  104.79    7.00
  -2 -17   3   75.99    6.00
   2 -17   3   69.49    6.00
   2 -17   3   84.09    6.20
  -2 -17   3   81.09    5.10
  -2  17   3   81.09    6.00
   2  17   3   92.69    7.00
  -2  17   3   79.79    5.90
   2 -17   3   76.69    6.00
  -2 -17   3   77.49    6.10
  -2  17  -3   77.89   11.20
   2 -17  -3   75.79    9.60
  -2  17   3   81.89   11.40
   2  17  -3   69.59    8.80
  -2 -17   3   86.49    5.30
  -2 -17   3   91.99    5.70
  -2  17   3   73.79    6.10
   2  17   3   71.59    6.40
   2 -17  -3   72.69   10.70
   2 -18   3   97.29    6.80
   2  18   3  117.19    8.50
  -2 -18   3  118.69    6.70
  -2  18   3  118.29    7.20
  -2  18   3   88.79   12.30
   2  18   3   87.29   12.90
   2 -18   3  109.69   13.10
  -2 -18   3  119.19   12.80
  -2  18   3  111.19    7.50
  -2 -18   3  114.09    7.40
   2 -18   3  100.69    7.40
   2 -18   3  114.99    7.30
  -2 -18   3  102.09    6.10
  -2  18   3  106.69    7.10
   2  18   3  106.09    7.50
   2 -18   3  111.99    7.30
  -2  18   3  100.89    7.00
  -2 -18   3  106.89    7.30
  -2  18  -3   94.89   12.80
  -2  18   3  108.59   13.50
   2 -18  -3  127.39   12.00
  -2 -18   3  104.79    6.30
  -2 -18   3  119.89    6.80
   2  18   3  103.19    8.10
  -2  18   3  102.39    7.60
   2 -19   3   28.00    3.00
   2  19   3   33.40    3.90
  -2 -19   3   24.50    2.70
  -2  19   3   26.20    2.90
   2  19   3   24.50    7.20
  -2  19   3   24.40    6.60
   2 -19   3   18.00    5.30
  -2 -19   3   24.60    5.70
   2 -19   3   27.60    3.50
  -2  19   3   32.10    3.40
  -2 -19   3   26.20    3.10
  -2 -19   3   23.00    2.20
   2  19   3   28.40    3.20
  -2  19   3   26.20    2.90
   2 -19   3   30.90    3.30
  -2 -19   3   25.30    3.00
  -2  19  -3   25.20    6.40
   2 -19  -3   23.50    4.90
  -2  19   3   25.90    6.10
  -2 -19   3   26.00    2.40
  -2 -19   3   27.30    2.80
   2  19   3   26.50    3.90
  -2  19   3   22.90    3.40
   2 -19  -3   24.40    6.00
   2  20   3   17.10    3.00
  -2  20   3   17.20    2.90
  -2  20  -3   15.00    2.30
   2  20  -3   12.60    2.20
   2 -20  -3   18.80    5.10
   2 -20   3   14.40    2.20
  -2  20   3   13.60    2.00
  -2 -20   3   15.90    2.10
   2  20   3   11.40    4.50
  -2  20   3   21.50    6.10
   2 -20   3   18.50    4.90
  -2 -20   3   12.90    4.00
   2  20   3   16.30    2.50
  -2 -20   3   15.10    2.30
  -2  20   3   14.60    2.30
  -2 -20   3   13.20    2.20
   2 -20   3   16.50    2.60
   2 -20   3   18.00    2.50
  -2  20   3   15.40    2.20
   2  20   3   19.70    2.50
  -2 -20   3   15.30    2.40
  -2  20  -3   11.00    4.60
   2 -20  -3   18.50    4.30
  -2  20   3   16.10    4.50
  -2 -20   3   12.40    1.60
  -2 -20   3   13.40    1.90
   2  20   3   14.30    1.90
   2  21   3    2.40    1.30
  -2  21   3    2.70    1.30
  -2  21  -3    2.20    1.20
   2  21  -3    5.50    1.50
   2 -21  -3    1.10    1.50
   2 -21   3    2.10    1.10
  -2  21   3    1.20    0.90
  -2 -21   3    0.90    1.20
  -2 -21   3    1.60    1.10
  -2  21   3    1.30    1.00
   2  21   3    2.50    1.20
  -2 -21   3    1.50    1.10
   2 -21   3    4.40    1.50
   2 -21   3    2.30    1.20
   2  21   3    2.40    1.00
  -2  21   3    2.30    1.00
  -2  21   3    3.10    1.00
   2  21   3    2.80    2.70
  -2  21   3    1.40    2.60
   2 -21   3    2.40    2.00
  -2 -21   3    2.10    1.70
  -2  21  -3    2.70    2.20
   2 -21  -3    3.30    1.90
  -2  21   3   -1.00    1.40
  -2 -21   3    1.80    0.70
  -2 -21   3    2.50    1.00
   2  21   3    1.80    0.90
   2  22   3    8.50    1.90
  -2  22   3    8.60    1.90
  -2  22  -3    7.20    1.70
   2  22  -3   11.80    2.00
   2 -22  -3    7.00    2.90
   2  22   3   10.40    1.90
  -2  22   3    8.50    1.70
  -2 -22   3   10.60    1.90
   2 -22   3   11.90    2.20
  -2  22   3    9.80    1.80
   2 -22   3    9.60    1.80
  -2  22   3   11.10    1.70
  -2 -22  -3    8.70    1.70
   2 -22  -3    6.20    1.60
   2 -22   3   10.60    1.80
  -2  22  -3    7.70    3.70
   2  22   3    8.80    1.50
  -2 -22   3   10.10    1.50
  -2 -23  -3   32.70    3.10
   2 -23  -3   35.20    3.20
   2  23   3   32.90    3.50
  -2  23   3   38.80    3.60
  -2  23  -3   34.80    3.30
   2  23  -3   37.70    3.40
   2 -23   3   36.80    3.40
  -2 -23   3   34.10    3.30
  -2  23   3   32.50    3.00
   2  23   3   38.60    3.30
   2 -23   3   38.40    3.20
  -2 -23   3   38.90    3.40
   2 -23   3   37.20    3.60
  -2  23   3   38.90    3.40
   2  23   3   31.50    2.90
  -2 -23   3   35.60    2.80
  -2 -24  -3   49.70    3.90
   2 -24  -3   52.49    4.00
   2  24   3   47.30    4.00
  -2  24   3   48.90    4.10
  -2  24  -3   54.99    4.10
   2  24  -3   51.89    4.10
   2 -24   3   55.89    4.20
  -2 -24   3   54.09    4.10
  -2  24   3   55.49    3.80
   2 -24   3   57.69    4.40
  -2  24   3   54.49    4.20
   2  24   3   51.69    3.90
   2 -24   3   59.39    4.00
  -2  24   3   52.69    4.00
  -2 -24   3   51.59    4.00
   2  24   3   51.79    3.70
  -2 -24   3   49.70    3.40
   2  25   3   69.49    4.80
  -2  25   3   69.99    4.80
  -2  25  -3   73.09    4.80
   2  25  -3   72.99    4.80
  -2 -25  -3   62.89    4.40
   2 -25  -3   68.89    4.60
  -2 -25   3   70.19    4.70
  -2  25   3   71.09    4.70
  -2  25   3   64.79    4.70
   2 -25   3   72.29    4.90
   2 -25   3   73.59    4.80
  -2 -25   3   74.79    4.80
   2  25   3   57.79    4.20
   2  25   3   68.09    4.50
   2 -25   3   78.79    4.60
  -2 -26  -3   63.19    4.20
   2 -26  -3   60.19    4.20
   2  26   3   72.29    4.60
  -2  26   3   69.09    4.60
  -2  26  -3   73.19    4.60
   2  26  -3   72.09    4.50
   2 -26   3   71.29    4.60
  -2 -26   3   69.99    4.50
  -2  26   3   68.79    4.40
   2 -26   3   70.99    4.60
  -2  26   3   76.49    4.80
  -2  26   3   70.49    4.60
  -2 -26   3   75.29    4.60
   2  26   3   62.09    4.20
   2  26   3   58.99    4.10
   2 -27   3   37.20    3.00
  -2  27   3   40.50    2.90
  -2 -27   3   37.70    2.90
  -2  27   3   39.30    3.10
   2 -27   3   40.20    3.10
  -2  27   3   38.60    3.00
  -2 -27   3   43.00    3.10
   2  27   3   31.30    2.60
   2  27   3   35.00    2.90
  -2  27   3   35.50    2.90
  -2  27  -3   40.60    3.00
   2  27  -3   39.80    3.00
  -2 -27  -3   37.80    2.80
   2 -27  -3   39.30    2.90
   2 -28   3   48.50    3.20
   2 -28   3   53.09    3.30
  -2  28   3   46.40    3.30
  -2  28   3   49.70    3.30
  -2 -28   3   49.30    3.20
   2  28   3   40.50    3.00
  -2  28  -3   45.90    3.10
   2  28  -3   46.10    3.10
  -2 -28  -3   41.20    2.90
   2 -28  -3   44.60    3.00
  -2  29   3   14.20    1.50
   2 -29   3   11.60    1.40
  -2  29   3   10.10    1.30
  -2 -29   3   12.40    1.40
   2  29   3   10.30    1.20
   2 -29   3   14.20    1.50
  -2  29  -3   11.10    1.30
   2  29  -3   12.50    1.30
  -2 -29  -3    9.20    1.10
   2 -29  -3   11.50    1.30
   2 -30   3    5.80    0.90
   2  30   3    6.50    0.90
  -2 -30   3    7.10    0.90
  -2  30   3    5.40    0.80
   2 -30   3    5.90    0.90
  -2  30  -3    4.70    0.80
   2  30  -3    5.30    0.80
   2 -31   3    0.20    0.30
   2  31   3   -0.20    0.30
  -2 -31   3   -0.30    0.40
  -2  31   3    0.30    0.30
   2 -31   3    1.00    0.50
   2  32   3    5.40    0.60
  -2 -32   3    4.50    0.60
  -3   0   3    0.50    0.60
  -3   0   3    0.10    0.50
   3   0   3    0.40    1.00
  -3   0   3   -0.70    1.00
   3   0  -3    0.60    0.80
  -3   0   3    1.40    1.30
  -3   0   3   -0.20    0.50
  -3   0   3   -0.20    0.60
   3   0  -3    0.80    0.50
  -3  -1   3   16.70    1.80
  -3   1   3   20.10    1.90
  -3  -1   3   19.90    1.80
  -3  -1   3   20.10    4.00
   3  -1   3   17.90    3.10
   3  -1  -3   20.40    3.90
   3   1  -3   22.20    3.50
  -3  -1   3   21.20    4.00
   3   1  -3   17.30    1.70
   3  -1  -3   17.00    1.70
  -3  -1   3   18.30    1.90
  -3   1   3   16.40    1.80
  -3  -1   3   18.70    2.00
  -3   1   3   21.80    2.00
  -3  -2   3   89.59    5.30
  -3   2   3   93.69    5.20
  -3   2   3   86.69    5.30
  -3  -2   3   83.79    5.30
  -3  -2   3   91.69    8.80
  -3   2   3   88.49    5.20
  -3  -2   3  100.49    5.30
  -3  -2  -3   86.19    7.20
   3  -2  -3   93.79    7.80
   3   2   3   90.09    5.20
   3  -2   3   79.99    6.90
   3   2  -3   99.09    7.60
  -3  -2   3   93.59    9.00
   3  -2  -3   84.69    8.80
  -3  -2   3   93.09    5.10
   3   2  -3   90.39    5.10
   3  -2  -3   87.89    5.00
   3   2   3   82.79    6.10
   3  -2   3   92.89    5.50
   3   2   3   89.29    5.60
   3   3   3  366.56   17.60
   3  -3   3  370.96   17.40
   3   3   3  360.56   16.90
  -3  -3   3  399.56   22.60
  -3  -3   3  354.86   17.20
  -3  -3   3  374.96   17.10
  -3   3   3  362.16   16.90
  -3  -3  -3  353.76   19.90
   3  -3  -3  360.86   20.50
   3  -3   3  382.66   17.00
   3   3   3  378.26   17.10
  -3   3   3  398.46   23.20
  -3  -3   3  372.76   22.20
   3  -3  -3  380.16   23.60
  -3  -3   3  359.06   16.80
   3   3  -3  378.26   16.90
   3  -3  -3  383.96   16.90
  -3  -3   3  353.26   17.20
  -3   3   3  364.46   16.90
  -3   3   3  342.57   17.00
   3   4   3  526.65   24.70
   3  -4   3  544.25   24.40
   3   4   3  543.95   24.00
   3  -4   3  503.65   25.10
  -3  -4   3  517.55   24.30
  -3  -4   3  550.24   24.20
  -3  -4   3  572.04   30.10
  -3   4   3  535.55   23.80
  -3  -4  -3  483.75   27.10
   3  -4  -3  520.15   28.00
   3  -4   3  560.04   24.00
   3   4   3  588.34   26.30
  -3   4   3  557.34   30.60
  -3  -4   3  523.65   29.40
   3  -4  -3  603.84   32.80
  -3  -4   3  512.95   23.90
   3   4  -3  533.55   23.90
   3  -4  -3  521.15   23.80
   3   4   3  468.25   25.20
  -3  -4   3  527.35   24.30
  -3   4   3  536.95   23.90
  -3   4   3  552.04   24.10
   3   5   3  497.15   26.00
  -3  -5   3  533.85   24.50
   3   5  -3  539.05   24.50
   3  -5  -3  548.55   24.30
  -3   5  -3  549.25   28.40
   3   5  -3  549.54   28.30
  -3  -5   3  533.35   30.00
  -3   5   3  509.25   29.80
   3  -5  -3  606.74   34.60
   3   5   3  555.74   25.40
   3  -5   3  527.85   25.60
   3   5   3  551.74   24.60
  -3   5   3  564.84   24.90
  -3  -5   3  546.05   25.00
  -3  -5   3  576.64   30.80
  -3  -5   3  546.35   24.70
   3  -5   3  475.25   27.50
   3   5   3  586.14   26.60
  -3  -5  -3  529.25   28.20
   3  -5  -3  556.84   29.20
  -3  -5   3  525.15   27.50
   3  -5   3  557.54   27.70
  -3   5   3  541.65   24.30
  -3  -5   3  551.04   25.00
  -3   5   3  542.85   24.50
   3   6   3  490.85   25.50
   3  -6  -3  553.94   24.30
  -3  -6   3  520.75   24.10
  -3   6   3  509.85   23.90
   3  -6  -3  480.75   23.60
  -3   6  -3  517.75   28.00
   3   6  -3  557.54   28.40
  -3  -6   3  536.65   29.90
  -3   6   3  544.05   30.00
   3  -6  -3  669.03   36.80
   3   6   3  530.15   25.00
   3   6   3  534.35   24.10
   3  -6   3  531.75   25.20
  -3   6   3  525.15   24.30
  -3  -6   3  554.04   24.60
  -3  -6   3  493.05   29.60
  -3  -6   3  561.74   24.40
   3  -6   3  536.65   27.10
   3   6   3  521.25   25.60
  -3  -6   3  554.84   24.30
  -3  -6   3  541.55   27.40
   3  -6   3  552.84   27.40
  -3  -6  -3  505.75   28.00
   3  -6  -3  502.35   28.80
   3   6   3  521.65   27.80
  -3   6   3  532.05   27.50
  -3  -6   3  516.65   24.50
  -3   6   3  543.65   24.00
   3   7   3  589.04   27.90
   3  -7  -3  600.44   26.40
  -3  -7   3  585.44   26.30
  -3   7   3  572.14   26.00
  -3   7  -3  529.35   30.20
   3   7  -3  582.04   30.60
  -3  -7   3  599.34   32.30
  -3   7   3  547.65   32.20
   3  -7  -3  690.73   40.20
   3   7   3  550.34   27.00
   3   7   3  571.64   26.10
   3  -7   3  563.74   27.10
  -3   7   3  548.75   26.20
  -3  -7   3  612.04   26.90
  -3  -7   3  615.04   26.50
   3  -7   3  555.44   28.70
   3  -7   3  494.55   27.40
  -3  -7   3  597.74   26.20
  -3  -7   3  603.94   29.80
   3  -7   3  604.84   29.60
  -3  -7  -3  564.34   30.80
   3  -7  -3  541.65   31.30
   3   7   3  535.05   29.80
  -3   7   3  601.14   30.00
  -3   7   3  562.84   25.80
  -3   7   3  574.74   26.10
  -3  -8   3  192.68   13.20
   3  -8   3  181.38   12.70
  -3  -8  -3  171.18   13.90
   3  -8  -3  187.38   15.00
   3   8   3  188.58   13.70
  -3   8   3  184.48   13.20
   3   8   3  200.68   11.70
   3  -8  -3  202.58   10.40
  -3  -8   3  197.98   10.40
  -3   8   3  191.08    9.90
  -3   8  -3  200.78   14.40
   3   8  -3  201.68   14.40
  -3  -8   3  184.38   14.80
   3  -8  -3  248.18   22.10
   3   8   3  199.18   11.20
   3   8   3  184.78   10.10
  -3  -8   3  188.98   10.50
  -3   8   3  173.38   10.30
   3  -8   3  184.58   11.40
   3  -8   3  198.48   12.20
  -3  -8   3  189.88   10.00
  -3  -8   3  211.98   10.60
  -3   8   3  191.58   10.20
  -3   8   3  205.48   10.50
  -3   8   3  192.98   10.10
  -3   8   3  198.88    9.90
  -3  -9   3   83.69    8.00
   3  -9   3   89.69    8.00
  -3  -9  -3   71.29    8.80
   3  -9  -3   86.99    9.90
   3   9   3   75.29    8.30
  -3   9   3   74.69    7.90
   3   9   3  114.79    7.60
  -3  -9   3   94.69    6.10
  -3   9   3   84.59    5.40
   3  -9  -3   98.29   13.90
  -3   9  -3   79.09    8.80
   3   9  -3   75.89    8.60
  -3  -9   3   84.79    9.40
   3  -9   3   75.59    5.60
   3   9   3   86.89    5.70
   3  -9  -3   90.59    5.70
  -3   9   3   74.39    5.80
  -3  -9   3   87.89    5.90
   3  -9   3   76.89    6.40
  -3  -9   3   83.89    5.40
   3   9   3  106.79    6.80
  -3   9   3   87.09    5.70
  -3  -9   3   93.59    6.00
  -3   9   3   83.29    5.70
  -3  -9   3  100.39    6.40
  -3   9   3   95.19    5.70
  -3 -10  -3   12.80    3.80
   3 -10  -3   17.60    4.70
   3  10   3   17.50    4.00
  -3  10   3   16.20    3.70
  -3 -10   3   14.80    3.30
   3 -10   3   12.40    2.90
   3 -10   3   17.70    2.30
  -3  10   3   17.20    2.20
   3  10   3   20.50    2.60
  -3  10   3   14.70    2.40
   3 -10  -3   18.60    2.40
  -3  10   3   18.70    2.30
  -3 -10   3   20.60    2.70
  -3  10   3   20.00    2.50
  -3 -10   3   17.40    2.50
   3 -10   3   13.70    2.50
  -3  10  -3   14.40    3.70
   3  10  -3   19.30    4.30
  -3  10  -3   16.70    4.40
  -3 -10   3   20.10    4.60
  -3  10   3   15.80    2.00
  -3 -10   3   21.10    2.70
   3  10   3   18.00    2.80
  -3 -10   3   17.00    2.30
  -3  10   3   21.30    2.40
   3  11   3    7.20    1.70
  -3  11   3    5.10    1.20
  -3 -11   3    3.90    1.50
  -3  11   3    5.30    1.30
  -3 -11   3    4.10    2.40
  -3  11  -3    6.10    2.90
   3  11  -3    5.00    2.70
  -3  11  -3    4.10    2.40
   3 -11   3    5.70    1.40
  -3  11   3    5.90    1.50
   3  11   3    3.00    1.00
  -3  11   3    6.20    1.40
  -3 -11   3    7.30    1.60
  -3 -11   3    6.70    1.50
  -3  11   3    3.90    1.40
   3 -11  -3    7.00    1.60
   3 -11   3    7.70    2.10
   3 -11   3    7.80    2.00
  -3  11   3    5.40    1.40
  -3 -11   3    6.30    1.70
  -3 -11   3    6.60    1.70
  -3  11   3    3.50    1.20
  -3 -11   3    5.60    2.20
  -3 -11  -3    4.00    2.70
   3 -11   3    4.70    1.90
   3 -11  -3    7.90    3.20
   3  11   3   11.30    3.40
  -3  11   3    3.10    2.00
   3  12   3  170.68    9.50
  -3  12   3  155.58    8.90
  -3 -12   3  169.48    9.20
  -3  12   3  151.68    9.10
  -3  12  -3  144.29   14.30
  -3  12   3  150.58   14.90
   3 -12  -3  166.18   16.50
   3  12  -3  147.09   14.60
  -3 -12   3  155.28   13.60
   3 -12   3  174.88    9.50
  -3  12   3  159.98    9.30
  -3 -12   3  152.48    8.80
   3  12   3  155.68    9.00
  -3  12   3  170.98    9.30
   3 -12  -3  155.68    9.20
  -3  12   3  149.99    9.70
  -3 -12   3  160.58    9.10
  -3 -12   3  153.38    9.20
   3 -12   3  157.28    9.80
  -3  12   3  158.98    9.30
  -3 -12   3  161.28    9.10
  -3  12   3  155.38    9.10
  -3 -12   3  170.68    9.50
  -3  12   3  147.69    9.30
   3 -12   3  145.39   12.30
   3  12   3  132.49   13.60
  -3  12   3  157.88   13.30
  -3 -12  -3  141.09   14.20
   3 -12  -3  124.89   14.40
  -3 -12   3  170.18   13.10
   3  13   3  188.48   10.10
   3  13   3  145.49   10.70
   3  13  -3  186.78   10.00
  -3 -13   3  179.78    9.90
  -3  13   3  180.88    9.90
  -3  13   3  181.98   10.30
  -3  13   3  174.88   10.10
  -3  13  -3  174.28   16.70
  -3  13   3  157.88   16.30
   3 -13  -3  168.88   16.60
  -3 -13   3  127.09   12.80
   3 -13   3  192.78   10.50
  -3  13   3  165.98   10.20
  -3  13   3  174.78   10.10
  -3 -13   3  173.98    9.60
   3  13   3  172.18   10.10
   3 -13  -3  179.38   10.20
  -3  13   3  181.88   11.00
  -3 -13   3  190.58   10.00
  -3 -13   3  182.58   10.30
  -3  13   3  196.08   10.40
  -3 -13   3  175.38    9.80
  -3  13   3  188.28   10.50
   3  13   3  175.38   16.10
  -3  13   3  170.08   14.60
  -3 -13  -3  154.38   15.60
   3 -13  -3  158.18   16.30
  -3 -13   3  184.68   14.40
   3 -13   3  169.08   13.80
   3 -14  -3  181.28   17.80
   3  14   3  157.58   16.60
  -3  14   3  191.68   16.00
  -3 -14  -3  186.18   17.60
  -3 -14   3  201.48   15.90
   3 -14   3  181.18   15.30
   3  14  -3  205.58   11.00
   3  14   3  159.98   11.60
   3  14   3  212.68   10.80
  -3  14   3  202.18   11.20
  -3 -14   3  181.38   10.40
  -3  14   3  205.28   11.40
  -3  14  -3  216.78   19.80
  -3  14   3  183.58   17.70
   3 -14  -3  226.88   18.70
   3 -14   3  214.58   11.60
  -3  14   3  193.68   11.30
   3 -14   3  187.28   11.10
   3 -14   3  177.18   11.50
   3 -14  -3  188.88   10.90
  -3  14   3  218.98   12.10
  -3 -14   3  184.48   11.00
  -3  14   3  205.78   11.30
  -3 -14   3  199.78   10.60
  -3  14   3  205.58   11.40
  -3 -14   3  199.78   10.40
  -3  14   3  184.78   10.90
   3  14   3  196.08   11.20
   3 -15  -3  389.16   26.80
   3  15   3  246.28   23.00
  -3  15   3  294.27   22.30
  -3 -15   3  355.26   23.20
   3 -15   3  338.87   23.00
   3 -15   3  303.57   16.50
   3  15   3  332.77   16.10
   3  15  -3  342.17   16.70
   3  15   3  276.57   17.50
  -3 -15   3  336.07   16.10
  -3  15   3  323.27   16.90
  -3  15   3  325.27   17.00
  -3  15  -3  320.47   25.40
  -3  15   3  280.47   24.00
   3 -15  -3  324.97   23.80
  -3  15   3  322.97   17.10
  -3 -15   3  341.57   17.70
   3 -15   3  386.36   17.80
   3 -15   3  322.87   17.30
   3 -15   3  269.37   17.10
   3 -15  -3  341.37   16.70
  -3  15   3  328.87   17.00
  -3 -15   3  346.07   17.00
  -3  15   3  323.87   16.90
  -3 -15   3  311.27   15.90
  -3  15   3  328.47   17.10
  -3 -15   3  313.37   15.80
  -3  15   3  330.07   16.90
  -3  15   3  310.47   16.80
   3  15   3  353.06   17.30
   3  16   3  259.57   16.60
  -3  16   3  304.07   16.30
   3 -16   3  325.07   16.50
   3  16  -3  344.77   16.80
   3  16   3  312.47   17.90
   3  16   3  325.27   15.80
  -3  16   3  332.47   17.00
  -3  16   3  346.47   17.30
  -3  16   3  318.37   16.90
   3  16   3  270.37   24.10
  -3  16   3  283.17   22.60
  -3 -16   3  365.16   24.30
   3 -16   3  307.77   23.60
  -3  16   3  363.76   17.60
  -3 -16   3  337.67   17.60
   3 -16   3  309.77   17.70
   3 -16   3  348.27   17.10
   3 -16   3  261.87   16.70
   3 -16  -3  332.97   16.60
  -3  16   3  318.17   16.60
  -3 -16   3  346.27   17.10
  -3  16  -3  259.17   23.30
  -3  16   3  269.57   24.30
   3 -16  -3  341.87   23.60
  -3 -16   3  317.77   15.80
  -3 -16   3  332.27   16.10
  -3 -16   3  300.07   15.50
   3  16   3  383.16   17.80
  -3  16   3  319.37   16.90
   3  17   3  210.48   13.90
  -3  17   3  226.78   13.40
   3 -17  -3  225.68   20.00
   3 -17   3  242.08   13.30
   3  17   3  261.57   14.70
   3  17  -3  280.97   14.10
  -3  17   3  281.07   14.50
  -3  17   3  264.77   14.00
   3  17   3  201.08   20.80
  -3  17   3  234.78   20.20
  -3 -17   3  289.67   21.80
   3 -17   3  258.17   21.60
  -3 -17   3  248.88   14.00
  -3  17   3  292.77   14.50
   3 -17   3  247.68   13.60
   3 -17   3  208.48   14.00
   3 -17   3  214.08   13.60
   3 -17  -3  272.37   13.80
  -3  17   3  244.68   13.40
  -3 -17   3  269.67   14.20
  -3  17  -3  250.27   21.40
  -3  17   3  220.28   21.30
   3 -17  -3  235.98   18.90
  -3 -17   3  253.17   12.70
  -3 -17   3  261.37   13.00
  -3 -17   3  239.28   12.40
   3  17   3  271.77   13.90
  -3  17   3  253.27   14.00
   3  18   3  113.49    8.90
  -3  18   3  130.99    8.60
   3 -18  -3  131.79   13.70
  -3  18  -3  148.59    8.30
   3  18  -3  131.29    8.00
   3  18  -3  127.29    8.20
   3  18   3  138.69    8.90
   3 -18   3  129.09    8.10
  -3  18   3  124.49    8.30
   3  18   3  104.59   14.90
   3 -18   3  118.39   14.50
  -3  18   3  145.19    8.70
  -3 -18   3  137.89    8.70
   3 -18   3  128.09    9.10
   3 -18   3  133.89    8.80
   3 -18  -3  145.19    8.40
  -3  18   3  136.39    8.20
  -3 -18   3  129.89    8.40
  -3  18  -3  111.09   13.70
  -3  18   3  156.38   17.10
   3 -18  -3  131.69   12.80
  -3 -18   3  126.99    7.50
  -3 -18   3  147.59    8.00
  -3 -18   3  134.59    7.40
  -3  18   3  141.89    8.80
   3  18   3  129.59    8.20
   3  19   3  146.89   10.00
  -3  19   3  178.08    9.90
   3 -19  -3  140.89   14.00
  -3  19  -3  138.09    8.40
   3  19  -3  157.28    8.70
   3  19   3  154.18    9.10
   3 -19   3  149.99    8.70
  -3 -19   3  157.08    8.30
  -3  19   3  161.58    9.10
   3  19   3  140.09   16.80
   3 -19   3  142.29   14.90
  -3 -19   3  145.89    9.00
  -3  19   3  157.88    9.10
   3 -19   3  110.49    8.90
   3 -19   3  135.09    9.10
  -3  19   3  139.19    8.50
  -3 -19   3  146.99    8.90
  -3  19  -3  132.59   14.70
  -3  19   3  156.78   16.30
   3 -19  -3  143.99   13.10
  -3 -19   3  135.29    7.80
  -3 -19   3  167.58    8.50
   3  19   3  137.09    8.40
  -3 -19   3  131.49    7.60
  -3  19   3  149.39    9.10
   3  20   3   18.50    3.00
  -3  20   3   16.90    2.70
  -3  20  -3   13.70    2.10
   3  20  -3   19.10    2.40
  -3 -20  -3   19.10    2.20
   3 -20   3   23.00    2.70
  -3  20   3   20.50    2.60
  -3 -20   3   10.80    1.90
   3 -20  -3   15.40    2.00
  -3 -20   3   18.00    2.50
  -3  20   3   19.50    2.50
   3 -20   3   11.70    2.50
  -3  20   3   18.70    2.40
   3 -20   3   22.80    3.00
  -3 -20   3   14.40    2.30
  -3  20  -3   28.50    6.40
   3 -20  -3   13.20    3.60
  -3  20   3   15.00    4.50
  -3 -20   3   19.30    2.30
  -3 -20   3   14.80    1.80
  -3 -20   3   17.90    1.90
   3  20   3   16.70    2.20
  -3  21   3    4.70    1.60
  -3  21  -3    3.70    1.10
   3  21  -3    3.20    1.10
   3  21   3    6.70    1.20
  -3 -21   3    4.50    1.30
  -3  21   3    2.20    1.10
   3 -21   3    4.10    1.70
  -3  21   3    4.60    1.40
   3 -21   3    2.00    1.30
  -3 -21   3    3.50    1.10
  -3 -21  -3    3.70    1.10
   3 -21  -3    3.10    1.00
   3 -21   3    3.90    1.40
  -3  21   3    5.80    1.40
  -3 -21   3    2.60    1.10
  -3 -21   3    2.60    0.80
  -3 -21   3    2.10    0.90
   3  21   3    3.80    1.20
  -3 -21   3    4.70    0.90
   3  22   3   12.10    1.50
  -3 -22   3   10.70    1.80
  -3  22   3    7.20    1.60
  -3 -22   3   12.90    2.00
   3 -22   3   13.90    2.30
  -3  22   3   14.50    2.00
  -3 -22   3   11.90    1.90
   3 -22   3    6.40    1.60
  -3 -22   3    8.60    1.20
  -3 -22   3   11.10    1.60
  -3 -22  -3   11.80    1.60
   3 -22  -3   12.00    1.70
   3 -22   3   12.70    1.90
  -3  22   3   10.30    1.70
  -3 -22   3    9.10    1.50
  -3  22  -3    8.90    1.60
   3  22  -3    9.00    1.60
   3  22   3   10.40    1.60
  -3  23  -3   34.80    2.90
   3  23  -3   30.70    2.70
  -3 -23  -3   28.20    2.50
   3 -23  -3   29.20    2.70
  -3 -23   3   27.80    2.90
   3 -23   3   31.60    3.20
  -3 -23   3   39.90    3.30
  -3  23   3   36.60    3.20
  -3  23   3   30.30    2.90
   3 -23   3   37.90    3.20
   3 -23   3   33.60    3.40
  -3  23   3   35.40    3.20
   3  23   3   29.30    2.70
  -3  23   3   32.50    3.00
  -3 -23   3   33.30    2.70
  -3 -23   3   34.00    2.70
  -3 -24  -3  110.19    6.40
   3 -24  -3  113.29    6.60
  -3  24  -3  132.49    6.90
   3  24  -3  122.69    6.80
  -3  24   3  128.49    7.00
  -3  24   3  132.39    7.20
   3 -24   3  139.89    7.60
   3 -24   3  138.59    7.40
   3  24   3  105.69    6.60
  -3  24   3  135.09    7.30
  -3 -24   3  133.59    7.30
  -3 -24   3  121.49    6.60
  -3 -25  -3  134.99    7.60
   3 -25  -3  151.08    7.90
  -3  25  -3  164.08    8.00
   3  25  -3  155.28    7.90
  -3  25   3  152.98    8.00
  -3  25   3  156.58    8.40
   3 -25   3  186.88    8.80
   3 -25   3  164.58    8.40
  -3  25   3  165.38    8.50
   3  25   3  139.69    7.90
  -3  25   3  167.68    8.50
  -3 -25   3  165.48    8.40
  -3 -25   3  154.58    7.80
  -3  26   3  144.89    7.80
  -3 -26   3  157.78    7.80
  -3  26   3  147.59    7.80
   3 -26   3  149.49    7.90
   3  26   3  137.99    7.70
  -3  26   3  147.09    7.80
  -3  26  -3  134.29    7.30
  -3  27   3  124.89    6.50
  -3 -27   3  133.59    6.40
   3 -27   3  123.59    6.30
   3  27   3  122.89    6.40
  -3  27   3  126.89    6.40
   3 -27   3  116.09    6.30
  -3  27   3  121.19    6.40
  -3 -28   3   65.49    3.60
   3 -28   3   54.79    3.50
   3  28   3   60.99    3.50
  -3  28   3   55.09    3.40
   3 -28   3   62.09    3.50
   3 -28   3   60.39    3.50
  -3  28   3   61.19    3.60
   3 -29   3   54.89    3.20
  -3 -29   3   58.19    3.20
   3 -29   3   55.79    3.00
   3  29   3   64.39    3.30
  -3  29   3   62.19    3.30
  -3  30   3    9.50    1.00
   3 -30   3    8.60    0.90
  -3  30   3   12.00    1.10
  -3 -30   3   12.20    1.00
   4   0   3    0.50    0.70
   4   0   3    0.40    1.20
  -4   0   3    0.70    0.70
  -4   0   3    0.30    0.60
  -4   0   3   -0.90    1.50
  -4   0   3    0.90    1.40
   4   0  -3    0.30    0.60
   4   0   3    0.30    0.90
   4   0  -3    5.60    1.20
  -4   0   3    0.60    0.70
  -4   0   3    7.20    1.20
   4  -1   3   34.40    3.30
   4   1   3   35.60    3.40
   4   1   3   27.40    3.80
   4  -1   3   31.20    4.00
  -4  -1   3   33.90    2.70
  -4  -1   3   41.90    3.20
  -4   1   3   35.30    2.90
  -4  -1   3   22.60    4.90
  -4   1   3   25.50    5.10
   4   1   3   36.60    2.90
   4  -1   3   32.50    2.80
  -4   1   3   34.40    5.70
   4   1  -3   32.70    2.70
   4  -1  -3   36.30    2.80
   4  -1   3   34.90    3.50
   4  -1  -3   29.60    2.90
   4   1  -3   38.80    3.10
   4   1   3   29.80    3.60
  -4  -1   3   37.00    3.00
  -4   1   3   32.60    2.80
  -4   1   3   37.50    3.00
   4  -2   3  105.39    8.30
   4   2   3  114.79    8.70
  -4  -2   3  118.09    7.00
  -4   2   3  127.29    6.80
  -4  -2   3  130.79    6.80
   4  -2   3  118.99    7.50
   4   2  -3  131.99    7.20
   4   2   3  120.69    8.10
  -4  -2   3  123.79    6.50
   4   2  -3  123.39    6.80
   4  -2  -3  123.49    6.70
  -4  -2   3  106.19   11.00
   4   2   3  120.09    6.80
   4  -2   3  127.69    6.80
   4   2   3  110.99    7.40
  -4  -2   3  113.19    6.90
  -4   2   3  122.49    6.70
  -4   2   3  111.39    6.80
  -4   3   3  315.47   16.20
   4   3   3  327.77   16.10
  -4  -3   3  339.57   16.40
  -4   3   3  329.07   15.80
  -4  -3   3  354.86   16.10
   4   3   3  344.97   17.90
   4  -3  -3  367.06   16.50
   4   3  -3  369.36   16.60
  -4  -3   3  329.97   15.70
   4   3  -3  340.87   16.10
   4  -3  -3  328.77   15.90
  -4  -3   3  366.16   23.00
   4   3   3  335.87   16.10
   4  -3   3  337.97   16.00
   4   3   3  343.47   17.10
  -4  -3   3  336.27   16.40
  -4   3   3  331.17   15.80
  -4   3   3  331.47   16.10
   4   4   3  348.57   17.10
  -4  -4   3  365.06   17.50
  -4  -4   3  378.46   17.20
  -4   4   3  356.16   16.70
   4  -4  -3  390.46   17.60
  -4  -4   3  361.26   16.90
   4   4  -3  347.67   17.10
   4  -4  -3  363.16   17.00
  -4  -4   3  351.56   23.40
   4   4   3  360.66   17.10
   4   4   3  373.96   18.20
   4  -4   3  316.77   17.80
  -4  -4   3  396.06   17.60
  -4   4   3  334.37   16.70
  -4   4   3  370.26   17.10
   4   5   3  411.86   19.50
  -4   5   3  437.76   19.80
  -4  -5   3  418.46   19.90
  -4  -5   3  433.76   19.60
  -4   5   3  400.86   18.90
   4  -5  -3  414.86   19.80
  -4  -5   3  409.46   19.30
   4   5  -3  420.06   19.50
   4  -5  -3  384.66   19.20
   4  -5  -3  427.76   27.60
  -4  -5   3  407.16   26.10
   4   5   3  412.96   19.50
  -4  -5   3  454.75   20.10
  -4   5   3  411.16   19.00
  -4   5   3  416.06   19.40
   4   5   3  413.36   20.60
   4  -5   3  397.56   20.30
   4   6   3  417.26   20.10
  -4   6   3  445.36   20.40
  -4  -6   3  437.66   20.80
  -4  -6   3  461.85   20.40
   4   6   3  384.26   21.80
   4  -6  -3  455.85   20.70
  -4  -6   3  429.16   20.10
  -4   6   3  434.36   20.00
   4   6  -3  432.66   20.20
   4  -6  -3  468.65   29.90
  -4  -6   3  438.06   27.20
  -4   6   3  403.36   26.10
   4  -6   3  390.16   20.80
   4   6   3  394.36   21.10
  -4  -6   3  444.06   20.80
  -4   6   3  419.16   19.90
   4   7   3  345.77   17.10
  -4   7   3  341.07   17.00
  -4  -7   3  375.76   24.40
  -4  -7   3  384.16   17.90
  -4  -7   3  378.96   17.40
  -4   7   3  359.16   17.20
   4   7   3  359.06   19.00
   4  -7  -3  353.26   17.40
  -4  -7   3  365.66   17.10
  -4   7   3  333.97   16.70
   4   7  -3  347.17   17.00
   4  -7  -3  362.66   26.70
  -4  -7   3  302.37   22.90
  -4   7  -3  329.67   23.10
  -4   7   3  330.47   22.90
  -4  -7   3  363.46   17.00
  -4  -7   3  390.66   17.80
  -4   7   3  330.17   16.50
   4   7   3  332.97   18.10
   4  -7   3  321.87   17.60
   4   8   3  321.67   18.60
   4  -8   3  333.67   18.10
   4   8   3  349.77   17.60
  -4   8   3  364.26   17.60
  -4  -8   3  423.16   18.80
  -4   8   3  358.06   17.70
  -4  -8   3  387.06   18.00
  -4  -8   3  377.16   25.00
   4  -8   3  347.27   17.10
   4  -8  -3  371.86   28.60
  -4  -8   3  360.06   24.60
  -4   8  -3  348.17   24.30
  -4   8   3  312.87   23.30
  -4  -8   3  388.76   17.80
   4   8  -3  373.96   17.60
  -4   8   3  345.67   17.20
   4   8   3  376.76   19.60
   4  -8  -3  355.56   17.90
  -4   8   3  361.66   17.40
  -4   8   3  359.26   17.00
  -4  -9   3   18.60    4.90
   4   9   3   28.90    3.90
   4  -9   3   21.70    3.20
   4  -9  -3   22.90    2.90
   4   9  -3   27.00    2.80
  -4  -9   3   29.70    3.10
  -4   9   3   22.60    2.40
  -4   9  -3   14.10    4.50
  -4  -9   3   19.30    5.20
   4  -9  -3   30.00    7.80
  -4   9   3   12.10    4.10
   4   9   3   23.20    3.50
   4  -9   3   22.30    3.00
   4   9   3   30.10    3.10
  -4  -9   3   21.80    2.60
  -4   9   3   22.30    2.80
   4  -9   3   24.30    2.50
  -4   9   3   24.80    2.70
  -4  -9   3   25.30    3.40
  -4   9   3   23.80    2.60
  -4   9   3   24.60    2.70
  -4  -9   3   30.60    3.20
  -4   9   3   21.90    2.50
  -4   9   3   25.30    2.40
  -4 -10   3   17.30    4.90
   4 -10  -3   16.10    5.10
   4  10   3   18.00    3.00
   4 -10   3   20.00    3.10
   4 -10  -3   19.40    2.70
  -4 -10   3   13.80    2.50
   4  10  -3   13.60    2.10
  -4  10   3   14.60    2.00
  -4  10  -3   18.20    5.30
  -4 -10   3   19.20    5.20
   4 -10  -3   15.50    5.90
  -4  10   3   23.40    5.50
   4  10   3   10.40    2.50
   4 -10   3   15.30    2.60
   4  10   3   18.60    2.70
  -4  10   3   10.80    2.10
  -4 -10   3   16.90    2.30
   4 -10   3   13.60    2.00
  -4  10   3   16.60    2.20
   4  10  -3   14.40    2.00
  -4  10   3   18.90    2.30
  -4 -10   3   18.90    2.70
  -4 -10   3   19.10    2.70
  -4  10   3   16.50    2.30
  -4  10   3   13.90    2.10
  -4 -11   3    1.30    3.10
   4 -11  -3    1.50    2.90
   4  11   3    4.10    1.60
   4 -11   3    3.90    1.80
   4 -11  -3    1.60    1.20
  -4 -11   3    1.40    1.50
  -4  11   3    3.20    1.20
  -4  11   3    4.60    1.20
  -4  11  -3    4.40    2.80
  -4 -11   3    3.80    2.70
  -4  11   3    2.50    1.70
   4  11   3    2.20    1.40
   4  11   3    2.60    1.40
  -4  11   3    2.90    1.30
  -4 -11   3    5.10    1.30
   4 -11   3    3.00    1.20
   4  11  -3    3.00    1.10
  -4  11   3    5.10    1.30
  -4 -11   3    5.90    1.70
  -4  11   3    5.30    1.50
  -4  11   3    3.00    1.10
   4  12   3  320.97   15.90
   4 -12   3  306.27   16.10
   4 -12  -3  315.87   16.10
   4  12  -3  311.47   15.50
  -4  12   3  293.07   15.00
  -4 -12   3  295.27   15.20
  -4  12  -3  293.37   24.20
  -4  12   3  268.77   22.60
  -4 -12   3  268.67   21.60
   4  12   3  258.07   16.60
   4  12   3  291.77   16.00
   4 -12  -3  309.37   15.80
  -4  12   3  289.47   15.90
   4  12  -3  293.77   14.90
   4 -12   3  270.97   15.10
  -4  12   3  294.67   15.40
  -4  12   3  299.07   15.30
  -4  12   3  305.57   15.60
  -4 -12   3  296.57   23.70
  -4 -12   3  320.67   15.70
  -4  12   3  304.37   15.40
  -4  12   3  305.47   15.30
   4 -13  -3  191.78   17.60
   4  13  -3  180.38   10.30
   4 -13  -3  180.38   10.80
   4  13   3  185.48   10.20
  -4 -13   3  173.28    9.80
  -4  13   3  179.08    9.80
   4 -13  -3  210.48   19.00
  -4  13  -3  139.59   15.80
  -4  13   3  160.88   16.80
  -4 -13   3  155.28   14.70
   4  13   3  182.08   11.90
  -4  13   3  158.78    9.70
   4  13   3  171.38   10.90
   4 -13  -3  164.28   10.20
  -4  13   3  179.18   10.80
  -4 -13   3  182.58   10.20
   4 -13   3  173.48   10.30
   4  13  -3  159.18    9.50
  -4  13   3  182.18   10.20
  -4 -13   3  172.78    9.80
  -4  13   3  176.78   10.00
  -4 -13   3  178.38   17.60
  -4 -13   3  175.68   10.00
  -4  13   3  171.78   10.20
  -4 -13   3  177.48    9.70
  -4  13   3  174.88   10.00
  -4  13   3  160.18   10.00
   4 -14  -3  100.29   12.10
   4 -14  -3  102.29    7.50
   4  14  -3  109.99    7.30
   4  14   3  117.79    7.00
  -4 -14   3  105.69    6.70
  -4  14   3   94.29    6.90
  -4  14  -3  105.39   12.60
   4 -14  -3  134.89   14.20
  -4  14   3   68.99   11.00
  -4 -14   3   75.89    9.70
   4  14   3   93.79    7.70
  -4  14   3   97.39    6.90
   4 -14   3   97.59    7.30
   4  14   3  101.19    7.90
   4 -14  -3   99.69    7.20
  -4  14   3  118.59    7.90
  -4 -14   3  106.29    7.10
   4 -14   3  107.49    7.50
  -4  14   3  105.39    7.10
  -4 -14   3  108.89    6.80
  -4 -14   3  103.59    6.80
  -4  14   3  105.29    7.20
  -4 -14   3  110.79    6.60
  -4  14   3  106.09    7.00
  -4  14   3  101.79    7.10
   4 -15  -3  322.47   24.50
   4  15  -3  358.66   18.10
   4  15   3  379.66   17.50
  -4 -15   3  358.26   17.20
  -4  15   3  361.66   18.20
  -4  15  -3  315.97   25.30
   4 -15  -3  337.07   25.30
   4  15   3  360.76   18.30
   4 -15   3  329.97   17.70
  -4  15   3  331.17   17.70
   4 -15   3  352.06   18.20
   4  15   3  296.27   18.50
  -4  15   3  352.06   18.10
   4 -15  -3  337.57   18.00
   4 -15   3  345.87   18.70
  -4 -15   3  370.86   18.00
  -4  15   3  354.56   18.10
  -4 -15   3  361.56   17.30
  -4  15   3  349.57   18.10
  -4 -15   3  368.86   17.50
  -4 -15   3  336.17   17.00
  -4  15   3  338.87   17.80
  -4  15   3  354.56   18.10
   4 -16  -3  245.68   19.50
   4  16  -3  263.77   14.00
   4 -16   3  241.88   13.30
   4  16   3  262.07   12.90
  -4 -16   3  254.27   12.80
  -4  16   3  244.78   13.80
  -4  16  -3  206.98   19.50
   4 -16   3  219.58   13.60
  -4  16   3  273.47   13.90
  -4 -16   3  263.97   14.30
   4  16   3  256.37   13.40
   4  16   3  211.68   14.30
   4 -16  -3  264.77   13.80
  -4  16   3  234.28   13.20
   4 -16   3  218.58   14.30
  -4 -16   3  252.17   13.50
  -4  16   3  254.17   13.70
  -4 -16   3  234.68   12.60
  -4 -16   3  252.37   12.90
  -4 -16   3  234.48   12.50
  -4  16   3  243.68   13.60
   4 -17  -3  149.59   14.30
   4  17  -3  185.78   10.70
   4 -17   3  169.88    9.80
   4  17   3  166.28    9.20
  -4 -17   3  176.88    9.30
  -4  17   3  185.88   10.50
  -4  17   3  173.98   10.60
   4 -17   3  125.89    9.80
   4 -17  -3  178.28   10.30
  -4  17   3  145.99    9.40
  -4 -17   3  190.28   10.40
  -4  17  -3  147.79   15.70
  -4 -17   3  170.68    9.10
  -4  17   3  163.98   10.20
  -4 -17   3  171.88    9.20
   4  17   3  162.58    9.30
  -4  17   3  181.98   10.30
   4 -17   3  154.38   10.60
  -4 -17   3  164.18   10.40
   4 -18   3  146.39   10.60
  -4 -18   3  182.68   10.60
  -4  18   3  181.48   10.30
   4 -18  -3  188.78   10.30
  -4  18   3  167.28    9.80
  -4 -18   3  171.98   10.10
   4  18  -3  164.68   10.30
   4 -18   3  178.08   10.10
   4  18   3  193.68    9.70
  -4 -18   3  192.08    9.70
  -4  18   3  185.28   10.70
   4 -18   3  143.49   10.20
  -4 -18   3  176.68    9.30
  -4  18   3  189.58   10.90
  -4 -18   3  182.28    9.50
   4 -19   3   48.50    4.80
  -4 -19   3   58.49    4.70
  -4  19   3   53.79    4.40
   4 -19  -3   61.49    4.40
  -4  19   3   55.79    4.30
  -4 -19   3   51.69    4.20
   4 -19   3   49.60    5.20
   4 -19   3   59.89    4.50
  -4  19   3   58.59    4.70
   4 -19   3   41.80    4.40
  -4 -19   3   56.19    3.80
  -4 -19   3   47.20    3.50
  -4  19   3   62.69    5.00
  -4 -19   3   52.59    3.90
   4 -20   3   28.30    3.40
  -4 -20   3   29.10    3.00
  -4  20   3   29.20    2.90
  -4  20   3   32.20    3.00
  -4 -20   3   27.70    2.80
   4 -20   3   26.80    3.60
   4 -20   3   28.80    3.00
  -4  20   3   34.60    3.30
   4 -20   3   29.30    3.20
  -4 -20   3   24.30    2.30
  -4 -20   3   26.60    2.20
  -4  20   3   33.30    3.40
  -4 -20   3   28.00    2.50
  -4 -20   3   32.80    2.90
  -4 -21   3    4.30    1.20
  -4  21   3    3.30    1.10
  -4  21   3    4.30    1.20
   4 -21   3    5.80    1.50
   4 -21   3    6.10    1.70
   4 -21   3    4.20    1.30
  -4  21   3    1.90    0.90
   4 -21   3    4.80    1.60
  -4 -21   3    3.50    0.80
  -4 -21   3    5.00    1.00
  -4 -21   3    5.10    1.20
  -4 -22   3   11.10    1.60
  -4  22   3   11.00    1.60
   4 -22   3   12.20    1.90
  -4  22   3   10.50    1.60
   4 -22   3   11.20    2.10
   4  22  -3   11.90    1.70
   4 -22  -3   10.40    1.80
  -4  22   3    9.30    1.60
  -4 -22   3   11.00    1.60
   4 -22   3   14.30    2.20
  -4 -22   3   11.10    1.30
  -4 -22   3   10.80    1.30
  -4 -22   3   11.30    1.50
   4 -23   3   74.29    5.20
  -4  23   3   65.39    4.50
   4 -23  -3   65.59    4.70
  -4 -23   3   67.39    4.10
  -4  23   3   63.29    4.40
  -4 -23   3   72.19    4.60
   4 -23   3   67.89    4.70
  -4  23   3   67.99    4.40
  -4 -23   3   64.39    4.10
   4 -24   3  106.09    6.50
  -4  24   3  101.89    5.90
   4 -24  -3  105.89    6.20
   4  24  -3   99.19    6.00
  -4  24   3  113.19    6.10
  -4 -24   3  120.49    6.20
  -4  24   3   99.69    5.90
  -4 -24   3  102.39    5.60
  -4  25   3  134.59    7.00
   4 -25   3  143.79    7.30
  -4  25   3  122.49    6.60
   4 -25  -3  113.79    6.70
   4  25  -3  116.89    6.70
  -4  25   3  128.29    6.80
  -4 -25   3  142.19    6.90
  -4  25   3  122.09    6.60
  -4 -25   3  129.19    6.40
  -4  26   3  140.49    7.00
  -4 -26   3  142.79    6.80
   4 -26  -3  121.49    6.70
   4  26  -3  120.89    6.70
   4 -26   3  131.19    7.00
  -4  26   3  138.49    7.00
  -4  26   3  141.99    6.80
   4 -27  -3   57.99    3.80
  -4  27   3   75.09    4.00
   4 -27   3   75.99    4.10
  -4  27   3   77.59    4.10
   4  27   3   77.49    4.00
  -4 -27   3   81.09    4.10
  -4  27   3   81.09    4.20
   4 -27   3   64.39    3.90
  -4  28   3   65.89    3.50
  -4  28   3   71.49    3.60
   4  28   3   83.69    3.60
  -4  28   3   77.59    3.70
   4 -28   3   61.69    3.40
  -4 -28   3   73.59    3.50
   4 -28   3   63.99    3.50
  -4 -29   3   21.30    1.40
  -4  29   3   20.90    1.40
  -5   0   3   -0.60    0.60
  -5   0   3    0.20    0.70
  -5   0   3   -1.10    1.50
  -5   0   3    0.20    0.70
   5   0  -3    0.30    0.80
   5   0   3   -0.90    0.80
   5   0  -3   -0.40    0.60
   5   0   3    1.40    1.20
   5   0  -3    0.20    0.90
   5   0   3    2.90    1.50
  -5  -1   3   10.50    1.70
  -5   1   3    5.80    1.20
  -5   1   3    4.60    1.20
  -5  -1   3    6.30    1.30
  -5  -1   3    8.80    3.50
  -5  -1   3    5.00    1.20
  -5   1   3    5.50    1.20
  -5  -1   3    5.80    1.10
   5   1  -3    7.70    1.70
   5  -1  -3    9.50    1.70
   5   1   3    4.00    1.10
  -5  -1   3    8.40    3.20
   5   1  -3    6.40    1.40
   5  -1  -3    4.60    1.20
   5  -1   3    5.90    1.70
   5   1   3    3.70    1.70
   5   1  -3    8.60    1.60
   5  -1  -3    8.30    1.60
   5  -1   3    6.60    2.00
   5   1   3    7.50    2.20
  -5  -2   3   27.10    2.70
  -5   2   3   21.50    2.20
  -5   2   3   23.70    2.50
  -5  -2   3   25.50    5.60
  -5  -2   3   21.70    2.40
  -5   2   3   20.00    2.10
  -5  -2   3   25.40    2.30
   5   2   3   19.80    2.30
   5  -2  -3   25.60    2.80
  -5  -2   3   23.30    5.20
   5   2  -3   25.50    2.60
   5  -2  -3   23.20    2.40
   5  -2   3   27.30    3.70
   5   2   3   22.70    3.30
   5   2  -3   26.60    2.70
   5  -2  -3   25.30    2.70
   5  -2   3   23.00    2.90
   5  -2   3   22.60    3.50
   5   2   3   15.60    3.10
  -5   3   3   13.10    1.70
  -5  -3   3   13.30    2.00
  -5   3   3   13.60    1.90
  -5  -3   3   17.90    4.70
  -5  -3   3   11.70    1.90
  -5  -3   3   22.50    2.10
  -5   3   3   17.20    1.90
   5   3   3   14.30    1.90
   5  -3  -3   17.90    2.40
  -5  -3   3   12.90    3.90
  -5  -3   3   14.90    1.70
   5   3  -3   20.60    2.30
   5  -3  -3   15.80    2.00
   5  -3   3   10.80    2.80
   5   3   3   17.80    3.00
   5  -3  -3   17.40    2.30
   5  -3   3   20.30    3.20
  -5  -4   3   51.19    4.10
  -5   4   3   43.50    3.60
  -5   4   3   47.20    3.40
  -5  -4   3   45.70    7.60
  -5   4   3   51.89    8.00
  -5  -4   3   48.60    4.00
  -5  -4   3   44.90    3.60
  -5   4   3   44.60    3.30
   5   4   3   51.09    3.80
  -5  -4   3   45.10    7.40
  -5  -4   3   48.10    3.40
   5   4  -3   51.39    3.90
   5   4   3   45.70    5.00
   5  -4   3   37.00    5.20
   5  -4  -3   50.79    4.00
   5  -4   3   49.00    5.00
   5  -5   3   57.39    5.50
  -5   5   3   44.00    4.00
   5  -5   3   44.50    5.80
  -5  -5   3   59.79    4.00
   5   5  -3   51.99    4.20
  -5  -5   3   55.19    8.40
  -5   5   3   60.29    4.40
  -5  -5   3   53.79    4.40
  -5  -5   3   53.39    4.00
   5   5   3   56.59    4.20
  -5  -5   3   50.39    8.00
  -5   5   3   59.49    8.70
  -5  -5   3   59.49    4.60
  -5   5   3   52.49    3.90
  -5   5   3   59.79    3.80
  -5  -6   3   33.10    3.40
  -5   6   3   30.90    2.70
   5  -6  -3   30.00    3.10
   5  -6   3   33.10    4.60
  -5  -6   3   28.90    2.80
  -5   6   3   29.80    2.80
   5   6  -3   33.40    3.20
  -5  -6   3   27.80    6.00
  -5   6   3   25.60    2.80
  -5  -6   3   31.40    3.30
  -5  -6   3   31.60    3.00
   5   6   3   28.80    2.90
   5  -6   3   33.00    4.20
  -5  -6   3   26.60    5.80
   5   7   3  138.79    9.70
   5  -7  -3  134.59    8.20
   5  -7   3  105.09    9.00
  -5  -7   3  131.69    7.60
   5   7  -3  126.59    7.90
  -5   7   3  130.59    7.60
  -5  -7   3  132.79   13.90
  -5  -7   3  135.29   13.90
  -5   7   3  140.89    8.00
  -5  -7   3  135.89    8.40
  -5   7   3  118.39    7.80
  -5  -7   3  136.09    7.90
   5   7   3  120.59    7.60
   5  -7   3  143.09    9.60
  -5  -7   3  147.39    8.60
  -5   7   3  126.79    7.30
   5  -8   3   61.59    5.90
   5   8   3   39.00    4.80
  -5  -8   3   59.29    5.00
  -5   8   3   48.10    4.00
  -5   8   3   55.79    3.90
  -5  -8   3   44.40    4.10
   5   8   3   65.19    6.20
   5  -8  -3   53.99    4.50
   5  -8   3   52.29    5.60
  -5  -8   3   47.70    4.10
   5   8  -3   46.10    4.10
  -5   8   3   50.39    3.90
  -5  -8   3   63.09    9.20
   5   8   3   54.19    4.30
  -5  -8   3   45.70    8.20
  -5   8   3   46.10    4.00
  -5  -8   3   58.89    4.90
  -5   8   3   49.10    4.30
  -5  -8   3   52.49    4.30
   5   9   3   10.90    2.60
   5  -9   3    9.20    2.50
  -5  -9   3   12.30    2.30
  -5   9   3   10.20    1.70
  -5   9   3   10.40    1.80
  -5  -9   3    8.70    1.90
  -5   9   3   10.20    1.90
  -5  -9   3   11.40    2.50
  -5  -9   3    9.00    1.70
   5   9  -3    8.00    1.60
   5   9   3    7.20    1.60
  -5  -9   3   11.50    4.10
   5   9  -3   11.60    2.20
  -5  -9   3    5.70    1.70
  -5   9   3   11.30    1.90
  -5   9   3    7.10    1.50
   5  -9   3    9.20    2.30
   5   9   3   10.30    2.80
   5  -9  -3   12.50    2.20
  -5  -9   3    6.90    3.50
   5  10   3    3.60    1.70
   5 -10   3    2.80    1.60
  -5 -10   3    5.00    1.70
  -5  10   3    2.60    1.10
  -5  10   3    6.20    1.50
  -5 -10   3    5.50    1.60
  -5  10   3    6.80    1.60
  -5 -10   3    6.80    1.90
   5 -10   3    2.90    1.10
   5  10  -3    4.20    1.30
   5  10   3    2.70    1.20
  -5 -10   3    1.30    2.20
  -5  10   3    6.30    2.90
   5  10  -3    2.10    1.40
  -5  10   3    5.70    1.40
  -5 -10   3    3.70    1.60
  -5  10   3    5.20    1.20
   5 -10   3    3.60    1.70
   5  10   3    5.30    2.10
   5  10  -3    4.90    1.60
   5 -10  -3    2.90    1.20
  -5 -10   3    5.80    3.10
   5  11   3   -0.40    1.70
   5 -11   3    1.10    1.40
  -5  11   3    1.70    1.00
  -5  11   3    1.60    1.00
  -5 -11   3    3.30    1.50
  -5  11   3    2.40    1.00
  -5 -11   3    1.90    1.20
  -5 -11   3    1.40    1.30
  -5  11   3    1.80    1.10
   5 -11   3    0.80    0.90
   5  11  -3    0.80    1.00
   5  11   3    0.30    1.00
  -5 -11   3    2.70    2.60
  -5  11   3    3.90    2.50
  -5  11   3    0.90    0.70
  -5 -11   3   -0.80    1.70
  -5  11   3    2.50    1.10
   5 -11   3    1.50    1.50
   5  11   3    1.40    1.30
   5  11  -3    1.30    1.20
   5 -11  -3    0.70    0.90
  -5 -11   3    2.70    2.30
   5  12  -3   35.70    3.80
   5 -12  -3   38.40    4.00
   5 -12   3   38.90    4.20
   5  12   3   41.70    4.00
  -5  12   3   39.60    3.50
  -5 -12   3   38.40    3.60
  -5  12   3   28.90    6.60
   5 -12   3   38.20    4.10
   5  12   3   32.00    3.70
  -5 -12   3   24.50    5.80
  -5  12   3   29.00    3.40
  -5 -12   3   40.50    3.80
   5  12  -3   41.60    3.80
   5 -12   3   34.80    3.50
   5  12   3   35.20    4.00
  -5  12   3   45.90    4.00
  -5 -12   3   35.20    7.40
  -5 -12   3   30.80    3.40
  -5 -12   3   35.00    3.50
  -5  12   3   42.20    3.70
  -5  12   3   39.80    3.80
  -5  12   3   32.90    3.50
  -5  12   3   35.70    3.50
   5  13  -3   21.80    3.00
   5 -13   3   28.50    3.50
   5 -13  -3   20.40    3.10
   5  13   3   31.60    3.30
  -5 -13   3   28.70    3.00
  -5  13   3   24.20    2.70
  -5  13   3   37.30    7.50
   5  13  -3   25.00    3.00
  -5 -13   3   24.90    3.00
   5 -13   3   19.60    2.80
  -5  13   3   29.20    3.30
  -5  13   3   26.00    2.90
  -5 -13   3   24.20    2.90
  -5  13   3   27.80    3.20
  -5  13   3   25.90    3.10
  -5  13   3   24.10    3.00
  -5  13   3   24.20    2.90
  -5  14   3    6.00    1.70
   5 -14   3    2.20    1.20
   5  14  -3    2.00    1.10
   5 -14   3    5.60    1.70
  -5 -14   3    8.20    1.80
  -5 -14   3    6.20    1.50
  -5  14   3    8.50    1.90
  -5  14   3    9.30    1.80
  -5  14   3    5.50    1.70
  -5 -14   3    3.00    1.40
  -5  14   3    4.10    1.30
  -5  14   3    7.40    1.60
  -5 -14   3    4.30    1.40
   5 -14   3    5.40    1.80
   5  14  -3    5.20    1.80
   5  14   3    7.10    1.70
   5 -14  -3    6.60    1.90
   5  15   3   25.30    3.70
   5 -15   3   17.20    2.70
  -5  15   3   29.40    3.20
  -5  15   3   24.00    3.10
  -5 -15   3   31.40    3.00
   5  15  -3   24.60    3.00
   5 -15   3   24.10    3.40
  -5 -15   3   32.40    3.30
  -5  15   3   34.40    3.50
  -5  15   3   28.70    3.30
  -5 -15   3   25.50    2.70
  -5  15   3   32.60    3.60
   5  15  -3   26.50    3.50
   5 -15   3   30.70    3.40
   5 -15  -3   24.30    3.40
   5  15   3   24.70    2.80
  -5 -15   3   26.10    2.70
  -5  15   3   22.50    2.90
  -5  15   3   25.20    3.10
   5  16  -3   39.60    4.20
   5 -16  -3   30.10    3.90
   5  16   3   33.20    3.10
  -5  16   3   33.60    3.80
  -5 -16   3   30.00    3.00
  -5  16   3   35.20    3.70
   5  16   3   32.50    4.20
  -5  16   3   32.00    3.20
   5 -16   3   25.70    3.50
  -5 -16   3   35.30    3.50
   5 -16   3   30.10    3.90
  -5  16   3   33.70    3.60
  -5 -16   3   32.40    2.90
  -5  16   3   36.60    3.80
  -5 -16   3   34.80    3.90
  -5 -16   3   34.50    3.10
  -5 -16   3   36.30    3.30
   5 -17  -3   10.10    2.40
   5  17   3   16.60    2.00
   5  17  -3   12.10    2.30
   5  17  -3   15.40    2.50
  -5  17   3   10.30    2.00
  -5 -17   3   11.70    1.90
  -5  17   3   12.40    1.90
   5 -17   3   12.00    2.30
   5 -17   3   12.40    2.70
  -5 -17   3   10.90    1.90
  -5 -17   3   13.80    2.30
   5  17   3   11.10    2.60
  -5  17   3    9.30    2.00
  -5  17   3   10.00    2.20
  -5 -17   3   11.20    1.70
  -5 -17   3   12.60    1.80
  -5 -17   3   15.20    2.00
   5 -18  -3   38.30    4.10
  -5 -18   3   31.80    2.90
   5  18  -3   48.00    4.10
  -5  18   3   32.20    3.00
   5 -18   3   30.50    3.40
  -5 -18   3   33.50    2.90
   5 -18   3   29.60    3.80
  -5 -18   3   39.20    3.60
   5  18   3   31.30    3.90
  -5  18   3   31.80    3.60
  -5 -18   3   30.90    2.70
  -5  18   3   38.70    3.80
  -5 -18   3   36.40    3.00
  -5 -18   3   35.30    3.00
   5 -19  -3   48.10    4.60
  -5 -19   3   45.40    3.40
   5  19  -3   56.29    4.30
  -5  19   3   44.30    3.50
   5 -19   3   37.50    3.70
   5 -19   3   42.80    4.30
  -5 -19   3   46.50    3.80
  -5  19   3   44.50    3.50
   5  19   3   44.40    4.20
  -5 -19   3   42.30    3.20
  -5 -19   3   41.10    3.00
  -5  19   3   47.40    4.00
  -5  19   3   52.19    4.20
  -5 -19   3   44.70    3.30
  -5 -19   3   48.00    3.50
   5  20  -3    1.90    1.00
   5 -20  -3    2.50    1.20
   5  20  -3    2.70    1.10
  -5 -20   3    0.20    1.00
   5 -20   3    2.60    1.10
  -5  20   3    2.30    0.90
   5 -20   3    2.30    1.30
  -5 -20   3    2.90    1.00
  -5  20   3    2.80    0.90
   5  20   3    0.90    0.90
  -5  20   3    2.30    1.00
  -5 -20   3    1.10    0.60
  -5 -20   3    2.90    0.90
   5  21  -3    4.30    1.00
   5 -21  -3    5.30    1.30
   5  21  -3    4.50    1.20
  -5 -21   3    3.10    1.00
   5 -21   3    5.00    1.10
  -5  21   3    4.10    1.00
   5 -21   3    4.90    1.40
  -5 -21   3    5.30    1.10
  -5  21   3    4.30    0.90
   5  21   3    4.40    1.20
  -5 -21   3    5.20    0.90
  -5 -21   3    3.00    0.80
   5  22  -3    0.10    0.50
   5 -22  -3    0.40    0.60
   5  22  -3    0.70    0.60
   5  22   3   -0.20    0.60
  -5 -22   3    0.90    0.80
  -5  22   3   -0.10    0.60
   5 -22   3   -0.40    0.90
  -5  22   3    1.00    0.60
  -5 -22   3    0.60    0.50
  -5 -22   3   -0.10    0.50
  -5 -22   3    0.30    0.40
  -5  23   3    3.50    0.70
  -5 -23   3    3.00    0.90
  -5  23   3    3.10    0.80
   5 -23   3    3.00    1.00
  -5  23   3    2.50    0.80
   5  23   3    3.20    0.70
  -5 -23   3    4.00    1.00
   5  23   3    2.60    0.70
  -5  23   3    3.50    0.90
   5  23  -3    3.60    0.80
   5 -23  -3    2.90    0.90
  -5 -23   3    5.30    0.90
  -5 -24   3    8.80    1.30
   5  24   3    7.40    1.00
  -5  24   3    8.20    1.10
   5  24   3    7.50    1.00
  -5  24   3    7.80    1.00
   5 -24   3    7.70    1.20
  -5 -24   3    7.10    1.10
  -5  24   3    8.60    1.00
  -5  24   3    4.90    0.70
   5 -24  -3    6.60    1.00
  -5  25   3   15.70    1.30
  -5 -25   3   13.40    1.20
  -5  25   3   13.80    1.30
  -5  25   3   15.50    1.40
  -5 -25   3   14.00    1.40
   5  25   3   14.50    1.20
   5 -25  -3   12.30    1.20
   5  25   3   11.30    1.10
  -5  26   3   12.30    1.00
  -5 -26   3   11.20    0.90
  -5 -26   3   13.00    1.10
   6   0   3    0.30    1.10
   6   0  -3   -0.20    0.80
  -6   0   3    1.20    1.60
  -6   0   3    1.10    0.70
  -6   0   3    0.40    0.80
  -6   0   3    0.80    0.70
   6  -1  -3   34.40    3.10
   6   1   3   30.00    3.60
   6   1  -3   19.80    2.60
  -6  -1   3   29.90    6.10
  -6   1   3   25.40    5.60
  -6  -1   3   24.30    2.50
  -6   1   3   23.80    2.40
  -6  -1   3   24.20    2.60
  -6   1   3   23.50    2.50
  -6  -1   3   25.40    2.50
  -6   1   3   22.70    2.30
  -6   2   3   53.99    4.00
  -6  -2   3   51.79    4.00
  -6  -2   3   60.19    4.40
  -6   2   3   49.00    3.70
  -6  -2   3   49.10    3.90
   6  -2  -3   62.09    4.60
   6   2   3   45.10    4.90
   6   2  -3   57.79    4.40
  -6   2   3   71.59    9.60
  -6  -2   3   65.89    9.20
  -6   2   3   49.00    8.00
   6  -2  -3   65.89    5.10
   6  -2   3   40.30    5.30
  -6  -2   3   51.89    8.40
  -6  -3   3  185.88   16.50
  -6  -3   3  190.18    9.90
  -6   3   3  177.78   16.50
   6  -3   3  146.69   11.40
   6  -3  -3  205.08   10.90
  -6   3   3  173.58   16.30
  -6  -3   3  162.98   16.20
   6   3  -3  184.18   10.20
   6  -3  -3  180.68   10.20
   6   3   3  177.28   11.50
  -6   3   3  185.58    9.80
  -6  -3   3  179.48    9.90
  -6  -3   3  185.68   10.20
  -6   3   3  186.78    9.40
  -6  -4   3  239.28   12.30
  -6  -4   3  237.68   12.50
  -6   4   3  235.38   11.90
   6  -4  -3  248.28   13.00
   6  -4  -3  246.38   12.60
   6   4   3  230.48   14.10
  -6   4   3  234.38   12.00
   6   4  -3  240.68   12.60
   6  -4   3  189.98   13.60
  -6   4   3  232.68   12.40
  -6  -4   3  235.78   12.30
   6  -5  -3  237.98   12.80
   6   5   3  219.18   11.90
   6  -5  -3  237.28   12.60
   6   5   3  226.48   14.10
  -6   5   3  235.38   12.00
  -6  -5   3  239.28   12.40
  -6  -5   3  238.38   12.60
  -6   5   3  220.98   11.70
  -6   5   3  237.98   12.30
  -6  -5   3  239.08   11.70
  -6  -5   3  239.98   12.40
   6   6  -3  312.27   15.50
   6   6   3  287.37   15.00
   6  -6  -3  323.37   15.90
   6  -6  -3  299.27   15.60
   6   6   3  279.67   17.10
  -6   6   3  287.37   14.90
  -6   6   3  300.77   15.20
  -6  -6   3  304.57   15.50
  -6   6   3  295.87   14.60
  -6   6   3  311.17   15.40
  -6  -6   3  322.87   15.70
  -6   6   3  326.97   15.70
  -6  -6   3  306.47   14.80
  -6  -7   3  239.28   12.40
   6   7  -3  232.98   12.50
   6   7   3  208.98   12.00
   6  -7  -3  226.68   12.60
   6  -7  -3  237.68   12.80
   6   7  -3  218.38   12.80
  -6  -7   3  238.78   11.80
  -6   7   3  223.28   11.90
  -6   7   3  250.87   12.50
  -6  -7   3  242.48   12.70
  -6   7   3  249.58   12.70
  -6  -7   3  247.88   12.20
  -6   7   3  238.38   12.30
  -6  -7   3  240.38   12.70
  -6   7   3  230.38   11.60
  -6   8   3  142.09    8.70
  -6  -8   3  156.68    8.80
   6   8  -3  150.18    9.00
  -6   8   3  152.58    9.00
   6   8   3  140.19    8.70
   6   8  -3  146.09    9.40
   6  -8  -3  162.68    9.40
  -6  -8   3  159.78    8.60
  -6   8   3  161.38    8.70
  -6  -8   3  161.98    9.50
  -6   8   3  154.18    8.90
  -6   8   3  157.18    9.00
  -6  -8   3  164.18    9.50
  -6   8   3  160.08    9.20
  -6  -8   3  168.18    8.90
  -6  -9   3   23.00    3.00
  -6   9   3   21.40    2.50
  -6   9   3   20.80    2.60
   6   9   3   20.50    2.50
   6   9  -3   18.70    2.60
   6   9   3   24.50    4.00
   6   9  -3   22.60    3.00
   6  -9  -3   18.10    2.70
  -6   9   3   18.80    2.20
  -6  -9   3   16.90    2.30
  -6   9   3   17.80    2.40
  -6   9   3   18.20    2.40
  -6  -9   3   27.50    3.30
  -6   9   3   19.40    2.70
  -6  -9   3   21.30    2.60
  -6  10   3    9.70    1.70
  -6 -10   3   10.20    2.00
  -6  10   3   13.90    2.10
   6  10  -3   11.80    2.00
   6  10   3    9.90    1.80
   6  10   3   16.10    2.90
   6  10  -3   13.50    2.30
  -6  10   3    9.20    1.60
  -6  10   3    9.90    1.80
  -6 -10   3   10.10    2.00
  -6  10   3    8.10    1.80
  -6 -10   3   11.90    2.00
  -6  10   3   11.50    1.90
  -6 -10   3   11.40    2.10
  -6  10   3    9.40    1.90
  -6 -11   3    6.70    1.60
  -6 -11   3    6.20    1.70
  -6  11   3    2.40    1.10
  -6  11   3    1.70    1.00
   6  11  -3    3.80    1.30
  -6 -11   3    3.50    1.20
   6  11   3    2.40    1.20
   6  11   3    3.00    1.40
   6  11  -3    3.20    1.40
   6  11  -3    2.00    1.40
  -6  11   3    3.10    1.00
  -6 -11   3    2.60    1.40
  -6  11   3    2.20    1.10
  -6  11   3    3.70    1.40
  -6  11   3    5.00    1.30
  -6 -11   3    3.90    1.30
  -6  11   3    3.80    1.30
  -6  12   3  109.19    7.10
  -6 -12   3  119.59    7.30
  -6 -12   3  148.09    7.80
  -6  12   3  128.49    7.70
   6  12  -3  122.49    7.60
  -6 -12   3  123.79    7.20
  -6  12   3  122.59    7.60
   6  12   3   92.59    7.10
   6  12  -3  116.59    7.90
   6  12   3  144.29    8.10
  -6 -12   3  115.99    7.10
  -6  12   3  125.29    7.70
   6  12  -3  140.09    8.50
  -6  12   3  109.59    7.60
  -6 -12   3  110.99    7.00
  -6  12   3  109.99    7.20
  -6  12   3  120.29    7.60
   6  13  -3  111.49    7.00
  -6 -13   3  105.99    6.40
  -6  13   3  101.49    6.70
   6  13   3   80.99    6.50
   6 -13  -3  101.29    7.10
   6  13  -3  118.49    7.60
   6  13   3  113.69    6.80
  -6  13   3   93.89    6.70
  -6 -13   3  111.19    6.40
   6  13  -3  123.59    7.80
  -6 -13   3  101.79    6.30
  -6  13   3   98.59    6.50
  -6  13   3  101.49    6.80
  -6 -13   3  102.29    6.40
  -6 -13   3  109.29    6.60
  -6  13   3  108.99    6.90
  -6 -14   3   77.69    5.20
  -6 -14   3   86.29    5.50
  -6  14   3   79.79    5.70
   6  14  -3   94.29    6.10
  -6 -14   3   83.29    5.40
  -6  14   3   81.79    5.80
   6  14   3   63.09    5.40
  -6  14   3   83.39    5.90
  -6 -14   3   74.09    5.10
   6  14  -3  111.19    7.10
  -6  14   3   85.19    5.60
  -6  14   3   80.59    5.80
  -6 -14   3   85.39    6.10
   6  14  -3   87.59    6.40
   6 -14  -3   77.39    6.00
   6  14   3   88.29    5.60
   6  15  -3  207.38   11.30
   6 -15  -3  183.38   11.20
   6  15   3  205.78   10.50
  -6 -15   3  192.28   10.10
  -6  15   3  194.48   10.90
  -6  15   3  203.78   11.10
  -6 -15   3  182.58   10.00
  -6  15   3  192.98   10.90
  -6 -15   3  198.28   10.30
  -6 -15   3  194.48   10.30
  -6 -15   3  222.68   11.40
  -6 -16   3  172.98    9.00
   6  16  -3  178.48    9.40
   6 -16  -3  161.38    9.90
  -6  16   3  168.38    9.80
  -6 -16   3  169.28    8.70
  -6  16   3  157.08    9.50
   6  16  -3  200.28   10.20
  -6  16   3  182.28    9.80
  -6 -16   3  157.38    8.70
  -6 -16   3  164.08    8.70
  -6  16   3  177.78    9.80
  -6 -16   3  178.18    9.50
  -6 -17   3  110.79    6.20
   6  17  -3  113.09    6.50
   6 -17  -3  107.39    7.20
  -6 -17   3  111.59    6.10
   6  17  -3  122.99    7.00
  -6  17   3  108.49    6.70
  -6 -17   3  102.59    5.90
  -6 -17   3  100.59    5.90
  -6  17   3  120.19    7.10
  -6  17   3  125.89    7.20
  -6 -17   3  100.29    6.30
  -6  18   3   74.79    4.70
  -6 -18   3   82.29    4.80
  -6 -18   3   92.89    5.00
   6  18  -3   86.79    5.10
   6 -18  -3   86.09    5.70
  -6 -18   3   90.39    4.90
   6  18  -3   89.19    5.40
  -6  18   3   90.09    5.40
  -6 -18   3   80.09    4.70
  -6 -18   3   73.89    4.50
  -6  18   3   87.39    5.50
  -6  18   3   82.59    5.30
  -6 -18   3   79.89    4.90
  -6  19   3   36.00    2.70
  -6 -19   3   43.00    2.90
  -6 -19   3   46.40    3.00
   6  19  -3   46.20    3.10
   6 -19  -3   45.00    3.50
   6  19  -3   47.30    3.30
  -6  19   3   42.10    3.20
  -6 -19   3   40.60    2.80
  -6  19   3   45.70    3.30
  -6 -19   3   38.00    2.70
   6  20  -3   20.30    1.80
  -6 -20   3   25.10    1.90
  -6  20   3   18.80    1.60
  -6 -20   3   20.50    1.90
  -6  20   3   24.40    2.10
  -6  21   3    2.00    0.50
  -6 -21   3    1.70    0.80
  -6  21   3    2.30    0.70
   6  21  -3    1.00    0.50
   6 -22  -3    2.20    0.60
  -6  22   3    2.40    0.60
  -6 -22   3    1.90    0.50
  -6 -22   3    2.90    0.70
  -6  22   3    3.30    0.70
  -6  23   3   35.30    2.00
  -6 -23   3   22.90    1.80
  -6  23   3   33.30    2.00
   6 -23  -3   26.90    1.80
   7   0  -3   -0.40    1.10
   7   0  -3    0.60    1.10
  -7   0   3    0.20    0.60
  -7   0   3   -0.60    0.70
   7   1  -3   -0.30    0.80
   7   1  -3    0.90    1.20
   7   1  -3    0.80    1.30
  -7   1   3    1.80    0.80
  -7   1   3    2.10    0.90
  -7  -1   3    0.30    0.60
  -7  -1   3   -0.60    0.70
  -7   1   3   -0.40    0.70
   7   2  -3    0.30    1.00
   7   2  -3    0.30    1.00
   7   2  -3   -0.40    1.50
  -7   2   3   -0.40    0.60
  -7   2   3   -0.20    0.70
  -7  -2   3    0.20    0.60
  -7   2   3    0.20    0.60
  -7  -2   3    0.20    0.60
   7   3  -3   12.50    2.10
   7   3  -3   16.10    2.50
   7   3  -3   15.40    3.20
  -7   3   3   14.90    1.80
  -7   3   3   14.70    2.00
  -7  -3   3   15.40    1.80
  -7   3   3   13.00    2.00
  -7  -3   3   15.50    2.00
  -7   3   3   13.70    1.70
  -7  -3   3   12.10    1.70
  -7  -4   3    2.50    0.90
   7   4  -3    2.60    1.20
   7   4  -3    3.60    1.40
   7   4  -3    4.10    2.20
  -7   4   3    2.60    0.80
  -7  -4   3    2.00    0.80
  -7   4   3    1.10    0.90
  -7   4   3    1.00    0.70
  -7   4   3    1.60    0.70
  -7   4   3    4.80    1.20
  -7  -4   3    3.40    1.10
  -7  -4   3    2.70    0.90
  -7  -5   3    1.60    0.80
   7   5  -3   -0.30    1.00
   7   5  -3    3.00    1.40
   7   5  -3    4.50    2.20
   7  -5  -3    1.20    0.80
  -7   5   3    1.70    0.80
  -7   5   3    1.40    0.80
  -7  -5   3    2.90    1.00
  -7   5   3    2.70    1.00
  -7   5   3    2.70    1.00
  -7  -5   3    1.90    1.00
  -7  -5   3    0.60    0.70
  -7   5   3    2.20    1.00
  -7   6   3   10.00    1.70
   7   6  -3    9.60    1.80
   7   6   3    8.00    2.20
   7   6  -3   16.50    3.10
   7  -6  -3   15.80    2.20
  -7   6   3   13.70    2.00
  -7   6   3   10.20    1.50
  -7  -6   3   11.20    1.70
  -7   6   3   12.80    1.80
  -7   6   3   15.00    2.10
  -7   6   3   10.90    1.70
  -7  -6   3   14.70    2.10
  -7  -6   3    9.30    1.70
  -7   7   3    5.30    1.30
   7   7  -3    6.60    1.50
  -7   7   3    5.90    1.10
   7   7  -3    7.30    1.70
  -7   7   3   10.40    1.70
  -7  -7   3    7.60    1.50
  -7   7   3    7.20    1.40
  -7   7   3    8.80    1.60
  -7   7   3    5.90    1.30
  -7  -7   3    6.80    1.50
  -7  -7   3    6.00    1.40
   7   7   3    3.40    2.00
   7   7  -3    7.00    2.10
   7  -7  -3    6.00    1.40
   7   8   3    3.80    1.80
   7   8  -3    0.30    1.20
   7  -8  -3    2.50    1.00
   7   8  -3    1.70    1.20
  -7   8   3    0.50    0.50
  -7   8   3    1.40    0.80
  -7  -8   3    1.80    1.10
  -7   8   3    2.50    0.90
  -7   8   3    1.20    0.80
  -7  -8   3    0.90    0.80
  -7   8   3    0.50    0.90
   7   8  -3    1.20    0.90
  -7  -8   3    1.20    0.90
  -7  -8   3    0.50    0.90
  -7   8   3    0.70    0.70
  -7   8   3    1.50    0.70
   7   9  -3    0.30    1.20
   7  -9  -3    1.20    0.90
   7   9  -3    0.90    1.00
  -7   9   3    0.90    0.80
  -7   9   3   -0.50    0.70
  -7  -9   3    0.20    0.80
  -7   9   3    0.20    0.60
  -7  -9   3    0.50    0.70
  -7   9   3    0.80    1.00
   7   9  -3    0.90    0.90
  -7   9   3    0.70    0.70
  -7   9   3   -0.60    0.60
  -7  -9   3    0.50    0.80
  -7  -9   3   -0.50    0.80
  -7   9   3    0.90    0.80
   7  10  -3    0.80    1.00
   7 -10  -3    0.20    0.80
   7  10  -3   -0.30    0.90
  -7  10   3    0.20    0.60
  -7  10   3   -0.40    0.70
  -7 -10   3   -0.20    0.80
  -7  10   3    0.20    0.60
  -7  10   3    0.30    0.80
   7  10  -3    0.20    0.90
  -7  10   3   -0.20    0.70
  -7  10   3    1.20    0.80
  -7 -10   3    0.20    0.70
  -7 -10   3   -0.20    0.70
  -7  10   3   -0.20    0.80
   7 -11  -3    1.00    0.90
   7  11  -3   -0.50    1.00
   7  11  -3   -0.60    0.90
  -7  11   3   -0.60    0.70
  -7  11   3    0.20    0.70
  -7 -11   3    0.20    0.70
  -7  11   3    0.60    0.70
  -7  11   3    1.10    0.80
  -7 -11   3    0.20    0.60
  -7 -11   3    0.20    0.60
  -7  11   3    0.40    0.60
   7  11  -3    0.20    0.80
  -7  11   3   -0.30    0.70
  -7  12   3    1.00    0.90
   7 -12  -3    0.50    0.90
   7  12  -3    2.10    1.00
   7  12  -3    1.70    1.00
  -7  12   3    1.00    0.70
  -7 -12   3    0.20    0.60
  -7  12   3    1.20    0.80
  -7 -12   3    2.90    1.10
  -7  12   3    1.80    0.90
  -7 -12   3    1.00    0.70
  -7  12   3    1.90    0.90
  -7  13   3    0.70    0.80
   7  13  -3   -0.20    0.70
   7 -13  -3    0.20    0.90
   7  13  -3   -0.90    1.20
  -7  13   3    0.20    0.50
  -7  13   3   -0.20    0.60
  -7  13   3   -0.20    0.70
  -7 -13   3   -0.30    0.50
  -7 -13   3   -0.20    0.80
  -7 -13   3   -0.20    0.50
  -7 -14   3   11.90    1.40
  -7 -14   3   11.40    1.50
  -7  14   3   10.00    1.60
  -7  14   3   10.40    1.60
  -7  14   3   10.40    1.60
  -7 -14   3    9.40    1.20
  -7 -14   3   10.30    1.30
   7  14  -3   12.20    1.60
   7 -14  -3   10.40    1.70
   7  15  -3    4.10    1.00
   7 -15  -3    3.90    1.20
  -7  15   3    2.70    1.00
  -7 -15   3    4.10    0.80
  -7  16   3    1.50    0.70
   7 -16  -3    2.10    0.80
  -7  17   3    8.40    1.10
   7  17  -3    7.90    1.00
   7 -17  -3    8.30    1.10
  -7  18   3    0.90    0.40
   7  18  -3    0.80    0.40
   7 -18  -3    1.40    0.50
  -8   0   3    0.10    0.60
   8   0  -3    1.10    1.00
  -8   1   3    6.60    1.20
   8   1  -3   12.80    1.80
   8   1  -3   10.90    1.80
  -8  -1   3    5.10    1.00
   8   2  -3    9.70    1.60
  -8   2   3    7.70    1.30
   8   2  -3   12.20    1.90
   8  -3  -3   54.79    4.00
   8   3  -3   45.20    3.60
   8   3  -3   57.39    4.00
   8  -4  -3   68.79    5.00
   8   4  -3   72.79    4.80
   8   4  -3   75.59    5.00
   8   5  -3   60.69    4.20
   8  -5  -3   59.09    4.40
   8   5  -3   56.89    4.10
   8  -6  -3   99.59    6.20
   8   6  -3   83.59    5.90
   8   6  -3   97.69    5.80
   8  -7  -3   82.59    5.00
   8   7  -3   88.59    5.00
   8   8  -3   18.50    2.00
  -8  -8   3   20.10    2.00
   8  -9  -3    6.90    1.00
  -8  -9   3    5.00    0.90
   8   9  -3    5.30    1.00
   8  10  -3    2.20    0.60
   8  11  -3    1.50    0.50
   0   0   4  352.76   17.40
   0   0   4  322.47   18.80
   0   0   4  340.67   16.50
   0   0   4  323.67   16.20
   0  -1   4 1358.06   58.59
   0   1   4 1325.17   58.79
   0  -1   4 1295.47   60.09
   0   1   4 1236.18   60.19
   0  -1   4 1303.97   57.59
   0   1   4 1286.97   57.49
   0  -1   4 1345.57   57.39
   0   1   4 1322.77   57.59
   0  -2   4  365.16   17.70
   0   2   4  351.56   18.10
   0   2   4  335.97   16.90
   0  -2   4  382.16   19.50
   0  -2   4  326.07   16.80
   0   3   4  458.75   21.30
   0  -3   4  450.35   23.70
   0   3   4  459.45   22.00
   0  -3   4  472.65   22.50
   0   3   4  466.65   23.30
   0   4   4  182.88    9.60
   0  -4   4  184.08   13.20
   0   4   4  193.48   13.60
   0   4   4  183.88    9.70
   0  -4   4  169.88   11.30
   0   4   4  186.28   11.50
   0   4   4  186.08    9.90
   0  -5   4   14.60    2.70
   0   5   4   11.50    1.70
   0   5   4   12.80    1.80
   0   5   4   14.50    2.70
   0   5   4   15.80    3.50
   0  -5   4   12.50    3.10
   0  -5  -4    8.70    2.80
   0   5   4    9.70    1.60
   0  -6   4    9.40    2.20
   0   6   4    7.70    2.00
   0   6   4    5.90    2.00
   0   6   4    8.00    1.40
   0  -6   4    3.70    1.40
   0   6   4    5.70    1.30
   0   6   4    3.00    1.90
   0  -6   4    4.80    2.10
   0  -6  -4    5.30    2.30
   0  -6   4    7.40    2.10
   0   6   4    6.60    1.40
   0   7   4  402.26   19.80
   0   7   4  368.76   20.70
   0  -7   4  414.16   20.40
   0   7   4  347.07   20.10
   0  -7   4  348.87   18.90
   0   7   4  397.16   18.50
   0   7   4  393.76   18.90
   0   7   4  389.86   18.60
   0  -7   4  379.86   22.70
   0  -7  -4  388.46   23.60
   0   7   4  333.97   22.80
   0  -7   4  403.56   20.40
   0  -8   4  195.58   10.20
   0   8   4  167.68   11.30
   0   8   4  234.08   11.40
   0   8   4  171.08   12.30
   0  -8   4  194.68   12.00
   0   8   4  188.78   10.20
   0   8   4  180.78   11.90
   0   8   4  199.18   10.70
   0  -8   4  175.78   11.50
   0  -8   4  206.88   14.50
   0  -8  -4  200.08   15.10
   0   8   4  174.18   14.70
   0  -9   4 1109.79   48.20
   0   9   4 1026.70   49.99
   0   9   4 1128.49   49.50
   0  -9   4 1178.18   50.59
   0   9   4  960.70   50.89
   0   9   4 1102.69   48.30
   0   9   4  979.10   50.19
   0   9   4 1101.59   48.90
   0   9  -4 1112.39   54.29
   0  -9   4 1163.48   50.29
   0  -9   4 1118.89   54.29
   0  -9  -4 1164.18   55.79
   0   9   4 1065.39   55.09
   0 -10   4  913.91   40.30
   0  10   4  828.42   42.30
   0  10   4  899.81   41.80
   0  10   4  892.21   43.50
   0 -10   4  910.01   42.20
   0  10   4  937.81   40.50
   0  10   4  954.40   42.90
   0  10   4  865.11   41.20
   0  10  -4  855.31   46.60
   0 -10   4  945.51   42.20
   0 -10   4  892.31   46.30
   0 -10  -4  916.51   48.00
   0  10   4  928.61   48.20
   0  11   4  656.23   36.20
   0 -11   4  800.52   34.60
   0  11   4  743.43   36.10
   0  11   4  837.72   38.20
   0 -11   4  746.53   35.90
   0  11   4  776.12   34.60
   0  11   4  755.72   35.60
   0  11  -4  750.62   41.10
   0 -11   4  782.42   36.10
   0 -11   4  769.32   41.00
   0 -11  -4  776.12   42.90
   0  11   4  777.62   42.80
   0  12   4  217.68   14.30
   0 -12   4  242.68   12.60
   0  12   4  230.68   14.00
   0 -12   4  250.27   13.10
   0 -12   4  229.78   13.60
   0  12   4  293.37   15.60
   0  12   4  252.37   12.70
   0  12   4  229.48   13.60
   0  12  -4  224.98   18.10
   0 -12   4  261.17   13.90
   0  12   4  239.88   19.40
   0 -12   4  254.37   18.30
   0 -12  -4  212.88   18.60
   0  13   4  774.02   37.50
   0 -13   4  783.42   34.90
   0  13   4  696.93   36.60
   0 -13   4  814.32   35.50
   0 -13   4  771.82   35.70
   0  13   4  850.61   37.10
   0 -13   4  764.62   36.00
   0  13   4  771.92   34.90
   0  13   4  710.53   36.10
   0  13  -4  809.72   43.50
   0  13   4  696.03   43.50
   0 -13  -4  757.72   44.40
   0 -13   4  837.52   43.00
   0 -13   4  752.62   34.40
   0 -13   4  768.32   36.00
   0  14   4   19.30    3.60
   0 -14   4   32.90    3.10
   0 -14   4   18.20    2.90
   0  14   4   29.10    3.50
   0 -14   4   17.10    3.00
   0 -14   4   24.00    3.20
   0  14   4   26.70    2.80
   0 -14   4   21.80    2.80
   0  14   4   20.10    3.50
   0  14  -4   13.20    4.70
   0  14  -4   22.30    5.20
   0 -14  -4   27.40    6.40
   0  14   4   28.20    6.20
   0 -14   4   27.70    5.80
   0  14   4   18.50    3.10
   0 -15   4    0.80    1.00
   0  15   4    2.30    1.60
   0 -15   4    3.90    1.70
   0  15   4    1.30    1.10
   0 -15   4    3.20    1.50
   0  15   4    2.00    1.00
   0  15  -4   -1.30    1.30
   0  15  -4    2.50    2.70
   0  15   4    1.30    1.20
   0 -15  -4    4.40    2.80
   0  15   4    5.70    3.00
   0 -15   4    6.10    3.30
   0 -15   4    2.40    1.10
   0  15   4    3.40    1.90
   0  16   4   24.90    3.30
   0 -16   4   24.20    2.90
   0 -16   4   23.40    2.90
   0  16   4   33.30    4.40
   0 -16   4   19.90    3.00
   0 -16   4   21.70    3.30
   0  16   4   20.90    2.70
   0  16  -4   16.10    5.40
   0  16  -4   21.10    5.80
   0  16   4   28.60    3.90
   0 -16  -4   20.00    6.20
   0  16   4   22.30    6.10
   0 -16   4   25.50    6.10
   0 -17   4  116.69    7.30
   0 -17   4  109.39    7.60
   0 -17   4  121.39    8.00
   0  17   4  103.69    7.00
   0  17   4  134.39    9.20
   0  17  -4  109.49   13.90
   0  17   4   95.59   13.30
   0 -17  -4   89.79   13.60
   0 -17   4  131.79   14.90
   0  17   4  122.49    7.90
   0 -17   4  119.99    7.40
   0 -18   4   57.99    4.50
   0 -18   4   60.79    4.90
   0 -18   4   48.20    4.70
   0  18   4   61.29    4.50
   0  18  -4   59.59    9.70
   0 -18  -4   43.10    9.40
   0  18   4   60.29   10.30
   0 -18   4   52.39    8.80
   0  18   4   59.99    4.80
   0 -18   4   53.99    4.50
   0  18   4   57.29    5.70
   0 -19   4  481.75   22.10
   0 -19   4  459.65   22.30
   0  19   4  443.16   21.80
   0 -19   4  475.75   21.80
   0  19   4  447.96   32.80
   0 -19   4  485.35   31.00
   0 -19   4  449.46   21.60
   0 -19  -4  408.36   29.60
   0  20   4  163.58    9.00
   0 -20   4  157.58    9.10
   0 -20   4  160.48    9.40
   0 -20   4  152.08    8.80
   0 -20   4  158.98    8.90
   0 -21   4  569.64   26.40
   0  21   4  553.74   26.30
   0 -21   4  559.44   26.00
   0  21   4  584.94   27.00
   0 -21   4  599.04   26.50
   0 -21   4  591.14   26.60
   0 -22   4  267.27   13.50
   0  22   4  284.47   14.00
   0 -22   4  272.97   13.50
   0  22   4  273.17   13.40
   0  23  -4  266.27   13.60
   0 -23   4  258.77   12.70
   0  23   4  257.47   13.10
   0 -23   4  253.47   12.70
   0 -24   4  112.49    6.40
   0  24  -4  125.19    7.20
   0 -24  -4  113.89    6.80
   0  24   4  115.09    6.80
   0  24   4  112.69    6.70
   0 -24   4  114.29    6.50
   0 -25   4   30.70    2.60
   0  25   4   32.90    2.80
   0 -25   4   34.60    2.70
   0  25   4   34.50    2.90
   0 -25  -4   35.00    3.00
   0  25  -4   33.90    3.10
   0  26   4    5.40    1.10
   0 -26   4    3.50    0.90
   0 -26   4    4.80    1.00
   0  26   4    5.50    1.10
   0  26  -4    7.30    1.40
   0  26   4    5.40    0.90
   0 -26  -4    5.60    1.20
   0  27   4   30.80    2.30
   0  27  -4   25.50    2.20
   0 -27  -4   30.60    2.30
   0  27   4   20.70    1.80
   0 -27   4   24.30    2.00
   0  28  -4   22.00    1.90
   0 -28  -4   19.00    1.80
   0 -28   4   22.90    1.70
   0  28   4   18.40    1.50
   0  28   4   25.00    1.90
   0  29  -4  161.08    7.60
   0 -29   4  150.78    7.40
   0  29   4  164.78    7.60
   0  30  -4   49.10    2.70
  -1   0   4   68.89    4.80
  -1   0   4   76.19    5.60
  -1   0   4   75.39    5.70
  -1   0   4   68.29    8.50
  -1   0   4   71.49    5.30
   1   0   4   75.79    4.50
   1   0   4   59.29    5.80
  -1   0   4   71.09    5.40
   1   0   4   79.79    5.40
   1   0   4   80.19    4.80
  -1   0   4   70.99    4.80
  -1   0   4   67.69    4.90
  -1   1   4   18.00    2.50
  -1  -1   4   28.30    2.60
  -1   1   4   25.80    2.50
  -1  -1   4   16.90    4.20
  -1   1   4   21.30    4.60
  -1  -1   4   23.60    2.50
  -1   1   4   27.10    2.60
  -1   1   4   25.90    3.70
  -1   1   4   28.00    3.10
   1   1   4   28.90    2.40
  -1   1   4   26.90    3.10
   1  -1   4   26.50    3.50
   1   1   4   25.90    3.60
   1  -1   4   26.50    2.30
   1  -1   4   24.30    2.90
   1   1   4   27.10    2.80
   1  -1   4   25.00    2.40
   1   1   4   28.20    2.60
  -1  -1   4   30.00    3.20
  -1   1   4   22.80    2.80
  -1  -1   4   30.60    3.40
  -1   1   4   26.70    3.20
  -1  -1   4   25.30    2.70
  -1   1   4   29.50    2.80
  -1   2   4   44.50    3.50
  -1  -2   4   44.60    3.40
  -1  -2   4   46.60    6.90
  -1   2   4   37.10    5.90
   1  -2   4   45.20    3.30
  -1  -2   4   41.90    3.40
  -1   2   4   47.30    3.70
  -1  -2   4   48.50    4.80
  -1   2   4   33.60    4.50
  -1   2   4   46.60    4.20
   1   2   4   50.29    3.90
  -1   2   4   41.00    3.90
   1   2   4   47.10    3.30
   1  -2   4   47.40    4.60
   1   2   4   34.90    4.30
  -1   2   4   41.10    4.10
   1  -2   4   49.99    3.30
   1  -2   4   52.69    4.20
  -1  -2   4   39.90    3.50
  -1   2   4   39.30    3.60
  -1  -2   4   48.50    4.20
  -1   2   4   39.30    3.90
  -1  -2   4   46.90    4.30
  -1   2   4   39.50    4.00
   1  -3   4   13.70    1.70
  -1  -3   4   17.80    2.00
  -1   3   4   17.40    2.20
   1   3   4   14.50    2.30
  -1   3   4   15.00    2.40
  -1  -3   4   14.70    2.30
  -1   3   4   12.70    2.10
  -1   3   4   19.10    3.30
  -1   3   4   17.70    2.60
  -1  -3   4   17.00    2.30
  -1   3   4   19.40    2.50
   1  -3   4   16.20    2.70
   1   3   4   14.50    1.70
   1  -3   4   16.70    1.80
   1  -3   4   17.10    2.50
  -1  -3   4   14.70    4.10
  -1   3   4   16.10    3.90
  -1   3   4   18.70    2.20
  -1  -3   4   15.40    1.90
  -1   3   4   14.70    1.80
  -1  -3   4   18.30    2.20
  -1  -3   4   19.40    2.40
  -1   3   4   14.40    2.10
  -1   3   4   14.90    2.10
  -1  -4   4   14.10    3.20
   1  -4   4   23.70    4.10
  -1   4   4   19.10    2.10
   1  -4   4   22.30    2.20
  -1  -4   4   18.60    3.40
  -1   4   4   19.30    2.40
   1   4   4   19.50    2.60
  -1   4   4   20.20    2.20
  -1  -4   4   16.80    2.80
  -1   4   4   17.50    2.80
  -1   4   4   17.40    3.30
  -1   4   4   25.30    2.80
   1  -4   4   24.60    3.00
  -1  -4   4   25.10    2.70
   1   4   4   24.10    2.20
  -1   4   4   23.60    2.50
  -1  -4   4   22.70    2.30
  -1   4   4   15.70    3.70
  -1  -4   4   14.40    4.40
  -1  -4   4   19.40    2.80
  -1   4   4   22.20    2.90
  -1   4   4   23.10    2.60
  -1  -4   4   20.10    2.70
  -1   4   4   18.90    2.40
   1  -5   4    0.70    0.90
   1   5   4    0.70    1.00
  -1   5   4    0.70    1.40
  -1  -5  -4    1.40    1.50
   1  -5  -4    0.80    1.00
  -1  -5   4    0.70    1.30
  -1   5   4    0.60    0.60
   1  -5   4    0.70    0.60
   1   5   4    0.70    0.70
  -1  -5   4   -1.90    1.90
   1   5   4    0.30    0.90
  -1   5   4    0.30    0.80
  -1  -5   4    0.40    1.00
  -1   5   4    0.20    0.50
  -1   5   4    0.50    1.40
  -1   5   4    0.40    0.90
   1  -5   4    0.80    1.40
  -1  -5   4   -0.30    1.00
  -1  -5   4    0.30    0.70
   1  -5   4   -0.70    1.00
   1   5   4    0.70    0.80
   1   5   4    1.80    0.80
  -1   5   4   -0.30    0.80
  -1   5   4    0.50    0.70
  -1  -5   4    0.40    0.50
  -1   5   4   -0.30    1.00
  -1  -5   4    1.10    2.10
  -1  -5   4    0.90    0.70
  -1   5   4    0.30    0.70
  -1  -5   4    0.30    1.10
  -1   5   4    0.50    0.70
   1   6   4    8.50    3.00
  -1   6   4   12.00    3.30
  -1  -6   4   14.40    3.30
   1  -6   4   18.70    3.70
  -1  -6  -4   14.50    3.40
   1  -6  -4   16.60    3.80
  -1  -6   4   20.40    3.50
   1  -6   4   14.60    1.80
   1   6   4   16.70    2.60
  -1   6   4   14.00    2.30
   1  -6   4   16.60    2.20
  -1  -6   4   15.40    2.60
  -1   6   4   13.40    1.90
   1  -6   4   15.20    2.90
  -1  -6   4   14.60    2.30
  -1   6   4   12.40    2.80
  -1   6   4   14.70    2.70
   1   6   4   16.00    2.10
   1  -6   4   19.00    2.90
  -1  -6   4   15.20    2.20
  -1   6   4   15.80    2.00
   1   6   4   18.60    2.30
  -1   6   4   13.80    2.00
  -1  -6   4   15.20    2.00
  -1   6   4   12.90    2.20
  -1   6   4   16.00    2.30
  -1  -6   4   19.20    2.80
  -1   6   4   12.30    2.00
  -1  -7   4    5.00    2.20
   1  -7   4    8.60    2.90
   1   7   4    2.50    1.80
  -1   7   4    4.80    2.30
  -1  -7  -4    6.90    2.60
   1  -7  -4    8.40    2.80
   1  -7   4    7.40    1.20
   1   7   4    3.80    1.20
  -1  -7   4    5.70    2.30
  -1   7   4    6.80    1.40
   1  -7   4    7.40    1.50
   1   7   4    8.30    2.10
  -1   7   4    3.90    1.40
  -1  -7   4    5.90    1.70
  -1   7   4    7.00    1.50
   1  -7   4    4.40    1.70
  -1  -7   4    7.00    1.80
  -1   7   4    5.40    2.10
   1   7   4    5.70    1.40
   1  -7   4    7.90    1.80
  -1  -7   4    6.10    1.50
  -1   7   4    6.50    1.40
  -1   7   4    5.80    1.60
  -1   7   4    6.80    1.60
  -1  -7   4    5.20    1.60
  -1   7   4    4.50    1.40
  -1   7   4    6.70    1.50
   1   8   4   45.60    4.00
  -1   8   4   41.40    3.70
   1   8   4   38.30    4.00
  -1   8   4   43.70    4.00
  -1   8   4   59.89    5.70
  -1  -8   4   38.10    4.10
   1  -8   4   48.00    4.80
  -1  -8   4   44.20    4.30
   1   8   4   47.20    3.90
  -1  -8   4   37.60    3.70
   1  -8   4   38.80    4.00
  -1   8   4   44.00    3.50
   1  -8   4   48.90    3.90
   1   8   4   37.90    4.50
  -1   8   4   39.70    4.20
  -1  -8   4   45.10    5.00
  -1   8   4   38.80    3.60
  -1  -8   4   48.70    4.20
  -1   8   4   42.40    4.00
   1   8   4   43.30    6.60
  -1   8   4   39.10    6.00
  -1  -8  -4   40.50    6.20
   1  -8  -4   40.20    6.30
  -1  -8   4   36.10    5.60
   1  -8   4   40.60    5.90
  -1   9  -4   16.50    3.90
   1   9  -4   12.60    3.60
   1   9   4   10.80    2.10
  -1  -9   4   14.10    2.80
  -1   9   4   14.70    2.20
   1  -9   4   16.20    2.20
   1   9   4    8.70    2.40
  -1  -9   4   13.20    1.80
   1   9   4   13.80    1.70
   1   9   4   16.00    2.60
  -1  -9   4   16.80    2.60
  -1   9   4   11.90    2.20
   1  -9   4   14.10    2.60
  -1  -9   4   14.40    2.50
  -1   9   4   15.70    2.70
  -1   9   4   12.80    2.80
   1   9   4   17.80    2.30
   1  -9   4   15.10    2.30
  -1  -9   4   16.00    2.30
  -1   9   4   14.90    1.90
   1   9   4   16.30    4.10
  -1   9   4   11.90    3.50
  -1  -9   4   19.00    4.10
   1  -9   4   17.30    3.90
  -1  -9  -4   18.80    4.20
   1  -9  -4   19.30    4.50
  -1  -9   4    8.60    1.80
  -1   9   4   16.60    2.40
  -1   9   4   13.40    1.90
  -1  10   4   31.50    3.30
   1  10   4   32.80    3.70
  -1  10   4   24.00    2.50
  -1  10  -4   30.00    5.50
   1  10  -4   32.20    5.60
  -1 -10   4   27.90    2.60
   1  10   4   29.50    4.00
   1 -10   4   33.50    3.20
   1  10   4   32.50    3.90
  -1  10   4   29.10    3.40
  -1  10   4   30.20    3.40
  -1 -10   4   25.40    3.40
   1 -10   4   28.10    3.60
  -1  10   4   21.80    3.70
   1 -10   4   26.30    3.70
  -1  10   4   29.20    2.70
   1  10   4   28.80    3.00
   1 -10   4   29.00    3.00
  -1 -10   4   28.60    3.20
  -1 -10   4   28.80    3.70
   1  10   4   24.90    5.30
  -1  10   4   23.60    5.20
  -1 -10   4   26.70    4.90
   1 -10   4   29.10    5.10
  -1 -10  -4   25.40    5.30
   1 -10  -4   26.10    5.40
  -1  10   4   23.50    2.60
  -1 -10   4   28.80    3.00
  -1  10   4   31.20    3.20
  -1  11   4   10.30    1.60
  -1  11  -4   13.30    3.80
   1  11  -4    7.70    3.10
  -1 -11   4   14.30    2.60
  -1  11   4   17.10    2.50
   1 -11   4   11.80    2.00
   1  11   4   12.90    2.90
  -1  11   4   14.90    2.80
   1  11   4   11.10    2.40
  -1  11   4    8.00    2.00
   1 -11   4   17.00    2.90
  -1  11   4    9.90    2.70
   1  11   4   12.30    1.90
  -1  11   4   12.30    1.70
   1 -11   4    9.50    1.60
   1  11   4   12.40    4.10
  -1  11   4    9.50    3.50
  -1 -11   4   12.40    3.40
   1 -11   4   13.20    3.70
  -1 -11  -4   10.60    3.70
   1 -11  -4   12.50    4.20
  -1 -11   4   10.90    1.80
  -1  11   4   14.80    2.20
  -1  11   4   10.70    1.80
  -1 -12   4   53.09    5.00
   1  12   4   52.99    5.70
  -1  12   4   40.50    4.90
  -1 -12   4   57.19    4.70
   1 -12   4   48.60    4.30
  -1  12   4   55.69    5.20
   1 -12   4   60.39    5.50
  -1  12   4   66.19    6.40
   1 -12   4   63.79    5.20
  -1  12   4   52.29    4.00
   1  12   4   55.79    4.50
  -1  12  -4   53.29    7.80
   1  12  -4   49.70    7.60
  -1  12   4   53.69    4.00
  -1  12   4   53.69    4.80
  -1 -12  -4   47.40    7.80
   1 -12  -4   52.59    8.40
  -1 -12   4   53.19    7.50
   1 -12   4   46.20    7.00
   1  12   4   51.09    8.40
  -1  12   4   51.29    8.10
   1  13   4   20.40    3.60
  -1 -13   4   27.60    3.10
  -1  13   4   23.10    3.60
   1 -13   4   26.00    3.00
  -1  13   4   22.30    3.40
   1 -13   4   25.20    3.50
  -1  13   4   22.80    3.40
   1 -13   4   19.60    3.10
  -1  13   4   21.50    2.40
   1  13   4   22.60    2.70
   1 -13   4   25.30    2.70
  -1 -13   4   26.40    3.30
  -1  13   4   24.20    3.20
  -1  13  -4   20.10    4.90
   1  13  -4   16.90    4.70
   1  13  -4   22.10    4.90
  -1  13   4   22.00    2.40
  -1 -13  -4   25.00    6.10
   1 -13  -4   15.80    5.10
  -1 -13   4   29.70    5.70
   1 -13   4   13.30    4.00
   1  13   4   18.20    5.10
  -1  13   4   28.00    6.00
  -1 -14   4   26.00    3.00
   1  14   4   25.00    3.70
  -1  14   4   22.50    3.60
   1 -14   4   23.60    2.90
  -1  14   4   19.20    3.20
   1 -14   4   26.90    3.60
  -1 -14   4   22.90    3.30
   1 -14   4   22.40    3.20
  -1  14   4   25.20    3.30
  -1  14   4   18.40    2.30
   1 -14   4   23.00    2.60
  -1  14   4   19.50    3.00
  -1  14  -4   25.80    6.00
   1  14  -4   17.30    5.00
   1  14  -4   23.50    5.30
  -1  14   4   21.20    2.30
   1 -14   4   26.70    5.60
  -1 -14  -4   21.50    5.80
   1 -14  -4   14.10    4.80
   1  14   4   16.60    5.20
  -1  14   4   19.50    5.50
  -1 -14   4   28.90    5.90
   1 -15   4    0.60    1.00
  -1  15   4    0.90    1.20
   1 -15   4    0.70    1.30
  -1 -15   4    2.80    1.30
  -1 -15   4    0.70    1.20
   1 -15   4    0.70    1.40
  -1  15   4    0.70    1.00
  -1  15   4    1.80    0.90
   1  15   4    0.60    1.00
  -1 -15   4    0.30    1.00
   1  15   4    1.90    1.00
  -1  15   4    0.50    1.40
  -1  15  -4    1.40    1.80
   1  15  -4   -1.40    1.90
   1  15  -4    2.50    2.40
  -1  15  -4    1.30    2.20
  -1 -15  -4    1.40    2.40
   1 -15  -4   -1.50    2.00
   1  15   4   -1.50    2.00
  -1  15   4    1.40    1.30
  -1 -15   4    1.20    1.60
   1 -15   4    2.40    2.00
   1 -15   4    1.20    1.00
  -1  15   4    3.90    1.70
   1 -16   4    8.80    1.90
   1  16   4    5.30    2.10
  -1  16   4    8.50    2.40
   1 -16   4    3.90    1.70
  -1 -16   4   10.40    2.10
  -1 -16   4    7.50    1.90
  -1 -16   4    4.90    1.70
   1 -16   4    6.30    1.80
  -1  16   4    3.40    1.30
   1  16   4    8.10    1.80
  -1  16   4   10.30    1.60
  -1 -16   4    6.90    1.60
   1  16   4    4.80    1.50
  -1  16   4    7.30    2.10
  -1  16  -4    3.00    3.60
   1  16  -4    1.50    2.90
   1  16  -4    6.80    3.50
  -1  16  -4    5.80    3.40
  -1 -16  -4    9.00    4.30
   1 -16  -4    3.10    2.60
   1  16   4    6.10    3.30
  -1  16   4    1.40    1.40
  -1 -16   4    6.70    3.10
   1 -16   4   15.00    4.70
   1  16   4   10.70    2.60
   1 -16   4    6.60    1.70
  -1  16   4    8.50    2.10
   1 -17   4    1.90    1.20
  -1 -17   4    1.30    1.10
   1  17   4    3.10    1.60
  -1  17   4    4.80    1.80
   1 -17   4    1.00    1.30
  -1 -17   4    1.60    1.20
  -1 -17   4    3.00    1.50
   1 -17   4    3.50    1.50
  -1 -17   4    2.90    1.30
  -1  17   4    2.80    1.10
   1  17   4    0.30    0.90
   1  17  -4    1.30    1.70
  -1  17  -4    1.60    2.70
   1 -17   4    1.20    1.00
  -1 -17   4    1.50    1.30
   1  17   4    7.50    2.30
  -1  17   4    5.50    1.80
  -1 -17  -4    1.60    2.60
   1 -17  -4    1.60    2.20
   1  17   4    1.60    2.10
  -1  17   4    7.50    3.80
  -1 -17   4    1.40    2.70
   1 -17   4    1.50    2.50
  -1 -17   4    3.50    1.30
   1  17   4    2.70    1.10
  -1  17   4    2.50    1.30
   1 -17   4    2.30    1.20
   1 -18   4   15.70    2.70
  -1 -18   4   22.40    2.90
  -1 -18   4   22.00    2.90
   1 -18   4   22.70    2.90
  -1 -18   4   24.90    3.00
  -1  18   4   20.10    2.60
   1  18  -4   13.20    4.60
  -1  18  -4   21.10    6.00
   1 -18   4   20.80    2.60
   1  18   4   24.90    3.40
  -1 -18   4   25.30    2.80
  -1  18   4   21.70    3.00
   1  18   4   20.50    3.50
  -1  18   4   24.90    3.50
   1 -18   4   24.50    2.90
  -1 -18  -4   16.00    6.20
   1 -18  -4   16.60    6.20
   1  18   4   16.20    5.70
  -1  18   4   17.00    5.80
  -1 -18   4   22.20    5.70
   1 -18   4   33.20    7.10
   1  18   4   20.20    2.50
  -1  18   4   24.10    3.00
  -1 -18   4   25.70    2.80
   1 -18   4   20.50    2.70
  -1 -19   4   10.20    1.80
   1  19   4    8.90    1.50
  -1  19   4   10.00    1.90
   1 -19   4   12.50    2.10
   1 -19   4   11.80    1.90
  -1 -19   4   12.90    2.00
   1  19   4   10.10    2.00
  -1  19   4   10.80    2.10
   1 -19   4    9.10    2.00
  -1 -19   4   11.70    2.10
  -1  19   4    6.60    1.40
   1 -19   4    8.20    1.80
  -1 -19   4   10.90    1.90
   1 -19  -4   16.40    4.50
  -1  19  -4    2.80    3.10
   1  19   4    1.70    3.20
  -1  19   4   12.70    4.80
  -1 -19   4   15.80    4.70
   1 -19   4    5.10    3.00
   1 -19   4    9.40    1.70
   1  19   4   15.50    2.80
  -1  19   4   10.20    2.20
   1 -19  -4    5.50    3.30
   1 -20   4   24.90    2.80
  -1 -20   4   25.20    2.70
  -1  20   4   28.30    3.00
   1 -20   4   21.00    2.50
   1  20   4   27.70    3.30
  -1  20   4   28.90    3.30
  -1 -20   4   24.30    2.70
  -1  20   4   25.00    2.60
  -1 -20   4   22.10    2.70
  -1 -20   4   19.80    2.50
   1  20   4   23.00    2.80
  -1  20   4   24.70    2.90
   1 -20   4   27.20    2.80
   1  21   4   10.00    2.10
  -1  21   4    7.40    1.80
  -1 -21   4    5.60    1.40
  -1  21   4    9.30    1.60
   1 -21   4    8.80    1.70
   1 -21   4    7.10    1.50
  -1  21   4    8.90    1.50
   1 -21   4   10.10    1.80
  -1 -21   4    7.70    1.60
   1  21   4    7.90    1.70
  -1  21   4    7.90    1.70
   1  22  -4   19.90    2.80
  -1  22  -4   24.80    3.00
  -1  22   4   26.30    2.60
  -1 -22   4   31.00    2.70
   1 -22   4   33.20    2.90
   1  22   4   28.40    2.80
   1 -22   4   27.20    2.70
  -1 -22   4   30.50    2.80
   1  22   4   21.10    2.20
   1  22   4   24.10    2.80
  -1  22   4   25.40    2.80
   1 -22   4   27.50    2.60
  -1  23  -4    6.50    1.50
   1  23  -4    6.30    1.60
  -1  23   4    8.80    1.40
   1 -23   4    8.80    1.50
  -1 -23   4    6.70    1.30
   1  23   4    8.10    1.60
  -1  23   4    9.20    1.60
   1 -23   4    9.90    1.50
  -1 -23   4    8.00    1.50
   1  23   4    4.90    1.00
   1 -23   4    7.30    1.30
   1 -24   4    6.80    1.10
  -1  24  -4    7.40    1.40
   1  24  -4    8.20    1.50
  -1  24   4    3.90    1.00
   1 -24   4    6.10    1.20
  -1 -24   4    5.40    1.20
   1  24   4    5.70    1.20
  -1  24   4    3.60    1.10
  -1 -24   4    5.10    1.20
   1 -24   4    5.90    1.20
   1  24   4    3.70    0.90
  -1 -24  -4    5.70    1.30
   1 -24  -4    5.30    1.20
  -1  25  -4    1.10    0.80
   1  25  -4    1.90    0.80
  -1 -25   4    0.50    0.70
   1  25   4    1.30    0.70
  -1  25   4    1.20    0.80
  -1 -25   4    2.60    0.90
  -1  25   4    1.70    0.80
   1 -25   4    0.40    0.70
   1  25   4    0.70    0.50
  -1 -25  -4    1.10    0.80
   1 -25  -4    1.50    0.80
  -1 -26   4   -0.10    0.70
  -1  26   4    0.30    0.60
   1 -26   4    0.20    0.60
  -1 -26   4   -0.10    0.60
   1  26   4   -0.10    0.50
  -1  26  -4    0.20    0.70
   1  26  -4   -0.20    0.70
  -1 -26  -4   -0.30    0.80
   1 -26  -4   -0.30    0.80
  -1 -27   4   -0.10    0.60
  -1  27   4   -0.30    0.50
   1 -27   4    0.80    0.50
  -1 -27   4    1.30    0.60
   1  27   4    0.50    0.40
   1  27   4    1.00    0.60
  -1  27  -4    0.40    0.60
   1  27  -4   -0.10    0.60
  -1 -27  -4    0.30    0.50
   1 -27  -4    0.10    0.50
  -1 -28   4    8.00    1.00
  -1  28   4    8.40    1.00
   1 -28   4    7.60    0.90
  -1 -28   4    7.60    0.90
   1  28   4    5.80    0.80
  -1  28  -4    6.70    1.00
   1  28  -4    7.90    1.10
   1  29   4    1.40    0.40
  -1  29  -4    1.50    0.50
   1  29  -4    1.10    0.50
  -1 -29   4    1.30    0.50
  -1  30  -4    4.10    0.60
   1  30  -4    4.70    0.60
  -1  30   4    5.60    0.60
  -2   0   4  228.38   11.80
  -2   0   4  221.18   12.20
  -2   0   4  212.88   16.50
  -2   0   4  239.28   12.40
   2   0   4  253.57   18.10
  -2   0   4  233.68   12.30
  -2   0   4  229.48   12.00
   2   0   4  253.87   13.50
   2   0   4  240.28   11.60
  -2   0   4  238.88   11.80
   2   0  -4  223.08   11.00
   2   0  -4  228.88   16.80
   2   0   4  216.28   11.70
  -2   0   4  240.98   11.90
  -2  -1   4  884.31   39.30
  -2   1   4  858.41   39.40
  -2  -1   4  901.11   40.00
  -2   1   4  891.11   40.10
  -2  -1   4  924.61   46.50
  -2  -1   4  892.41   40.00
  -2   1   4  882.01   40.00
  -2   1   4  894.31   45.80
  -2   1   4  881.81   40.10
   2   1   4 1004.80   45.70
   2  -1   4  782.52   44.30
  -2  -1   4  893.71   39.80
   2  -1   4  905.91   39.10
   2  -1   4 1009.10   41.80
   2   1   4 1023.50   41.30
  -2   1   4  858.71   39.60
   2   1   4  899.31   39.10
  -2  -1   4  824.92   39.40
  -2   1   4  910.81   39.40
   2   1  -4  861.71   38.50
   2  -1  -4  841.12   38.40
   2  -1  -4  902.61   47.40
   2   1  -4  807.42   43.90
   2  -1   4  925.31   39.50
   2   1   4  886.71   39.50
  -2   1   4  899.91   39.60
  -2  -1   4  881.61   39.70
   2  -2   4  234.98   11.80
   2   2   4  229.38   12.00
  -2  -2   4  225.78   11.60
  -2   2   4  232.68   12.00
  -2  -2   4  233.58   13.30
  -2  -2   4  220.68   11.90
   2   2   4  262.67   15.90
   2  -2   4  187.28   15.10
  -2   2   4  237.18   12.70
   2  -2   4  262.87   14.00
   2   2   4  230.28   12.80
  -2   2   4  228.98   12.10
  -2  -2   4  234.78   12.40
   2   2   4  245.48   11.60
   2  -2   4  242.98   11.60
  -2   2   4  234.08   11.80
   2   2  -4  228.58   11.10
   2  -2  -4  212.08   10.90
   2  -2  -4  248.98   19.30
   2   2  -4  206.78   14.60
  -2  -2   4  210.98   16.80
  -2  -2   4  245.58   12.50
  -2   2   4  242.48   12.50
  -2  -2   4  236.38   12.40
  -2   2   4  227.88   12.40
  -2   2   4  197.68   15.90
  -2   2   4  234.98   12.00
  -2  -2   4  244.68   12.30
  -2   2   4  228.28   12.00
   2   3   4  305.87   15.00
   2  -3   4  302.07   14.60
  -2  -3   4  306.37   14.40
  -2   3   4  287.87   14.90
   2   3   4  279.57   13.90
  -2  -3   4  282.57   15.80
   2  -3   4  275.77   18.30
  -2   3   4  278.77   15.50
  -2  -3   4  288.77   14.60
   2  -3   4  334.07   17.20
   2   3   4  300.97   14.30
   2   3   4  310.07   15.70
  -2  -3   4  298.07   15.10
  -2   3   4  298.37   15.00
   2  -3   4  317.37   14.40
   2   3  -4  274.57   13.80
  -2   3   4  304.37   14.70
   2  -3  -4  287.47   22.90
  -2   3   4  307.47   19.90
  -2  -3   4  316.37   15.30
  -2   3   4  307.27   15.30
  -2  -3   4  296.77   15.10
  -2   3   4  294.57   15.20
  -2  -3   4  287.67   14.80
  -2  -3   4  280.67   20.30
  -2   3   4  320.37   15.00
  -2  -3   4  287.87   14.90
  -2   3   4  280.17   14.60
  -2  -4  -4  105.59    9.70
   2  -4  -4  107.89   10.30
   2   4   4  117.69    7.40
   2  -4   4  138.69    7.30
  -2  -4   4  118.39    6.90
  -2   4   4  112.09    7.40
   2   4   4  118.79    6.60
  -2  -4   4  118.39    8.10
   2  -4   4  115.19   10.00
  -2   4   4  134.29    8.50
   2  -4   4  131.29    9.40
   2   4   4  124.29    7.90
  -2  -4   4  129.29    7.60
  -2   4   4  117.39    7.40
   2   4   4  120.69    6.90
   2   4  -4  119.69    6.50
  -2   4   4  124.19    7.30
  -2  -4   4  130.49    7.80
  -2   4   4  135.89    7.90
  -2   4   4   98.79   10.40
  -2  -4   4  119.09    7.60
  -2   4   4  122.99    7.70
  -2  -4   4  117.39    7.40
  -2  -4   4  129.59   12.30
  -2   4   4  125.59    7.40
  -2  -4   4  129.09    7.70
  -2   4   4  125.19    7.40
  -2  -5  -4    3.40    1.90
   2  -5  -4    4.70    2.30
   2  -5   4    6.50    1.40
   2   5   4    5.60    1.50
   2  -5   4    8.30    1.70
   2   5   4    6.40    1.10
  -2   5   4    7.50    1.60
  -2   5   4    8.30    1.40
   2  -5   4    8.80    2.60
  -2   5   4    7.20    2.00
   2  -5   4   12.10    2.50
  -2  -5   4    5.40    1.40
   2   5   4    5.60    1.30
  -2   5   4    6.70    1.50
  -2   5   4    4.70    1.20
   2   5  -4    5.00    1.00
  -2  -5   4    4.10    2.80
  -2   5   4    4.20    2.10
  -2   5   4    9.10    1.90
  -2  -5   4    9.20    1.70
  -2   5   4    5.90    1.50
  -2  -5   4    5.00    1.30
  -2   5   4    5.30    1.30
  -2   5   4    6.20    1.40
  -2   5   4    8.60    1.50
  -2  -5   4    9.00    1.80
  -2  -6   4    6.30    2.30
   2  -6   4    5.00    2.10
  -2  -6  -4    6.50    2.50
   2  -6  -4    4.20    2.30
  -2   6   4    5.30    1.20
  -2   6   4    8.70    1.80
  -2   6   4    5.30    1.30
  -2  -6   4    7.50    3.10
  -2   6   4    4.30    2.30
   2  -6   4    6.90    1.30
  -2   6   4    5.10    1.10
  -2  -6   4    6.00    1.80
  -2   6   4    6.00    1.30
   2  -6   4    9.90    2.80
  -2   6   4    5.70    1.80
   2  -6   4    6.30    1.70
  -2  -6   4    6.70    1.60
  -2  -6   4    5.60    1.50
  -2   6   4    6.20    1.40
  -2   6   4    4.70    1.30
  -2   6   4    5.00    1.30
  -2  -6   4    7.00    1.70
  -2   6   4    5.50    1.50
  -2  -6   4    4.90    1.50
  -2   6   4    9.70    1.90
   2  -6   4    7.00    1.60
   2   6   4    6.30    1.20
  -2   6   4    4.20    1.40
  -2   7   4  230.68   11.90
  -2   7   4  235.28   12.30
  -2   7   4  205.38   12.10
  -2   7   4  227.98   12.30
  -2  -7   4  256.07   13.10
  -2  -7   4  274.97   13.60
  -2   7   4  227.18   12.50
  -2   7   4  246.08   12.70
  -2   7   4  243.48   13.20
   2  -7   4  225.08   12.50
   2   7   4  241.08   11.70
  -2  -7   4  238.78   13.10
  -2   7   4  241.98   12.30
   2  -7   4  262.77   15.10
  -2   7   4  219.28   13.70
   2  -7   4  241.78   13.40
   2  -7   4  243.58   13.00
   2   7   4  225.68   12.70
  -2  -7   4  241.38   12.50
  -2   7   4  251.37   12.90
  -2   7   4  228.78   13.00
  -2  -7   4  212.58   12.40
  -2   7   4  223.28   12.80
  -2   7   4  226.28   17.10
  -2  -7   4  173.58   17.20
  -2  -7   4  249.97   13.10
  -2  -7   4  233.68   16.10
   2  -7   4  251.77   16.60
  -2  -7  -4  218.88   16.10
   2  -7  -4  243.38   17.40
   2   7   4  234.08   17.00
  -2   7   4  203.78   15.90
  -2   8   4  123.59    7.30
  -2   8   4  111.49    7.40
  -2   8   4  123.79    7.60
  -2   8  -4  128.39   11.50
   2   8  -4  128.89   11.50
  -2  -8   4  142.69    8.50
  -2  -8   4  120.09    7.90
  -2   8   4  115.39    7.70
  -2   8   4  140.89    8.10
   2   8   4  122.99    7.00
  -2   8   4  133.89    8.50
   2  -8   4  120.99    7.70
  -2   8   4  122.69    7.60
  -2  -8   4  129.69    8.20
   2  -8   4  125.09    9.40
  -2   8   4  100.79    8.50
   2  -8   4  127.49    8.50
   2  -8   4  120.59    7.60
   2   8   4  127.79    8.00
  -2  -8   4  126.29    7.60
  -2   8   4  121.69    7.90
  -2  -8   4  105.59    7.20
  -2  -8   4  119.19   13.20
  -2   8   4  107.09   11.20
  -2  -8   4  130.19    8.30
  -2   8   4  127.49    8.30
  -2  -8   4  112.49   10.40
   2  -8   4  131.29   11.20
  -2  -8  -4  121.39   11.10
   2  -8  -4  116.19   11.60
   2   8   4   88.09   10.40
  -2   8   4  121.99   11.40
  -2   9   4  687.63   32.10
  -2   9   4  682.43   32.50
  -2   9   4  685.73   32.40
  -2   9  -4  641.74   37.60
   2   9  -4  644.84   37.60
  -2   9   4  691.73   32.70
  -2  -9   4  768.92   33.30
  -2   9   4  698.63   32.80
  -2  -9   4  674.63   32.40
   2   9   4  715.73   31.80
  -2   9   4  676.13   33.30
   2  -9   4  694.03   32.50
  -2   9   4  725.53   32.70
  -2  -9   4  689.83   32.90
  -2   9   4  651.43   34.10
   2  -9   4  730.23   33.70
  -2   9   4  721.63   33.00
   2   9   4  732.93   32.80
  -2  -9   4  714.33   32.40
  -2  -9   4  835.92   34.10
  -2   9   4  699.93   33.20
  -2  -9   4  731.53   37.80
   2  -9   4  674.93   37.10
  -2  -9  -4  625.54   37.60
   2  -9  -4  744.83   39.90
   2   9   4  737.43   39.50
  -2   9   4  617.24   37.40
  -2 -10   4  572.94   31.50
   2 -10   4  521.15   30.90
  -2 -10  -4  533.45   32.20
   2 -10  -4  581.04   34.20
   2  10   4  541.85   33.20
  -2  10   4  519.85   31.90
  -2  10   4  560.54   26.10
   2  10   4  528.95   27.10
  -2  10   4  528.25   26.30
  -2  10   4  538.85   26.20
  -2  10  -4  529.85   31.90
   2  10  -4  559.04   32.50
  -2 -10   4  557.74   27.70
   2  10   4  574.14   25.80
  -2  10   4  541.05   27.20
   2 -10   4  558.64   26.40
  -2  10   4  553.54   26.60
  -2 -10   4  573.24   26.80
   2 -10   4  570.44   27.60
  -2 -10   4  536.55   26.00
   2  10   4  576.44   26.60
  -2  10   4  570.84   26.80
  -2  10   4  552.04   25.30
  -2 -10   4  566.34   26.70
  -2  10   4  571.74   27.10
  -2  10   4  575.94   26.70
  -2 -10   4  544.55   26.30
  -2 -10   4  528.95   25.90
  -2  10   4  551.34   26.60
  -2 -11   4  534.95   30.50
   2 -11   4  489.05   29.80
  -2 -11  -4  508.95   31.30
   2 -11  -4  547.85   33.20
   2  11   4  456.75   31.40
  -2  11   4  537.65   31.70
  -2  11   4  538.75   24.80
   2  11   4  474.85   25.70
  -2  11   4  511.15   25.00
  -2  11   4  548.45   25.50
  -2  11   4  492.95   24.40
   2  11  -4  527.95   31.30
   2  11  -4  496.35   29.40
   2 -11  -4  603.14   37.20
  -2  11  -4  474.95   30.50
   2 -11   4  518.95   24.30
  -2 -11   4  523.45   26.30
   2  11   4  551.84   24.50
  -2  11   4  488.65   25.70
   2 -11   4  521.55   24.90
  -2  11   4  523.25   25.20
  -2 -11   4  491.35   25.00
   2 -11   4  554.24   26.20
   2 -11   4  510.65   25.90
  -2 -11   4  521.05   25.30
  -2 -11   4  487.75   24.40
  -2  11   4  527.35   23.70
  -2 -11   4  504.45   24.70
  -2 -11   4  504.55   24.50
  -2  11   4  501.95   25.00
  -2  11   4  538.45   25.20
  -2 -11   4  511.85   24.20
  -2 -12   4  170.28   14.30
   2 -12   4  162.38   14.20
  -2 -12  -4  147.49   14.90
   2 -12  -4  159.48   16.10
   2  12   4  152.58   15.40
  -2  12   4  164.38   15.10
  -2  12   4  152.58    9.60
   2  12   4  136.39   10.30
  -2  12   4  163.68    9.30
   2  12  -4  144.49   13.50
  -2  12  -4  149.79   14.60
   2  12  -4  149.49   14.50
   2 -12   4  153.08    9.20
   2  12   4  170.88    9.60
  -2  12   4  142.59   10.30
  -2  12   4  151.78   10.00
   2 -12   4  165.78   10.50
  -2  12   4  209.58   12.50
  -2 -12   4  188.38   10.60
   2 -12   4  157.78   10.30
  -2  12   4  166.68    8.80
   2  12   4  176.28   10.00
  -2 -12   4  146.79    9.30
  -2 -12   4  163.28    9.40
  -2 -12   4  158.88    9.00
  -2  12   4  178.88   10.30
  -2  12   4  189.38   10.30
  -2 -13   4  564.54   31.60
   2 -13   4  521.05   31.00
  -2 -13  -4  486.45   32.10
   2 -13  -4  445.26   32.40
   2  13   4  472.35   32.60
  -2  13   4  479.15   31.40
  -2  13   4  511.25   24.70
   2  13   4  469.05   25.80
   2 -13   4  487.65   23.90
   2  13   4  481.95   24.20
  -2  13   4  472.95   24.90
   2 -13   4  564.74   25.60
  -2  13   4  559.74   26.40
  -2 -13   4  550.64   25.40
   2 -13   4  488.05   25.00
  -2  13   4  488.65   23.20
   2  13   4  543.35   24.80
  -2  13   4  479.95   23.70
   2  13  -4  493.25   30.70
  -2  13  -4  541.15   32.70
  -2  13  -4  478.85   31.80
   2  13  -4  488.95   32.10
  -2 -13   4  504.25   24.10
  -2  13   4  512.55   24.50
  -2 -13   4  506.35   23.90
  -2 -13   4  504.15   23.50
  -2  13   4  543.85   25.10
  -2 -14  -4   10.40    4.20
   2 -14  -4   20.20    5.90
   2  14   4   21.60    5.70
  -2  14   4   16.00    4.80
  -2 -14   4   17.60    4.70
   2 -14   4   20.50    5.10
   2  14   4   21.30    3.60
   2 -14   4   18.50    2.60
  -2  14   4   22.90    3.10
   2  14   4   13.20    2.50
  -2  14   4   15.80    2.90
  -2 -14   4   15.90    2.90
   2 -14   4   18.20    2.90
  -2  14   4   19.90    3.00
  -2  14   4   13.20    1.80
   2  14   4   22.00    2.90
   2 -14  -4   26.60    6.70
  -2  14  -4   17.40    5.20
   2  14  -4   17.30    5.20
  -2  14  -4   24.90    5.90
  -2  14   4   14.10    2.10
  -2 -14   4   13.80    2.20
  -2 -14   4   18.90    2.30
  -2  14   4   15.30    2.30
  -2 -14   4   19.40    2.20
  -2  14   4   23.80    2.90
  -2 -15   4    4.00    1.10
  -2  15   4    2.70    1.10
  -2  15   4    3.70    1.70
  -2 -15   4    2.20    1.20
  -2 -15   4    2.40    1.80
   2 -15   4    3.80    1.50
  -2  15   4    3.10    1.40
   2  15  -4    4.40    2.80
   2 -15  -4    2.50    3.40
  -2  15  -4    1.40    2.80
  -2  15   4    6.50    1.40
  -2 -15  -4    1.40    1.80
   2 -15  -4    1.50    2.00
   2  15   4    1.50    2.10
  -2  15   4    1.30    1.20
  -2 -15   4    1.20    2.00
   2 -15   4    2.50    2.40
  -2 -15   4    2.00    1.10
   2  15   4    2.00    1.60
  -2 -15   4    2.80    1.60
   2 -15   4    2.60    1.30
  -2  15   4    2.90    1.40
  -2 -16   4   17.60    2.70
   2 -16   4   19.60    2.80
   2  16   4   16.50    3.30
  -2  16   4   11.90    2.40
  -2  16   4   22.10    3.30
  -2  16   4   17.90    3.00
  -2 -16   4   14.60    2.30
  -2 -16   4   15.70    2.70
   2 -16   4   17.40    2.70
  -2  16   4   16.40    2.50
   2 -16  -4   11.90    4.30
  -2  16  -4   12.90    4.90
  -2 -16  -4   14.10    5.30
   2  16   4    6.30    4.00
   2 -16  -4   12.40    5.00
  -2  16   4   13.60    4.60
  -2 -16   4   14.20    4.70
   2 -16   4   12.60    4.50
  -2 -16   4   17.00    2.20
  -2  16   4   14.40    2.00
  -2  17   4   75.59    6.20
   2  17   4   81.09    7.30
  -2  17   4   62.09    4.90
  -2 -17   4   80.09   10.90
   2  17   4   34.10    8.40
  -2  17   4   78.89   11.10
   2 -17   4   89.89   12.40
  -2 -17  -4   62.39   10.20
  -2 -17   4   80.39    5.90
   2 -17   4   83.59    6.00
  -2  17   4   79.29    6.00
  -2 -17   4   70.59    5.20
  -2  17   4   79.69    6.10
   2 -17   4   64.99    5.30
   2 -17   4   75.79    5.80
  -2 -17   4   75.49    5.80
  -2 -17   4   70.49    5.80
  -2  17   4   77.09    5.60
   2 -17   4   75.39    5.90
  -2 -17   4   81.39    5.80
  -2  17  -4   62.69   10.40
   2 -17  -4   75.79    9.80
  -2 -17   4   76.79    5.10
   2 -17  -4   52.39    9.40
  -2 -18   4   38.90    7.30
  -2 -18   4   39.70    3.90
   2 -18   4   39.10    3.80
  -2  18   4   37.80    3.80
  -2 -18   4   35.00    3.40
  -2  18   4   45.70    4.10
   2 -18   4   36.50    3.70
  -2 -18   4   34.10    3.50
  -2  18   4   43.20    3.80
  -2 -18   4   37.90    3.90
  -2 -18   4   41.10    3.70
   2 -18  -4   26.10    5.50
  -2  18  -4   44.40    8.40
   2 -18   4   30.50    3.40
  -2  18   4   47.90    4.60
   2  18   4   41.90    4.60
  -2  18   4   37.20    3.30
   2  18   4   33.20    3.20
   2 -18  -4   50.09    8.80
  -2 -19   4  301.37   15.70
  -2  19   4  302.37   15.30
  -2 -19   4  300.17   15.10
  -2 -19   4  312.97   15.70
   2 -19   4  322.97   15.60
   2 -19   4  306.47   15.30
  -2  19   4  329.07   16.30
   2  19   4  330.37   16.60
  -2 -19   4  308.27   15.10
  -2  19   4  298.47   15.50
   2  19   4  261.17   14.50
  -2  19   4  289.07   15.50
   2 -19   4  325.87   15.60
  -2 -19   4  296.77   15.30
  -2 -20   4   88.89    5.70
  -2  20   4   97.89    6.10
   2 -20   4   78.29    5.90
   2 -20   4   87.99    6.00
  -2  20   4   97.49    6.50
   2  20   4  103.49    6.70
  -2  20   4   98.29    6.30
  -2 -20   4   92.29    5.80
  -2  20   4   88.89    6.10
   2 -20   4   95.29    6.20
  -2 -20   4   99.19    6.20
   2  20   4   78.79    5.30
  -2  21   4  363.86   18.10
  -2 -21   4  387.36   17.80
  -2  21   4  350.76   18.00
   2 -21   4  385.86   18.10
  -2 -21   4  380.46   18.00
  -2  21   4  357.76   18.20
   2  21   4  375.86   18.40
   2 -21   4  379.76   18.00
  -2  21   4  379.66   18.00
  -2  21  -4  391.26   18.40
   2  21  -4  358.16   18.20
  -2  22   4  182.58    9.80
   2 -22   4  186.68    9.80
  -2 -22   4  173.08    9.50
  -2  22   4  181.98    9.90
  -2 -22   4  186.18    9.80
   2  22   4  191.38   10.00
  -2  22   4  181.68   10.00
   2 -22   4  189.38    9.70
  -2  22   4  180.58    9.60
  -2  22  -4  198.38   10.10
   2  22  -4  195.28   10.10
   2 -22  -4  178.08    9.80
   2 -23   4  163.48    8.80
  -2  23   4  169.68    9.00
   2  23   4  159.48    8.90
  -2 -23   4  168.28    8.80
  -2  23   4  173.38    9.20
   2 -23   4  173.48    8.80
  -2  23   4  167.08    9.10
  -2 -23   4  170.88    9.00
  -2 -23  -4  154.58    8.70
   2 -23  -4  170.38    9.00
  -2  23  -4  185.58    9.30
   2  23  -4  187.58    9.30
  -2  23   4  167.88    8.70
  -2  24   4   85.79    5.20
  -2 -24   4   85.49    5.10
   2  24   4   77.59    5.00
  -2  24   4   89.99    5.20
  -2 -24   4   79.79    4.90
  -2  24   4   89.79    5.30
   2 -24   4   88.99    5.00
  -2 -24  -4   75.79    4.80
   2 -24  -4   83.29    5.10
  -2  24  -4   86.29    5.20
   2  24  -4   91.09    5.30
   2  24   4   85.49    4.90
   2  25   4   25.00    2.20
  -2  25   4   24.50    2.20
  -2 -25   4   24.00    2.10
  -2  25   4   27.80    2.40
  -2  25  -4   29.50    2.40
   2  25  -4   28.20    2.40
  -2 -25  -4   21.40    2.00
   2 -25  -4   24.70    2.20
  -2  25   4   26.10    2.30
  -2 -25   4   26.00    2.30
  -2 -26   4    3.30    0.90
  -2  26   4    1.90    0.70
  -2  26   4    1.90    0.60
   2  26   4    2.90    0.80
  -2 -26   4    3.40    0.80
  -2  26  -4    3.10    0.80
   2  26  -4    1.90    0.70
  -2 -26  -4    1.20    0.50
   2 -26  -4    3.10    0.80
  -2  26   4    2.20    0.70
   2  27   4   13.50    1.30
  -2 -27   4   13.10    1.30
  -2  27   4   13.80    1.40
  -2 -27   4   11.60    1.20
  -2  27  -4    9.50    1.10
   2  27  -4   10.00    1.20
   2  28   4   13.00    1.20
  -2  28  -4   11.30    1.10
   2  28  -4   11.70    1.10
  -2  28   4   14.30    1.30
  -2 -28   4   12.30    1.10
  -2  29   4   92.59    4.70
   2  29   4   95.89    4.60
   2  29   4   97.99    4.60
  -2 -29   4   96.79    4.70
   3   0   4  433.16   20.20
   3   0   4  424.56   21.30
  -3   0   4  429.06   19.70
  -3   0   4  415.06   20.20
  -3   0   4  396.76   20.10
  -3   0   4  416.46   26.50
  -3   0   4  439.26   19.90
   3   0   4  428.26   23.10
  -3   0   4  406.56   20.20
   3   0   4  441.96   19.60
   3   0   4  496.55   24.10
   3   0  -4  355.36   23.20
   3   0  -4  374.06   19.00
   3   0  -4  417.06   19.40
  -3   0   4  404.06   20.00
  -3   0   4  425.66   19.80
   3  -1  -4  123.49    7.30
   3   1  -4  130.89    7.20
   3  -1  -4  131.29    7.20
   3   1  -4  117.79   10.10
   3  -1  -4  128.29   11.60
   3  -1   4  120.89    7.80
   3   1   4  136.29    8.10
   3   1   4  127.49    9.00
  -3  -1   4  143.69    7.60
  -3   1   4  132.89    7.70
   3  -1   4  129.09    8.80
  -3  -1   4  134.49    8.10
  -3   1   4  135.79    8.10
  -3   1   4  132.79    8.10
  -3  -1   4  112.69   11.80
  -3  -1   4  137.29    7.90
  -3   1   4  125.59   12.30
   3   1   4  128.89    9.60
   3  -1   4  133.49   11.00
  -3  -1   4  143.19    8.10
  -3   1   4  134.39    8.30
   3  -1   4  138.19    7.50
   3  -1   4  152.48   11.30
   3   1   4  172.68   11.00
   3   1   4  123.99    7.40
  -3  -1  -4  131.79   10.80
   3  -1  -4  141.49   11.80
  -3  -1   4  148.39    8.00
  -3   1   4  142.59    8.00
   3  -2  -4  238.48   11.70
  -3   2   4  232.18   12.00
   3   2  -4  226.98   11.50
   3  -2  -4  223.58   11.30
   3  -2  -4  242.88   17.70
   3   2   4  219.18   12.30
   3  -2   4  236.08   12.30
   3   2   4  221.18   13.50
  -3   2   4  245.28   12.20
   3  -2   4  238.48   13.30
  -3  -2   4  227.48   12.30
  -3   2   4  249.28   12.60
  -3   2   4  221.98   17.40
  -3  -2   4  235.08   18.00
  -3   2   4  226.98   12.50
  -3  -2   4  236.48   12.20
   3  -2   4  219.28   16.30
  -3  -2   4  223.58   12.00
  -3   2   4  240.18   12.90
   3  -2   4  238.08   15.20
   3  -2   4  258.97   15.60
   3   2   4  231.68   11.80
  -3  -2  -4  224.08   15.50
   3  -2  -4  220.28   16.10
  -3  -2   4  231.08   12.10
  -3   2   4  250.57   12.30
  -3  -3   4   69.19    9.70
  -3  -3  -4   67.59    7.70
   3  -3  -4   73.99    8.50
   3  -3  -4   79.49    5.10
  -3   3   4   81.09    5.30
   3   3  -4   78.69    4.90
   3  -3  -4   74.89    4.70
   3  -3  -4   61.59    8.70
   3  -3   4   79.19    5.40
   3   3   4   69.09    6.50
  -3   3   4   86.59    5.60
   3  -3   4   71.29    6.00
  -3  -3   4   90.99    6.60
   3  -3   4   71.69    8.80
  -3  -3   4   77.49    5.30
  -3   3   4   82.39    6.20
   3  -3   4   71.29    7.40
  -3   3   4   86.19    5.70
   3  -3   4   73.09    6.80
  -3  -3   4   86.29    5.80
   3   3   4   78.49    5.20
  -3  -3   4   77.69    5.60
  -3   3   4   88.89    5.90
  -3  -3   4   70.49    9.30
  -3   3   4   70.29    8.90
  -3   3   4   85.19    5.90
  -3  -3   4   83.69    5.60
  -3   3   4   84.59    5.50
  -3  -3   4   79.69    5.40
  -3   3   4   85.89    5.60
  -3  -4  -4   92.69    9.10
   3  -4  -4   84.99    9.60
   3  -4  -4  106.19    6.20
   3   4  -4  100.09    5.90
   3  -4  -4   91.19    5.60
  -3  -4   4   80.69   10.80
   3  -4  -4   98.59   11.70
   3  -4   4  108.99    6.60
   3   4   4   95.59    7.80
  -3   4   4  106.89    6.70
   3   4   4  101.49    6.00
   3  -4   4  107.19    7.40
  -3  -4   4  105.89    7.40
   3  -4   4   88.69    9.30
  -3   4   4  109.99    7.50
   3  -4   4  100.39    8.60
  -3   4   4   99.99    6.50
   3  -4   4   95.29    7.50
  -3  -4   4  110.49    6.80
   3   4   4  105.09    6.30
  -3   4   4  110.29    6.70
  -3  -4   4   95.19    6.40
  -3  -4   4  105.49    6.70
  -3   4   4  103.59    6.50
  -3  -4   4   75.09   10.00
  -3  -4   4   95.69    6.60
  -3   4   4  101.79    6.70
  -3   4   4  101.99    6.80
  -3  -4   4  101.29    6.50
  -3   4   4  110.49   11.10
   3  -5  -4    1.60    0.80
  -3  -5   4    0.80    1.00
  -3  -5   4    0.50    0.90
  -3   5   4    2.80    1.10
   3  -5   4    1.00    1.10
   3   5   4    1.10    0.80
   3   5   4    0.50    1.40
  -3   5   4    2.50    1.20
  -3  -5   4    6.40    1.60
  -3   5   4    0.60    0.80
   3  -5   4    0.50    1.60
  -3  -5   4    1.70    1.30
   3  -5   4   -0.60    2.10
  -3   5   4    1.90    1.30
   3   5   4    1.30    0.90
   3   5   4    1.20    1.40
  -3  -5   4    2.40    1.20
  -3  -5  -4    0.70    1.40
   3  -5  -4    1.80    2.10
   3  -5  -4    1.30    1.30
  -3   5  -4    1.50    1.60
   3   5  -4    0.70    0.70
  -3   5   4    1.00    1.40
  -3  -5   4   -1.20    1.60
   3   5  -4    0.90    0.70
  -3   5   4    2.20    1.20
  -3  -6  -4   64.19    8.00
   3  -6  -4   74.39    9.10
   3   6  -4   72.59    5.00
  -3   6  -4   63.19    7.90
   3   6  -4   67.69    7.90
   3  -6  -4   77.99   11.40
  -3  -6   4   95.59   11.50
   3   6   4   73.39    6.00
   3   6   4   64.59    6.60
  -3   6   4   86.49    6.10
   3   6   4   76.29    5.00
   3  -6   4   78.79    6.10
  -3  -6   4   68.79    5.90
   3  -6   4   68.69    7.40
  -3   6   4   70.59    6.30
   3  -6   4   64.59    6.60
  -3  -6   4   82.09    5.60
   3   6   4   78.79    6.40
  -3   6   4   93.59    6.00
   3   6   4   80.09    5.30
  -3   6   4   80.19    5.60
  -3  -6   4   95.79    6.30
  -3   6   4   83.99    5.70
  -3   6   4   81.29    9.80
  -3   6   4   90.99    6.20
  -3  -6   4   81.79    5.80
  -3  -6   4   80.49   10.30
  -3  -7  -4   30.30    5.50
   3  -7  -4   36.30    6.40
   3  -7  -4   35.20    3.20
   3   7  -4   36.30    3.10
  -3   7   4   31.30    3.10
   3  -7  -4   39.80    8.50
  -3   7  -4   34.80    5.70
   3   7  -4   36.30    5.80
  -3  -7   4   34.80    7.00
  -3   7   4   26.60    5.70
   3   7   4   27.20    3.60
  -3   7   4   33.40    3.60
   3   7   4   35.20    3.10
  -3  -7   4   39.00    3.80
  -3   7   4   34.10    3.70
   3  -7   4   27.40    4.00
   3  -7   4   42.30    5.30
  -3   7   4   30.30    4.10
  -3  -7   4   39.10    3.60
  -3   7   4   39.40    3.70
   3   7   4   36.60    3.40
  -3  -7   4   48.30    8.30
  -3   7   4   37.50    3.50
  -3  -7   4   39.70    4.10
  -3   7   4   35.30    3.50
  -3  -8  -4  181.38   16.10
   3  -8  -4  245.28   18.90
   3  -8  -4  213.88   11.90
  -3   8   4  221.28   12.10
  -3   8   4  229.38   12.40
   3   8  -4  231.38   11.80
  -3   8  -4  210.08   16.80
   3   8  -4  212.48   16.60
   3  -8  -4  267.67   23.90
   3   8   4  210.28   13.20
  -3   8   4  232.68   13.00
   3   8   4  227.38   11.90
  -3  -8   4  225.28   12.80
  -3   8   4  226.28   12.10
  -3   8   4  205.88   13.50
   3  -8   4  254.17   15.00
   3  -8   4  215.28   13.50
  -3  -8   4  238.48   12.30
  -3   8   4  218.28   12.50
  -3   8   4  222.18   12.60
  -3  -8   4  218.58   19.40
  -3   8   4  255.37   13.20
  -3  -8   4  244.98   12.40
  -3  -8   4  243.98   13.00
  -3  -8   4  266.97   13.30
  -3   8   4  233.18   12.40
  -3   8   4  227.38   12.50
  -3  -9  -4   67.59    9.10
   3  -9  -4   93.29   11.20
   3  -9  -4   79.09    5.70
  -3   9   4   83.79    5.80
  -3   9   4   86.59    6.10
   3   9  -4   89.49    5.70
  -3   9   4   78.39    5.90
   3  -9  -4  113.09   15.50
  -3   9  -4   70.19    9.00
   3   9  -4   76.39    9.30
   3   9   4   74.59    6.80
   3  -9   4   83.09    6.00
  -3   9   4   79.49    6.50
   3   9   4   88.99    5.90
  -3   9   4   85.39    6.00
  -3  -9   4   91.09    6.50
   3  -9   4   85.89    7.50
   3  -9   4   78.39    6.80
  -3   9   4   75.19    6.90
  -3   9   4   92.49    6.40
  -3  -9   4   84.69    5.90
  -3   9   4   90.49    6.40
  -3  -9   4   84.39   11.40
  -3   9   4   95.49    6.70
  -3  -9   4  103.99    6.50
  -3  -9   4   84.09    6.30
  -3  -9   4   80.79    6.00
  -3   9   4   91.19    6.30
  -3 -10   4  178.28   14.50
   3 -10   4  156.78   13.70
  -3 -10  -4  171.88   15.40
   3 -10  -4  153.08   15.80
  -3  10   4  173.78    9.80
   3 -10  -4  186.08   10.10
  -3  10   4  173.68   10.00
  -3  10   4  167.88   10.30
  -3  10   4  179.08   10.40
   3 -10  -4  245.88   22.00
  -3  10  -4  164.78   15.30
   3  10  -4  148.89   14.60
   3  10   4  157.08   11.30
   3 -10   4  169.88   10.10
  -3  10   4  169.58   10.90
   3  10   4  194.68   10.30
  -3  10   4  169.18   10.20
  -3 -10   4  187.38   10.70
  -3 -10   4  177.68   10.60
   3 -10   4  205.48   12.30
  -3  10   4  160.88   11.50
   3 -10   4  169.88   11.10
  -3 -10   4  183.38   10.00
  -3  10   4  174.28    9.20
   3  10   4  202.48   11.20
  -3  10   4  185.98   10.70
  -3  10   4  175.98   10.50
  -3 -10   4  163.68   16.90
  -3 -10   4  180.68   10.50
  -3 -10   4  221.58   11.10
  -3 -10   4  165.08   10.10
  -3 -10   4  170.78   10.00
  -3  10   4  166.28   10.30
  -3 -11  -4   61.39    8.80
   3 -11  -4   72.09   10.20
   3  11   4   69.19    9.70
  -3 -11   4   73.59    8.70
   3 -11   4   63.29    8.00
  -3  11   4   64.29    8.50
  -3  11   4   61.29    4.90
   3 -11  -4   80.59    5.50
  -3  11   4   65.89    5.40
  -3  11   4   71.29    5.20
  -3  11   4   62.19    5.30
  -3  11  -4   48.40    8.10
  -3  11  -4   58.19    8.90
   3 -11  -4   91.79   12.60
   3  11  -4   76.49    9.90
   3  11   4   60.09    6.20
   3 -11   4   68.39    5.30
   3  11   4   73.39    5.50
  -3  11   4   65.89    5.90
  -3  11   4   71.89    5.60
  -3 -11   4   72.19    5.60
  -3 -11   4   74.69    5.80
  -3  11   4   79.29    6.90
   3 -11   4   59.19    5.70
  -3  11   4   65.69    5.50
  -3 -11   4   64.29    5.00
  -3  11   4   66.49    4.40
  -3 -11   4   74.59    5.50
  -3 -11   4   94.69    6.40
  -3 -11   4   69.09    5.20
  -3 -11   4   59.39    4.80
  -3  11   4   65.99    5.40
  -3 -12   4  285.27   20.60
   3 -12   4  264.47   20.10
  -3 -12  -4  264.87   21.60
   3 -12  -4  286.07   23.30
   3  12   4  264.07   22.40
  -3  12   4  279.27   20.90
  -3  12   4  261.37   14.80
   3 -12  -4  309.77   15.40
   3  12  -4  291.07   14.80
  -3  12   4  302.37   15.80
  -3  12   4  299.27   15.70
  -3  12  -4  286.77   22.70
   3 -12  -4  291.87   24.00
  -3  12  -4  253.57   21.90
   3  12  -4  255.87   21.60
   3  12   4  258.87   16.70
   3 -12   4  291.87   15.30
   3  12   4  315.37   15.80
  -3  12   4  292.87   16.40
  -3  12   4  276.47   15.50
  -3 -12   4  310.87   15.70
  -3  12   4  330.67   17.60
   3 -12   4  292.87   16.10
  -3 -12   4  290.97   15.70
  -3 -12   4  298.27   15.00
  -3  12   4  308.17   15.90
  -3 -12   4  301.27   15.30
  -3 -12   4  330.57   15.90
  -3 -12   4  286.97   14.90
  -3 -12   4  285.97   14.80
  -3  12   4  288.47   15.60
  -3  13   4  113.19    7.50
   3 -13  -4  122.09    7.70
   3  13  -4  113.29    7.20
  -3  13   4  121.29    8.10
  -3  13   4  111.29    7.70
  -3  13   4  112.49    7.80
  -3 -13   4  120.69   12.40
   3 -13   4  119.09   12.20
   3 -13  -4  103.89   13.30
   3  13   4  103.19   13.30
   3 -13   4  114.39    7.70
   3  13   4   92.19    8.50
  -3 -13   4  119.09    8.70
   3  13   4  116.99    8.00
  -3  13   4  107.49    8.30
  -3  13   4  130.39    8.30
   3 -13   4  112.19    8.00
  -3 -13   4  120.99    8.10
  -3  13  -4  107.99   13.40
  -3 -13   4  113.59    7.30
  -3 -13   4  126.09    7.70
  -3 -13   4  120.49    7.20
  -3 -13   4  110.89    6.90
  -3  13   4  107.69    7.60
  -3  13   4  119.89    8.00
  -3  14   4  117.59    7.60
   3  14  -4   93.69    6.70
   3 -14  -4  101.49    7.30
  -3  14   4  104.29    7.60
  -3  14   4  104.99    7.20
   3  14   4   84.19   12.30
   3 -14   4  129.89   12.90
   3 -14  -4   89.39   12.50
   3 -14   4  113.09    7.60
   3  14   4  115.09    9.00
  -3 -14   4  114.99    8.20
   3  14   4  117.99    7.90
  -3  14   4  117.09    8.40
  -3  14   4  110.19    7.80
  -3 -14   4  109.09    6.80
  -3 -14   4  105.89    7.70
  -3  14  -4  127.99   14.80
  -3 -14   4  111.39    7.00
  -3 -14   4  114.49    6.90
  -3 -14   4  113.79    6.70
  -3  14   4  109.69    7.70
   3 -15  -4    1.40    1.40
   3 -15  -4    5.00    1.50
  -3  15   4    4.20    1.30
   3  15   4    4.50    2.90
   3 -15   4    4.90    2.90
   3  15   4    4.30    2.20
   3 -15   4    5.50    1.80
  -3 -15   4    6.70    2.00
  -3  15   4    5.50    1.60
  -3  15   4    9.00    2.40
   3  15   4    3.40    1.60
  -3  15   4    4.10    1.60
  -3 -15   4    8.30    2.10
  -3  15   4    4.10    1.50
  -3  15  -4   11.20    4.60
   3 -15  -4    8.50    3.30
  -3 -15   4    6.20    1.50
  -3  15   4    6.60    1.90
  -3  15   4    4.90    1.60
  -3 -15   4    4.10    1.10
  -3 -15   4    3.20    1.10
   3  16   4   37.40    4.20
  -3 -16   4   35.10    3.90
   3 -16   4   31.70    3.70
   3  16   4   35.10    4.10
  -3  16   4   28.10    3.70
  -3  16   4   37.60    4.00
  -3 -16   4   37.80    4.20
  -3  16   4   29.10    3.40
   3 -16  -4   38.60    6.80
   3 -16   4   27.70    3.40
   3 -16  -4   28.90    3.40
  -3  16   4   34.10    3.70
  -3  16   4   32.80    3.30
  -3 -16   4   32.80    3.10
  -3 -16   4   32.60    3.20
  -3 -16   4   32.00    3.00
  -3  16   4   27.60    3.20
  -3 -16   4   27.30    2.60
  -3  16   4   31.00    3.50
  -3  17   4   11.50    2.30
   3  17   4   11.00    2.60
  -3  17   4   14.90    2.40
  -3 -17   4   12.60    2.40
  -3  17   4   12.10    2.00
   3 -17   4   11.00    2.20
   3 -17  -4    9.80    2.00
  -3  17   4    9.80    1.80
   3  17   4   12.00    2.30
   3 -17   4   14.10    2.50
  -3  17   4   12.10    2.30
  -3 -17   4   13.00    2.30
  -3 -17   4    9.50    1.70
  -3 -17   4   12.40    2.00
  -3 -17   4    9.60    1.60
  -3  17   4   13.70    2.10
  -3  18  -4  102.79    6.80
   3  18   4  131.09    8.60
  -3  18   4  106.99    7.20
  -3 -18   4  107.59    7.40
  -3  18   4  116.89    7.30
  -3  18   4  147.49    8.40
   3 -18  -4  127.99    7.90
   3 -18   4  113.19    7.20
  -3  18   4  101.99    6.80
   3  18   4  121.39    7.50
  -3 -18   4  119.69    7.60
   3 -18   4  115.29    7.40
  -3 -18   4  111.09    6.60
  -3 -18   4  110.49    6.40
  -3  19   4   63.69    4.80
   3 -19  -4   49.20    4.50
   3 -19   4   50.49    4.20
  -3  19   4   48.90    3.90
  -3  19   4   50.99    4.20
  -3 -19   4   51.69    4.40
  -3  19   4   55.19    4.30
   3  19   4   52.49    4.20
  -3 -19   4   59.39    4.60
   3  19   4   70.99    5.70
  -3 -19   4   54.49    4.20
  -3  19  -4   53.79    4.10
   3  19  -4   53.29    4.10
  -3 -19   4   51.99    3.80
   3  20   4  149.09    7.80
  -3 -20   4  146.19    8.20
  -3  20   4  148.69    8.10
  -3 -20   4  133.59    8.00
   3  20   4  158.58    8.90
  -3 -20   4  144.69    7.80
  -3  20   4  123.29    7.60
  -3  20   4  130.79    7.90
  -3  20  -4  141.99    7.80
   3  20  -4  130.19    7.60
  -3 -20  -4  123.89    7.30
   3 -20  -4  133.69    7.50
  -3  20   4  144.39    8.20
   3 -20  -4  138.69    8.10
   3 -20   4  145.89    8.00
   3  21   4   49.10    3.40
  -3  21   4   46.90    3.70
  -3  21   4   51.49    3.80
  -3 -21   4   43.40    3.60
   3  21   4   50.19    4.00
  -3  21   4   51.29    3.90
  -3 -21   4   44.70    3.50
  -3  21   4   45.70    3.70
   3 -21   4   51.09    3.80
  -3 -21  -4   38.40    3.00
   3 -21  -4   42.90    3.30
  -3  21  -4   42.90    3.40
   3  21  -4   41.90    3.30
  -3  22   4  152.08    8.00
  -3  22   4  142.79    8.00
   3  22   4  156.48    8.30
  -3  22   4  149.99    8.20
  -3 -22   4  146.29    7.80
  -3  22   4  131.79    7.90
   3 -22   4  159.18    8.00
  -3  22  -4  145.29    7.60
   3  22  -4  142.19    7.60
  -3  23   4   49.70    3.40
  -3  23   4   48.30    3.40
   3  23   4   50.19    3.50
  -3  23   4   40.80    3.30
  -3 -23   4   42.60    3.20
  -3  23   4   44.70    3.30
   3 -23   4   47.40    3.30
  -3  23  -4   44.30    3.10
  -3  24   4   27.30    2.30
  -3  24  -4   23.60    1.90
   3  24   4   26.90    2.30
  -3  24   4   25.60    2.30
  -3 -24   4   25.70    2.20
  -3  24   4   24.90    2.20
   3  25  -4    6.50    1.10
  -3 -25   4    5.90    1.00
  -3  25   4    6.30    1.00
   3  25   4    6.40    1.00
  -3  25   4    7.50    1.10
  -3  25   4    6.30    1.00
  -3  26   4    0.10    0.50
   3  26   4    1.10    0.50
  -3 -26   4    1.10    0.50
  -3  26   4    0.90    0.50
  -3  26   4    0.60    0.40
   3  27   4    0.60    0.40
   3  27   4    1.50    0.50
  -3  27   4    0.60    0.30
  -3 -27   4    1.00    0.40
  -3  27   4    0.40    0.40
  -3  27   4    0.90    0.40
   3  28   4   39.70    2.10
   3  28   4   37.80    2.20
  -3  28   4   37.40    2.20
   4   0   4   36.50    5.00
  -4   0   4   41.50    3.90
  -4   0   4   39.70    3.50
  -4   0   4   36.10    3.60
   4   0   4   40.60    3.40
  -4   0   4   40.00    6.90
   4   0  -4   44.10    3.40
  -4   0   4   39.00    3.50
  -4   0   4   51.49    4.00
   4  -1   4  206.88   13.80
   4   1   4  205.68   14.00
  -4  -1   4  223.18   12.10
  -4   1   4  228.68   12.30
  -4   1   4  217.68   12.20
  -4  -1   4  216.08   18.10
  -4  -1   4  225.18   11.80
  -4   1   4  225.08   18.20
  -4   1   4  235.68   12.30
  -4  -1   4  205.88   11.60
   4  -1   4  222.18   11.60
   4   1   4  235.18   11.70
  -4  -1   4  212.28   18.80
   4   1  -4  213.58   11.30
   4  -1  -4  219.78   11.30
   4  -1  -4  232.48   11.70
  -4  -1   4  229.48   11.90
  -4  -1   4  228.98   12.00
  -4   1   4  223.88   11.60
  -4   1   4  239.48   12.10
   4  -2  -4   67.99    4.70
   4   2  -4   68.19    4.60
   4  -2  -4   64.29    4.40
  -4   2   4   57.89    8.60
   4   2   4   67.29    5.50
  -4   2   4   65.79    4.60
   4  -2   4   60.09    6.20
   4   2   4   50.49    6.10
  -4  -2   4   73.19    5.30
  -4   2   4   66.69    5.20
  -4  -2   4   78.09   10.00
  -4   2   4   62.99    5.00
  -4  -2   4   68.19    4.90
  -4   2   4   64.99    5.20
   4   2   4   65.29    4.60
  -4  -2   4   59.69    9.30
  -4  -2   4   61.29    4.70
  -4  -2   4   68.89    5.10
  -4   2   4   60.19    4.80
   4   3   4   53.89    5.20
  -4   3   4   64.09    4.70
   4  -3   4   60.69    6.20
   4   3   4   49.10    6.20
  -4  -3   4   70.29    9.50
  -4   3   4   59.89    5.00
  -4  -3   4   57.29    4.70
  -4   3   4   70.49    5.50
  -4  -3   4   71.39    5.20
   4   3   4   64.49    4.60
  -4   3   4   59.69    8.70
  -4  -3   4   80.79   10.70
  -4   3   4   66.69    4.80
   4   3  -4   67.09    4.60
   4  -3  -4   63.89    4.40
   4  -3  -4   72.89    4.90
  -4  -3   4   72.19    5.00
  -4   3   4   70.09    4.90
  -4  -4   4   41.50    7.80
   4  -4  -4   38.70    3.50
  -4   4   4   36.80    3.40
   4   4  -4   39.00    3.30
  -4  -4   4   39.00    7.00
  -4   4   4   37.90    7.00
   4   4   4   44.70    4.50
   4   4   4   34.00    5.00
  -4   4   4   46.80    3.80
  -4  -4   4   38.70    4.10
  -4   4   4   36.80    4.10
  -4   4   4   45.10    3.90
   4   4   4   38.70    3.40
  -4  -4   4   43.40    3.80
  -4   4   4   41.20    3.70
  -4  -4   4   38.90    3.70
  -4   4   4   45.80    3.70
  -4   4   4   41.40    4.00
  -4  -4   4   36.00    3.60
   4  -5  -4    0.50    0.90
   4   5  -4   -0.20    0.70
  -4   5   4    0.90    0.90
  -4   5   4    0.20    0.70
  -4  -5   4    6.10    3.50
  -4   5   4    1.20    1.90
   4   5   4   -0.40    1.30
   4  -5   4    0.30    1.20
   4   5   4    0.60    1.70
  -4   5   4    0.30    0.70
  -4  -5   4    0.30    0.90
  -4   5   4    0.30    0.80
  -4  -5   4    2.40    1.30
  -4   5   4    0.80    1.00
   4   5   4   -0.20    0.80
  -4  -5   4   -0.30    0.80
  -4  -5   4    1.30    2.20
  -4   5   4    0.50    0.70
  -4   5   4    0.30    0.90
  -4  -5   4    0.30    0.90
   4  -6  -4    6.30    1.50
   4   6  -4    5.10    1.30
  -4   6   4    8.50    1.70
  -4   6   4    3.70    1.20
  -4  -6   4    5.00    3.00
  -4   6   4    1.20    2.30
   4  -6  -4    4.00    2.80
   4   6   4    1.60    1.40
   4  -6   4    6.10    1.80
   4   6   4    4.40    1.90
  -4   6   4    4.70    1.40
  -4  -6   4    5.60    1.60
  -4   6   4    5.70    1.60
  -4   6   4    9.20    1.90
  -4  -6   4    7.40    1.80
  -4   6   4    7.70    2.00
  -4  -6   4    4.50    1.30
   4   6   4    8.60    1.60
  -4  -6   4    8.20    3.50
  -4  -6   4    5.60    1.70
  -4  -6   4    5.60    1.50
  -4  -7   4   28.20    6.80
   4  -7  -4   33.10    3.40
   4   7   4   36.10    4.40
   4  -7   4   37.60    4.00
  -4   7   4   36.00    3.70
   4   7   4   45.80    3.80
  -4  -7   4   39.80    4.00
  -4   7   4   32.10    4.10
   4   7   4   32.60    3.30
  -4  -7   4   43.00    3.70
  -4   7   4   34.70    3.60
   4   7  -4   39.10    3.50
  -4   7   4   42.70    3.60
  -4   7  -4   33.20    6.30
  -4  -7   4   45.60    8.00
  -4   7   4   27.00    6.20
   4  -7  -4   49.50    8.80
  -4   7   4   43.20    4.00
  -4  -7   4   25.60    3.40
  -4   7   4   40.70    4.00
  -4  -7   4   38.30    3.90
  -4  -7   4   46.40    4.20
  -4  -8   4   40.20    7.50
  -4   8   4   33.80    3.20
   4   8  -4   27.30    3.00
  -4   8  -4   35.20    6.70
  -4  -8   4   29.60    6.80
  -4   8   4   21.40    5.40
   4  -8  -4   36.40    8.00
   4  -8   4   31.30    3.60
   4   8   4   32.70    4.30
  -4   8   4   33.10    3.60
   4   8   4   25.00    3.00
  -4  -8   4   30.90    3.50
  -4   8   4   28.10    3.90
   4   8   4   31.10    3.30
  -4  -8   4   33.30    3.20
  -4   8   4   32.90    3.50
  -4   8   4   25.80    3.20
  -4  -8   4   36.50    3.90
  -4  -8   4   30.00    3.30
  -4  -8   4   34.70    3.80
  -4   8   4   33.90    3.50
   4  -9  -4  157.88    9.30
  -4   9   4  149.69    9.00
  -4   9   4  155.18    9.40
   4   9  -4  156.48    9.20
   4  -9  -4  148.69   17.40
  -4   9  -4  166.08   15.80
   4   9   4  128.99   10.20
  -4   9   4  152.28    9.80
   4   9   4  159.08    9.40
  -4  -9   4  159.38    9.70
  -4   9   4  148.09   10.40
  -4  -9   4  151.78    8.90
   4   9   4  153.98    9.40
  -4   9   4  167.18    9.70
  -4   9   4  136.59   15.10
  -4   9   4  163.28    9.70
  -4  -9   4  170.18   10.20
  -4  -9   4  143.59   16.00
  -4  -9   4  188.48    9.80
  -4  -9   4  162.18    9.60
  -4   9   4  149.88    9.30
  -4   9   4  167.38    9.60
   4 -10   4  103.89    7.90
   4 -10  -4  120.39    7.40
  -4  10   4   96.99    6.80
  -4  10   4  114.59    7.40
  -4  10   4   98.39    7.10
   4  10  -4  112.49    7.10
   4 -10  -4  126.09   16.00
  -4  10  -4   99.19   12.50
   4  10   4   88.09    8.10
  -4  10   4   99.99    7.60
   4  10   4  116.29    7.50
  -4 -10   4  114.19    7.50
  -4 -10   4  108.49    7.50
  -4  10   4  105.19    8.30
  -4  10   4  110.79    7.40
  -4 -10   4  108.79    6.80
   4  10   4  107.09    7.40
  -4  10   4  109.19    7.40
  -4 -10   4   89.59   12.60
  -4 -10   4  123.49    7.70
  -4 -10   4  113.79    7.20
  -4  10   4  107.99    7.40
  -4  10   4  101.59    7.10
   4 -11  -4  136.69   15.40
   4 -11   4  120.39    8.70
   4 -11  -4  133.59    8.50
   4  11  -4  130.69    8.20
  -4  11   4  138.59    8.30
  -4  11   4  138.69    8.70
   4  11  -4  140.89    8.50
  -4  11   4  129.79    8.50
   4 -11  -4  153.98   17.20
  -4  11  -4  126.19   14.80
   4  11   4  124.99    9.70
  -4  11   4  126.69    8.90
   4  11   4  140.09    8.80
  -4  11   4  113.69    7.90
  -4 -11   4  134.49    8.50
  -4 -11   4  139.69    8.80
  -4  11   4  147.99   10.00
  -4 -11   4  139.09    8.00
  -4  11   4  151.38    9.00
   4  11   4  136.19    8.80
  -4 -11   4  121.29   15.20
  -4 -11   4  170.88    9.50
  -4  11   4  141.79    9.00
  -4  11   4  149.59    8.80
  -4 -11   4  141.19    8.40
  -4 -11   4  129.19    8.10
  -4  11   4  128.89    8.60
   4 -12   4   46.40    4.60
   4 -12  -4   50.39    4.50
   4  12  -4   42.80    4.00
  -4  12   4   41.30    4.20
  -4  12   4   47.40    4.50
   4  12  -4   51.39    4.50
   4 -12  -4   59.99   10.00
  -4  12   4   43.60    4.70
   4  12   4   50.79    4.80
  -4  12   4   48.40    4.30
  -4 -12   4   51.89    4.50
  -4 -12   4   54.29    4.70
  -4  12   4   57.19    5.60
   4  12   4   52.79    4.80
  -4  12   4   44.50    4.30
  -4 -12   4   44.70    4.00
[truncated: 8,736,207 more chars]
