# Supplementary material for: Differences in thermal expansion and motion ability for herringbone and face-to-face π-stacked solids
Source: IUCrJ. 2021 Nov 3;9(Pt 1):31–42. doi: 10.1107/S2052252521009593 (PMC8733877; doi:10.1107/S2052252521009593)
Supplement: Supplementary file 3 [file m-09-00031-sup3.zip › diazos.cif]

#==============================================================================
#
# SUBMISSION DETAILS
# Name and address of author for correspondence

 
_publ_contact_author_name       'Kristin M. Hutchins'
_publ_contact_author_address  
;
Department of Chemistry & Biochemistry
Texas Tech University
Box 41061
Luboock, TX  79409-1061
;
_publ_contact_author_email       'kristin.hutchins@ttu.edu'
_publ_contact_author_fax         '(+1)806-742-1289'
_publ_contact_author_phone       '(+1)806-834-2744'
 
 
_publ_contact_letter
;
 Submission dated :2021-06-04
 
Please consider this CIF for submission to the Cambridge Crystallographic
Data Centre. I certify that all authors have seen and approved of this
submission, that all have made significant scientific contributions to the
work reported, and that all share responsibility and accountability for
the results.
 
This CIF is submitted as part of a journal submission
<?>
;
 
 
#==============================================================================
#
# TITLE AND AUTHOR LIST
 

loop_
 _publ_author_name
 _publ_author_address

'Ding, Xiaodan'
;Department of Chemistry & Biochemistry
Texas Tech University
1204 Boston Ave.
Luboock, TX  79409-1061
;
'Zahid, Ethan'
;Department of Chemistry & Biochemistry
Texas Tech University
1204 Boston Ave.
Luboock, TX  79409-1061
;
'Unruh, Daniel K.'
;Department of Chemistry & Biochemistry
Texas Tech University
1204 Boston Ave.
Luboock, TX  79409-1061
;
'Hutchins, Kristin M.'
;Department of Chemistry & Biochemistry
Texas Tech University
1204 Boston Ave.
Luboock, TX  79409-1061
;
 

data_diazoI_190

# start Validation Reply Form
_vrf_PLAT971_diazoI_190
;
PROBLEM: Check Calcd Resid. Dens.  1.04A   From I1              2.67 eA-3  
RESPONSE: These are spurious peaks most likely from a minor twin component 
          (<5%) that was present in the sample. Attempts to integrate the 
          data with both components did not improve the residual density 
          issue in this structure.
;
_vrf_PLAT094_diazoI_190
;
PROBLEM: Ratio of Maximum / Minimum Residual Density ....       2.78 Report
RESPONSE: Due to the spurious peaks about iodine atoms.
;
_vrf_PLAT906_diazoI_190
;
PROBLEM: Large K Value in the Analysis of Variance ......      2.910 Check 
RESPONSE: This was due to diffuse scattering about Bragg peaks that was not 
          account for during the integration and absorption correction.
;
_vrf_PLAT911_diazoI_190
;
PROBLEM: Missing FCF Refl Between Thmin & STh/L=    0.600         17 Report
RESPONSE: These reflections were omitted during the absorption correction.
;
# end Validation Reply Form

_audit_creation_date               2021-01-29
_audit_creation_method
;
Olex2 1.3-ac4
(compiled 2020.03.28 svn.rd84adfe8 for Rigaku Oxford Diffraction, GUI svn.r6032)
;
_shelx_SHELXL_version_number       '2018/3'

_publ_section_references
;
Dolomanov, O.V., Bourhis, L.J., Gildea, R.J, Howard, J.A.K. & Puschmann, H.
 (2009), J. Appl. Cryst. 42, 339-341.

Sheldrick, G.M. (2008). Acta Cryst. A64, 112-122.

Sheldrick, G.M. (2015). Acta Cryst. A71, 3-8.
;
_chemical_name_common              ?
_chemical_name_systematic          ?
_chemical_formula_moiety           '2(C9 H6 I N2)'
_chemical_formula_sum              'C18 H12 I2 N4'
_chemical_formula_weight           538.12
_chemical_melting_point            ?
_chemical_oxdiff_formula           'C72  H48  I8  N16  '
loop_
  _atom_type_symbol
  _atom_type_description
  _atom_type_scat_dispersion_real
  _atom_type_scat_dispersion_imag
  _atom_type_scat_source
 'C' 'C' 0.0181 0.0091 'International Tables Vol C Tables 4.2.6.8 and 6.1.1.4'
 'H' 'H' 0.0000 0.0000 'International Tables Vol C Tables 4.2.6.8 and 6.1.1.4'
 'I' 'I' -0.3257 6.8362 'International Tables Vol C Tables 4.2.6.8 and 6.1.1.4'
 'N' 'N' 0.0311 0.0180 'International Tables Vol C Tables 4.2.6.8 and 6.1.1.4'

_shelx_space_group_comment
;
The symmetry employed for this shelxl refinement is uniquely defined
by the following loop, which should always be used as a source of
symmetry information in preference to the above space-group names.
They are only intended as comments.
;
_space_group_crystal_system        'monoclinic'
_space_group_IT_number             14
_space_group_name_H-M_alt          'P 1 21/c 1'
_space_group_name_Hall             '-P 2ybc'
loop_
  _space_group_symop_operation_xyz
 'x, y, z'
 '-x, y+1/2, -z+1/2'
 '-x, -y, -z'
 'x, -y-1/2, z-1/2'

_cell_length_a                     7.27480(10)
_cell_length_b                     40.2019(5)
_cell_length_c                     5.93060(10)
_cell_angle_alpha                  90
_cell_angle_beta                   90.9050(10)
_cell_angle_gamma                  90
_cell_volume                       1734.25(4)
_cell_formula_units_Z              4
_cell_measurement_reflns_used      21580
_cell_measurement_temperature      190.02(10)
_cell_measurement_theta_max        77.4170
_cell_measurement_theta_min        2.1890
_shelx_estimated_absorpt_T_max     ?
_shelx_estimated_absorpt_T_min     ?
_exptl_absorpt_coefficient_mu      28.535
_exptl_absorpt_correction_T_max    0.765
_exptl_absorpt_correction_T_min    0.256
_exptl_absorpt_correction_type     gaussian
_exptl_absorpt_process_details
;
CrysAlisPro 1.171.40.84a (Rigaku Oxford Diffraction, 2020)
Numerical absorption correction based on gaussian integration over
a multifaceted crystal model
Empirical absorption correction using spherical harmonics,
implemented in SCALE3 ABSPACK scaling algorithm.
;
_exptl_absorpt_special_details     ?
_exptl_crystal_colour              'clear dark yellow'
_exptl_crystal_colour_lustre       clear
_exptl_crystal_colour_modifier     dark
_exptl_crystal_colour_primary      yellow
_exptl_crystal_density_diffrn      2.061
_exptl_crystal_density_meas        ?
_exptl_crystal_density_method      ?
_exptl_crystal_description         plate
_exptl_crystal_F_000               1016
loop_
  _exptl_crystal_face_index_h
  _exptl_crystal_face_index_k
  _exptl_crystal_face_index_l
  _exptl_crystal_face_perp_dist
 0 2 -1 0.0094
 0 25 1 0.0015
 1 0 0 0.0356
 0 -25 -1 0.0108
 0 -2 1 0.0524
 -1 0 0 0.0244

_exptl_crystal_recrystallization_method  'Slow evaporation from toluene'
_exptl_crystal_size_max            0.063
_exptl_crystal_size_mid            0.06
_exptl_crystal_size_min            0.012
loop_
  _exptl_oxdiff_crystal_face_indexfrac_h
  _exptl_oxdiff_crystal_face_indexfrac_k
  _exptl_oxdiff_crystal_face_indexfrac_l
  _exptl_oxdiff_crystal_face_x
  _exptl_oxdiff_crystal_face_y
  _exptl_oxdiff_crystal_face_z
 0.0003 2.0005 -0.9999 0.2611 -0.0714 -0.0096
 -0.0925 25.2396 0.9735 -0.2329 -0.9725 0.0090
 0.9998 0.0012 0.0002 -0.0101 0.0038 -0.2115
 0.0925 -25.2396 -0.9735 0.2329 0.9725 -0.0090
 -0.0003 -2.0005 0.9999 -0.2611 0.0714 0.0096
 -0.9998 -0.0012 -0.0002 0.0101 -0.0038 0.2115

_exptl_transmission_factor_max     ?
_exptl_transmission_factor_min     ?
_diffrn_reflns_av_R_equivalents    0.0531
_diffrn_reflns_av_unetI/netI       0.0284
_diffrn_reflns_Laue_measured_fraction_full  0.994
_diffrn_reflns_Laue_measured_fraction_max  0.970
_diffrn_reflns_limit_h_max         6
_diffrn_reflns_limit_h_min         -8
_diffrn_reflns_limit_k_max         50
_diffrn_reflns_limit_k_min         -50
_diffrn_reflns_limit_l_max         7
_diffrn_reflns_limit_l_min         -7
_diffrn_reflns_number              29043
_diffrn_reflns_point_group_measured_fraction_full  0.994
_diffrn_reflns_point_group_measured_fraction_max  0.970
_diffrn_reflns_theta_full          67.684
_diffrn_reflns_theta_max           77.523
_diffrn_reflns_theta_min           4.399
_diffrn_ambient_environment        N~2~
_diffrn_ambient_temperature        190.02(10)
_diffrn_detector                   'Hybrid Pixel Array Detector'
_diffrn_detector_area_resol_mean   10.0000
_diffrn_detector_type              HyPix
_diffrn_measured_fraction_theta_full  0.994
_diffrn_measured_fraction_theta_max  0.970
_diffrn_measurement_details
;
List of Runs (angles in degrees, time in seconds):

  # Type    Start    End  Width  t~exp~   \w     \q     \k     \f   Frames
--------------------------------------------------------------------------
  1  \w    -24.00  27.00   0.50    0.58    --  -48.40  19.00  90.00  102
  2  \w    -49.00 -14.00   0.50    2.33    --  -86.25  45.00  60.00   70
  3  \w    -49.00 -14.00   0.50    2.33    --  -86.25  45.00   0.00   70
  4  \w    -49.00 -14.00   0.50    2.33    --  -86.25  45.00  30.00   70
  5  \w    -49.00 -14.00   0.50    2.33    --  -86.25  45.00  90.00   70
  6  \w    -89.00 -15.00   0.50    0.58    --  -48.40 129.00  38.00  148
  7  \w    -24.00  27.00   0.50    0.58    --  -48.40  19.00-120.00  102
  8  \w    -24.00  27.00   0.50    0.58    --  -48.40  19.00-180.00  102
  9  \w    -49.00 -14.00   0.50    2.33    --  -86.25  45.00-150.00   70
 10  \w    -98.00 -21.00   0.50    0.58    --  -48.40 141.00-149.00  154
 11  \w     37.00  98.00   0.50    0.58    --   48.40-129.00 -35.00  122
 12  \w     37.00 115.00   0.50    2.33    --  107.75-129.00 -35.00  156
 13  \w     35.00  73.00   0.50    2.33    --  107.75 -61.00 -90.00   76
 14  \w     35.00 107.00   0.50    2.33    --  107.75 -77.00 -30.00  144
 15  \w     94.00 178.00   0.50    2.33    --  107.75  15.00  60.00  168
 16  \w     95.00 178.00   0.50    2.33    --  107.75  30.00 -30.00  166
 17  \w     95.00 178.00   0.50    2.33    --  107.75  45.00 120.00  166
 18  \w     95.00 178.00   0.50    2.33    --  107.75 125.00 120.00  166
 19  \w     93.00 178.00   0.50    2.33    --  107.75 129.00  38.00  170
 20  \w     84.00 173.00   0.50    2.33    --  107.75 141.00-149.00  178
 21  \w     94.00 178.00   0.50    2.33    --  107.75  15.00 -90.00  168
 22  \w     43.00 105.00   0.50    0.58    --   48.40-141.00 152.00  124
 23  \w     43.00 124.00   0.50    2.33    --  107.75-141.00 152.00  162
 24  \w     35.00 106.00   0.50    2.33    --  107.75 -94.00 120.00  142
 25  \w     35.00  73.00   0.50    2.33    --  107.75 -61.00   0.00   76
 26  \w     35.00  73.00   0.50    2.33    --  107.75 -61.00 -30.00   76
 27  \w     35.00 107.00   0.50    2.33    --  107.75 -77.00-120.00  144
 28  \w     35.00 112.00   0.50    2.33    --  107.75-125.00 -90.00  154
 29  \w     35.00 112.00   0.50    2.33    --  107.75-125.00-120.00  154
 30  \w     35.00 112.00   0.50    2.33    --  107.75-125.00  90.00  154
 31  \w     35.00 107.00   0.50    2.33    --  107.75 -77.00 120.00  144
 32  \w    -89.00 -15.00   0.50    2.33    --  -86.25 129.00  38.00  148
 33  \w    -98.00 -21.00   0.50    2.33    --  -86.25 141.00-149.00  154
 34  \w   -120.00 -53.00   0.50    0.58    --  -48.40 -57.00  30.00  134
 35  \w   -120.00 -71.00   0.50    0.58    --  -48.40-129.00 -35.00   98
 36  \w   -120.00 -73.00   0.50    0.58    --  -48.40-125.00 -60.00   94
 37  \w   -120.00 -26.00   0.50    0.58    --  -48.40 -77.00 -60.00  188
 38  \w   -120.00 -63.00   0.50    0.58    --  -48.40-141.00 152.00  114
 39  \w   -120.00 -26.00   0.50    0.58    --  -48.40 -77.00 150.00  188
 40  \w   -159.00 -71.00   0.50    2.33    --  -86.25-129.00 -35.00  176
;
_diffrn_measurement_device         'four-circle diffractometer'
_diffrn_measurement_device_type    'XtaLAB Synergy, Dualflex, HyPix'
_diffrn_measurement_method         '\w scans'
_diffrn_orient_matrix_type        
 'CrysAlisPro convention (1999,Acta A55,543-557)'
_diffrn_orient_matrix_UB_11        -0.0100259000
_diffrn_orient_matrix_UB_12        0.0007494000
_diffrn_orient_matrix_UB_13        -0.2595992000
_diffrn_orient_matrix_UB_21        0.0038477000
_diffrn_orient_matrix_UB_22        -0.0383140000
_diffrn_orient_matrix_UB_23        -0.0052151000
_diffrn_orient_matrix_UB_31        -0.2114990000
_diffrn_orient_matrix_UB_32        -0.0007277000
_diffrn_orient_matrix_UB_33        0.0080653000
_diffrn_radiation_monochromator    mirror
_diffrn_radiation_probe            x-ray
_diffrn_radiation_type             'Cu K\a'
_diffrn_radiation_wavelength       1.54184
_diffrn_source                     'micro-focus sealed X-ray tube'
_diffrn_source_type                'PhotonJet (Cu) X-ray Source'
_reflns_Friedel_coverage           0.000
_reflns_Friedel_fraction_full      .
_reflns_Friedel_fraction_max       .
_reflns_number_gt                  3271
_reflns_number_total               3580
_reflns_odcompleteness_completeness  99.43
_reflns_odcompleteness_iscentric   1
_reflns_odcompleteness_theta       66.97
_reflns_special_details
;
 Reflections were merged by SHELXL according to the crystal
 class for the calculation of statistics and refinement.
 
 _reflns_Friedel_fraction is defined as the number of unique
 Friedel pairs measured divided by the number that would be
 possible theoretically, ignoring centric projections and
 systematic absences.
;
_reflns_threshold_expression       'I > 2\s(I)'
_computing_cell_refinement         'CrysAlisPro 1.171.40.84a (Rigaku OD, 2020)'
_computing_data_collection         'CrysAlisPro 1.171.40.84a (Rigaku OD, 2020)'
_computing_data_reduction          'CrysAlisPro 1.171.40.84a (Rigaku OD, 2020)'
_computing_molecular_graphics      'Olex2 1.3-ac4 (Dolomanov et al., 2009)'
_computing_publication_material    'Olex2 1.3-ac4 (Dolomanov et al., 2009)'
_computing_structure_refinement    'XL  (Sheldrick, 2008)'
_computing_structure_solution      'SHELXT 2018/2 (Sheldrick, 2018)'
_refine_diff_density_max           2.579
_refine_diff_density_min           -0.929
_refine_diff_density_rms           0.154
_refine_ls_extinction_coef         .
_refine_ls_extinction_method       none
_refine_ls_goodness_of_fit_ref     1.103
_refine_ls_hydrogen_treatment      constr
_refine_ls_matrix_type             full
_refine_ls_number_parameters       238
_refine_ls_number_reflns           3580
_refine_ls_number_restraints       42
_refine_ls_R_factor_all            0.0431
_refine_ls_R_factor_gt             0.0400
_refine_ls_restrained_S_all        1.097
_refine_ls_shift/su_max            0.003
_refine_ls_shift/su_mean           0.000
_refine_ls_structure_factor_coef   Fsqd
_refine_ls_weighting_details      
 'w=1/[\s^2^(Fo^2^)+(0.0584P)^2^+4.0824P] where P=(Fo^2^+2Fc^2^)/3'
_refine_ls_weighting_scheme        calc
_refine_ls_wR_factor_gt            0.1046
_refine_ls_wR_factor_ref           0.1065
_refine_special_details           
 'The azo moiety (N3 and N4) was positionally disordered over two sites (A and B). At this temperature, the refined occupancies were 0.96 and 0.04, respectively. To help maintain reasonable ADP values and bond lengths, SIMU and free variable DFIX restraints were applied to the disordered atoms.'
_olex2_refinement_description
;
1. Fixed Uiso
 At 1.2 times of:
  All C(H) groups
2. Restrained distances
 N3A-N4A = N3B-N4B
 1.25001 with sigma of 0.02
 C13-N3A = C13-N3B = C16-N4A = C16-N4B
 1.43813 with sigma of 0.02
3. Uiso/Uaniso restraints and constraints
N3B \\sim N3A \\sim N4B \\sim N4A: within 2A with sigma of 0.02 and sigma for
terminal atoms of 0.04 within 2A
4. Others
 Sof(N3B)=Sof(N4B)=1-FVAR(1)
 Sof(N3A)=Sof(N4A)=FVAR(1)
5.a Aromatic/amide H refined with riding coordinates:
 C2(H2), C3(H3), C5(H5), C6(H6), C8(H8), C9(H9), C11(H11), C12(H12), C14(H14),
 C15(H15), C17(H17), C18(H18)
;
_atom_sites_solution_hydrogens     geom
_atom_sites_solution_primary       dual
_atom_sites_solution_secondary     ?
loop_
  _atom_site_label
  _atom_site_type_symbol
  _atom_site_fract_x
  _atom_site_fract_y
  _atom_site_fract_z
  _atom_site_U_iso_or_equiv
  _atom_site_adp_type
  _atom_site_occupancy
  _atom_site_site_symmetry_order
  _atom_site_calc_flag
  _atom_site_refinement_flags_posn
  _atom_site_refinement_flags_adp
  _atom_site_refinement_flags_occupancy
  _atom_site_disorder_assembly
  _atom_site_disorder_group
 I1 I 0.07544(5) 0.71786(2) 1.21172(6) 0.03553(13) Uani 1 1 d . . . . .
 I2 I 0.52181(5) 0.71368(2) 1.77031(6) 0.03883(13) Uani 1 1 d . . . . .
 N1 N 0.0457(5) 0.57180(10) 0.8418(7) 0.0267(8) Uani 1 1 d . . . . .
 N2 N 0.0083(5) 0.56697(10) 0.6358(7) 0.0262(8) Uani 1 1 d . . . . .
 N3A N 0.5785(6) 0.58140(11) 1.2125(7) 0.0293(10) Uani 0.962(8) 1 d D U P A 1
 N4A N 0.4840(6) 0.55709(11) 1.2747(8) 0.0291(10) Uani 0.962(8) 1 d D U P A 1
 N3B N 0.519(13) 0.5749(8) 1.365(14) 0.026(7) Uani 0.038(8) 1 d D U P A 2
 N4B N 0.524(15) 0.5640(8) 1.168(15) 0.025(7) Uani 0.038(8) 1 d D U P A 2
 C1 C 0.0679(6) 0.66990(11) 1.0730(8) 0.0251(9) Uani 1 1 d . . . . .
 C2 C 0.1309(6) 0.64385(11) 1.2060(8) 0.0263(9) Uani 1 1 d . . . . .
 H2 H 0.180816 0.647945 1.348653 0.032 Uiso 1 1 calc R U . . .
 C3 C 0.1189(6) 0.61157(11) 1.1243(8) 0.0256(9) Uani 1 1 d . . . . .
 H3 H 0.157775 0.593831 1.213690 0.031 Uiso 1 1 calc R U . . .
 C4 C 0.0481(6) 0.60574(11) 0.9067(8) 0.0237(9) Uani 1 1 d . . . . .
 C5 C -0.0148(6) 0.63218(11) 0.7751(8) 0.0247(9) Uani 1 1 d . . . . .
 H5 H -0.063532 0.628267 0.631668 0.030 Uiso 1 1 calc R U . . .
 C6 C -0.0046(6) 0.66437(11) 0.8582(8) 0.0269(9) Uani 1 1 d . . . . .
 H6 H -0.045969 0.682140 0.770727 0.032 Uiso 1 1 calc R U . . .
 C7 C 0.0085(6) 0.53253(11) 0.5749(8) 0.0235(8) Uani 1 1 d . . . . .
 C8 C 0.0717(6) 0.50691(12) 0.7160(8) 0.0252(9) Uani 1 1 d . . . . .
 H8 H 0.119838 0.511655 0.858618 0.030 Uiso 1 1 calc R U . . .
 C9 C 0.0615(6) 0.47448(11) 0.6399(8) 0.0245(9) Uani 1 1 d . . . . .
 H9 H 0.101663 0.457205 0.732681 0.029 Uiso 1 1 calc R U . . .
 C10 C 0.5393(6) 0.66874(11) 1.5926(8) 0.0259(9) Uani 1 1 d . . . . .
 C11 C 0.4691(6) 0.63977(12) 1.6874(8) 0.0283(9) Uani 1 1 d . . . . .
 H11 H 0.415453 0.640267 1.828646 0.034 Uiso 1 1 calc R U . . .
 C12 C 0.4805(7) 0.61017(12) 1.5679(9) 0.0315(10) Uani 1 1 d . . . . .
 H12 H 0.433655 0.590630 1.628172 0.038 Uiso 1 1 calc R U . . .
 C13 C 0.5630(6) 0.60992(12) 1.3557(8) 0.0295(10) Uani 1 1 d D . . . .
 C14 C 0.6353(7) 0.63860(13) 1.2670(9) 0.0320(10) Uani 1 1 d . . . . .
 H14 H 0.693901 0.637980 1.128849 0.038 Uiso 1 1 calc R U . . .
 C15 C 0.6213(6) 0.66834(13) 1.3825(9) 0.0312(10) Uani 1 1 d . . . . .
 H15 H 0.666318 0.687885 1.320220 0.037 Uiso 1 1 calc R U . . .
 C16 C 0.4969(6) 0.52906(12) 1.1260(8) 0.0276(9) Uani 1 1 d D . . . .
 C17 C 0.5825(6) 0.52873(12) 0.9172(9) 0.0289(9) Uani 1 1 d . . . . .
 H17 H 0.637418 0.547943 0.862626 0.035 Uiso 1 1 calc R U . . .
 C18 C 0.5856(6) 0.49990(12) 0.7921(8) 0.0290(10) Uani 1 1 d . . . . .
 H18 H 0.642513 0.499653 0.652808 0.035 Uiso 1 1 calc R U . . .

loop_
  _atom_site_aniso_label
  _atom_site_aniso_U_11
  _atom_site_aniso_U_22
  _atom_site_aniso_U_33
  _atom_site_aniso_U_23
  _atom_site_aniso_U_13
  _atom_site_aniso_U_12
 I1 0.0470(2) 0.02069(17) 0.0391(2) -0.00587(11) 0.00398(15) -0.00311(11)
 I2 0.0481(2) 0.02596(18) 0.0425(2) -0.00832(13) 0.00169(15) 0.00366(12)
 N1 0.0320(19) 0.0239(18) 0.024(2) -0.0020(15) -0.0003(15) -0.0006(14)
 N2 0.0311(19) 0.0245(19) 0.023(2) -0.0020(15) -0.0001(15) -0.0002(14)
 N3B 0.028(12) 0.023(12) 0.026(12) 0.001(12) -0.004(12) 0.002(12)
 N3A 0.032(2) 0.027(2) 0.028(2) -0.0006(17) 0.0028(17) 0.0003(15)
 N4B 0.028(12) 0.024(12) 0.024(13) 0.001(12) -0.002(12) 0.002(12)
 N4A 0.031(2) 0.029(2) 0.028(2) 0.0021(18) 0.0029(17) 0.0003(16)
 C1 0.028(2) 0.0191(19) 0.028(2) -0.0039(17) 0.0040(17) -0.0022(15)
 C2 0.030(2) 0.026(2) 0.023(2) -0.0025(18) -0.0009(17) -0.0032(17)
 C3 0.028(2) 0.022(2) 0.026(2) 0.0034(17) -0.0011(18) 0.0005(16)
 C4 0.025(2) 0.022(2) 0.024(2) 0.0005(17) 0.0028(17) -0.0021(15)
 C5 0.028(2) 0.027(2) 0.019(2) 0.0017(17) -0.0007(16) 0.0013(16)
 C6 0.031(2) 0.024(2) 0.026(2) 0.0036(18) 0.0006(18) 0.0034(16)
 C7 0.0224(19) 0.0229(19) 0.025(2) 0.0001(17) 0.0043(16) -0.0002(15)
 C8 0.027(2) 0.029(2) 0.020(2) -0.0031(17) -0.0007(16) -0.0010(16)
 C9 0.026(2) 0.025(2) 0.023(2) 0.0025(17) 0.0000(16) 0.0020(15)
 C10 0.028(2) 0.022(2) 0.027(2) -0.0025(18) -0.0018(17) 0.0022(16)
 C11 0.027(2) 0.032(2) 0.026(2) 0.0022(19) 0.0029(18) 0.0000(17)
 C12 0.033(2) 0.021(2) 0.040(3) 0.005(2) -0.004(2) -0.0020(17)
 C13 0.029(2) 0.029(2) 0.030(3) -0.0051(19) -0.0051(19) 0.0039(17)
 C14 0.031(2) 0.035(3) 0.030(3) -0.002(2) 0.0015(19) -0.0005(18)
 C15 0.031(2) 0.033(2) 0.029(2) 0.002(2) 0.0018(19) -0.0026(18)
 C16 0.025(2) 0.027(2) 0.031(2) -0.0014(19) -0.0029(18) 0.0041(16)
 C17 0.029(2) 0.025(2) 0.032(2) 0.0049(19) 0.0001(19) -0.0003(17)
 C18 0.027(2) 0.036(2) 0.024(2) 0.0003(19) 0.0027(17) 0.0041(18)

_geom_special_details
;
 All esds (except the esd in the dihedral angle between two l.s. planes)
 are estimated using the full covariance matrix.  The cell esds are taken
 into account individually in the estimation of esds in distances, angles
 and torsion angles; correlations between esds in cell parameters are only
 used when they are defined by crystal symmetry.  An approximate (isotropic)
 treatment of cell esds is used for estimating esds involving l.s. planes.
;
loop_
  _geom_bond_atom_site_label_1
  _geom_bond_atom_site_label_2
  _geom_bond_distance
  _geom_bond_site_symmetry_2
  _geom_bond_publ_flag
 I1 C1 2.097(4) . ?
 I2 C10 2.097(4) . ?
 N1 N2 1.263(6) . ?
 N1 C4 1.418(6) . ?
 N2 C7 1.431(6) . ?
 N3B N4B 1.25(3) . ?
 N3B C13 1.45(2) . ?
 N3A N4A 1.254(6) . ?
 N3A C13 1.433(6) . ?
 N4B C16 1.44(2) . ?
 N4A C16 1.435(6) . ?
 C1 C2 1.385(7) . ?
 C1 C6 1.389(7) . ?
 C2 H2 0.9300 . ?
 C2 C3 1.388(6) . ?
 C3 H3 0.9300 . ?
 C3 C4 1.402(6) . ?
 C4 C5 1.392(6) . ?
 C5 H5 0.9300 . ?
 C5 C6 1.386(7) . ?
 C6 H6 0.9300 . ?
 C7 C8 1.400(6) . ?
 C7 C9 1.393(6) 3_566 ?
 C8 H8 0.9300 . ?
 C8 C9 1.381(6) . ?
 C9 H9 0.9300 . ?
 C10 C11 1.394(7) . ?
 C10 C15 1.390(7) . ?
 C11 H11 0.9300 . ?
 C11 C12 1.388(7) . ?
 C12 H12 0.9300 . ?
 C12 C13 1.403(7) . ?
 C13 C14 1.375(7) . ?
 C14 H14 0.9300 . ?
 C14 C15 1.382(7) . ?
 C15 H15 0.9300 . ?
 C16 C17 1.395(7) . ?
 C16 C18 1.400(7) 3_667 ?
 C17 H17 0.9300 . ?
 C17 C18 1.377(7) . ?
 C18 H18 0.9300 . ?

loop_
  _geom_angle_atom_site_label_1
  _geom_angle_atom_site_label_2
  _geom_angle_atom_site_label_3
  _geom_angle
  _geom_angle_site_symmetry_1
  _geom_angle_site_symmetry_3
  _geom_angle_publ_flag
 N2 N1 C4 114.3(4) . . ?
 N1 N2 C7 113.1(4) . . ?
 N4A N3A C13 113.6(4) . . ?
 N3A N4A C16 112.9(4) . . ?
 N4B N3B C13 107(3) . . ?
 N3B N4B C16 120(5) . . ?
 C2 C1 I1 117.7(3) . . ?
 C2 C1 C6 121.3(4) . . ?
 C6 C1 I1 121.0(3) . . ?
 C1 C2 H2 120.3 . . ?
 C1 C2 C3 119.3(4) . . ?
 C3 C2 H2 120.3 . . ?
 C2 C3 H3 120.1 . . ?
 C2 C3 C4 119.9(4) . . ?
 C4 C3 H3 120.1 . . ?
 C3 C4 N1 114.4(4) . . ?
 C5 C4 N1 125.5(4) . . ?
 C5 C4 C3 120.1(4) . . ?
 C4 C5 H5 120.0 . . ?
 C6 C5 C4 119.9(4) . . ?
 C6 C5 H5 120.0 . . ?
 C1 C6 H6 120.2 . . ?
 C5 C6 C1 119.5(4) . . ?
 C5 C6 H6 120.2 . . ?
 C8 C7 N2 124.2(4) . . ?
 C9 C7 N2 115.1(4) 3_566 . ?
 C9 C7 C8 120.7(4) 3_566 . ?
 C7 C8 H8 120.5 . . ?
 C9 C8 C7 118.9(4) . . ?
 C9 C8 H8 120.5 . . ?
 C7 C9 H9 119.8 3_566 . ?
 C8 C9 C7 120.4(4) . 3_566 ?
 C8 C9 H9 119.8 . . ?
 C11 C10 I2 119.5(4) . . ?
 C15 C10 I2 119.4(3) . . ?
 C15 C10 C11 121.1(4) . . ?
 C10 C11 H11 120.5 . . ?
 C12 C11 C10 119.0(5) . . ?
 C12 C11 H11 120.5 . . ?
 C11 C12 H12 120.2 . . ?
 C11 C12 C13 119.6(4) . . ?
 C13 C12 H12 120.2 . . ?
 C12 C13 N3B 83(3) . . ?
 C12 C13 N3A 125.2(4) . . ?
 C14 C13 N3B 157(3) . . ?
 C14 C13 N3A 114.2(5) . . ?
 C14 C13 C12 120.6(4) . . ?
 C13 C14 H14 119.9 . . ?
 C13 C14 C15 120.3(5) . . ?
 C15 C14 H14 119.9 . . ?
 C10 C15 H15 120.3 . . ?
 C14 C15 C10 119.4(5) . . ?
 C14 C15 H15 120.3 . . ?
 C17 C16 N4B 96(4) . . ?
 C17 C16 N4A 126.0(5) . . ?
 C17 C16 C18 120.0(5) . 3_667 ?
 C18 C16 N4B 144(4) 3_667 . ?
 C18 C16 N4A 114.0(4) 3_667 . ?
 C16 C17 H17 120.1 . . ?
 C18 C17 C16 119.8(5) . . ?
 C18 C17 H17 120.1 . . ?
 C16 C18 H18 119.9 3_667 . ?
 C17 C18 C16 120.2(5) . 3_667 ?
 C17 C18 H18 119.9 . . ?

loop_
  _geom_torsion_atom_site_label_1
  _geom_torsion_atom_site_label_2
  _geom_torsion_atom_site_label_3
  _geom_torsion_atom_site_label_4
  _geom_torsion
  _geom_torsion_site_symmetry_1
  _geom_torsion_site_symmetry_2
  _geom_torsion_site_symmetry_3
  _geom_torsion_site_symmetry_4
  _geom_torsion_publ_flag
 I1 C1 C2 C3 176.6(3) . . . . ?
 I1 C1 C6 C5 -177.3(3) . . . . ?
 I2 C10 C11 C12 179.6(3) . . . . ?
 I2 C10 C15 C14 179.0(4) . . . . ?
 N1 N2 C7 C8 -9.8(6) . . . . ?
 N1 N2 C7 C9 169.7(4) . . . 3_566 ?
 N1 C4 C5 C6 -179.9(4) . . . . ?
 N2 N1 C4 C3 -169.9(4) . . . . ?
 N2 N1 C4 C5 11.0(6) . . . . ?
 N2 C7 C8 C9 178.7(4) . . . . ?
 N3B N4B C16 C17 -159(10) . . . . ?
 N3B N4B C16 C18 26(15) . . . 3_667 ?
 N3B C13 C14 C15 -179(9) . . . . ?
 N3A N4A C16 C17 -8.3(7) . . . . ?
 N3A N4A C16 C18 171.3(4) . . . 3_667 ?
 N3A C13 C14 C15 176.7(4) . . . . ?
 N4B N3B C13 C12 162(8) . . . . ?
 N4B N3B C13 C14 -21(15) . . . . ?
 N4B C16 C17 C18 -177(4) . . . . ?
 N4A N3A C13 C12 11.4(7) . . . . ?
 N4A N3A C13 C14 -167.7(4) . . . . ?
 N4A C16 C17 C18 179.6(4) . . . . ?
 C1 C2 C3 C4 1.7(7) . . . . ?
 C2 C1 C6 C5 0.2(7) . . . . ?
 C2 C3 C4 N1 179.1(4) . . . . ?
 C2 C3 C4 C5 -1.8(7) . . . . ?
 C3 C4 C5 C6 1.0(7) . . . . ?
 C4 N1 N2 C7 179.5(4) . . . . ?
 C4 C5 C6 C1 -0.2(7) . . . . ?
 C6 C1 C2 C3 -1.0(7) . . . . ?
 C7 C8 C9 C7 0.8(7) . . . 3_566 ?
 C9 C7 C8 C9 -0.8(7) 3_566 . . . ?
 C10 C11 C12 C13 0.4(7) . . . . ?
 C11 C10 C15 C14 -0.8(7) . . . . ?
 C11 C12 C13 N3B 180(4) . . . . ?
 C11 C12 C13 N3A -178.0(4) . . . . ?
 C11 C12 C13 C14 1.1(7) . . . . ?
 C12 C13 C14 C15 -2.5(7) . . . . ?
 C13 N3B N4B C16 176(7) . . . . ?
 C13 N3A N4A C16 178.3(4) . . . . ?
 C13 C14 C15 C10 2.3(7) . . . . ?
 C15 C10 C11 C12 -0.5(7) . . . . ?
 C16 C17 C18 C16 -0.1(8) . . . 3_667 ?
 C18 C16 C17 C18 0.1(7) 3_667 . . . ?

_smtbx_masks_void_probe_radius     1.2
_smtbx_masks_void_truncation_radius  1.2
_shelx_res_file
;
TITL diazoI_190_a.res in P2(1)/c
    diazoI_190.res
    created by SHELXL-2018/3 at 11:13:53 on 29-Jan-2021
REM Old TITL diazoI_190 in P2(1)/c
REM SHELXT solution in P2(1)/c: R1 0.123, Rweak 0.007, Alpha 0.042
REM <I/s> 0.530 for 77 systematic absences, Orientation as input
REM Formula found by SHELXT: C20 N2 I2
CELL 1.54184 7.2748 40.2019 5.9306 90 90.905 90
ZERR 4 0.0001 0.0005 0.0001 0 0.001 0
LATT 1
SYMM -X,0.5+Y,0.5-Z
SFAC C H I N
UNIT 72 48 8 16
SIMU 0.02 0.04 2 N3B > N4A
DFIX 31 N3A N4A N3B N4B
DFIX 41 C13 N3A C13 N3B C16 N4A C16 N4B

L.S. 10
PLAN  50
CONF
FREE N3B C12
BOND
list 4
MORE -1
BOND $H
fmap 2
acta
OMIT -5 3 2
REM <olex2.extras>
REM <HklSrc "%.\\diazoI_190.hkl">
REM </olex2.extras>

WGHT    0.058400    4.082400
FVAR       0.20323   0.96182   1.25001   1.43813
I1    3    0.075445    0.717859    1.211719    11.00000    0.04696    0.02069 =
         0.03906   -0.00587    0.00398   -0.00311
I2    3    0.521810    0.713683    1.770312    11.00000    0.04806    0.02596 =
         0.04250   -0.00832    0.00169    0.00366
N1    4    0.045690    0.571799    0.841813    11.00000    0.03204    0.02393 =
         0.02422   -0.00203   -0.00028   -0.00059
N2    4    0.008289    0.566973    0.635756    11.00000    0.03112    0.02448 =
         0.02284   -0.00199   -0.00008   -0.00016
PART 2
N3B   4    0.518801    0.574889    1.364671   -21.00000    0.02796    0.02346 =
         0.02568    0.00130   -0.00370    0.00166
PART 1
N3A   4    0.578462    0.581396    1.212517    21.00000    0.03236    0.02725 =
         0.02836   -0.00055    0.00283    0.00026
PART 2
N4B   4    0.524323    0.563978    1.168181   -21.00000    0.02813    0.02363 =
         0.02410    0.00056   -0.00196    0.00158
PART 1
N4A   4    0.483976    0.557088    1.274740    21.00000    0.03070    0.02877 =
         0.02805    0.00213    0.00287    0.00030

PART 0
C1    1    0.067886    0.669903    1.072994    11.00000    0.02823    0.01912 =
         0.02807   -0.00392    0.00398   -0.00218
C2    1    0.130930    0.643847    1.206000    11.00000    0.02986    0.02600 =
         0.02293   -0.00246   -0.00087   -0.00317
AFIX  43
H2    2    0.180816    0.647945    1.348653    11.00000   -1.20000
AFIX   0
C3    1    0.118905    0.611567    1.124258    11.00000    0.02824    0.02239 =
         0.02614    0.00339   -0.00114    0.00051
AFIX  43
H3    2    0.157775    0.593831    1.213690    11.00000   -1.20000
AFIX   0
C4    1    0.048084    0.605736    0.906693    11.00000    0.02533    0.02211 =
         0.02361    0.00047    0.00275   -0.00215
C5    1   -0.014767    0.632184    0.775120    11.00000    0.02786    0.02703 =
         0.01903    0.00168   -0.00072    0.00132
AFIX  43
H5    2   -0.063532    0.628267    0.631668    11.00000   -1.20000
AFIX   0
C6    1   -0.004578    0.664375    0.858198    11.00000    0.03100    0.02388 =
         0.02578    0.00362    0.00064    0.00339
AFIX  43
H6    2   -0.045969    0.682140    0.770727    11.00000   -1.20000
AFIX   0
C7    1    0.008469    0.532527    0.574905    11.00000    0.02238    0.02287 =
         0.02542    0.00008    0.00431   -0.00019
C8    1    0.071734    0.506911    0.715998    11.00000    0.02676    0.02923 =
         0.01952   -0.00308   -0.00072   -0.00098
AFIX  43
H8    2    0.119838    0.511655    0.858618    11.00000   -1.20000
AFIX   0
C9    1    0.061540    0.474476    0.639917    11.00000    0.02556    0.02456 =
         0.02336    0.00254    0.00001    0.00197
AFIX  43
H9    2    0.101663    0.457205    0.732681    11.00000   -1.20000
AFIX   0

C10   1    0.539345    0.668739    1.592611    11.00000    0.02839    0.02180 =
         0.02744   -0.00247   -0.00178    0.00223
C11   1    0.469127    0.639774    1.687399    11.00000    0.02748    0.03168 =
         0.02580    0.00224    0.00295    0.00002
AFIX  43
H11   2    0.415453    0.640267    1.828646    11.00000   -1.20000
AFIX   0
C12   1    0.480467    0.610175    1.567917    11.00000    0.03299    0.02147 =
         0.03983    0.00519   -0.00381   -0.00196
AFIX  43
H12   2    0.433655    0.590630    1.628172    11.00000   -1.20000
AFIX   0
C13   1    0.562963    0.609923    1.355741    11.00000    0.02892    0.02907 =
         0.03033   -0.00510   -0.00509    0.00394
C14   1    0.635326    0.638599    1.267040    11.00000    0.03132    0.03493 =
         0.02967   -0.00220    0.00154   -0.00052
AFIX  43
H14   2    0.693901    0.637980    1.128849    11.00000   -1.20000
AFIX   0
C15   1    0.621327    0.668338    1.382503    11.00000    0.03122    0.03309 =
         0.02934    0.00184    0.00177   -0.00256
AFIX  43
H15   2    0.666318    0.687885    1.320220    11.00000   -1.20000
AFIX   0
C16   1    0.496858    0.529060    1.126025    11.00000    0.02471    0.02727 =
         0.03083   -0.00136   -0.00288    0.00406
C17   1    0.582515    0.528730    0.917182    11.00000    0.02886    0.02544 =
         0.03240    0.00487    0.00014   -0.00026
AFIX  43
H17   2    0.637418    0.547943    0.862626    11.00000   -1.20000
AFIX   0
C18   1    0.585556    0.499896    0.792089    11.00000    0.02693    0.03571 =
         0.02441    0.00033    0.00266    0.00414
AFIX  43
H18   2    0.642513    0.499653    0.652808    11.00000   -1.20000
AFIX   0
HKLF 4


REM  diazoI_190_a.res in P2(1)/c
REM wR2 = 0.106486, GooF = S = 1.10325, Restrained GooF = 1.09656 for all data
REM R1 = 0.040028 for 3271 Fo > 4sig(Fo) and 0.043144 for all 3580 data
REM 238 parameters refined using 42 restraints

END

WGHT      0.0584      4.0824

REM Highest difference peak  2.579,  deepest hole -0.929,  1-sigma level  0.154
Q1    1  -0.0762  0.7177  1.2190  11.00000  0.05    2.58
Q2    1   0.6650  0.7143  1.7694  11.00000  0.05    2.39
Q3    1   0.3805  0.7137  1.7735  11.00000  0.05    1.94
Q4    1   0.2147  0.7188  1.2033  11.00000  0.05    1.50
Q5    1   0.5804  0.7184  1.6750  11.00000  0.05    1.26
Q6    1   0.2500  0.7193  0.9178  11.00000  0.05    0.58
Q7    1   0.0655  0.7188  1.4276  11.00000  0.05    0.56
Q8    1   0.4162  0.7185  2.0918  11.00000  0.05    0.52
Q9    1   0.0420  0.7180  0.9605  11.00000  0.05    0.47
Q10   1   0.1103  0.7181  0.6970  11.00000  0.05    0.47
Q11   1   0.3202  0.6946  1.6471  11.00000  0.05    0.38
Q12   1   0.1752  0.7202  1.4102  11.00000  0.05    0.36
Q13   1   0.0262  0.6966  0.8475  11.00000  0.05    0.36
Q14   1   0.4603  0.6997  1.4068  11.00000  0.05    0.36
Q15   1   0.7072  0.7006  1.6245  11.00000  0.05    0.35
Q16   1  -0.0521  0.6717  1.0625  11.00000  0.05    0.34
Q17   1   0.7935  0.4779  0.6712  11.00000  0.05    0.33
Q18   1   0.2437  0.7081  1.0792  11.00000  0.05    0.33
Q19   1  -0.1511  0.5734  0.8564  11.00000  0.05    0.33
Q20   1   0.1767  0.6416  1.0886  11.00000  0.05    0.32
Q21   1   0.7937  0.6689  1.0755  11.00000  0.05    0.32
Q22   1   0.4041  0.6658  1.5913  11.00000  0.05    0.32
Q23   1   0.8070  0.7026  1.3222  11.00000  0.05    0.32
Q24   1   0.0116  0.7640  1.3440  11.00000  0.05    0.32
Q25   1   0.2849  0.5789  1.2163  11.00000  0.05    0.31
Q26   1  -0.1870  0.5665  0.6596  11.00000  0.05    0.31
Q27   1   0.6279  0.6520  1.3202  11.00000  0.05    0.31
Q28   1   0.5878  0.6964  1.1135  11.00000  0.05    0.31
Q29   1  -0.1158  0.6949  0.7992  11.00000  0.05    0.30
Q30   1   0.2358  0.6706  1.6134  11.00000  0.05    0.30
Q31   1   0.2862  0.6949  1.9003  11.00000  0.05    0.30
Q32   1   0.3127  0.6956  1.3366  11.00000  0.05    0.30
Q33   1   0.6807  0.4835  0.6077  11.00000  0.05    0.30
Q34   1   0.3392  0.6784  1.5200  11.00000  0.05    0.29
Q35   1   0.2440  0.6257  1.8154  11.00000  0.05    0.29
Q36   1  -0.0854  0.6452  1.2166  11.00000  0.05    0.28
Q37   1   0.6705  0.7024  1.3642  11.00000  0.05    0.28
Q38   1  -0.0685  0.6935  1.1616  11.00000  0.05    0.28
Q39   1   0.2052  0.6958  1.2274  11.00000  0.05    0.28
Q40   1   0.7934  0.7257  1.5065  11.00000  0.05    0.28
Q41   1   0.4994  0.7112  1.9799  11.00000  0.05    0.28
Q42   1   0.7619  0.6325  1.1327  11.00000  0.05    0.28
Q43   1   0.2527  0.6148  1.5776  11.00000  0.05    0.27
Q44   1   0.8797  0.6259  1.0155  11.00000  0.05    0.27
Q45   1   0.7690  0.7313  1.9066  11.00000  0.05    0.27
Q46   1   0.2516  0.4648  0.6011  11.00000  0.05    0.27
Q47   1  -0.1606  0.5965  0.3891  11.00000  0.05    0.27
Q48   1   0.3961  0.7644  1.8453  11.00000  0.05    0.27
Q49   1  -0.1659  0.7324  1.3663  11.00000  0.05    0.27
Q50   1  -0.2028  0.7303  1.0429  11.00000  0.05    0.27
;
_shelx_res_checksum                63695
_shelx_hkl_file
;
  -1   0   0    7.52    0.94
  -2   0   0 9999.00  489.66
  -2   0   0 9561.38  489.92
  -3   0   0  313.82   18.78
  -3   0   0  324.98   18.67
  -3   0   0  335.19   20.05
  -3   0   0  326.01   18.38
  -4   0   0  312.79   17.10
  -4   0   0  319.88   17.16
  -4   0   0  325.96   16.85
  -4   0   0  334.70   20.09
  -4   0   0  352.77   19.91
  -4   0   0  312.12   21.26
  -4   0   0  332.00   19.25
  -5   0   0  620.34   33.61
  -5   0   0  599.38   31.35
  -5   0   0  589.34   36.88
  -5   0   0  545.78   30.33
  -5   0   0  561.36   30.44
  -5   0   0  587.09   30.04
  -5   0   0  609.61   31.97
  -5   0   0  576.44   34.53
  -5   0   0  590.07   30.34
  -5   0   0  567.95   30.29
  -5   0   0  611.46   34.12
  -5   0   0  589.22   31.29
  -5   0   0  590.27   30.39
  -6   0   0   12.26    2.04
  -6   0   0   14.31    2.92
  -6   0   0   20.78    3.84
  -6   0   0   13.46    3.76
  -6   0   0   12.87    2.51
  -6   0   0   13.71    5.19
  -6   0   0   12.06    2.96
  -6   0   0    9.52    2.68
  -7   0   0  253.65   14.17
  -7   0   0  237.52   15.38
  -7   0   0  226.56   16.03
  -7   0   0  229.84   14.21
  -7   0   0  240.78   14.61
  -7   0   0  253.16   15.46
  -7   0   0  254.03   14.13
  -7   0   0  242.85   13.90
  -7   0   0  272.86   16.46
  -8   0   0    4.53    2.24
  -8   0   0    2.93    1.42
  -8   0   0    1.59    2.24
  -1   1   0  150.87    7.71
  -1  -1   0  148.76    7.67
  -1   1   0  146.22    7.66
  -1  -1   0  127.92    7.25
  -2   1   0 2934.75  145.09
  -2  -1   0 2984.80  145.16
  -2  -1   0 2853.83  145.40
  -2   1   0 2732.95  145.41
  -3  -1   0  281.97   16.83
  -3   1   0  266.00   16.74
  -3   1   0  273.15   16.59
  -3  -1   0  304.88   16.88
  -3  -1   0  265.73   17.70
  -3   1   0  277.28   16.30
  -3  -1   0  300.95   16.47
  -3   1   0  317.58   18.23
  -4  -1   0 1241.55   65.54
  -4   1   0 1264.69   65.54
  -4   1   0 1252.72   65.58
  -4   1   0 1322.27   65.33
  -4  -1   0 1343.06   65.33
  -4  -1   0 1288.59   65.59
  -4  -1   0 1377.88   67.99
  -4   1   0 1283.90   70.43
  -4   1   0 1288.82   67.83
  -4  -1   0 1373.43   70.59
  -4  -1   0 1332.92   68.55
  -4   1   0 1327.62   68.32
  -4  -1   0 1284.18   68.67
  -4   1   0 1267.87   68.64
  -5   1   0    4.86    3.00
  -5  -1   0    9.72    4.01
  -5   1   0    9.87    4.15
  -5   1   0    9.03    2.90
  -5   1   0    2.38    3.76
  -5  -1   0   11.07    3.05
  -5   1   0   14.77    2.63
  -5   1   0   11.30    1.64
  -5   1   0   10.92    3.01
  -5   1   0   11.19    1.59
  -5  -1   0   20.14    5.09
  -5   1   0   11.57    3.20
  -5  -1   0   10.50    2.66
  -5   1   0    8.63    5.02
  -6  -1   0  151.88    9.16
  -6   1   0  151.91   10.30
  -6   1   0  159.85    9.22
  -6  -1   0  145.34   10.26
  -6   1   0  157.13    8.79
  -6   1   0  136.17    9.41
  -6   1   0  152.41   11.02
  -6   1   0  145.20   12.63
  -6  -1   0  146.77    9.55
  -6   1   0  144.25    9.68
  -6   1   0  139.74   11.81
  -6  -1   0  152.50   15.15
  -6   1   0  149.98   10.17
  -6   1   0  129.63   14.34
  -6  -1   0  157.71   10.29
  -6   1   0  155.92    9.09
  -6  -1   0  142.47   12.47
  -6  -1   0  156.99    9.22
  -6  -1   0  148.30    9.06
  -6   1   0  148.51    9.10
  -6   1   0  133.34    9.95
  -6  -1   0  147.34   10.27
  -7  -1   0   93.80    8.31
  -7   1   0  106.52    8.40
  -7  -1   0   83.96    6.30
  -7   1   0   77.49    6.42
  -7   1   0   80.08    6.65
  -7   1   0   93.25    8.66
  -7   1   0   83.87    9.56
  -7   1   0   96.14    6.43
  -7   1   0   82.31    7.47
  -7  -1   0   81.93    7.39
  -7   1   0   75.18    8.94
  -7  -1   0   95.29    6.43
  -7   1   0   92.27    6.37
  -7  -1   0   90.68    6.35
  -7  -1   0   92.57    6.18
  -7   1   0   95.48    6.21
  -7  -1   0   90.49    7.56
  -7   1   0   98.34    7.68
  -8   1   0    1.82    1.27
  -8  -1   0    2.57    1.36
  -8   1   0    3.49    2.14
  -8   1   0    1.27    2.12
  -8  -1   0    2.23    2.26
  -1  -2   0   12.30    1.24
  -1   2   0   11.52    1.22
  -1   2   0   11.18    1.25
  -2   2   0  726.29   39.40
  -2  -2   0  700.94   38.28
  -2  -2   0  776.52   39.45
  -2  -2   0  794.05   39.17
  -2   2   0  808.44   39.18
  -2   2   0  820.40   39.32
  -3  -2   0  386.41   21.58
  -3   2   0  398.80   21.54
  -3  -2   0  408.42   23.35
  -3   2   0  412.17   23.44
  -3   2   0  397.47   21.89
  -3   2   0  368.04   21.97
  -3  -2   0  362.15   21.87
  -4   2   0   48.50    5.66
  -4  -2   0   46.56    5.37
  -4   2   0   43.65    3.27
  -4  -2   0   45.17    3.30
  -4  -2   0   50.08    3.12
  -4   2   0   49.66    3.11
  -4   2   0   43.01    3.35
  -4  -2   0   47.33    3.35
  -4  -2   0   43.22    5.11
  -4   2   0   49.01    4.95
  -4  -2   0   49.51    6.50
  -4  -2   0   49.72    4.82
  -5   2   0  595.54   38.74
  -5  -2   0  639.12   33.28
  -5   2   0  649.27   35.56
  -5  -2   0  657.71   38.96
  -5   2   0  667.13   33.40
  -5  -2   0  626.52   36.76
  -5  -2   0  599.57   32.34
  -5   2   0  637.24   32.03
  -5  -2   0  635.15   32.02
  -5  -2   0  586.20   32.39
  -5   2   0  581.41   32.54
  -5   2   0  644.41   36.07
  -5  -2   0  683.33   35.88
  -5   2   0  650.14   34.05
  -5   2   0  645.36   33.25
  -5  -2   0  587.21   33.04
  -5  -2   0  621.55   32.33
  -5  -2   0  600.37   32.28
  -5  -2   0  612.95   36.08
  -5   2   0  665.65   36.11
  -5   2   0  604.60   32.21
  -5   2   0  629.81   32.29
  -5  -2   0  615.95   32.38
  -5   2   0  645.78   32.36
  -5  -2   0  632.63   35.22
  -5   2   0  638.57   33.29
  -5   2   0  511.30   34.45
  -5  -2   0  634.39   33.33
  -6   2   0    8.04    4.59
  -6  -2   0   15.02    4.78
  -6  -2   0    7.39    2.83
  -6   2   0   10.31    2.01
  -6  -2   0    9.31    1.95
  -6   2   0   14.67    3.19
  -6   2   0    6.31    4.96
  -6   2   0   10.37    2.25
  -6   2   0   11.29    3.27
  -6  -2   0   12.05    3.58
  -6  -2   0    5.42    1.94
  -6   2   0   10.73    1.93
  -6   2   0    7.00    2.29
  -6  -2   0    6.27    2.88
  -6   2   0   17.50    5.19
  -6   2   0    6.18    2.81
  -6   2   0   10.92    2.56
  -6   2   0    8.63    2.76
  -6  -2   0    7.54    4.26
  -6  -2   0   12.66    2.80
  -7   2   0  173.77   15.48
  -7  -2   0  235.85   13.08
  -7   2   0  194.65   13.90
  -7   2   0  210.76   13.30
  -7   2   0  237.27   17.02
  -7   2   0  220.45   15.30
  -7   2   0  214.23   13.27
  -7   2   0  225.94   12.87
  -7  -2   0  234.86   12.96
  -7  -2   0  212.33   12.68
  -7   2   0  222.57   12.67
  -7  -2   0  235.42   15.15
  -7  -2   0  249.60   14.51
  -7   2   0  219.31   14.06
  -8  -2   0    3.87    1.42
  -8   2   0    2.21    2.17
   0  -3   0    1.55    1.07
   0   3   0   -0.18    1.32
   0  -3   0    1.36    1.70
  -1  -3   0   85.41    5.89
  -1  -3   0   88.16    5.43
  -1  -3   0   97.00    5.36
  -1   3   0   90.22    5.36
  -1   3   0   92.96    5.38
  -2  -3   0  254.11   13.71
  -2   3   0  231.78   14.65
  -2  -3   0  265.45   14.78
  -2   3   0  287.21   14.58
  -2  -3   0  270.86   14.45
  -2   3   0  258.36   14.47
  -3   3   0  145.14    8.50
  -3  -3   0  152.79    8.53
  -3   3   0  158.93   10.49
  -3  -3   0  164.94   10.53
  -3   3   0  162.35    8.38
  -3   3   0  147.84    8.52
  -3  -3   0  160.75    8.55
  -3   3   0  194.49   10.60
  -3  -3   0  158.90   10.37
  -3  -3   0  171.37   11.68
  -3   3   0  165.73   11.57
  -3   3   0  166.88   10.03
  -3  -3   0  157.84    9.97
  -4  -3   0  479.40   26.04
  -4  -3   0  488.31   26.06
  -4  -3   0  510.53   25.82
  -4   3   0  479.31   26.08
  -4   3   0  509.20   25.82
  -4  -3   0  510.47   29.10
  -4   3   0  532.42   29.27
  -4   3   0  547.12   28.89
  -4  -3   0  530.10   29.04
  -4   3   0  529.29   30.87
  -4  -3   0  532.94   31.05
  -4   3   0  516.97   28.36
  -4  -3   0  516.24   28.39
  -5  -3   0    5.87    2.47
  -5   3   0    6.53    2.50
  -5   3   0    2.14    2.65
  -5   3   0    6.81    4.91
  -5  -3   0    2.72    1.97
  -5  -3   0    3.90    4.14
  -5  -3   0    2.77    1.94
  -5  -3   0   -0.70    1.92
  -5  -3   0    2.67    1.50
  -5   3   0    1.46    1.11
  -5  -3   0    1.91    1.47
  -5  -3   0    1.96    1.00
  -5   3   0    4.01    2.77
  -5   3   0    1.59    1.53
  -5  -3   0    1.57    1.74
  -5  -3   0    0.52    3.34
  -5   3   0    1.80    3.83
  -5   3   0    3.98    1.42
  -5   3   0    5.37    2.38
  -5   3   0    2.36    1.38
  -5  -3   0    2.02    1.19
  -5  -3   0    0.67    1.14
  -5   3   0    2.44    2.82
  -5  -3   0    1.27    1.99
  -5  -3   0    3.07    1.84
  -5  -3   0    2.57    3.32
  -5   3   0    3.58    2.15
  -5   3   0    4.41    1.41
  -5  -3   0    1.88    1.27
  -5   3   0   -0.50    2.88
  -6   3   0  144.38    8.61
  -6   3   0  121.55    9.37
  -6   3   0  120.03   11.27
  -6  -3   0  147.64   12.01
  -6  -3   0  146.75    8.71
  -6  -3   0  136.25    9.80
  -6  -3   0  136.78    8.75
  -6   3   0  138.54    8.18
  -6   3   0  152.31   10.75
  -6  -3   0  154.19   11.83
  -6   3   0  140.89   12.27
  -6   3   0  145.88    9.51
  -6   3   0  123.69    8.79
  -6   3   0  120.73    9.25
  -6  -3   0  130.21    9.69
  -6   3   0  134.59    8.37
  -6  -3   0  143.41    8.62
  -6   3   0  138.13    8.52
  -6  -3   0  136.02    8.54
  -6  -3   0  146.82   12.32
  -6   3   0  148.04    9.81
  -6   3   0  139.45   14.30
  -6   3   0  126.95   11.20
  -6  -3   0  140.50    9.66
  -7  -3   0  110.18   11.01
  -7   3   0  119.54    8.94
  -7  -3   0  127.39    7.75
  -7  -3   0  123.94   10.80
  -7   3   0  104.65    9.61
  -7   3   0  109.73    7.92
  -7   3   0  101.05    7.67
  -7   3   0  109.36   10.95
  -7   3   0  116.98    7.32
  -7  -3   0  103.09    7.36
  -7  -3   0  117.24    7.37
  -7   3   0  106.75    7.34
  -7  -3   0  119.63    9.71
  -7  -3   0  115.52    8.83
  -7   3   0  118.45   13.70
  -7   3   0  115.01    8.67
  -8  -3   0    4.25    1.44
  -8   3   0    6.30    2.35
   0  -4   0  911.30   50.61
   0  -4   0 1116.25   51.41
  -1   4   0    0.11    0.76
  -1  -4   0    1.50    0.93
  -1  -4   0    0.21    1.56
  -1   4   0    0.11    0.71
  -1  -4   0    0.71    0.89
  -2   4   0  714.98   34.47
  -2  -4   0  710.21   34.42
  -2   4   0  644.84   34.30
  -2   4   0  585.30   34.58
  -2  -4   0  654.92   34.62
  -2  -4   0  633.27   33.64
  -2  -4   0  686.20   34.72
  -3  -4   0  119.75    8.52
  -3   4   0  115.94    8.54
  -3  -4   0  117.24    6.68
  -3   4   0  119.42    8.23
  -3  -4   0  120.54    8.52
  -3   4   0  125.11    8.18
  -3  -4   0  137.03    9.90
  -3   4   0  132.57    9.84
  -3   4   0  126.19    6.56
  -3   4   0  109.11    6.67
  -3  -4   0  124.60    6.54
  -3  -4   0  117.16    6.69
  -4  -4   0   45.92    5.33
  -4  -4   0   42.09    3.28
  -4   4   0   47.67    3.10
  -4  -4   0   51.35    3.15
  -4  -4   0   49.46    3.41
  -4   4   0   42.05    3.31
  -4  -4   0   48.43    5.33
  -4   4   0   51.46    5.21
  -4  -4   0   56.65    5.15
  -4   4   0   52.07    4.96
  -4   4   0   45.66    6.48
  -4  -4   0   43.80    6.15
  -5  -4   0  299.78   16.60
  -5   4   0  261.39   20.84
  -5   4   0  289.24   18.46
  -5  -4   0  328.28   22.13
  -5   4   0  293.08   16.54
  -5  -4   0  303.26   19.76
  -5  -4   0  270.10   15.62
  -5   4   0  294.94   15.32
  -5  -4   0  283.84   15.70
  -5  -4   0  276.12   16.52
  -5   4   0  276.05   15.84
  -5   4   0  255.21   18.52
  -5  -4   0  308.79   17.18
  -5   4   0  279.85   16.63
  -5  -4   0  291.89   18.27
  -5   4   0  289.79   17.34
  -5  -4   0  305.26   16.27
  -5   4   0  303.86   19.13
  -5  -4   0  287.01   15.67
  -5   4   0  279.74   15.49
  -5  -4   0  284.05   19.10
  -5  -4   0  277.58   15.62
  -5   4   0  283.87   15.55
  -5   4   0  255.80   17.99
  -5   4   0  288.24   15.61
  -5  -4   0  290.27   18.23
  -5  -4   0  291.17   15.72
  -5  -4   0  288.27   16.57
  -5   4   0  282.00   16.49
  -6  -4   0   43.28    6.65
  -6   4   0   41.60    3.65
  -6  -4   0   45.26    6.36
  -6   4   0   25.95    5.56
  -6   4   0   40.55    4.48
  -6  -4   0   43.72    3.76
  -6  -4   0   40.12    4.72
  -6  -4   0   40.05    3.80
  -6   4   0   40.22    3.24
  -6  -4   0   36.45    5.73
  -6   4   0   38.87    3.89
  -6   4   0   31.26    6.20
  -6   4   0   40.44    5.37
  -6  -4   0   42.45    4.46
  -6  -4   0   36.67    4.76
  -6  -4   0   46.72    5.19
  -6   4   0   35.67    4.16
  -6   4   0   43.09    3.56
  -6  -4   0   32.11    5.46
  -6   4   0   42.33    3.55
  -6  -4   0   41.90    3.61
  -6  -4   0   38.38    3.59
  -6   4   0   31.67    7.22
  -6  -4   0   44.12    4.70
  -6   4   0   29.13    4.11
  -6   4   0   40.42    4.59
  -6   4   0   38.94    5.60
  -7   4   0  145.99   10.30
  -7   4   0  142.13   12.16
  -7  -4   0  134.59   12.10
  -7  -4   0  137.08    8.85
  -7   4   0  148.69   12.70
  -7   4   0  139.37    9.51
  -7  -4   0  145.38   11.63
  -7  -4   0  128.37    9.51
  -7   4   0  135.19    9.14
  -7   4   0  133.63   11.11
  -7  -4   0  131.35    8.60
  -7  -4   0  141.52    8.86
  -7   4   0  145.72    8.81
  -7   4   0  142.57    8.61
  -7  -4   0  146.16   10.99
  -7   4   0  143.81   10.13
  -7  -4   0  147.37   10.19
  -8  -4   0   18.88    2.34
  -8   4   0   15.06    2.85
   0   5   0   -0.86    1.90
   0  -5   0    2.79    2.68
   0  -5   0   -0.42    1.52
  -1  -5   0   38.98    2.93
  -1   5   0   29.19    2.59
  -1   5   0   35.71    2.73
  -2   5   0  127.11    7.70
  -2  -5   0  116.02    7.88
  -2  -5   0  124.30    8.00
  -2  -5   0  117.87    7.92
  -2   5   0  111.72    7.56
  -2  -5   0  128.50    8.92
  -2   5   0  134.37    8.82
  -2  -5   0  134.74    7.75
  -2   5   0  121.46    7.65
  -3   5   0   69.43    5.42
  -3  -5   0   57.16    3.84
  -3  -5   0   70.55    5.75
  -3   5   0   64.32    3.72
  -3  -5   0   58.99    3.84
  -3  -5   0   63.84    3.71
  -3  -5   0   64.04    5.50
  -3   5   0   67.09    5.36
  -3  -5   0   64.70    6.61
  -3   5   0   74.77    5.39
  -3   5   0   70.98    6.64
  -4  -5   0  365.77   19.89
  -4  -5   0  367.99   19.92
  -4  -5   0  384.80   19.69
  -4   5   0  380.37   19.67
  -4  -5   0  396.05   23.12
  -4   5   0  398.40   22.68
  -4  -5   0  382.18   22.81
  -4  -5   0  369.60   24.71
  -4   5   0  370.17   24.57
  -4   5   0  391.07   22.20
  -4  -5   0  394.11   22.34
  -5  -5   0    4.49    1.90
  -5  -5   0    7.16    2.23
  -5   5   0    7.55    2.13
  -5   5   0    9.35    2.65
  -5  -5   0    8.06    3.66
  -5   5   0    7.01    3.86
  -5  -5   0    3.63    2.48
  -5  -5   0    4.97    1.41
  -5   5   0    6.14    1.17
  -5  -5   0    4.45    1.44
  -5   5   0    5.73    1.66
  -5   5   0    7.00    2.92
  -5  -5   0    7.42    2.54
  -5  -5   0    2.90    1.86
  -5  -5   0    6.63    3.09
  -5   5   0    6.40    3.84
  -5  -5   0    8.59    2.95
  -5   5   0    4.87    1.34
  -5  -5   0    3.76    1.32
  -5  -5   0    6.51    1.46
  -5   5   0    4.06    2.10
  -5   5   0    7.04    1.43
  -5   5   0    5.63    2.19
  -5  -5   0    6.72    2.99
  -5   5   0    7.30    1.39
  -5  -5   0    5.77    1.97
  -5  -5   0    7.93    1.55
  -5   5   0    4.00    3.29
  -6  -5   0  108.96    7.98
  -6   5   0   99.72   12.24
  -6   5   0   88.41    9.16
  -6   5   0  108.70    7.98
  -6  -5   0  105.98   10.87
  -6  -5   0   99.58    6.86
   6  -5   0  100.17   10.76
  -6   5   0  108.15    6.50
  -6  -5   0   99.80    7.03
  -6   5   0   98.60    6.53
  -6  -5   0  115.39    8.55
  -6   5   0  102.69    7.16
  -6  -5   0  115.09    9.82
  -6  -5   0  107.76    7.67
  -6   5   0   99.28    7.85
  -6   5   0   92.49    9.85
  -6   5   0   99.38    8.72
  -6  -5   0  108.75    8.41
  -6   5   0  105.42    6.72
  -6  -5   0   86.89    9.77
  -6  -5   0  102.56    6.87
  -6   5   0  103.67    6.72
  -6  -5   0  104.29    6.85
  -6  -5   0  106.62    8.08
  -6   5   0   95.84    7.72
  -6   5   0  104.55    6.84
  -6  -5   0  100.56    6.91
  -6   5   0  101.41    9.84
  -7   5   0    4.32    4.08
  -7   5   0    8.42    3.30
  -7  -5   0    6.31    1.86
  -7   5   0    3.21    3.54
  -7   5   0    8.09    2.60
  -7   5   0    0.67    4.36
  -7  -5   0    2.77    3.90
  -7  -5   0    5.70    2.66
  -7   5   0    7.07    3.12
  -7  -5   0   12.88    3.10
  -7   5   0    8.06    1.89
  -7   5   0    7.09    1.75
  -7   5   0    4.57    2.48
  -7  -5   0    2.04    1.64
  -7  -5   0    4.46    1.60
  -7  -5   0    7.33    3.42
  -8  -5   0    1.11    1.26
  -8   5   0    0.31    1.95
  -8  -5   0    1.81    2.30
   0   6   0   33.10    4.49
   0  -6   0   38.69    3.82
   1   6   0   24.27    2.81
  -1   6   0   19.19    3.05
  -1   6   0   21.16    2.27
  -1  -6   0   15.39    2.99
  -1  -6   0   24.60    2.45
  -2  -6   0  106.83    7.56
  -2  -6   0  127.20    7.25
  -2   6   0  117.92    7.40
  -2  -6   0  104.78    7.70
  -2   6   0  124.90    8.54
  -2   6   0  108.09    7.33
  -2  -6   0  111.35    8.57
  -2  -6   0  119.24    7.68
  -3  -6   0   36.72    4.17
  -3  -6   0   36.05    3.06
  -3   6   0   42.64    4.04
  -3  -6   0   39.53    2.69
  -3   6   0   43.34    4.10
  -3  -6   0   39.72    4.39
  -3   6   0   47.23    5.41
  -3  -6   0   36.54    5.00
  -3   6   0   37.73    3.83
  -3   6   0   40.17    2.55
  -3  -6   0   38.61    2.69
  -4  -6   0   30.86    4.49
  -4  -6   0   32.61    2.56
  -4   6   0   32.41    2.34
  -4  -6   0   28.32    2.53
  -4  -6   0   27.45    4.18
  -4   6   0   36.44    5.73
  -4  -6   0   27.23    5.00
  -4   6   0   32.36    3.90
  -5   6   0   45.31    4.36
  -5   6   0   51.05    5.75
  -5  -6   0   52.65    4.62
  -5   6   0   38.75    6.81
  -5  -6   0   50.76    3.92
  -5  -6   0   51.22    3.92
  -5   6   0   48.87    3.52
  -5  -6   0   44.80    4.68
  -5   6   0   53.89    5.54
  -5   6   0   49.95    4.06
  -5   6   0   55.19    6.64
  -5  -6   0   54.23    5.75
  -5  -6   0   50.25    4.92
  -5  -6   0   56.05    4.60
  -5   6   0   46.07    4.74
  -5   6   0   46.00    3.62
  -5  -6   0   49.96    3.86
  -5  -6   0   49.66    6.08
  -5   6   0   52.11    3.76
  -5  -6   0   47.68    3.83
  -5   6   0   55.23    4.69
  -5   6   0   60.25    6.38
  -5  -6   0   49.42    3.88
  -5   6   0   50.60    3.79
  -5  -6   0   52.03    5.67
  -5  -6   0   54.82    4.77
  -6   6   0    0.71    1.45
  -6   6   0    9.06    4.21
  -6   6   0    4.94    2.24
  -6  -6   0    1.78    2.09
  -6  -6   0    3.75    2.89
  -6  -6   0    2.90    2.62
   6  -6   0    5.01    3.23
  -6  -6   0    3.40    1.64
  -6   6   0    5.27    1.34
  -6  -6   0    4.48    1.74
  -6   6   0    7.94    1.53
  -6   6   0    0.51    2.97
  -6  -6   0    4.27    3.20
  -6  -6   0    5.00    2.74
  -6  -6   0    2.48    2.46
  -6   6   0    1.92    1.68
  -6   6   0    2.68    4.06
  -6  -6   0    4.27    2.67
  -6  -6   0    4.80    1.49
  -6   6   0    5.53    2.61
  -6   6   0    2.81    1.33
  -6   6   0    4.44    1.44
  -6  -6   0    4.85    1.53
  -6  -6   0    6.28    3.31
  -6   6   0    4.25    3.87
  -6  -6   0    3.83    1.55
  -6   6   0    3.59    2.41
  -6   6   0    2.29    1.55
  -7   6   0    7.66    3.15
  -7   6   0   17.44    5.30
  -7  -6   0    7.80    2.00
  -7   6   0   10.21    2.51
  -7  -6   0    9.36    3.00
  -7   6   0    9.89    4.88
  -7  -6   0   10.01    4.16
  -7   6   0    8.18    4.23
  -7   6   0   13.06    3.09
  -7  -6   0   10.29    3.06
  -7  -6   0   12.08    2.16
  -7  -6   0   10.98    1.98
  -7   6   0   12.29    2.10
  -7   6   0   10.03    1.86
  -7   6   0    7.84    2.63
  -7  -6   0   10.99    3.81
  -8  -6   0    4.15    2.44
  -8  -6   0    7.43    1.67
  -8   6   0    3.74    2.26
   0   7   0    1.17    3.08
   0  -7   0    1.81    3.24
   0  -7   0    2.52    2.46
   1   7   0   75.92    6.20
  -1   7   0   84.34    6.69
  -1   7   0   80.84    5.61
  -1  -7   0   88.97    5.70
  -2  -7   0   12.78    2.26
  -2  -7   0   17.50    2.52
  -2   7   0   14.07    2.14
   2   7   0    9.96    2.41
  -2   7   0   16.95    2.14
  -3  -7   0   95.42    7.11
  -3  -7   0   71.24    5.39
  -3  -7   0   85.99    4.99
  -3   7   0   90.00    4.85
  -3   7   0   83.24    6.50
  -3  -7   0   82.51    4.97
  -3   7   0   94.70    8.09
  -3   7   0   78.02    6.32
  -4  -7   0    8.93    1.49
  -4  -7   0   16.50    1.73
  -4   7   0    9.71    1.22
  -4  -7   0   16.07    3.38
  -4  -7   0   11.66    2.69
  -4   7   0   13.12    2.61
  -4   7   0   12.22    3.71
  -5   7   0    2.91    1.68
  -5  -7   0    3.52    1.85
  -5   7   0    5.72    2.33
  -5   7   0    4.16    3.40
  -5  -7   0    2.29    2.28
  -5  -7   0    5.18    1.39
   5   7   0    3.72    2.21
   5  -7   0    7.30    3.35
  -5   7   0    3.78    1.11
  -5  -7   0    5.35    1.56
  -5  -7   0    2.28    2.49
  -5   7   0    5.73    1.81
  -5  -7   0    5.52    2.12
  -5  -7   0    7.36    2.92
  -5  -7   0    5.49    2.20
  -5   7   0    1.68    2.27
  -5   7   0    1.11    3.41
  -5   7   0    4.42    1.19
  -5  -7   0    4.19    2.20
  -5  -7   0    1.01    3.63
  -5   7   0    2.81    2.16
  -5   7   0    4.46    1.18
  -5   7   0    4.92    1.32
  -5  -7   0    3.92    1.31
  -5  -7   0    3.64    1.19
  -5  -7   0    4.01    1.36
  -5  -7   0    4.84    2.71
  -5   7   0    7.88    3.35
  -5  -7   0    3.32    2.02
  -5   7   0    3.91    1.20
  -5   7   0    5.82    1.98
  -6   7   0   -1.07    1.51
  -6  -7   0    0.36    2.01
  -6   7   0    0.72    1.72
  -6  -7   0   -0.43    2.66
  -6   7   0    1.31    2.64
  -6  -7   0    1.97    1.98
  -6  -7   0   -0.23    1.48
   6  -7   0   -1.03    3.57
  -6  -7   0    0.24    1.48
  -6   7   0    0.32    0.95
  -6   7   0    0.48    1.88
  -6   7   0    1.57    3.23
  -6  -7   0    1.28    2.16
  -6   7   0    5.25    1.47
  -6   7   0    7.88    4.31
  -6  -7   0   -1.02    2.52
  -6  -7   0    3.76    2.56
  -6   7   0    0.40    1.21
  -6   7   0    2.13    1.32
  -6  -7   0   -0.87    1.36
  -6   7   0   -0.78    2.07
  -6  -7   0   -0.22    1.25
  -6  -7   0    0.22    1.18
  -6  -7   0    1.84    1.42
  -6  -7   0    1.49    3.17
  -6   7   0    1.45    2.33
  -6   7   0    1.19    3.39
  -7   7   0    0.58    4.06
  -7   7   0    1.54    2.53
  -7  -7   0    0.71    1.62
  -7   7   0   -0.17    0.82
  -7   7   0   -1.94    3.88
  -7  -7   0    0.66    2.54
  -7   7   0    1.47    2.04
  -7   7   0   -1.66    3.13
  -7  -7   0   -1.40    2.48
  -7  -7   0    1.30    1.35
  -7   7   0   -1.18    1.09
  -7   7   0   -0.42    1.26
  -7   7   0    3.21    2.53
  -7  -7   0   -0.23    1.54
  -7   7   0    1.50    2.37
  -7  -7   0    1.15    2.43
  -8   7   0    0.64    2.33
  -8  -7   0   -0.19    1.13
  -8  -7   0   -1.82    2.11
  -8  -7   0    0.19    1.30
  -8   7   0    0.93    1.99
   0   8   0   15.40    3.94
   0  -8   0   26.22    4.59
   0  -8   0   17.86    3.37
   1   8   0   30.19    4.04
  -1   8   0   31.85    3.17
  -1  -8   0   34.67    3.29
  -2  -8   0  110.61    7.88
  -2  -8   0  120.33    8.00
   2   8   0  102.93    8.13
  -2   8   0  107.46    7.53
   2  -8   0  110.62    8.18
   3   8   0    4.80    2.06
  -3   8   0    5.26    1.81
  -3  -8   0    7.71    1.13
  -3  -8   0    5.76    1.57
  -3  -8   0    5.02    2.20
  -3  -8   0    5.46    1.04
  -3   8   0    6.03    0.87
  -3  -8   0    5.36    2.26
  -3   8   0    4.45    1.55
  -3   8   0    7.84    3.10
   4   8   0   90.69    8.45
  -4  -8   0  105.75    6.19
  -4  -8   0  102.62    6.19
  -4   8   0   99.55    5.86
  -4  -8   0   96.45    8.78
  -4  -8   0   92.09    8.57
  -4   8   0  103.76    8.21
  -4   8   0  100.78   10.08
  -5   8   0    5.60    1.76
  -5   8   0    5.28    2.40
  -5   8   0    9.58    4.53
  -5   8   0    8.03    2.14
  -5  -8   0    7.22    2.01
  -5  -8   0    5.84    2.29
   5  -8   0    6.73    3.57
  -5  -8   0    7.11    1.60
  -5   8   0    6.96    1.24
  -5  -8   0    6.00    1.59
  -5  -8   0   11.63    3.53
  -5  -8   0    5.38    2.86
  -5   8   0    6.74    1.79
  -5   8   0    7.05    3.55
  -5   8   0    6.13    2.74
  -5  -8   0    5.89    2.22
  -5  -8   0    7.39    2.29
  -5   8   0    7.39    1.40
  -5  -8   0    5.19    1.29
  -5  -8   0    6.52    2.65
  -5  -8   0    6.59    1.54
  -5  -8   0    8.10    1.63
  -5   8   0    6.12    1.31
  -5   8   0    7.11    2.65
  -5  -8   0    9.32    4.08
  -5   8   0    7.32    1.39
  -5  -8   0    9.62    1.66
  -5  -8   0    8.38    2.37
  -5   8   0    9.66    3.18
  -5   8   0    7.43    2.19
  -5   8   0    6.74    1.49
  -5  -8   0    7.40    2.75
  -6   8   0   14.48    3.02
  -6   8   0    6.59    2.74
  -6  -8   0   17.56    4.00
  -6   8   0    6.66    4.05
  -6  -8   0   22.09    3.61
  -6  -8   0   26.11    5.48
   6  -8   0   10.71    4.54
  -6   8   0   15.43    1.89
  -6  -8   0   15.21    2.37
  -6   8   0   16.29    2.15
  -6   8   0   20.34    2.66
  -6  -8   0   15.76    3.31
  -6  -8   0   18.10    3.91
  -6   8   0   13.50    4.66
  -6   8   0   17.17    4.15
  -6   8   0   10.68    3.07
  -6   8   0   17.65    2.19
  -6  -8   0   11.55    3.57
  -6   8   0   15.45    2.21
  -6  -8   0   13.04    2.25
  -6  -8   0   11.87    2.12
  -6   8   0   17.32    4.28
  -6  -8   0   18.05    4.07
  -6  -8   0   18.60    2.49
  -6   8   0   13.20    3.06
  -7  -8   0    3.36    1.77
  -7   8   0    1.92    2.65
  -7   8   0    7.12    1.44
  -7  -8   0    9.62    3.16
  -7   8   0    6.16    3.91
  -7   8   0    7.03    2.31
  -7   8   0    9.70    4.37
  -7  -8   0    3.68    2.96
  -7   8   0   11.17    2.90
  -7  -8   0    5.13    1.78
  -7  -8   0    8.12    1.78
  -7   8   0    6.38    2.50
  -8  -8   0    4.62    1.53
  -8   8   0   -0.32    2.13
  -8  -8   0   -1.55    1.83
  -8  -8   0    3.33    1.32
  -8   8   0    1.55    2.06
   0  -9   0    0.42    3.42
   0   9   0   -3.43    3.12
   0  -9   0    1.04    2.41
   1   9   0    8.86    3.46
   1  -9   0   11.02    3.08
  -1   9   0   12.11    2.16
  -1   9   0   13.47    3.58
  -1  -9   0   13.75    2.45
  -2  -9   0  119.46    8.20
  -2  -9   0  123.79    8.36
   2  -9   0  119.95    8.66
  -2   9   0  116.02    8.02
   2   9   0  117.31    8.62
  -2   9   0  113.10    7.80
   3   9   0    9.52    2.70
  -3  -9   0   16.25    1.63
   3  -9   0   13.88    3.29
  -3   9   0   14.56    2.69
  -3  -9   0   20.21    3.02
  -3  -9   0   16.15    2.30
  -3   9   0   16.85    1.44
  -3  -9   0   10.86    2.87
  -3  -9   0   15.41    1.60
  -3  -9   0   15.78    2.95
  -3   9   0   18.10    3.79
  -3   9   0   20.79    2.88
   4  -9   0  287.31   18.94
  -4  -9   0  291.94   15.26
   4   9   0  256.42   18.09
  -4  -9   0  285.43   15.23
  -4   9   0  287.73   14.93
  -4  -9   0  286.81   18.50
  -4  -9   0  267.23   14.82
  -4  -9   0  303.83   18.83
  -4   9   0  290.35   20.10
  -4   9   0  266.15   17.54
  -5   9   0    0.27    1.46
  -5  -9   0    0.31    1.82
  -5   9   0    0.30    1.73
  -5  -9   0   -1.09    2.38
  -5   9   0   -1.09    2.96
  -5   9   0   -0.60    1.89
  -5  -9   0    1.60    2.51
   5  -9   0    1.76    2.85
  -5  -9   0    0.75    1.32
  -5  -9   0    0.19    1.16
  -5   9   0    0.82    0.86
  -5   9   0    2.66    3.01
  -5  -9   0   -0.70    1.98
  -5   9   0    0.52    1.09
  -5  -9   0   -0.92    0.85
  -5  -9   0   -0.57    2.04
  -5  -9   0    0.80    2.14
  -5   9   0    0.99    1.47
  -5   9   0    2.27    2.54
  -5  -9   0   -0.75    1.66
  -5  -9   0   -0.60    1.08
  -5   9   0    4.40    2.43
  -5  -9   0   -0.21    1.04
  -5  -9   0    4.24    4.07
  -5   9   0    0.33    0.99
  -5   9   0    1.18    1.06
  -5  -9   0   -0.20    1.02
  -5  -9   0    0.38    2.32
  -5   9   0    4.23    3.08
  -5   9   0   -0.61    1.49
  -6   9   0  115.25   10.41
  -6  -9   0  127.88    8.83
  -6   9   0  109.43    8.38
  -6   9   0  116.70    7.76
  -6   9   0  101.49   12.59
  -6  -9   0  125.33   11.98
  -6  -9   0  114.85    7.57
   6  -9   0  109.96   12.37
  -6  -9   0  109.51    7.57
  -6   9   0  120.54    7.39
  -6   9   0  107.29    6.90
  -6  -9   0  111.43    9.36
  -6   9   0  112.26    7.58
  -6   9   0  127.45   10.49
  -6  -9   0  110.96    8.32
  -6  -9   0  118.64    9.30
  -6   9   0  124.31   10.05
  -6   9   0  111.74    8.93
  -6  -9   0  111.35   10.98
  -6   9   0  104.09    7.15
  -6   9   0  105.04    7.05
  -6  -9   0  100.19    7.27
  -6  -9   0  115.44    7.52
  -6  -9   0  106.32    9.04
  -6   9   0  103.88    9.61
  -6  -9   0  109.78    7.49
  -6   9   0  115.36    8.50
  -7   9   0    9.64    2.98
  -7  -9   0    8.02    2.17
  -7   9   0   10.45    1.74
  -7   9   0   19.90    4.73
  -7  -9   0   14.36    3.40
  -7   9   0   18.06    4.91
  -7  -9   0    9.49    3.44
  -7   9   0   12.83    3.04
  -7  -9   0   12.22    2.28
  -7  -9   0   11.04    2.16
  -7   9   0    9.04    2.91
  -8  -9   0    7.48    1.72
  -8   9   0    5.10    2.66
  -8   9   0   10.74    2.15
  -8   9   0    6.80    2.47
  -8  -9   0   10.22    2.47
   0 -10   0 1427.66   77.75
   0  10   0 1612.95   79.52
  -1  10   0  138.76    9.90
  -1  10   0  109.81    8.11
   2 -10   0  515.20   30.84
   2  10   0  545.03   31.01
  -2  10   0  561.25   30.12
  -2  10   0  564.91   30.16
  -2 -10   0  555.37   30.39
  -2 -10   0  589.84   30.53
  -3  10   0  279.51   15.88
  -3 -10   0  262.91   17.01
  -3 -10   0  273.42   15.96
  -3 -10   0  266.58   14.67
  -3  10   0  272.34   16.79
   3  10   0  247.30   17.24
  -3 -10   0  270.55   17.46
  -3  10   0  289.05   16.70
  -3  10   0  287.81   18.70
  -3 -10   0  267.23   17.22
  -3  10   0  297.38   14.56
  -3 -10   0  271.78   14.66
  -4 -10   0   16.60    1.77
  -4 -10   0   19.30    3.96
  -4 -10   0   16.80    1.94
  -4  10   0   23.78    3.56
   4 -10   0   21.19    4.27
   4  10   0   18.09    3.65
  -4  10   0   16.19    1.65
  -4 -10   0   16.46    2.01
  -4 -10   0   18.21    3.83
  -4  10   0   16.61    3.19
  -4  10   0   19.40    4.67
  -5  10   0  258.99   16.49
  -5 -10   0  234.20   14.13
  -5  10   0  231.00   13.69
  -5  10   0  246.13   14.23
  -5  10   0  228.70   19.07
  -5 -10   0  236.78   17.45
   5 -10   0  249.13   18.50
  -5 -10   0  228.55   13.12
  -5  10   0  229.49   12.97
  -5  10   0  239.83   12.76
  -5 -10   0  232.18   13.18
  -5 -10   0  225.89   14.57
  -5  10   0  219.94   15.14
  -5 -10   0  258.12   14.66
  -5  10   0  262.03   15.80
  -5 -10   0  247.64   14.79
  -5  10   0  231.76   13.16
  -5 -10   0  237.26   14.03
  -5  10   0  231.75   14.95
  -5 -10   0  202.86   12.85
  -5 -10   0  274.60   16.59
  -5 -10   0  226.85   17.07
  -5  10   0  222.64   12.83
  -5 -10   0  213.92   13.12
  -5  10   0  235.18   12.97
  -5 -10   0  220.69   13.17
  -5 -10   0  226.50   13.21
  -5  10   0  244.25   15.35
  -5  10   0  240.80   14.12
  -5 -10   0  202.13   14.23
  -6  10   0   32.52    4.18
  -6  10   0   36.30    5.39
  -6  10   0   32.38    3.59
  -6  10   0   34.47    6.99
  -6 -10   0   36.34    4.59
  -6 -10   0   33.42    3.39
   6 -10   0   26.59    6.54
  -6  10   0   32.34    2.90
  -6  10   0   33.45    3.27
  -6 -10   0   30.59    3.37
  -6 -10   0   30.41    5.01
  -6  10   0   28.47    5.03
  -6 -10   0   32.58    4.69
  -6 -10   0   30.55    4.37
  -6  10   0   30.32    5.49
  -6  10   0   33.27    3.60
  -6 -10   0   35.88    3.55
  -6 -10   0   24.29    5.02
  -6 -10   0   30.50    3.25
  -6  10   0   38.33    4.94
  -6  10   0   34.35    3.19
  -6  10   0   34.57    3.32
  -6  10   0   34.33    4.39
  -6 -10   0   32.59    3.43
  -6 -10   0   24.49    4.33
  -6  10   0   37.63    5.40
  -7  10   0   62.01    6.11
  -7 -10   0   60.69    5.05
  -7  10   0   68.99    4.65
  -7 -10   0   60.84    5.20
  -7  10   0   61.72    6.97
  -7  10   0   57.78    5.94
  -7 -10   0   67.24    6.88
  -7 -10   0   68.58    5.94
  -7  10   0   64.47    7.36
  -7 -10   0   50.29    6.16
  -7 -10   0   67.47    5.13
  -7 -10   0   58.22    4.75
  -7  10   0   58.29    5.83
  -8 -10   0   12.03    1.96
  -8  10   0   14.63    3.11
  -8 -10   0   12.34    2.77
  -8  10   0   15.32    2.46
  -8  10   0   15.41    2.94
   0  11   0    1.67    3.80
   0 -11   0    2.04    2.65
  -1  11   0   37.56    4.20
  -1  11   0   40.23    5.37
  -1 -11   0   42.71    4.68
  -1 -11   0   38.04    4.21
  -2 -11   0  361.89   20.93
  -2 -11   0  365.15   20.97
  -2 -11   0  407.72   21.72
   2 -11   0  346.05   21.55
   2  11   0  372.17   21.84
  -2  11   0  350.99   20.57
  -2  11   0  350.34   20.59
   3  11   0   30.97    4.60
  -3  11   0   33.84    4.00
  -3 -11   0   36.72    2.74
   3 -11   0   34.62    5.02
  -3  11   0   40.57    3.96
  -3 -11   0   33.61    2.67
  -3 -11   0   26.82    4.19
  -3  11   0   40.05    2.56
  -3 -11   0   29.39    4.39
  -3  11   0   36.62    4.04
  -3  11   0   27.07    5.10
   4  11   0  319.15   22.40
  -4 -11   0  392.95   19.52
   4 -11   0  384.65   23.87
  -4  11   0  385.41   22.43
  -4  11   0  381.13   19.17
  -4 -11   0  367.26   19.46
  -4 -11   0  362.83   23.14
  -4 -11   0  329.11   19.01
  -4 -11   0  350.33   23.14
  -4  11   0  373.85   25.11
  -4  11   0  375.11   22.21
  -5 -11   0   18.73    3.66
  -5 -11   0   20.82    3.22
  -5  11   0   17.85    3.86
  -5  11   0   23.69    3.04
  -5  11   0   15.14    2.84
  -5  11   0   13.85    4.88
  -5 -11   0   20.48    4.80
   5 -11   0   17.38    4.93
  -5 -11   0   21.61    2.65
  -5 -11   0   16.63    2.43
  -5  11   0   17.03    1.99
  -5  11   0   19.62    2.30
  -5  11   0   19.10    2.51
  -5  11   0   21.90    4.09
  -5 -11   0   21.32    3.51
  -5 -11   0   21.15    3.43
  -5  11   0   18.54    4.19
  -5 -11   0   20.18    2.34
  -5  11   0   23.74    2.35
  -5 -11   0   23.68    5.42
  -5 -11   0   19.04    2.47
  -5 -11   0   22.65    4.67
  -5 -11   0   18.76    2.43
  -5  11   0   20.82    3.93
  -5  11   0   21.60    2.31
  -5 -11   0   19.84    2.64
  -5  11   0   18.20    3.08
  -5 -11   0   18.74    3.58
  -5  11   0   19.56    3.89
  -6  11   0   80.55    6.53
  -6  11   0   64.40    5.52
  -6  11   0   57.57    9.30
  -6 -11   0   71.85    6.60
  -6  11   0   64.82    7.64
  -6 -11   0   74.21    9.14
   6 -11   0   61.22    8.94
  -6 -11   0   68.78    5.31
  -6 -11   0   66.12    5.25
  -6  11   0   65.46    4.72
  -6 -11   0   83.87    7.73
  -6 -11   0   74.17    6.25
  -6 -11   0   67.89    6.67
  -6  11   0   83.83    7.50
  -6  11   0   76.42    5.53
  -6  11   0   70.79    6.93
  -6  11   0   75.63    7.69
  -6 -11   0   71.76    5.38
  -6 -11   0   61.90    5.15
  -6 -11   0   70.25    8.50
  -6  11   0   69.00    5.03
  -6 -11   0   56.61    6.42
  -6 -11   0   64.34    5.28
  -6  11   0   68.32    7.13
  -6  11   0   60.59    6.14
  -7 -11   0   77.38    5.62
  -7  11   0   71.58    6.51
  -7  11   0   62.51    4.71
  -7 -11   0   69.22    5.46
  -7  11   0   53.99    6.19
  -7 -11   0   71.37    6.24
  -7  11   0   65.36    7.54
  -7  11   0   67.67    7.03
  -7 -11   0   59.20    6.56
  -7 -11   0   60.63    5.02
  -7 -11   0   74.45    5.41
  -7  11   0   69.99    6.27
  -8 -11   0    1.52    1.25
  -8  11   0    3.81    2.44
  -8 -11   0   -0.55    1.15
  -8  11   0   -0.51    2.17
  -8  11   0    2.46    2.35
  -8 -11   0   -0.49    1.87
   0 -12   0 3439.89  181.04
   0  12   0 3713.11  182.40
  -1  12   0  107.98    8.27
  -1 -12   0  102.85    8.11
  -1  12   0  107.72    9.03
   2 -12   0 1375.19   76.50
   2  12   0 1479.15   77.10
  -2  12   0 1471.84   75.46
  -2  12   0 1423.91   75.31
  -2 -12   0 1383.87   75.64
  -2 -12   0 1568.31   76.52
  -2 -12   0 1516.45   75.92
  -3  12   0  619.40   30.40
  -3 -12   0  557.84   31.95
   3  12   0  538.77   32.45
  -3  12   0  553.43   31.45
   3 -12   0  542.94   32.48
  -3 -12   0  542.64   29.03
  -3 -12   0  552.03   32.31
  -3  12   0  570.12   33.58
  -3  12   0  530.34   31.15
  -3  12   0  581.37   28.87
  -3 -12   0  563.25   29.04
  -3 -12   0  540.20   32.02
  -4 -12   0  200.49   14.94
  -4 -12   0  182.09   10.90
  -4 -12   0  207.56   11.31
   4  12   0  182.62   14.30
   4 -12   0  191.29   15.13
  -4  12   0  223.13   14.24
  -4 -12   0  201.96   11.33
  -4  12   0  208.59   11.00
  -4 -12   0  194.34   14.88
  -4  12   0  199.66   13.80
  -4  12   0  204.49   16.52
  -5  12   0  611.25   32.16
  -5  12   0  576.48   34.46
  -5 -12   0  634.50   32.42
  -5  12   0  521.20   37.60
  -5  12   0  586.80   31.78
  -5 -12   0  609.37   36.28
   5 -12   0  640.14   37.84
  -5 -12   0  581.21   31.02
  -5  12   0  585.92   30.55
  -5 -12   0  594.70   31.08
  -5  12   0  650.16   31.11
  -5 -12   0  581.77   32.88
  -5  12   0  590.97   32.75
  -5  12   0  577.43   33.41
  -5 -12   0  498.09   30.72
  -5  12   0  587.80   30.96
  -5  12   0  590.43   33.30
  -5 -12   0  608.67   31.99
  -5 -12   0  655.76   32.67
  -5 -12   0  681.30   34.33
  -5  12   0  583.90   30.75
  -5  12   0  588.48   30.83
  -5 -12   0  600.38   31.24
  -5 -12   0  517.24   31.03
  -5 -12   0  586.33   35.98
  -5  12   0  594.61   32.11
  -5 -12   0  537.78   32.10
  -5  12   0  598.42   32.78
  -5 -12   0  602.83   31.23
  -6  12   0    7.44    2.19
  -6  12   0   13.92    2.94
  -6  12   0    8.59    4.66
  -6  12   0    4.72    2.38
  -6 -12   0    7.61    3.81
   6 -12   0   12.45    5.08
  -6 -12   0    6.54    2.13
  -6  12   0    7.74    1.57
  -6 -12   0    9.94    2.08
  -6 -12   0    8.95    3.90
  -6 -12   0    8.71    1.70
  -6  12   0   12.67    3.59
  -6 -12   0   10.59    3.45
  -6  12   0   11.57    4.10
  -6  12   0   11.88    2.32
  -6 -12   0    8.43    3.04
  -6 -12   0    3.95    2.97
  -6 -12   0   10.16    1.97
  -6  12   0    9.08    3.43
  -6 -12   0    7.80    2.00
  -6 -12   0    9.85    3.21
  -6 -12   0    9.29    2.07
  -6  12   0    6.23    2.60
  -6  12   0    5.68    3.20
  -7  12   0  142.85   10.54
  -7 -12   0  140.76    9.28
  -7  12   0  145.21    8.78
  -7 -12   0  145.85    9.51
  -7  12   0  182.52   11.44
  -7  12   0  136.59   10.67
  -7  12   0  148.18   11.76
  -7 -12   0  149.57   10.19
  -7  12   0  154.08   10.53
  -7 -12   0  158.85    9.46
  -7 -12   0  138.62    9.08
  -7 -12   0  133.27   10.62
  -8 -12   0    2.64    2.16
  -8  12   0    2.09    1.89
  -8 -12   0    2.00    1.38
  -8  12   0    4.12    2.49
  -8 -12   0    1.89    1.38
  -8  12   0    1.84    2.10
   0 -13   0   -0.51    3.05
   0  13   0   -0.59    3.12
   1 -13   0  123.99   10.11
  -1  13   0  112.22    9.02
  -1  13   0  106.53    9.66
   1  13   0  129.05   10.71
  -2 -13   0  533.62   28.94
  -2 -13   0  539.56   29.04
  -2  13   0  507.53   26.22
  -2 -13   0  493.64   26.30
  -2 -13   0  533.22   29.46
   2  13   0  543.13   30.45
  -2  13   0  514.57   28.56
   2 -13   0  512.89   29.89
  -2 -13   0  507.32   26.35
  -2  13   0  514.25   28.53
  -3 -13   0  257.24   14.16
  -3  13   0  238.53   16.29
   3  13   0  262.53   17.88
   3 -13   0  267.60   18.09
  -3 -13   0  271.29   17.14
  -3  13   0  285.00   15.54
  -3  13   0  277.13   14.00
  -3 -13   0  252.11   14.12
  -3 -13   0  258.73   17.23
  -3 -13   0  240.65   17.18
  -3  13   0  263.87   18.50
  -3  13   0  253.75   16.33
  -4  13   0  455.33   25.63
   4  13   0  388.03   25.95
   4 -13   0  438.28   27.39
  -4 -13   0  433.82   22.36
  -4 -13   0  434.08   22.39
  -4  13   0  427.39   22.02
  -4 -13   0  382.31   21.92
  -4 -13   0  435.11   26.50
  -4 -13   0  427.94   26.75
  -4  13   0  431.94   25.41
  -4  13   0  408.54   28.01
  -5  13   0    3.55    2.02
  -5  13   0    5.81    2.39
  -5  13   0    2.72    2.05
  -5  13   0    1.23    3.52
  -5 -13   0    9.61    3.67
  -5 -13   0    8.21    3.88
   5 -13   0    5.35    4.52
  -5 -13   0    3.86    1.80
  -5  13   0    4.05    1.26
  -5 -13   0    3.73    1.68
  -5 -13   0    3.26    1.36
  -5 -13   0    1.10    2.25
  -5  13   0    8.94    1.89
  -5  13   0    6.75    2.00
  -5  13   0    2.33    2.60
  -5  13   0    1.02    3.21
  -5 -13   0    4.39    2.57
  -5 -13   0    3.66    1.63
  -5 -13   0    5.89    1.77
  -5  13   0    1.51    3.12
  -5 -13   0    0.88    1.79
  -5 -13   0    5.08    3.75
  -5  13   0    6.56    1.59
  -5 -13   0    7.60    1.96
  -5  13   0    4.39    2.36
  -5  13   0    4.72    2.84
  -5 -13   0    8.06    2.96
  -6  13   0   77.03    6.83
  -6  13   0   78.95    8.59
  -6  13   0   78.58    6.36
  -6  13   0   96.65   12.07
  -6 -13   0   82.39    9.96
  -6 -13   0   87.29    6.19
   6 -13   0   94.50   11.66
  -6  13   0   77.88    5.39
  -6 -13   0   85.12    6.18
  -6 -13   0   87.34    8.21
  -6  13   0   83.03    8.31
  -6 -13   0   73.62    5.51
  -6  13   0   80.02    8.01
  -6  13   0   84.23    7.53
  -6 -13   0   71.94    6.59
  -6 -13   0   78.92    7.23
  -6 -13   0   84.97    6.11
  -6 -13   0   76.43    5.96
  -6  13   0   80.20    7.09
  -6 -13   0   88.48    6.19
  -6 -13   0   75.58    7.15
  -7  13   0   65.82    6.51
  -7 -13   0   72.54    5.56
  -7 -13   0   66.87    5.60
  -7  13   0   75.22    5.03
  -7 -13   0   58.75    6.04
  -7  13   0   70.05    7.53
  -7  13   0   68.90    6.89
  -7  13   0   74.56    6.90
  -7  13   0   74.10    6.59
  -7 -13   0   73.29    5.53
  -7 -13   0   70.16    5.30
  -7 -13   0   58.55    6.64
  -8 -13   0    4.44    2.14
  -8  13   0    2.93    2.09
  -8 -13   0    5.05    1.59
  -8  13   0    5.82    2.25
  -8 -13   0    3.93    1.46
  -8  13   0    4.10    2.53
   0  14   0 5284.54  268.49
  -1  14   0    3.89    2.69
  -1  14   0    5.84    3.43
   1 -14   0    3.98    4.06
  -1 -14   0    5.80    2.78
  -1 -14   0    3.98    3.21
  -2 -14   0 1657.73   86.63
  -2  14   0 1702.84   83.72
  -2 -14   0 1854.27   87.69
  -2 -14   0 1638.56   83.80
  -2 -14   0 1700.78   86.84
   2  14   0 1569.88   88.09
  -2 -14   0 1642.95   83.85
  -2 -14   0 1631.12   87.20
   2 -14   0 1647.20   87.85
  -2  14   0 1600.55   86.23
  -2  14   0 1660.16   86.26
  -3  14   0  241.68   15.98
  -3 -14   0  254.56   13.74
   3  14   0  222.91   17.27
  -3  14   0  272.63   13.59
  -3 -14   0  217.75   16.32
  -3 -14   0  244.31   13.69
  -3 -14   0  260.03   16.56
  -3  14   0  308.65   15.30
  -3 -14   0  226.14   16.49
  -3 -14   0  215.92   16.82
  -3  14   0  236.66   15.94
  -3  14   0  229.53   18.08
  -4  14   0   77.17    5.95
  -4  14   0   76.86    9.39
  -4  14   0   62.42    6.98
   4 -14   0   68.80    8.90
  -4 -14   0   82.42    5.43
   4  14   0   81.52    8.76
  -4  14   0   76.13    7.59
  -4 -14   0   84.61    5.46
  -4  14   0   79.95    5.01
  -4 -14   0   80.35    6.83
  -4 -14   0   81.93    5.59
  -4 -14   0   70.34    8.22
  -4  14   0   76.64    5.95
  -4 -14   0   77.23    5.51
  -5  14   0  440.36   31.53
  -5  14   0  470.97   25.11
  -5  14   0  411.49   27.50
  -5  14   0  445.39   25.17
  -5 -14   0  530.39   30.50
  -5 -14   0  444.02   24.16
   5 -14   0  517.91   31.69
  -5 -14   0  469.99   24.24
  -5  14   0  456.09   23.63
  -5 -14   0  523.56   26.92
  -5  14   0  435.79   25.18
  -5 -14   0  421.31   24.72
  -5 -14   0  491.18   25.45
  -5  14   0  419.41   26.39
  -5 -14   0  386.24   23.81
  -5  14   0  438.31   23.85
  -5  14   0  442.12   26.44
  -5 -14   0  403.85   24.16
  -5 -14   0  458.15   24.31
  -5 -14   0  445.65   29.30
  -5 -14   0  464.13   24.38
  -5 -14   0  413.16   25.11
  -5  14   0  462.18   25.20
  -5  14   0  456.32   25.35
  -6  14   0    5.64    2.69
  -6  14   0    4.94    2.98
  -6  14   0    5.99    4.27
  -6  14   0    5.72    2.36
  -6 -14   0    6.79    3.54
  -6 -14   0    7.84    2.10
  -6  14   0    9.20    1.64
  -6 -14   0    8.11    1.94
  -6 -14   0    8.93    3.81
  -6  14   0    8.28    3.01
  -6  14   0    4.63    3.96
  -6 -14   0    9.18    1.74
  -6 -14   0   12.00    3.18
  -6 -14   0   10.43    3.52
  -6 -14   0    9.12    2.15
  -6 -14   0    7.20    1.82
  -6  14   0   10.38    3.75
  -6  14   0    7.48    2.95
  -6  14   0    8.51    2.96
  -6 -14   0    7.34    1.93
  -7  14   0  173.16   11.87
  -7 -14   0  175.33   10.86
  -7 -14   0  172.49   10.87
  -7  14   0  177.83   10.17
  -7  14   0  205.68   13.45
  -7  14   0  167.85   12.20
  -7 -14   0  176.93   11.45
  -7  14   0  177.22   12.00
  -7 -14   0  173.87   10.76
  -7 -14   0  158.34   10.45
  -7 -14   0  176.97   10.73
  -7 -14   0  162.68   11.97
  -8 -14   0    2.93    1.98
  -8  14   0    4.31    2.00
  -8 -14   0    2.69    1.34
  -8  14   0   -0.31    2.25
  -8 -14   0    4.08    1.51
  -8  14   0    4.88    2.40
   0  15   0   -0.62    3.14
   0 -15   0    0.55    3.44
  -1  15   0  108.56    9.76
   1  15   0   82.21    9.45
   1 -15   0   92.42    9.90
  -2 -15   0 1098.14   57.29
  -2  15   0 1109.73   60.01
   2 -15   0 1157.86   61.84
   2  15   0 1119.36   62.23
  -2 -15   0 1153.35   61.35
  -2  15   0 1120.52   59.99
  -2 -15   0 1131.00   60.38
  -2  15   0 1137.05   57.16
  -2 -15   0 1142.56   57.28
  -2 -15   0 1144.66   60.49
  -3  15   0  166.37   10.44
  -3 -15   0  177.67   12.63
  -3 -15   0  163.73   12.47
   3 -15   0  137.05   12.99
   3  15   0  170.57   13.74
  -3 -15   0  167.83    9.51
  -3  15   0  145.60   11.54
  -3  15   0  174.62    9.29
  -3 -15   0  163.27    9.45
  -3 -15   0  173.05   12.77
  -3 -15   0  146.46   12.46
  -3  15   0  154.76   11.64
  -4  15   0  868.56   46.05
  -4  15   0  856.40   51.83
  -4  15   0  844.82   48.43
  -4 -15   0  918.90   50.08
   4 -15   0  900.03   51.24
  -4  15   0  880.65   48.86
  -4 -15   0  869.78   45.23
  -4  15   0  907.80   44.86
  -4 -15   0  892.29   45.23
  -4 -15   0  946.00   47.28
  -4 -15   0  843.72   45.67
  -4  15   0  791.07   47.17
  -4 -15   0  845.48   46.88
  -4 -15   0  865.73   45.43
  -4 -15   0  867.65   50.12
  -4 -15   0  858.27   45.45
  -4  15   0  897.89   46.06
  -5  15   0    0.37    1.92
  -5  15   0    1.32    3.16
  -5  15   0    0.74    2.31
   5 -15   0    1.19    4.28
  -5 -15   0    0.69    1.54
  -5  15   0    0.67    1.01
  -5 -15   0    0.94    1.58
  -5 -15   0    4.65    3.62
  -5 -15   0    1.89    1.41
  -5 -15   0    0.96    2.54
  -5 -15   0   -0.35    2.17
  -5  15   0    1.04    3.37
  -5  15   0    0.70    2.38
  -5 -15   0    2.89    3.01
  -5 -15   0    1.29    1.50
  -5 -15   0    0.53    1.51
  -5 -15   0    4.05    2.68
  -5  15   0    1.45    2.21
  -5 -15   0    0.52    1.56
  -5  15   0    0.35    1.85
  -6  15   0  128.22   11.92
  -6  15   0  127.85    9.20
  -6  15   0  134.70    9.98
  -6  15   0  125.82   14.89
  -6 -15   0  153.17   14.36
  -6 -15   0  138.30    8.82
  -6 -15   0  135.75    8.89
  -6  15   0  135.04    8.21
  -6 -15   0  147.05   11.16
  -6 -15   0  114.34    8.20
  -6 -15   0  140.07    9.59
  -6 -15   0  131.70    9.77
  -6  15   0  136.35    9.79
  -6  15   0  138.68   11.11
  -6  15   0  151.27   11.55
  -6 -15   0  129.76    8.82
  -6 -15   0  147.61   13.58
  -6 -15   0  121.86    8.69
  -6  15   0  134.43    9.83
  -6 -15   0  130.91    8.88
  -6  15   0  141.26   10.00
  -7  15   0   66.36    6.66
  -7 -15   0   78.91    5.81
  -7 -15   0   79.74    5.97
  -7  15   0   71.25    5.05
  -7  15   0   81.44    7.85
  -7  15   0   62.67    6.95
  -7 -15   0   83.65    6.58
  -7  15   0   78.85    6.95
  -7 -15   0   63.68    5.50
  -7 -15   0   71.86    5.61
  -7 -15   0   64.17    5.30
  -7 -15   0   72.41    6.93
  -8 -15   0    3.19    2.09
  -8 -15   0    2.47    1.32
  -8  15   0    3.24    1.96
  -8  15   0    3.94    2.17
  -8  15   0    0.63    2.16
  -8 -15   0    3.29    1.41
   0 -16   0 4233.91  216.28
   0  16   0 4252.56  216.93
   1  16   0    4.22    4.16
  -1 -16   0    1.92    1.31
  -1  16   0   -0.66    2.73
   1 -16   0    3.38    4.86
  -1  16   0    2.96    2.58
  -1 -16   0    6.16    3.09
  -1 -16   0   -0.53    3.01
  -2 -16   0 1536.90   80.19
  -2  16   0 1610.97   83.41
   2 -16   0 1569.45   85.18
  -2 -16   0 1469.64   84.42
  -2  16   0 1609.16   83.43
  -2 -16   0 1606.49   83.58
  -2  16   0 1631.87   80.93
  -2  16   0 1632.43   80.09
  -2 -16   0 1543.26   80.17
  -2 -16   0 1689.21   83.97
  -3  16   0  309.10   16.72
  -3 -16   0  293.95   19.37
  -3 -16   0  286.20   19.53
   3  16   0  295.03   20.79
  -3  16   0  274.48   18.48
  -3 -16   0  276.55   15.73
  -3 -16   0  284.37   15.70
  -3  16   0  298.13   15.60
  -3 -16   0  268.26   19.12
  -3 -16   0  315.59   20.38
  -3 -16   0  289.57   19.82
  -3  16   0  281.80   18.41
  -4  16   0   45.23    7.64
  -4  16   0   60.08    5.14
  -4  16   0   68.43    7.09
  -4 -16   0   65.28    7.85
   4 -16   0   50.47    8.86
  -4 -16   0   59.45    4.52
  -4  16   0   53.56    6.56
  -4 -16   0   58.07    4.46
  -4  16   0   61.56    4.15
  -4 -16   0   67.89    6.47
  -4 -16   0   51.11    4.74
  -4  16   0   51.44    5.61
  -4 -16   0   56.20    7.28
  -4 -16   0   59.51    4.70
  -4 -16   0   52.93    5.82
  -4  16   0   52.72    6.12
  -4  16   0   58.63    5.12
  -4 -16   0   60.78    4.75
  -5  16   0  414.70   31.56
  -5  16   0  448.92   25.31
  -5  16   0  454.88   28.24
  -5 -16   0  465.13   29.90
  -5 -16   0  463.74   24.31
   5 -16   0  481.64   32.26
  -5  16   0  462.32   23.66
  -5 -16   0  458.81   24.26
  -5 -16   0  472.84   26.81
  -5 -16   0  413.29   24.73
  -5  16   0  419.34   26.20
  -5  16   0  445.05   24.98
  -5 -16   0  465.40   25.10
  -5 -16   0  426.68   29.35
  -5 -16   0  445.97   24.40
  -5 -16   0  394.46   24.22
  -5  16   0  425.80   24.84
  -5 -16   0  451.67   24.43
  -5 -16   0  431.95   25.18
  -5  16   0  447.94   25.30
  -6  16   0   21.95    3.51
  -6  16   0   23.23    3.86
  -6  16   0   25.21    6.73
  -6  16   0   25.96    4.87
  -6 -16   0   29.74    6.24
  -6 -16   0   25.48    3.27
  -6 -16   0   21.56    3.19
  -6  16   0   26.25    2.62
  -6 -16   0   26.59    4.76
  -6  16   0   27.44    4.05
  -6 -16   0   22.66    3.78
  -6  16   0   29.35    5.15
  -6 -16   0   19.78    3.11
  -6 -16   0   27.21    3.31
  -6 -16   0   27.42    5.42
  -6  16   0   19.07    4.56
  -6  16   0   25.79    4.10
  -6 -16   0   18.33    3.01
  -7  16   0  173.96   11.73
  -7 -16   0  179.77   10.73
  -7 -16   0  173.15   10.78
  -7  16   0  163.27    9.92
  -7  16   0  176.43   11.37
  -7  16   0  217.69   13.29
  -7 -16   0  184.31   11.27
  -7  16   0  157.67   12.12
  -7  16   0  158.85   11.66
  -7 -16   0  150.91   10.38
  -7 -16   0  156.55   10.23
  -7 -16   0  164.85   10.52
  -7 -16   0  179.34   11.87
  -8 -16   0    9.49    2.11
  -8  16   0    6.99    2.32
  -8 -16   0    8.86    1.76
  -8  16   0    6.92    2.56
  -8  16   0    8.99    2.75
  -8 -16   0    8.45    1.69
   0  17   0   -1.31    3.03
   0 -17   0    2.98    3.42
  -1  17   0  125.68    7.92
  -1  17   0  142.57   11.68
  -1 -17   0  139.71    7.93
   1 -17   0  117.05   12.16
   1  17   0  110.13   11.72
  -1  17   0  131.06   10.93
  -2 -17   0  855.97   43.22
   2  17   0  766.75   47.97
  -2  17   0  798.01   46.32
   2 -17   0  733.09   47.77
  -2 -17   0  845.17   48.21
  -2 -17   0  846.51   46.91
  -2  17   0  883.32   43.85
  -2  17   0  833.35   46.44
  -2 -17   0  883.26   47.07
  -2 -17   0  854.11   47.27
  -2  17   0  849.01   43.03
  -2 -17   0  823.59   43.12
  -3 -17   0  212.93   12.63
   3 -17   0  239.76   17.79
   3  17   0  230.43   17.80
  -3  17   0  221.01   15.50
  -3  17   0  231.22   12.54
  -3 -17   0  227.77   16.34
  -3 -17   0  229.59   12.71
  -3  17   0  223.25   15.52
  -3 -17   0  230.24   16.50
  -4  17   0  793.25   41.99
  -4  17   0  786.53   48.41
  -4  17   0  805.32   44.95
  -4 -17   0  783.32   45.99
  -4 -17   0  812.86   41.06
  -4  17   0  775.27   44.91
   4 -17   0  814.84   47.95
  -4  17   0  801.21   40.60
  -4 -17   0  834.48   41.09
  -4 -17   0  873.82   43.49
  -4  17   0  758.48   42.64
  -4  17   0  731.13   43.16
  -4 -17   0  768.99   41.38
  -4 -17   0  741.81   41.20
  -4 -17   0  729.85   45.90
  -4 -17   0  767.10   42.57
  -4 -17   0  801.65   41.37
  -4  17   0  746.74   41.79
  -5  17   0    7.99    2.80
  -5  17   0    1.43    3.67
  -5  17   0    4.75    2.73
  -5 -17   0    5.33    3.34
  -5 -17   0    9.77    2.12
   5 -17   0    3.93    5.39
  -5  17   0    4.00    1.42
  -5 -17   0    3.58    1.97
  -5 -17   0    3.12    3.61
  -5  17   0    5.93    2.50
  -5 -17   0    6.46    2.75
  -5  17   0    5.72    3.40
  -5 -17   0    4.65    1.98
  -5 -17   0    4.68    4.02
  -5 -17   0    6.70    2.00
  -5 -17   0    4.19    3.28
  -5 -17   0    1.70    1.75
  -5  17   0    1.95    2.26
  -6  17   0  117.73    9.40
  -6  17   0  141.60   10.23
  -6  17   0  115.01   14.59
  -6  17   0  142.59   12.57
  -6 -17   0  121.88   13.52
  -6 -17   0  141.38    9.04
  -6  17   0  139.20    8.43
  -6 -17   0  144.41    9.23
  -6 -17   0  138.19   10.99
  -6 -17   0  131.18    9.45
  -6  17   0  175.90   11.94
  -6  17   0  137.28    9.74
  -6  17   0  121.91   10.94
  -6 -17   0  122.56   13.01
  -6 -17   0  143.12    9.12
  -6 -17   0  112.19    8.71
  -6 -17   0  130.04    9.02
  -6  17   0  141.29   10.12
  -7  17   0   50.14    5.65
  -7 -17   0   49.62    4.61
  -7  17   0   59.52    4.32
  -7 -17   0   58.30    4.93
  -7 -17   0   67.12    5.65
  -7  17   0   62.25    6.39
  -7 -17   0   56.01    4.76
  -7  17   0   46.95    5.71
  -7 -17   0   52.57    4.63
  -7  17   0   45.68    6.14
  -7 -17   0   49.90    4.44
  -7 -17   0   50.92    5.68
  -8 -17   0    2.11    1.72
  -8  17   0    0.27    1.70
  -8 -17   0    2.21    1.32
  -8 -17   0    2.64    1.45
  -8  17   0    3.07    2.44
  -8  17   0    1.49    2.14
   0 -18   0 2738.92  141.70
   0  18   0 2735.49  142.11
  -1  18   0   44.04    3.68
   1  18   0   44.56    6.89
  -1 -18   0   46.55    3.62
  -1  18   0   52.63    6.82
  -1  18   0   44.35    6.26
  -1 -18   0   46.11    5.99
  -2 -18   0 1053.90   55.50
  -2  18   0 1121.18   59.43
   2 -18   0  995.93   60.61
  -2 -18   0 1067.13   61.02
  -2 -18   0 1072.14   59.50
  -2  18   0 1082.42   55.97
  -2  18   0 1096.06   59.27
  -2  18   0 1146.30   55.39
  -2 -18   0 1121.21   60.00
  -2 -18   0 1083.80   59.57
  -2 -18   0 1056.90   55.41
  -3 -18   0  114.19    7.04
   3 -18   0   98.62   11.07
  -3  18   0  101.20    9.50
  -3  18   0  119.83    6.79
  -3 -18   0   97.77   10.71
  -3 -18   0   95.50    9.92
  -3 -18   0  104.78    6.86
  -3  18   0   96.56    9.30
  -3 -18   0   99.22    9.94
  -4  18   0   21.26    3.27
  -4  18   0   16.13    4.85
  -4  18   0   20.14    4.07
  -4 -18   0   19.74    4.62
  -4  18   0   25.09    4.43
  -4 -18   0   18.12    2.44
   4 -18   0   23.63    6.49
  -4 -18   0   12.95    2.34
  -4  18   0   19.60    2.20
  -4 -18   0   21.02    4.29
  -4 -18   0   19.61    3.06
  -4  18   0   28.79    4.04
  -4 -18   0   16.36    4.62
  -4 -18   0   16.48    4.23
  -4  18   0   16.78    4.10
  -4 -18   0   16.90    2.62
  -4  18   0   18.13    3.25
  -5  18   0  337.73   22.15
  -5  18   0  290.79   24.98
  -5  18   0  322.43   18.95
  -5 -18   0  344.86   23.80
  -5 -18   0  325.10   17.82
   5 -18   0  351.88   26.09
  -5 -18   0  327.05   17.77
  -5  18   0  318.40   17.13
  -5 -18   0  310.85   19.94
  -5  18   0  306.14   20.28
  -5  18   0  345.00   20.04
  -5 -18   0  335.24   18.37
  -5  18   0  295.62   18.00
  -5 -18   0  240.69   17.27
  -5 -18   0  300.15   17.83
  -5 -18   0  328.22   23.54
  -5 -18   0  321.40   19.62
  -5 -18   0  296.40   17.83
  -5  18   0  323.24   18.94
  -6  18   0   46.69    9.77
  -6  18   0   59.42    5.69
  -6  18   0   47.11    5.62
  -6  18   0   41.26    6.55
  -6 -18   0   57.80    4.78
  -6  18   0   56.09    4.25
  -6 -18   0   54.35    4.85
  -6 -18   0   48.68    6.40
  -6 -18   0   58.39    5.50
  -6  18   0   54.96    6.53
  -6  18   0   50.21    5.27
  -6 -18   0   35.95    6.97
  -6 -18   0   43.66    4.54
  -6 -18   0   62.44    5.08
  -6 -18   0   49.11    4.74
  -6  18   0   44.48    5.58
  -7  18   0  136.22    9.84
  -7 -18   0  130.94    8.61
  -7  18   0  132.23    9.69
  -7  18   0  107.46    9.87
  -7 -18   0  145.28    9.08
  -7 -18   0  124.77    8.33
  -7 -18   0  126.11    8.48
  -7  18   0  135.56    8.08
  -7  18   0  132.45    9.89
  -7 -18   0  122.49    8.49
  -8 -18   0   15.81    2.15
  -8 -18   0   14.28    2.00
  -8  18   0   11.75    2.64
   0  19   0   -0.69    2.79
   0 -19   0   -0.64    3.53
  -1  19   0   80.46    8.56
  -1 -19   0   98.43    6.07
  -2  19   0  606.53   29.92
  -2 -19   0  565.60   29.98
  -2 -19   0  561.90   34.43
   2  19   0  474.80   34.35
   2 -19   0  519.64   35.51
  -2 -19   0  570.96   30.05
  -2  19   0  579.62   34.17
  -2  19   0  570.48   33.89
  -2 -19   0  572.99   34.11
  -3 -19   0  216.52   17.44
  -3  19   0  256.21   13.65
  -3 -19   0  241.04   13.76
  -3 -19   0  226.61   17.60
  -3  19   0  241.38   17.25
   3 -19   0  251.16   19.57
  -3 -19   0  240.05   13.77
   3  19   0  221.01   18.60
  -3  19   0  251.73   17.41
  -4  19   0  491.51   37.81
  -4  19   0  569.38   32.19
  -4  19   0  584.62   35.22
  -4 -19   0  596.95   36.70
  -4 -19   0  603.55   31.22
  -4  19   0  605.19   35.50
   4 -19   0  605.85   38.83
  -4 -19   0  575.14   36.49
  -4  19   0  612.53   30.79
  -4 -19   0  602.46   31.20
  -4  19   0  614.90   32.85
  -4 -19   0  626.31   31.57
  -4  19   0  588.93   33.52
  -4 -19   0  506.30   36.16
  -4 -19   0  550.77   31.41
  -4  19   0  556.62   32.02
  -4 -19   0  551.20   31.37
  -5  19   0   33.00    7.71
  -5  19   0   34.08    4.71
  -5 -19   0   36.64    3.41
  -5 -19   0   35.70    6.49
  -5 -19   0   41.29    3.96
   5 -19   0   39.95    8.95
  -5 -19   0   35.09    3.90
  -5  19   0   37.38    3.39
  -5 -19   0   37.17    5.63
  -5 -19   0   41.85    4.59
  -5  19   0   40.69    4.18
  -5 -19   0   32.04    3.63
  -5  19   0   44.77    6.38
  -5 -19   0   39.22    4.20
  -5 -19   0   34.55    6.66
  -5  19   0   36.92    4.78
  -5 -19   0   31.39    3.86
  -6  19   0   72.33   11.65
  -6  19   0   79.45    7.17
  -6  19   0   83.25    7.55
  -6  19   0  111.67   10.41
  -6 -19   0   85.20    6.53
  -6  19   0   79.34    5.80
  -6 -19   0   89.85    6.56
  -6  19   0  100.63    8.21
  -6 -19   0  106.57    7.42
  -6  19   0   82.21    6.83
  -6 -19   0   78.75    6.48
  -6 -19   0   76.23    6.34
  -6 -19   0   74.73    9.86
  -6 -19   0   82.76    6.55
  -6  19   0   81.93    7.62
  -7  19   0   14.25    3.42
  -7  19   0   16.14    2.08
  -7 -19   0   12.77    2.40
  -7 -19   0   11.79    2.59
  -7  19   0   16.89    3.37
  -7 -19   0   22.21    2.77
  -7 -19   0   15.57    2.62
  -7  19   0   18.14    4.02
  -7 -19   0   11.15    2.18
  -7  19   0    8.28    3.33
  -7 -19   0   13.87    2.57
  -8 -19   0   -0.37    1.19
  -8  19   0   -0.48    1.84
  -8 -19   0    0.97    1.20
  -8 -19   0    1.01    1.31
  -8  19   0    0.27    1.89
  -8  19   0    0.80    2.01
   0  20   0 1115.93   61.45
   0 -20   0 1103.62   61.00
  -1 -20   0  300.12   19.50
  -1 -20   0  302.34   16.04
   1 -20   0  258.94   20.55
  -1  20   0  276.64   19.49
   1  20   0  271.47   20.39
  -1  20   0  319.65   21.42
  -2  20   0  508.17   24.75
  -2 -20   0  442.84   24.73
  -2 -20   0  457.30   29.13
   2 -20   0  380.50   29.67
  -2 -20   0  459.70   24.82
  -2  20   0  462.88   29.05
   2  20   0  441.91   29.75
  -2  20   0  510.68   29.44
  -2 -20   0  428.76   29.06
  -3  20   0   21.72    4.51
  -3 -20   0   35.69    3.31
   3 -20   0   35.00    8.13
  -3 -20   0   27.64    5.42
  -3  20   0   31.94    2.98
  -3 -20   0   33.47    3.24
  -3 -20   0   28.54    4.27
  -3 -20   0   25.34    5.03
  -3 -20   0   28.41    3.36
  -3  20   0   34.93    3.92
  -4  20   0    1.58    2.13
  -4  20   0   12.73    4.97
  -4  20   0    6.56    2.89
  -4 -20   0    3.04    3.06
  -4  20   0    6.73    2.97
  -4 -20   0    6.70    2.02
  -4 -20   0    8.63    2.04
  -4 -20   0    2.02    3.55
  -4  20   0    6.78    1.57
  -4 -20   0   16.83    2.69
  -4  20   0    6.00    2.68
  -4 -20   0    8.68    3.82
  -4  20   0    3.15    3.11
  -4 -20   0    5.92    1.98
  -4  20   0    7.20    2.81
  -4 -20   0    7.13    2.04
  -5  20   0   28.05    4.28
  -5  20   0   44.64    9.12
  -5  20   0   31.56    5.46
  -5 -20   0   20.72    2.59
  -5 -20   0   25.23    5.82
   5 -20   0   28.08    8.11
  -5 -20   0   19.00    2.97
  -5  20   0   25.97    2.72
  -5 -20   0   19.34    4.50
  -5 -20   0   18.54    3.24
  -5 -20   0   16.19    2.78
  -5  20   0   33.44    4.79
  -5 -20   0   23.59    3.33
  -5  20   0   12.21    4.26
  -5 -20   0   19.23    5.30
  -5 -20   0   16.33    3.02
  -5  20   0   19.08    3.76
  -6  20   0   33.05    5.76
  -6  20   0   42.16    5.17
  -6  20   0   29.14    4.45
  -6  20   0   14.16    5.74
  -6 -20   0   32.39    6.87
  -6 -20   0   48.15    4.27
  -6 -20   0   37.10    4.02
  -6  20   0   34.20    3.34
  -6 -20   0   34.81    5.39
  -6  20   0   43.07    5.09
  -6 -20   0   48.76    4.71
  -6 -20   0   34.07    3.89
  -6 -20   0   29.15    6.09
  -6 -20   0   30.78    3.82
  -6  20   0   40.22    5.06
  -6 -20   0   31.48    3.85
  -7  20   0   29.05    4.28
  -7  20   0   29.26    2.86
  -7 -20   0   31.82    3.47
  -7  20   0   30.09    3.88
  -7 -20   0   31.80    3.43
  -7 -20   0   30.06    3.39
  -7 -20   0   29.25    3.29
  -7 -20   0   27.86    3.19
  -7  20   0   25.81    4.41
  -8 -20   0   10.38    1.50
  -8  20   0   13.44    2.33
  -8 -20   0   11.22    1.70
  -8  20   0    9.58    2.42
  -8 -20   0   10.02    1.73
  -8  20   0    8.59    2.24
   0  21   0   -2.91    2.28
   0 -21   0   -0.69    2.81
  -1 -21   0   -1.29    2.27
  -1 -21   0    2.54    2.70
   1 -21   0    0.80    4.25
   1  21   0    3.20    3.46
  -1 -21   0   -0.17    1.03
  -1  21   0    1.68    3.66
  -1  21   0    1.35    2.02
  -2  21   0   68.85    4.87
  -2 -21   0   65.78    5.01
  -2 -21   0   68.91    8.40
   2 -21   0   49.37    9.27
  -2  21   0   64.68    8.06
  -2 -21   0   61.28    4.97
   2  21   0   57.69    8.27
  -2  21   0   72.90    8.23
  -3  21   0   12.87    3.55
  -3 -21   0    9.96    3.89
   3  21   0    7.05    4.62
   3 -21   0   16.25    6.33
  -3  21   0    8.96    3.59
  -3 -21   0   11.65    2.28
  -3 -21   0   10.25    4.26
  -3 -21   0   11.50    2.01
  -3 -21   0   13.99    3.45
  -3  21   0   11.05    3.00
  -3 -21   0   13.23    2.38
  -3  21   0   15.42    3.01
  -4  21   0   48.13    6.71
  -4  21   0   54.28    9.18
  -4  21   0   51.24    5.48
  -4 -21   0   45.24    7.39
  -4 -21   0   52.18    4.57
   4 -21   0   46.68    9.56
  -4  21   0   37.68    6.41
  -4  21   0   49.06    4.04
  -4 -21   0   61.13    8.43
  -4 -21   0   53.45    4.52
  -4 -21   0   54.08    4.73
  -4  21   0   50.80    5.39
  -4 -21   0   46.18    4.64
  -4 -21   0   45.03    7.65
  -4  21   0   60.24    6.48
  -4 -21   0   48.02    4.66
  -4  21   0   46.34    5.34
  -5  21   0   14.59    3.85
  -5  21   0    6.93    5.43
  -5  21   0   10.40    3.13
  -5 -21   0    8.78    4.26
  -5 -21   0    7.60    1.98
   5 -21   0   10.63    6.80
  -5 -21   0   14.17    2.57
  -5  21   0   10.38    1.99
  -5 -21   0   12.31    2.62
  -5 -21   0   10.42    3.91
  -5 -21   0   13.74    2.93
  -5 -21   0    8.46    2.25
  -5  21   0    7.95    3.00
  -5 -21   0    7.53    4.11
  -5  21   0   17.13    4.59
  -5 -21   0   13.28    2.63
  -5 -21   0    8.68    2.47
  -5  21   0   12.98    3.29
  -6  21   0    2.17    2.43
  -6  21   0    0.96    2.65
  -6 -21   0    1.51    2.00
  -6 -21   0    0.94    1.88
  -6  21   0    0.22    1.09
  -6 -21   0    4.37    3.49
  -6  21   0    1.59    2.57
  -6 -21   0    1.71    2.06
  -6 -21   0    1.59    1.35
  -6 -21   0   -0.32    1.68
  -6 -21   0    2.50    2.09
  -6 -21   0    3.49    2.25
  -6  21   0   -1.44    2.68
  -7  21   0    1.23    2.24
  -7 -21   0   -1.65    1.19
  -7  21   0    0.38    0.92
  -7 -21   0   -1.18    1.52
  -7  21   0   -0.28    1.82
  -7 -21   0    3.15    1.75
  -7 -21   0    0.23    1.28
  -7 -21   0    0.50    1.57
  -7 -21   0    0.51    1.80
  -7  21   0   -0.42    2.84
  -8 -21   0    4.66    1.07
  -8  21   0    1.90    1.43
  -8 -21   0    3.83    1.09
  -8  21   0    1.96    1.83
  -8 -21   0    3.95    1.15
  -8  21   0    5.28    1.72
   0  22   0   68.18    7.73
  -1  22   0   85.44    8.64
   1  22   0   69.14    8.59
  -1  22   0   90.11    9.70
  -1 -22   0   81.38    8.30
  -2 -22   0  124.78   12.38
  -2  22   0  122.73    7.88
  -2 -22   0  138.49    8.38
  -2  22   0  129.91   11.85
  -2 -22   0  131.60    8.33
  -2  22   0  102.13   10.83
   2  22   0  127.85   12.50
   2 -22   0  100.22   12.99
  -3 -22   0   38.08    7.06
   3 -22   0   50.33    9.92
  -3 -22   0   48.09    4.27
  -3  22   0   52.27    7.15
  -3  22   0   60.28    4.38
  -3 -22   0   48.26    4.33
  -3 -22   0   48.19    5.43
  -3  22   0   57.46    5.47
  -3 -22   0   42.08    4.45
  -3  22   0   44.08    4.94
  -3  22   0   46.40    6.71
  -4  22   0   88.91   10.38
  -4  22   0  111.66    8.95
  -4  22   0  108.14   13.84
  -4 -22   0   97.19   11.60
  -4 -22   0  112.03    7.74
  -4  22   0  115.13   11.60
  -4  22   0  104.12    7.19
  -4 -22   0  117.46    7.86
  -4 -22   0  111.56   12.05
  -4 -22   0  137.62    8.07
  -4  22   0  126.16    9.71
  -4 -22   0  105.36   12.29
  -4 -22   0   97.04    7.87
  -4 -22   0  116.09    9.22
  -4 -22   0   99.33    7.81
  -4  22   0  100.49    8.50
  -5  22   0    4.95    2.91
  -5  22   0    3.64    4.02
  -5  22   0    2.04    2.26
  -5 -22   0    5.82    1.83
  -5 -22   0   -1.31    2.63
   5 -22   0    4.66    6.35
  -5 -22   0    6.14    2.32
  -5  22   0    3.94    1.65
  -5 -22   0    6.56    2.41
  -5 -22   0    4.66    3.69
  -5 -22   0    4.94    2.43
  -5  22   0    3.24    2.24
  -5  22   0    8.36    3.97
  -5 -22   0    4.48    2.01
  -5 -22   0    2.62    2.64
  -5  22   0    6.30    3.40
  -5 -22   0    3.50    2.18
  -6  22   0   34.97    4.73
  -6  22   0   40.38    5.33
  -6 -22   0   38.45    4.21
  -6 -22   0   46.93    4.39
  -6  22   0   39.67    3.61
  -6 -22   0   35.42    5.53
  -6 -22   0   34.55    3.65
  -6 -22   0   43.73    4.22
  -6  22   0   43.11    4.63
  -6  22   0   51.55    6.44
  -6 -22   0   33.64    3.98
  -6 -22   0   40.61    4.31
  -6  22   0   39.25    5.46
  -6 -22   0   38.60    4.35
  -7  22   0    0.82    2.53
  -7 -22   0    1.64    1.72
  -7  22   0    1.93    1.22
  -7 -22   0    2.10    1.56
  -7  22   0    0.49    1.56
  -7 -22   0    0.91    1.44
  -7 -22   0    0.49    1.57
  -7  22   0    0.42    2.85
  -7 -22   0    2.51    1.87
  -7 -22   0    0.52    1.64
  -8  22   0    6.81    1.66
  -8 -22   0    8.75    1.27
  -8 -22   0    6.76    1.28
  -8  22   0    8.01    1.78
  -8  22   0    7.78    1.70
   0 -23   0    0.74    3.17
   0  23   0    0.77    2.20
   1  23   0   23.04    4.88
   1 -23   0   24.04    5.73
  -1  23   0   40.97    6.58
  -1  23   0   25.81    4.92
  -1 -23   0   22.19    4.93
  -1 -23   0   30.16    5.04
   2 -23   0   13.62    6.39
  -2 -23   0   14.21    2.45
  -2 -23   0   16.12    5.15
  -2  23   0   18.93    4.36
   2  23   0   24.83    5.48
  -2 -23   0   18.74    2.57
  -2 -23   0   12.65    5.12
  -2 -23   0   29.08    5.34
  -2  23   0   13.26    2.01
  -2  23   0   16.80    4.24
  -2 -23   0   20.36    5.20
  -3 -23   0  112.65   11.51
  -3 -23   0   95.66    7.06
   3 -23   0   96.07   13.05
  -3  23   0   89.36   10.41
  -3  23   0  107.34    6.94
  -3 -23   0   97.09   11.28
  -3 -23   0  104.62    7.03
  -3  23   0   99.91    7.54
  -3 -23   0  116.67    8.91
  -3  23   0   91.03    7.65
  -3 -23   0   86.09    7.31
  -3  23   0   97.68    8.06
  -3  23   0   92.51   10.20
  -4  23   0   50.64    5.72
  -4  23   0   48.29    9.56
  -4  23   0   64.74    8.46
   4 -23   0   49.30   10.26
  -4 -23   0   53.57    4.95
  -4  23   0   53.10    4.47
  -4 -23   0   43.46    8.20
  -4 -23   0   56.45    4.87
  -4 -23   0   50.87    4.65
  -4  23   0   60.60    6.45
  -4 -23   0   43.92    4.87
  -4 -23   0   38.97    7.67
  -4  23   0   50.78    5.70
  -4 -23   0   49.51    5.06
  -5  23   0   24.84    8.15
  -5  23   0   54.85    6.46
  -5  23   0   63.16    8.50
  -5 -23   0   51.60    9.05
  -5 -23   0   54.01    4.66
  -5 -23   0   65.66    5.41
   5 -23   0   39.65   10.16
  -5 -23   0   64.48    5.34
  -5  23   0   58.64    4.68
  -5 -23   0   51.01    6.63
  -5  23   0   56.33    5.41
  -5 -23   0   55.12    4.85
  -5  23   0   59.65    6.78
  -5 -23   0   55.31    5.39
  -5 -23   0   44.88    8.19
  -5 -23   0   49.73    5.23
  -5  23   0   50.64    6.21
  -6  23   0   25.17    4.52
  -6  23   0   23.86    4.15
  -6  23   0   29.18    3.09
  -6 -23   0   33.06    3.70
  -6 -23   0   28.03    3.45
  -6  23   0   24.26    3.38
  -6 -23   0   24.44    3.08
  -6 -23   0   22.43    2.87
  -6  23   0   37.70    5.33
  -6 -23   0   23.94    3.56
  -6  23   0   21.56    4.48
  -7  23   0   13.78    3.29
  -7 -23   0   15.20    2.46
  -7  23   0   17.46    2.04
  -7 -23   0   10.24    1.88
  -7  23   0   14.19    2.34
  -7 -23   0   13.88    2.51
  -7 -23   0   12.90    2.13
  -7 -23   0   15.45    2.61
  -7  23   0   14.74    3.57
  -7 -23   0   13.43    2.29
  -8  23   0    7.93    1.48
  -8 -23   0    5.48    1.02
  -8  23   0    6.77    1.69
  -8 -23   0    5.40    1.07
  -8  23   0    7.38    1.58
   0 -24   0  357.24   24.61
   0  24   0  401.00   25.22
  -1 -24   0  224.24   16.86
  -1 -24   0  248.32   13.52
  -1  24   0  216.39   17.24
  -1  24   0  251.51   19.24
   1  24   0  231.02   17.67
  -2 -24   0  245.48   18.66
  -2 -24   0  241.17   13.20
  -2  24   0  217.21   12.68
  -2 -24   0  241.24   18.01
   2 -24   0  228.05   19.49
  -2 -24   0  233.02   13.18
   2  24   0  267.50   18.46
  -2  24   0  197.46   16.55
  -2 -24   0  247.78   18.98
  -2 -24   0  177.25   13.09
  -3 -24   0   98.51   10.96
   3 -24   0   95.54   12.24
  -3  24   0   95.89   10.54
  -3 -24   0   80.36    6.34
  -3 -24   0   86.00    6.33
  -3  24   0   82.34    6.00
  -3 -24   0   76.62   10.48
  -3 -24   0   83.71    7.39
  -3  24   0   65.42    6.29
  -3  24   0   75.90    6.76
  -3  24   0   82.37    7.32
  -3 -24   0   79.55    6.72
  -3  24   0   77.96    9.75
  -4  24   0   50.92    5.93
  -4  24   0   36.89    9.97
  -4 -24   0   53.92    8.74
  -4  24   0   54.08    7.98
  -4 -24   0   43.48    4.46
   4 -24   0   43.55   10.00
  -4  24   0   54.42    4.40
  -4 -24   0   52.53    4.80
  -4 -24   0   49.30    6.09
  -4  24   0   59.36    6.05
  -4 -24   0   40.87    4.02
  -4 -24   0   26.12    6.83
  -4 -24   0   35.95    4.60
  -4  24   0   42.90    5.36
  -4 -24   0   44.39    4.88
  -5  24   0   28.03    8.17
  -5  24   0   26.46    4.63
  -5  24   0   32.82    6.11
   5 -24   0   32.14    9.59
  -5 -24   0   33.31    4.00
  -5 -24   0   31.17    3.88
  -5  24   0   28.29    3.28
  -5 -24   0   24.53    3.19
  -5 -24   0   37.99    7.29
  -5 -24   0   33.33    3.49
  -5  24   0   32.54    4.01
  -5 -24   0   28.00    3.86
  -5 -24   0   29.61    6.85
  -5 -24   0   36.00    4.27
  -5  24   0   32.76    4.95
  -6  24   0    6.16    3.20
  -6  24   0    1.37    2.82
  -6 -24   0    5.19    2.08
  -6  24   0    1.19    1.32
  -6 -24   0    3.78    2.08
  -6  24   0    0.58    1.65
  -6 -24   0    2.94    1.76
  -6  24   0    1.90    3.14
  -6 -24   0    1.32    1.82
  -6 -24   0    2.26    2.25
  -6 -24   0    0.99    2.27
  -6  24   0    5.11    3.57
  -7  24   0   11.12    2.90
  -7 -24   0   12.44    2.31
  -7 -24   0   10.27    1.72
  -7 -24   0    8.27    1.69
  -7 -24   0   11.89    2.20
  -7 -24   0   10.93    2.25
  -7  24   0   10.22    2.90
  -7 -24   0   10.24    2.01
  -8  24   0    0.24    0.96
  -8 -24   0    1.03    0.65
  -8  24   0    0.14    1.08
  -8 -24   0   -0.08    0.62
  -8  24   0    0.41    0.91
   0  25   0   -0.82    1.96
   0 -25   0    0.80    3.64
  -1 -25   0   -0.71    2.56
  -1 -25   0    0.71    2.24
   1 -25   0    3.45    3.23
   1  25   0    1.62    2.82
  -1  25   0    0.76    2.19
  -1 -25   0    1.65    1.28
  -2  25   0  107.34   10.45
  -2 -25   0   93.80    6.81
   2 -25   0   95.67   11.63
   2  25   0  101.54   10.45
  -2  25   0  103.03    6.60
  -2 -25   0   97.61    6.80
  -2 -25   0  109.88   11.43
  -2 -25   0   84.28   10.25
  -2  25   0   91.00    6.83
  -2 -25   0   89.96    7.11
  -2 -25   0  108.67    7.52
  -2  25   0   98.00    9.97
  -3  25   0   -1.00    1.56
  -3 -25   0   -1.19    3.59
   3 -25   0    4.27    6.03
  -3  25   0   -1.01    2.05
  -3 -25   0    1.22    2.01
  -3 -25   0    0.29    1.59
  -3 -25   0   -1.22    2.20
  -3  25   0    0.49    1.22
  -3  25   0   -0.33    1.88
  -3  25   0   -0.36    1.86
  -3 -25   0    1.14    2.14
   3 -25   0   -0.61    1.78
  -3  25   0   -1.29    2.28
  -3 -25   0   -0.36    2.04
  -4  25   0  114.30   12.54
  -4  25   0  118.46   10.07
  -4  25   0  121.96   16.48
  -4 -25   0  111.33   13.30
  -4 -25   0  115.26    8.55
  -4  25   0  116.15   12.70
   4 -25   0  101.23   14.35
  -4 -25   0   95.98   12.56
  -4  25   0  139.90    8.44
  -4 -25   0  134.79    8.79
  -4 -25   0  138.28   10.18
  -4 -25   0  119.14    7.82
  -4  25   0  136.78    9.83
  -4 -25   0  109.35    8.86
  -4  25   0  108.61    9.72
  -4 -25   0  107.03    8.75
  -5  25   0   10.13    3.40
  -5  25   0    7.10    3.98
  -5  25   0   -2.09    4.60
  -5  25   0   -1.23    2.93
   5 -25   0   17.86    7.49
  -5 -25   0    8.86    2.62
  -5  25   0   10.47    2.19
  -5 -25   0    4.50    2.24
  -5 -25   0    8.73    4.71
  -5 -25   0    5.28    2.11
  -5 -25   0    5.41    1.90
  -5  25   0   13.26    3.71
  -5 -25   0    5.32    2.48
  -5 -25   0   11.67    4.72
  -5 -25   0    7.84    2.67
  -5  25   0    3.85    3.25
  -5 -25   0    6.19    2.80
  -6  25   0   33.19    5.23
  -6  25   0   39.91    5.08
  -6  25   0   37.94    3.60
  -6 -25   0   47.73    4.38
  -6 -25   0   42.13    4.30
  -6 -25   0   31.70    3.21
  -6  25   0   41.27    3.85
  -6 -25   0   30.19    3.99
  -6 -25   0   34.39    4.12
  -6  25   0   35.91    4.98
  -6  25   0   28.05    5.17
  -6 -25   0   28.67    3.94
  -7  25   0   57.17    5.27
  -7  25   0   54.88    3.84
  -7  25   0   54.69    5.11
  -7 -25   0   52.20    3.72
  -7 -25   0   59.55    4.42
  -7 -25   0   47.60    3.90
  -7 -25   0   53.79    4.34
  -7  25   0   50.12    5.08
  -7 -25   0   55.60    4.36
  -8 -25   0    4.13    0.71
  -8  25   0    1.95    0.97
  -8 -25   0    2.83    0.65
  -8  25   0    2.23    0.88
   0  26   0 1349.08   69.73
   0  26   0 1514.92   75.80
   0 -26   0 1383.84   75.01
   0 -26   0 1329.62   70.36
   1  26   0  123.58    8.08
  -1 -26   0  133.97    8.12
   1  26   0  128.76   11.85
  -1  26   0  131.64   11.86
   1 -26   0  128.69    8.83
  -1 -26   0  128.03    8.76
  -1 -26   0  130.18   11.58
  -2 -26   0  697.26   42.21
  -2  26   0  739.31   42.06
  -2 -26   0  716.64   44.07
   2  26   0  754.34   42.28
   2 -26   0  674.74   43.52
  -2 -26   0  739.05   37.04
  -2  26   0  743.09   36.69
  -2 -26   0  790.21   43.01
  -2 -26   0  799.52   43.51
  -2 -26   0  742.49   36.89
   2  26   0  606.57   36.23
  -2  26   0  672.48   36.97
  -2  26   0  685.62   41.57
  -2 -26   0  644.42   37.27
  -2 -26   0  718.48   37.54
  -3 -26   0  242.89   19.01
  -3 -26   0  232.39   13.18
   3 -26   0  219.27   20.18
  -3  26   0  194.77   16.93
  -3  26   0  232.62   12.73
  -3 -26   0  221.31   12.90
  -3 -26   0  234.68   19.16
  -3  26   0  220.77   13.22
  -3  26   0  202.54   13.26
   3 -26   0  181.58   12.59
  -3  26   0  195.74   13.63
  -3 -26   0  200.97   13.39
  -3 -26   0  195.11   13.15
  -3  26   0  190.40   16.89
  -4  26   0  110.45   15.30
  -4  26   0  122.76   13.01
  -4  26   0  109.63   10.00
  -4 -26   0  142.44    9.54
  -4  26   0  159.00   14.60
  -4  26   0  142.68    8.84
  -4 -26   0  133.52   15.10
  -4 -26   0  147.85    9.55
  -4 -26   0  139.83   15.15
  -4  26   0  130.60    9.87
  -4 -26   0  131.35   15.11
  -4 -26   0  114.06    9.60
  -4  26   0  120.86   10.27
  -4 -26   0  123.21    9.62
  -5  26   0  246.23   16.75
  -5  26   0  274.97   21.00
  -5  26   0  184.49   22.39
  -5 -26   0  289.85   15.66
   5 -26   0  276.03   22.95
  -5  26   0  282.02   21.40
  -5  26   0  276.33   14.82
  -5 -26   0  269.78   15.51
  -5 -26   0  252.33   22.18
  -5 -26   0  237.40   14.49
  -5  26   0  262.64   16.37
  -5 -26   0  232.85   13.97
  -5 -26   0  213.75   15.22
  -5 -26   0  223.36   21.50
  -5 -26   0  240.66   15.60
  -5 -26   0  232.39   15.46
  -5  26   0  227.09   16.38
  -6  26   0   12.45    3.36
  -6  26   0   12.01    3.47
  -6  26   0   10.13    1.92
  -6 -26   0   14.46    2.75
  -6 -26   0    5.82    2.12
  -6 -26   0   11.68    1.96
  -6 -26   0   10.35    2.63
  -6  26   0   12.04    3.53
  -6 -26   0    9.41    2.51
  -6 -26   0   10.50    2.65
  -6  26   0   10.58    3.70
  -7  26   0  121.40    7.92
  -7 -26   0  106.07    6.89
  -7  26   0  109.64    6.47
  -7 -26   0  103.61    6.18
  -7  26   0  101.65    7.45
  -7 -26   0  110.14    6.88
  -7 -26   0  101.00    6.52
  -7  26   0  111.00    7.81
  -7 -26   0  108.14    6.87
   0 -27   0   -0.87    3.05
   0  27   0    2.64    3.07
   0 -27   0    0.93    2.01
   0  27   0    2.96    1.88
  -1 -27   0   15.21    3.86
  -1 -27   0   20.22    4.25
   1  27   0   14.52    2.27
  -1 -27   0   16.94    2.18
   1 -27   0   23.61    5.45
  -1  27   0   14.61    4.04
   1  27   0   17.58    4.06
  -1 -27   0   15.72    2.79
   1 -27   0   15.95    2.69
  -2 -27   0  323.32   25.68
  -2 -27   0  392.35   20.18
   2  27   0  366.41   24.25
   2 -27   0  328.05   25.64
  -2  27   0  347.09   24.23
  -2 -27   0  378.31   19.94
  -2  27   0  369.79   19.78
  -2 -27   0  346.88   24.79
  -2 -27   0  402.07   25.85
  -2 -27   0  339.55   24.46
  -2  27   0  341.81   20.13
   2  27   0  343.40   19.58
  -2 -27   0  373.38   20.70
  -2 -27   0  347.38   20.44
  -2  27   0  359.03   24.41
  -3  27   0   27.68    5.68
  -3  27   0   32.14    6.04
  -3 -27   0   40.40    3.99
   3 -27   0   29.39    8.42
  -3 -27   0   31.21    3.73
  -3 -27   0   24.67    5.95
  -3  27   0   38.44    3.59
  -3 -27   0   28.77    6.29
  -3 -27   0   37.68    7.21
  -3  27   0   31.24    4.03
  -3 -27   0   35.09    4.12
  -3  27   0   35.04    4.39
  -3 -27   0   34.05    4.18
   3 -27   0   29.23    3.86
  -4  27   0  283.85   26.88
  -4  27   0  278.30   19.28
  -4  27   0  298.47   23.09
  -4 -27   0  336.19   18.48
   4 -27   0  290.63   25.39
  -4  27   0  265.50   22.66
  -4 -27   0  292.05   24.55
  -4 -27   0  336.38   18.46
  -4  27   0  334.54   17.77
  -4 -27   0  341.31   25.71
  -4  27   0  307.58   18.84
  -4 -27   0  289.69   24.96
  -4 -27   0  301.37   18.67
  -4 -27   0  297.55   18.68
  -4  27   0  286.46   19.23
  -5  27   0    1.11    1.98
  -5  27   0    4.20    3.43
  -5  27   0    1.97    3.51
   5 -27   0    4.20    5.66
  -5 -27   0   -1.38    1.90
  -5  27   0    2.33    2.55
  -5  27   0   -0.76    1.58
  -5 -27   0    1.05    2.07
  -5 -27   0    0.53    1.77
  -5 -27   0    4.43    4.17
  -5 -27   0   -0.19    1.44
  -5 -27   0    3.22    2.38
  -5 -27   0   -1.48    2.95
  -5  27   0   -1.30    2.76
  -5 -27   0    2.30    2.69
  -5 -27   0    2.32    2.43
  -5  27   0   -1.54    2.80
  -6  27   0   53.23    5.75
  -6  27   0   50.30    5.54
  -6  27   0   55.38    4.27
  -6 -27   0   61.50    4.98
  -6 -27   0   53.34    4.00
  -6  27   0   61.74    5.79
  -6 -27   0   51.25    4.87
  -6 -27   0   48.89    4.76
  -6  27   0   51.30    5.81
  -6 -27   0   59.79    5.04
  -7  27   0   40.07    3.77
  -7 -27   0   34.17    2.91
  -7  27   0   29.92    2.48
  -7 -27   0   35.82    2.99
  -7  27   0   30.09    3.48
  -7 -27   0   33.82    2.95
  -7 -27   0   27.89    2.53
  -7  27   0   28.09    3.55
  -7 -27   0   30.06    2.86
   0 -28   0 2756.35  146.73
   0  28   0 3058.41  147.43
   0 -28   0 2768.45  141.67
   0  28   0 2749.67  140.96
  -1 -28   0   13.37    3.87
  -1 -28   0   13.89    4.04
   1  28   0    8.04    2.12
   1 -28   0   13.10    4.35
   1  28   0    7.68    3.11
  -1  28   0   13.35    3.89
   1 -28   0   11.12    2.75
  -1 -28   0   13.06    2.78
  -2  28   0 1170.37   64.77
  -2 -28   0 1242.23   65.67
   2 -28   0 1061.05   66.26
  -2 -28   0 1202.55   59.70
  -2  28   0 1145.52   64.73
  -2 -28   0 1206.23   67.27
  -2  28   0 1220.27   59.43
  -2 -28   0 1227.02   59.58
  -2 -28   0 1223.48   65.71
  -2 -28   0 1399.70   66.89
   2  28   0 1112.30   59.27
  -2  28   0 1077.36   59.76
  -2  28   0 1082.04   59.78
  -2  28   0 1187.24   60.75
  -2 -28   0 1057.70   59.97
  -2 -28   0 1179.92   60.37
   2 -28   0 1105.80   60.09
  -3  28   0  197.06   16.36
   3 -28   0  193.91   18.17
  -3 -28   0  201.66   11.89
  -3  28   0  196.77   11.39
  -3 -28   0  195.41   11.63
  -3 -28   0  205.76   17.52
  -3 -28   0  199.68   17.20
  -3  28   0  187.43   12.13
  -3 -28   0  180.97   11.99
   3 -28   0  157.19   11.53
  -3  28   0  170.95   12.47
  -3 -28   0  176.33   12.10
  -3  28   0  199.00   16.26
  -4  28   0   44.62    6.03
  -4  28   0   49.74   10.11
  -4  28   0   57.23    8.27
   4 -28   0   74.56   10.73
  -4 -28   0   63.56    5.60
  -4 -28   0   52.27    8.87
  -4  28   0   69.26    5.24
  -4 -28   0   62.40    5.67
  -4 -28   0   70.30   10.17
  -4  28   0   66.37    6.20
  -4 -28   0   69.61    6.17
  -4 -28   0   44.85    8.85
  -4 -28   0   50.99    5.74
  -4  28   0   65.31    6.60
  -5  28   0  253.49   17.44
  -5 -28   0  285.70   16.42
  -5  28   0  293.52   15.75
  -5 -28   0  305.28   16.61
  -5 -28   0  252.98   15.53
  -5  28   0  273.39   16.98
  -5 -28   0  269.95   15.06
  -5 -28   0  274.63   16.59
  -5 -28   0  260.69   16.58
  -5  28   0  254.42   17.43
  -6  28   0    3.99    2.47
  -6  28   0    5.49    2.59
  -6 -28   0    2.10    1.75
  -6  28   0    4.60    1.33
  -6 -28   0    4.61    1.87
  -6 -28   0    3.30    1.28
  -6  28   0    3.06    2.51
  -6 -28   0    3.65    1.96
  -6 -28   0    1.84    1.60
  -6 -28   0    1.33    1.92
  -6  28   0    0.39    2.38
  -7  28   0   83.17    5.90
  -7 -28   0   77.32    5.18
  -7  28   0   75.96    4.82
  -7  28   0   85.12    5.84
  -7 -28   0   79.61    5.16
  -7  28   0   74.65    5.82
  -7 -28   0   86.86    5.28
   0 -29   0   -1.54    2.87
   0 -29   0   -0.93    2.93
   0  29   0    1.89    2.41
   0 -29   0    2.99    2.51
   0  29   0    1.00    1.71
  -1 -29   0   99.71    9.95
   1  29   0   93.75    6.61
   1 -29   0   94.00   10.67
  -1  29   0   87.27    9.85
  -1 -29   0  105.78    9.93
  -1 -29   0   99.98    6.49
   1  29   0  109.79   10.49
  -1 -29   0   82.71    7.02
   1 -29   0   90.46    7.21
  -2 -29   0  665.81   37.31
   2 -29   0  532.27   37.13
  -2 -29   0  591.87   31.07
  -2 -29   0  580.45   37.83
  -2  29   0  582.32   36.11
  -2 -29   0  618.45   36.82
  -2 -29   0  607.99   31.02
  -2  29   0  603.69   30.87
  -2 -29   0  623.58   37.00
  -2  29   0  567.36   31.30
   2  29   0  584.81   30.83
  -2  29   0  534.58   31.20
  -2  29   0  572.27   35.95
  -2 -29   0  585.88   31.76
  -2 -29   0  576.43   31.58
  -2  29   0  629.08   32.31
   2 -29   0  506.24   31.35
  -3 -29   0  188.77   16.73
  -3 -29   0  187.17   11.51
   3 -29   0  182.45   17.16
  -3  29   0  216.03   16.69
  -3 -29   0  164.89   16.38
  -3  29   0  199.25   11.25
  -3 -29   0  191.80   11.50
  -3  29   0  172.96   11.82
  -3 -29   0  177.88   11.73
  -3 -29   0  172.57   11.90
  -3  29   0  181.52   12.47
   3 -29   0  167.61   11.53
  -3  29   0  181.55   15.50
  -4  29   0  448.10   37.19
  -4  29   0  494.16   29.75
  -4  29   0  513.55   33.79
  -4 -29   0  588.69   36.46
  -4 -29   0  566.22   28.73
  -4  29   0  520.06   34.08
   4 -29   0  419.39   34.16
  -4 -29   0  534.93   35.72
  -4  29   0  564.15   28.12
  -4 -29   0  580.63   28.73
  -4  29   0  456.97   28.10
  -4  29   0  537.77   29.22
  -4 -29   0  462.36   35.13
  -4 -29   0  492.79   28.78
  -4 -29   0  508.69   28.94
  -4  29   0  494.22   29.65
  -5  29   0    0.47    2.88
  -5 -29   0    0.60    1.91
  -5 -29   0    2.13    1.93
  -5  29   0    1.78    1.44
  -5 -29   0    2.15    1.70
  -5 -29   0    1.66    2.26
  -5  29   0    2.71    2.24
  -5 -29   0    5.07    2.26
  -5  29   0    5.04    3.00
  -6  29   0   73.23    6.68
  -6  29   0   79.51    6.59
  -6 -29   0   79.78    5.90
  -6  29   0   84.56    5.49
  -6 -29   0   76.71    5.90
  -6  29   0   94.40    7.00
  -6 -29   0   85.19    6.07
  -6  29   0   84.85    6.96
  -6 -29   0   87.27    6.11
  -6 -29   0   78.83    5.97
  -7  29   0   41.07    3.65
  -7 -29   0   40.92    3.05
  -7  29   0   45.19    3.72
  -7 -29   0   38.13    3.04
   0 -30   0  802.86   49.28
   0  30   0  896.54   49.92
   0 -30   0  831.00   44.62
   0  30   0  833.23   43.90
  -1 -30   0    6.57    3.40
  -1 -30   0    5.02    3.03
   1  30   0    6.02    2.02
   1 -30   0    3.94    3.46
  -1  30   0    4.37    2.51
   1  30   0    1.79    2.41
  -1 -30   0    5.10    1.64
  -1 -30   0    5.78    2.34
   1 -30   0    3.74    2.44
  -2 -30   0  329.14   23.34
  -2 -30   0  318.17   24.56
  -2 -30   0  323.69   18.27
   2 -30   0  303.27   23.84
  -2  30   0  305.30   22.58
  -2 -30   0  334.86   18.24
  -2  30   0  338.44   18.12
  -2 -30   0  356.34   23.85
  -2 -30   0  303.04   23.09
   2  30   0  331.51   18.16
  -2  30   0  320.25   18.67
  -2  30   0  298.66   18.48
  -2  30   0  289.52   22.42
  -2 -30   0  316.91   18.91
  -2 -30   0  324.67   18.85
  -2  30   0  364.64   19.62
  -3 -30   0  295.64   21.65
  -3 -30   0  270.05   15.53
  -3  30   0  250.05   19.90
   3 -30   0  239.44   21.11
  -3 -30   0  257.33   20.97
  -3 -30   0  278.56   15.54
  -3  30   0  286.83   15.32
  -3  30   0  262.21   15.85
  -3  30   0  263.39   15.93
  -3 -30   0  259.04   15.85
   3 -30   0  224.81   15.59
  -3 -30   0  263.48   16.07
  -3  30   0  260.79   16.48
  -3  30   0  270.15   20.27
  -4  30   0    6.10    3.18
  -4  30   0    3.03    2.56
  -4  30   0    1.74    3.82
  -4 -30   0    4.97    3.34
  -4  30   0    2.07    2.62
  -4 -30   0    4.20    2.09
   4 -30   0   -1.27    3.76
  -4 -30   0   -1.23    2.92
  -4  30   0    0.70    1.41
  -4 -30   0    3.56    2.01
  -4  30   0    0.29    1.88
  -4 -30   0   -4.00    2.07
  -4  30   0    0.75    2.23
  -4 -30   0    1.05    2.22
  -4  30   0    0.45    2.67
  -4 -30   0    2.85    2.48
  -5  30   0  362.49   21.94
  -5 -30   0  403.73   20.88
  -5  30   0  379.24   20.13
  -5 -30   0  403.73   20.90
  -5 -30   0  331.31   20.01
  -5  30   0  374.99   21.40
  -5 -30   0  369.09   20.95
  -5 -30   0  338.27   20.80
  -5  30   0  350.80   21.82
  -6  30   0   42.69    4.25
  -6  30   0   42.60    4.45
  -6  30   0   32.51    2.89
  -6  30   0   36.08    3.96
  -6 -30   0   35.55    3.29
  -6 -30   0   30.10    3.25
  -6 -30   0   35.29    3.43
  -6 -30   0   33.44    3.35
  -6  30   0   33.00    4.08
  -7 -30   0   93.26    5.50
  -7  30   0   92.71    6.05
  -7  30   0   93.46    5.99
  -7 -30   0   92.01    5.49
  -7  30   0   85.98    5.99
   0 -31   0   -0.83    2.24
   0 -31   0   -0.82    1.96
   0 -31   0   -1.00    2.70
   0 -31   0   -0.21    1.14
   0 -31   0    1.07    2.61
   0  31   0    2.74    2.10
  -1 -31   0   40.42    6.28
  -1 -31   0   39.68    6.20
   1  31   0   46.33    4.25
   1 -31   0   46.68    7.46
  -1  31   0   36.47    6.11
  -1 -31   0   40.06    4.64
   1 -31   0   43.29    4.66
  -2 -31   0  184.93   10.84
  -2  31   0  146.33   14.05
   2 -31   0  148.68   15.44
  -2 -31   0  171.93   15.11
  -2  31   0  183.10   10.57
  -2 -31   0  191.18   10.78
  -2  31   0  184.04   11.37
   2  31   0  170.78   10.64
  -2  31   0  165.57   10.94
  -2  31   0  155.17   14.40
  -2 -31   0  160.90   11.34
  -2 -31   0  167.93   11.17
  -2  31   0  182.14   11.94
   2 -31   0  169.05   11.40
  -3  31   0   62.22    8.14
   3 -31   0   53.20    8.87
  -3 -31   0   67.67    5.45
  -3 -31   0   73.23    9.55
  -3 -31   0   60.69    5.26
  -3 -31   0   60.98    8.71
  -3  31   0   71.02    5.19
  -3  31   0   70.47    5.85
  -3  31   0   60.34    5.63
  -3  31   0   64.48    6.22
  -3 -31   0   61.39    5.65
  -3 -31   0   64.35    5.82
   3 -31   0   65.66    5.75
  -3  31   0   73.73    8.75
  -4  31   0  198.15   16.58
  -4  31   0  188.61   19.64
  -4  31   0  212.57   13.83
  -4 -31   0  204.72   18.11
  -4  31   0  184.29   16.28
  -4 -31   0  220.76   12.61
   4 -31   0  188.80   17.63
  -4  31   0  207.38   12.04
  -4 -31   0  201.91   17.76
  -4 -31   0  221.48   12.62
  -4  31   0  186.55   12.18
  -4  31   0  196.90   12.97
  -4 -31   0  191.13   12.74
  -4 -31   0  195.33   18.12
  -4  31   0  195.63   13.51
  -4 -31   0  198.22   12.79
  -5  31   0    2.88    2.61
  -5  31   0    1.38    1.21
  -5 -31   0    1.58    1.57
  -5 -31   0   -0.26    1.55
  -5 -31   0    1.30    1.58
  -5  31   0    2.39    2.49
  -5 -31   0    3.43    2.09
  -5  31   0    4.03    3.02
  -5 -31   0   -0.29    1.98
  -6  31   0   35.18    3.63
  -6  31   0   29.42    3.63
  -6 -31   0   31.95    3.03
  -6  31   0   30.28    2.61
  -6  31   0   29.50    3.57
  -6 -31   0   36.25    3.26
  -6 -31   0   29.07    2.97
  -6 -31   0   30.14    3.07
  -6  31   0   34.16    3.99
  -6 -31   0   31.94    3.00
  -7 -31   0   28.89    2.39
  -7  31   0   32.94    2.89
  -7 -31   0   34.14    2.44
  -7  31   0   38.37    2.93
   0 -32   0  674.26   41.24
   0  32   0  713.88   42.09
   0 -32   0  703.71   36.51
   0 -32   0  686.83   42.81
   0 -32   0  687.47   37.77
   0  32   0  691.03   37.09
  -1 -32   0   85.75    9.78
  -1 -32   0   95.19   10.16
   1  32   0  104.69    7.34
  -1 -32   0  108.16    6.96
   1 -32   0   98.96   11.54
  -1 -32   0   91.06    7.73
   1 -32   0  108.92    8.09
  -2  32   0  292.54   23.43
  -2 -32   0  344.87   19.47
   2 -32   0  320.81   25.16
  -2 -32   0  374.58   19.53
  -2 -32   0  387.95   25.28
  -2  32   0  360.78   19.30
   2  32   0  345.97   19.46
  -2  32   0  341.67   20.07
  -2  32   0  334.82   19.73
   2 -32   0  342.91   20.23
  -2  32   0  345.59   20.52
  -2 -32   0  373.90   20.45
  -2 -32   0  349.28   20.08
  -2  32   0  303.24   23.54
  -3  32   0   -0.95    2.42
  -3 -32   0    8.56    2.33
  -3  32   0    6.72    3.12
   3 -32   0   -1.18    3.18
  -3 -32   0    3.16    3.12
  -3  32   0    6.58    1.84
  -3 -32   0    2.18    2.95
  -3 -32   0    3.10    1.74
  -3 -32   0    7.48    3.60
  -3  32   0    6.58    2.45
  -3  32   0   11.35    2.66
  -3  32   0    6.42    2.60
  -3 -32   0    4.78    2.20
  -3 -32   0    5.90    2.39
   3 -32   0    4.58    2.21
  -4  32   0   18.62    3.93
  -4  32   0   17.88    4.28
  -4  32   0   11.37    5.09
  -4  32   0   22.18    4.63
  -4 -32   0   21.45    5.49
  -4 -32   0   21.11    2.95
  -4 -32   0   11.38    4.51
  -4  32   0   17.82    3.23
  -4 -32   0   14.66    4.44
  -4 -32   0   17.17    3.06
  -4  32   0   17.02    3.48
  -5  32   0   93.45    7.56
  -5  32   0   89.79    6.00
  -5 -32   0   89.26    6.45
  -5 -32   0   98.27    6.55
  -5 -32   0   77.21    6.15
  -5  32   0  106.43    7.35
  -5 -32   0   98.74    6.77
  -5 -32   0   83.52    6.52
  -5  32   0   84.27    7.39
  -6  32   0   20.06    2.81
  -6  32   0   27.90    3.27
  -6 -32   0   22.87    2.40
  -6  32   0   19.50    1.96
  -6 -32   0   20.93    2.30
  -6  32   0   26.08    3.06
  -6 -32   0   24.51    2.54
  -6 -32   0   21.21    2.48
  -6  32   0   23.32    3.13
  -7 -32   0   41.45    2.80
  -7  32   0   46.93    3.30
  -7 -32   0   45.14    2.88
   0  33   0   -1.49    1.86
   0 -33   0    1.05    3.41
   0 -33   0    0.88    1.43
   0  33   0   -0.93    2.37
   0 -33   0   -0.87    1.92
   0 -33   0   -2.60    2.20
   0 -33   0    0.76    2.44
   1  33   0   63.74    5.36
  -1 -33   0   65.32    4.91
   1 -33   0   62.19    6.00
  -1 -33   0   57.84    5.84
  -1 -33   0   53.26    7.55
  -2 -33   0  181.46   15.34
  -2 -33   0  177.94   10.58
   2 -33   0  178.59   15.96
  -2  33   0  175.04   14.76
  -2 -33   0  160.24   14.80
  -2 -33   0  173.36   10.55
  -2  33   0  173.30   10.33
  -2 -33   0  164.65   14.91
  -2  33   0  189.40   11.32
   2  33   0  169.55   10.58
  -2  33   0  152.72   14.11
  -2 -33   0  167.08   11.30
  -2  33   0  173.30   11.54
   2 -33   0  157.95   11.22
  -2 -33   0  156.40   10.93
  -3 -33   0  194.91   16.75
   3 -33   0  187.92   16.90
  -3 -33   0  208.95   12.08
  -3  33   0  163.42   15.36
  -3 -33   0  203.24   11.94
  -3  33   0  208.41   11.78
  -3 -33   0  178.43   16.34
  -3  33   0  201.95   12.35
  -3  33   0  184.89   12.29
  -3 -33   0  188.90   12.20
  -3  33   0  200.23   13.01
   3 -33   0  184.13   12.28
  -3  33   0  190.93   15.79
  -4  33   0  245.46   15.58
  -4 -33   0  255.52   14.41
  -4  33   0  249.47   13.94
  -4 -33   0  236.70   14.23
  -4  33   0  238.24   14.87
  -4 -33   0  244.48   14.72
  -4 -33   0  228.49   14.59
  -4  33   0  248.11   15.47
  -5  33   0   46.57    4.83
  -5  33   0   45.64    3.47
  -5 -33   0   45.28    3.84
  -5 -33   0   30.90    3.39
  -5  33   0   47.46    4.51
  -5 -33   0   42.32    3.92
  -5 -33   0   38.28    3.90
  -5  33   0   38.41    4.52
  -6  33   0   61.45    4.89
  -6  33   0   53.98    4.44
  -6 -33   0   54.01    4.07
  -6  33   0   60.97    3.83
  -6  33   0   54.04    4.52
  -6 -33   0   59.16    4.17
  -6 -33   0   55.90    4.04
  -6  33   0   61.87    4.89
  -6 -33   0   53.30    4.11
  -6 -33   0   60.84    4.17
  -7  33   0    5.88    0.99
  -7  33   0    4.74    1.01
  -7 -33   0    5.42    0.75
   0  34   0  268.45   15.83
   0 -34   0  266.21   19.69
   0  34   0  241.83   19.53
   0 -34   0  268.25   15.14
   0 -34   0  283.02   21.13
   0 -34   0  268.92   19.46
   0 -34   0  257.01   16.43
   1  34   0  342.27   18.50
  -1 -34   0  308.06   22.27
   1 -34   0  252.49   22.85
  -1 -34   0  332.59   17.92
  -1  34   0  277.33   21.94
  -1 -34   0  319.49   19.10
   1 -34   0  314.42   19.03
  -2 -34   0   88.14    6.62
  -2  34   0   87.59    9.79
   2 -34   0   76.21   10.33
  -2 -34   0  105.62    6.76
  -2  34   0   87.18    6.36
   2  34   0   94.95    6.84
  -2  34   0  112.44    8.04
  -2 -34   0   93.09    7.14
  -2 -34   0  103.24    7.61
   2 -34   0   90.08    7.46
  -2  34   0   82.60    9.46
  -3  34   0   17.33    4.33
  -3 -34   0   25.77    5.86
  -3 -34   0   25.76    3.21
  -3  34   0   33.29    5.61
   3 -34   0   24.64    5.83
  -3 -34   0   23.01    5.32
  -3 -34   0   24.58    3.17
  -3  34   0   31.35    3.22
  -3  34   0   39.40    3.98
  -3  34   0   32.42    3.78
  -3 -34   0   31.28    3.73
  -3 -34   0   25.39    5.74
  -3 -34   0   35.15    3.89
  -3  34   0   32.52    4.25
  -4  34   0    2.36    2.23
  -4 -34   0    1.23    1.63
  -4 -34   0   -0.28    1.61
  -4  34   0   -0.63    1.80
  -4  34   0   -0.38    2.59
  -4 -34   0    2.58    1.96
  -4 -34   0    0.97    1.53
  -4  34   0    3.58    1.40
  -5  34   0   30.12    3.68
  -5 -34   0   20.31    2.48
  -5  34   0   23.21    2.28
  -5 -34   0   23.07    2.67
  -5 -34   0   23.80    2.80
  -5 -34   0   28.34    3.01
  -5  34   0   23.15    3.53
  -6  34   0   33.95    3.13
  -6  34   0   29.94    3.19
  -6 -34   0   30.99    2.59
  -6  34   0   31.30    2.36
  -6 -34   0   32.32    2.66
  -6  34   0   29.24    3.04
  -6 -34   0   30.06    2.65
  -6 -34   0   30.97    2.59
  -6 -34   0   34.41    2.75
  -6  34   0   30.17    3.22
   0  35   0    0.95    2.13
   0 -35   0    0.90    2.29
   0 -35   0    0.89    2.64
   0 -35   0    1.58    1.60
   0 -35   0   -1.08    1.69
   0  35   0    0.93    1.68
   0 -35   0    0.39    2.69
   1  35   0   19.59    3.03
   1 -35   0   16.34    4.93
  -1 -35   0   22.17    4.77
  -1 -35   0   13.63    2.27
   1 -35   0    9.88    4.15
  -1  35   0   16.37    4.17
   1 -35   0   19.68    3.68
  -1 -35   0   17.61    3.64
  -2  35   0  133.71   12.43
   2 -35   0  119.51   12.98
  -2 -35   0  136.05    8.69
  -2  35   0  137.37    8.40
  -2 -35   0  138.74   13.07
  -2 -35   0  135.20    8.55
   2  35   0  132.09    8.75
  -2  35   0  123.69    9.13
   2 -35   0  131.10    9.54
  -2  35   0  141.71    9.72
  -2 -35   0  128.51    8.99
  -2 -35   0  141.14    9.57
  -2  35   0  104.00   11.31
  -3  35   0   59.73    7.66
  -3 -35   0   59.15    8.14
   3 -35   0   55.47    8.42
  -3 -35   0   62.37    5.11
  -3  35   0   60.65    7.64
  -3  35   0   65.60    4.89
  -3 -35   0   69.18    8.82
  -3 -35   0   71.58    5.24
  -3  35   0   62.58    5.52
  -3  35   0   65.09    5.58
  -3 -35   0   62.02    5.48
  -3 -35   0   63.56    5.45
  -3  35   0   59.29    6.01
   3 -35   0   76.71    5.99
  -3 -35   0   62.85    5.52
  -4  35   0   80.90    6.83
  -4 -35   0   79.64    5.73
  -4  35   0   71.63    5.24
  -4 -35   0   76.10    5.65
  -4  35   0   81.47    6.28
  -4 -35   0   73.14    5.93
  -4 -35   0   83.30    6.12
  -4  35   0   71.04    6.51
  -5  35   0   28.76    3.57
  -5 -35   0   27.31    2.76
  -5  35   0   26.31    3.15
  -5 -35   0   31.94    3.04
  -5 -35   0   21.52    2.76
  -5  35   0   26.53    2.40
  -5 -35   0   28.70    3.01
  -5  35   0   31.48    3.72
  -6  35   0    1.67    1.37
  -6 -35   0    1.92    0.96
  -6  35   0    1.70    1.26
  -6 -35   0    1.88    0.95
  -6 -35   0    0.22    0.77
  -6  35   0    3.30    1.43
  -6  35   0    0.56    1.35
   0 -36   0  285.85   22.15
   0  36   0  348.28   18.87
   0  36   0  279.43   22.08
   0 -36   0  320.13   17.94
   0 -36   0  309.27   23.44
   0 -36   0  329.02   19.44
  -1 -36   0   69.52    4.95
  -1 -36   0   50.99    7.47
  -1 -36   0   79.39    8.74
   1  36   0   64.87    5.57
  -1  36   0   57.49    4.74
   1 -36   0   58.93    4.89
  -1 -36   0   67.75    4.97
  -1 -36   0   65.48    6.12
  -1 -36   0   49.96    5.02
   1 -36   0   65.68    6.22
  -2  36   0   55.93    7.32
   2 -36   0   52.03    8.27
  -2 -36   0   55.69    4.63
  -2 -36   0   35.86    6.72
  -2  36   0   53.59    4.32
  -2 -36   0   55.08    4.52
  -2 -36   0   48.27    7.44
  -2 -36   0   44.46    7.11
   2  36   0   60.23    4.81
  -2  36   0   51.72    5.00
  -2  36   0   57.05    5.48
  -2 -36   0   69.24    5.78
   2 -36   0   51.28    5.32
  -2  36   0   28.82    5.70
  -3  36   0   11.70    2.96
  -3 -36   0   11.87    2.14
  -3  36   0   11.87    1.91
  -3 -36   0    8.36    1.98
  -3  36   0   11.60    2.58
  -3  36   0   10.61    2.35
  -3 -36   0   10.19    2.46
  -3 -36   0   11.44    2.58
   3 -36   0   13.18    2.92
  -3  36   0   16.10    3.16
  -4  36   0   30.56    4.12
  -4 -36   0   29.27    3.14
  -4  36   0   31.79    3.55
  -4 -36   0   36.20    3.64
  -4  36   0   28.79    3.97
  -4 -36   0   31.96    3.49
  -4  36   0   30.57    2.80
  -4 -36   0   33.26    3.20
  -5  36   0    0.81    1.78
  -5  36   0    2.46    1.81
  -5 -36   0    3.30    1.22
  -5  36   0    1.31    0.77
  -5 -36   0    0.86    1.18
  -5 -36   0    2.18    1.32
  -5  36   0   -0.22    1.61
  -5 -36   0    0.94    1.30
  -5 -36   0    0.55    1.29
  -5  36   0    4.55    2.00
  -6  36   0   45.74    3.55
  -6 -36   0   45.32    3.03
  -6  36   0   47.77    3.31
  -6 -36   0   39.45    2.85
  -6 -36   0   41.22    2.98
  -6  36   0   42.59    3.23
  -6  36   0   45.51    3.47
   0  37   0    0.32    2.29
   0  37   0    1.82    2.31
   0 -37   0    1.09    2.92
   0 -37   0    0.90    1.56
   0 -37   0    1.59    2.76
   0 -37   0   -0.89    1.93
   0 -37   0    0.90    2.29
  -1 -37   0   13.48    3.78
   1 -37   0   31.91    6.12
   1  37   0   13.27    3.98
  -1  37   0   21.20    4.41
   1 -37   0   13.55    2.25
   1  37   0   16.58    2.99
  -1  37   0   18.52    3.45
  -1 -37   0   24.94    5.03
  -1 -37   0   19.24    4.52
   1 -37   0   13.28    4.52
   1 -37   0   13.57    3.97
  -1 -37   0   17.22    2.39
  -1  37   0    7.74    3.10
  -1 -37   0   29.10    3.96
   1 -37   0   18.96    3.77
  -1 -37   0   18.80    2.82
  -2 -37   0   58.58    4.59
   2 -37   0   34.78    6.71
  -2 -37   0   50.21    4.44
  -2  37   0   44.97    4.03
   2  37   0   57.37    4.79
  -2  37   0   58.94    5.19
   2 -37   0   54.25    5.48
  -2  37   0   53.29    5.26
  -2 -37   0   52.19    5.24
  -2  37   0   46.72    6.63
  -3  37   0   64.81    5.96
  -3 -37   0   62.02    4.92
  -3  37   0   64.82    4.78
  -3 -37   0   63.43    5.03
  -3  37   0   69.02    5.36
  -3 -37   0   65.43    5.38
   3 -37   0   68.22    5.75
  -3  37   0   64.49    5.87
  -3 -37   0   62.31    5.37
  -4  37   0   11.31    2.75
  -4  37   0    8.42    1.48
  -4 -37   0    8.92    1.80
  -4 -37   0    9.37    1.86
  -4 -37   0   12.45    2.30
  -4  37   0   10.00    2.20
  -4 -37   0   13.00    2.33
  -4  37   0   10.62    2.69
  -5  37   0   35.88    3.72
  -5  37   0   34.37    3.62
  -5  37   0   36.57    2.74
  -5 -37   0   38.71    3.09
  -5  37   0   38.51    3.40
  -5 -37   0   36.36    3.18
  -5 -37   0   38.75    3.20
  -5  37   0   35.33    3.71
  -5 -37   0   35.80    3.12
  -5 -37   0   34.31    2.93
  -6 -37   0    4.44    0.95
  -6  37   0    3.45    1.20
  -6 -37   0    5.88    0.98
  -6  37   0    4.09    1.04
  -6 -37   0    4.11    0.74
  -6  37   0    5.54    1.22
   0 -38   0   81.42    9.89
   0 -38   0  131.75   11.37
   0  38   0  124.26    8.37
   0  38   0  101.27   10.64
   0 -38   0  103.03    7.20
   0 -38   0  123.16    8.93
  -1 -38   0  258.50   15.04
  -1  38   0  208.69   18.23
   1 -38   0  241.26   15.01
   1  38   0  215.05   18.64
   1 -38   0  217.59   18.75
  -1 -38   0  276.92   19.53
  -1 -38   0  289.67   15.11
  -1 -38   0  266.39   19.58
  -1  38   0  261.43   14.84
  -1 -38   0  253.92   19.24
  -1  38   0  283.72   14.99
  -1  38   0  278.20   16.12
   1  38   0  317.28   16.07
  -1  38   0  257.52   19.05
  -1 -38   0  276.12   16.46
  -1 -38   0  243.23   15.37
   1 -38   0  254.80   16.27
   2  38   0  104.20    7.45
  -2 -38   0  105.53    7.36
  -2  38   0  110.07    8.27
   2 -38   0  112.44    8.37
  -2 -38   0  107.68    8.13
  -2  38   0  112.29    7.11
  -2 -38   0  113.59    7.36
  -3  38   0   83.05    6.93
  -3 -38   0   90.66    6.17
  -3  38   0   84.23    5.76
  -3 -38   0   85.13    6.00
  -3 -38   0   82.73    6.35
  -3 -38   0   93.02    6.52
   3 -38   0   86.15    6.65
  -3  38   0   87.74    6.92
  -4  38   0   63.41    5.46
  -4 -38   0   57.43    4.58
  -4  38   0   65.47    4.37
  -4 -38   0   60.90    4.58
  -4 -38   0   63.15    4.64
  -4  38   0   58.49    4.79
  -4 -38   0   63.40    4.85
  -4  38   0   68.79    5.65
  -4 -38   0   67.84    4.92
  -5  38   0   15.55    2.25
  -5  38   0   13.54    2.33
  -5  38   0   13.80    1.43
  -5 -38   0   16.22    1.74
  -5 -38   0   15.78    1.73
  -5 -38   0   13.09    1.79
  -5  38   0   12.94    1.85
  -5 -38   0   12.04    1.75
  -5  38   0   13.65    2.30
  -5 -38   0   12.47    1.79
  -6  38   0   14.13    1.55
  -6 -38   0   14.71    1.29
   0  39   0    1.90    2.44
   0 -39   0   -1.05    2.10
   0 -39   0    0.22    1.32
   0  39   0    1.72    2.03
   0 -39   0    2.64    2.71
   0 -39   0   -0.77    2.60
  -1  39   0    2.52    2.74
   1  39   0    6.72    2.56
  -1  39   0    3.55    1.34
  -1 -39   0    4.19    1.50
   1 -39   0    4.12    1.64
  -1 -39   0    6.51    1.68
  -1  39   0    3.82    1.26
   1 -39   0    4.09    2.76
  -1  39   0    2.91    2.26
  -1 -39   0    0.37    2.38
  -1 -39   0    7.45    2.25
  -2  39   0   19.79    3.31
   2  39   0   22.67    2.95
  -2 -39   0   23.84    2.84
  -2 -39   0   21.75    2.71
  -2  39   0   18.89    2.37
   2 -39   0   24.26    3.76
  -2 -39   0   23.04    3.47
  -2  39   0   19.97    3.34
  -3 -39   0   17.84    2.52
   3 -39   0   14.14    2.68
  -3  39   0   14.57    3.03
  -3 -39   0   17.07    2.61
  -3 -39   0   14.90    2.29
  -3  39   0   16.77    2.69
  -3 -39   0   17.96    2.65
  -3  39   0   16.90    3.09
  -4  39   0   18.95    2.81
  -4 -39   0   20.30    2.23
  -4  39   0   17.90    1.92
  -4 -39   0   15.94    2.09
  -4 -39   0   20.01    2.29
  -4 -39   0   18.10    2.42
  -4  39   0   19.63    2.32
  -4 -39   0   19.45    2.42
  -4  39   0   22.05    3.12
  -4 -39   0   24.02    2.58
  -5  39   0   24.26    2.63
  -5  39   0   27.74    2.73
  -5 -39   0   20.71    1.97
  -5  39   0   21.08    1.76
  -5 -39   0   17.64    1.90
  -5 -39   0   22.96    2.17
  -5 -39   0   22.59    2.15
  -5 -39   0   19.36    2.06
  -5  39   0   25.60    2.69
   0  40   0  453.73   24.13
   0 -40   0  412.92   23.09
   0 -40   0  425.50   24.48
  -1  40   0  110.78    7.41
   1  40   0  134.06    8.57
  -1  40   0  138.05    8.78
   1 -40   0  110.72    7.69
  -1 -40   0  120.67    7.76
  -1 -40   0  134.85    7.85
  -1  40   0  106.95    7.40
  -1  40   0  119.71    8.81
   1 -40   0  132.85    9.19
  -1 -40   0  127.93    9.00
  -1 -40   0  112.72    8.08
  -2  40   0  224.58   13.08
   2  40   0  216.45   12.49
   2 -40   0  183.94   12.08
  -2 -40   0  214.19   12.41
  -2  40   0  209.75   13.12
   2 -40   0  246.56   13.66
  -2 -40   0  209.72   12.71
  -2 -40   0  219.08   13.25
  -2 -40   0  208.85   12.27
  -2  40   0  208.62   12.02
  -3  40   0  110.95    7.96
  -3 -40   0  110.63    7.18
  -3 -40   0  104.41    7.06
  -3  40   0  118.60    6.93
  -3  40   0  111.83    7.45
  -3 -40   0  112.63    7.45
  -3 -40   0  120.46    7.54
   3 -40   0  102.90    7.55
  -3  40   0  111.00    7.93
  -4  40   0   69.56    5.03
  -4 -40   0   53.88    4.10
  -4  40   0   58.66    3.84
  -4 -40   0   60.29    4.15
  -4 -40   0   52.69    4.04
  -4 -40   0   52.67    4.29
  -4 -40   0   57.79    4.31
  -4  40   0   62.65    4.89
  -4 -40   0   53.53    4.22
  -5 -40   0   66.01    3.94
  -5  40   0   66.15    4.40
  -5 -40   0   55.88    3.84
  -5 -40   0   65.99    3.98
  -5  40   0   61.18    4.35
  -5  40   0   69.07    4.43
   0  41   0    0.58    2.07
   0 -41   0   -0.20    1.27
   0 -41   0    1.05    2.41
  -1  41   0    5.49    2.47
   1  41   0    3.45    2.03
   1 -41   0    1.41    1.32
  -1 -41   0    2.85    1.39
  -1 -41   0    1.75    1.27
  -1  41   0    3.47    1.16
  -1 -41   0    3.79    1.87
  -1  41   0    0.58    1.87
   1 -41   0    3.05    2.48
  -1 -41   0    3.34    2.52
  -2  41   0   70.70    5.75
   2  41   0   72.98    5.36
   2 -41   0   59.86    4.96
  -2 -41   0   73.25    5.26
  -2 -41   0   81.02    6.07
  -2  41   0   59.37    5.65
   2 -41   0   85.75    6.37
  -2 -41   0   75.32    5.59
  -2  41   0   72.86    4.94
  -2 -41   0   74.32    5.18
  -3  41   0    2.44    1.79
  -3 -41   0    1.92    1.13
  -3  41   0    3.12    0.98
   3 -41   0    3.03    1.32
  -3 -41   0    1.60    1.15
  -3 -41   0    2.65    1.47
  -3  41   0    0.78    1.76
   3 -41   0    1.14    1.85
  -3 -41   0    0.20    1.30
  -4  41   0   51.79    4.23
  -4 -41   0   51.22    3.64
  -4  41   0   50.90    3.34
  -4 -41   0   43.63    3.54
  -4 -41   0   46.06    3.50
  -4 -41   0   52.18    3.80
  -4 -41   0   47.37    3.78
  -4  41   0   53.22    4.28
  -4 -41   0   52.72    3.79
  -5  41   0    3.72    1.22
  -5 -41   0    6.51    1.02
   5  41   0    5.28    1.06
  -5 -41   0    4.78    0.88
  -5 -41   0    5.68    1.01
  -5  41   0    6.41    1.35
  -5  41   0    7.86    1.35
   0  42   0  660.29   33.51
   0  42   0  630.09   32.64
   0 -42   0  628.58   32.71
   0  42   0  602.51   32.36
   0 -42   0  592.78   33.00
   0 -42   0  634.51   33.93
  -1  42   0   24.73    3.35
   1  42   0   26.29    3.19
  -1 -42   0   20.87    2.43
  -1  42   0   18.29    2.17
  -1 -42   0   25.54    2.56
   1 -42   0   22.16    3.50
  -1 -42   0   21.84    3.54
  -1 -42   0   20.61    2.85
   2  42   0  263.56   14.43
   2 -42   0  214.37   14.08
  -2 -42   0  257.92   14.36
  -2 -42   0  273.12   14.77
  -2  42   0  260.61   15.10
   2 -42   0  270.25   15.25
  -2 -42   0  267.96   14.33
  -2  42   0  255.13   14.06
  -3  42   0   60.52    5.14
   3 -42   0   60.06    4.49
  -3 -42   0   65.49    4.58
  -3 -42   0   69.24    4.80
  -3  42   0   66.85    5.22
  -3 -42   0   68.73    4.88
  -3  42   0   62.65    4.28
  -3 -42   0   66.84    4.59
  -4 -42   0   12.71    1.55
   4 -42   0   12.02    1.56
  -4 -42   0   13.38    1.81
  -4 -42   0   11.24    1.68
  -4  42   0   12.95    1.31
  -4 -42   0   12.02    1.51
  -4 -42   0   11.13    1.67
  -4  42   0   14.84    2.16
  -5 -42   0   81.25    4.49
  -5 -42   0   72.01    4.36
  -5  42   0   81.50    4.81
   0  43   0    1.26    1.98
   0  43   0    0.34    1.19
   0 -43   0   -0.37    1.15
   0 -43   0    0.87    1.10
   0  43   0    1.25    0.95
   0 -43   0    1.13    1.56
   0 -43   0   -0.30    2.28
  -1  43   0   12.39    2.50
   1  43   0    6.82    2.03
   1 -43   0    8.08    1.59
  -1 -43   0    9.94    1.65
  -1 -43   0   12.60    2.22
   1 -43   0    9.33    2.64
  -1 -43   0    7.17    2.63
  -1  43   0    8.59    2.31
  -1 -43   0   10.61    1.72
  -1  43   0    7.73    1.41
   2 -43   0  155.13   10.08
  -2 -43   0  176.93   10.25
  -2 -43   0  170.93   10.46
  -2  43   0  172.09   10.82
   2 -43   0  206.66   11.18
  -2 -43   0  182.28   10.55
  -2  43   0  174.16    9.94
  -2 -43   0  181.65   10.20
  -3  43   0   16.05    2.53
   3 -43   0   17.52    2.02
  -3 -43   0   21.17    2.36
  -3  43   0   21.23    1.86
  -3 -43   0   17.52    1.97
  -3  43   0   24.97    2.79
  -3 -43   0   21.05    2.39
  -4 -43   0  162.82    9.03
  -4  43   0  165.44    9.44
  -4 -43   0  157.44    9.01
  -4  43   0  157.26    9.38
   0  44   0  498.57   27.96
   0  44   0  554.44   28.82
   0 -44   0  545.61   28.25
   0  44   0  508.70   27.92
   0 -44   0  560.32   29.28
   0  44   0  628.96   29.21
   0 -44   0  527.31   28.54
   1  44   0   -0.17    1.31
   1  44   0   -0.41    1.46
   1 -44   0    1.00    1.09
  -1 -44   0   -0.17    0.87
  -1 -44   0   -0.78    1.83
  -1  44   0    0.93    1.60
   1 -44   0    3.71    2.23
  -1 -44   0   -1.61    0.85
  -1  44   0    0.84    0.90
  -2  44   0  224.61   13.48
  -2 -44   0  234.32   12.89
  -2  44   0  219.20   12.56
  -2 -44   0  241.17   12.95
   2 -44   0  208.35   12.74
   2  44   0  237.34   12.84
  -2  44   0  223.39   13.16
  -2 -44   0  240.01   13.16
  -2  44   0  235.77   13.51
  -2 -44   0  249.60   13.21
  -2 -44   0  231.22   13.35
   2 -44   0  246.28   13.59
  -3  44   0   48.54    3.83
   3 -44   0   38.26    3.15
  -3 -44   0   38.94    3.13
  -3 -44   0   45.53    3.40
  -3  44   0   44.28    3.71
  -3 -44   0   49.26    3.50
  -3  44   0   43.75    2.94
  -3 -44   0   36.91    3.10
  -4  44   0    7.56    1.37
  -4 -44   0    7.79    1.18
  -4  44   0    7.28    1.38
   0 -45   0    0.94    0.96
   0 -45   0    0.75    0.92
   0  45   0   -0.13    0.73
   0  45   0    0.65    1.54
   0 -45   0   -1.00    1.88
   0 -45   0    0.96    1.35
   1  45   0   24.93    2.34
   1 -45   0   19.24    2.12
  -1 -45   0   21.86    2.20
  -1 -45   0   21.87    2.16
   1 -45   0   18.85    2.07
   1  45   0   18.00    1.90
  -1  45   0   18.34    1.93
  -2  45   0  142.40    8.84
  -2 -45   0  136.60    8.26
   2 -45   0  127.61    8.15
  -2 -45   0  149.71    8.48
  -2 -45   0  148.60    8.69
  -2 -45   0  154.15    8.54
  -2  45   0  144.53    8.75
  -2 -45   0  149.13    8.32
  -2  45   0  130.55    7.93
  -3  45   0   39.57    3.33
  -3 -45   0   40.47    2.93
   3 -45   0   34.75    2.86
  -3 -45   0   39.82    3.07
  -3  45   0   43.14    3.37
  -3 -45   0   41.87    3.04
  -3  45   0   37.88    2.62
  -3 -45   0   36.68    2.85
  -4 -45   0  149.92    7.88
  -4  45   0  151.91    8.17
  -4 -45   0  150.17    7.87
  -4 -45   0  128.86    7.81
  -4  45   0  145.66    8.12
   0 -46   0  369.44   19.36
   0  46   0  338.01   19.07
   0 -46   0  345.35   19.57
   1  46   0   38.30    3.00
  -1  46   0   38.88    3.42
   1  46   0   40.28    3.28
   1 -46   0   37.51    3.04
  -1 -46   0   41.60    3.08
  -1  46   0   38.95    3.53
  -1 -46   0   40.27    3.30
  -1 -46   0   37.94    3.60
   1 -46   0   38.15    3.31
   1 -46   0   32.29    2.88
  -1 -46   0   41.99    3.05
   1  46   0   36.90    2.83
  -1  46   0   39.43    2.86
  -2  46   0  130.94    8.27
  -2 -46   0  141.84    7.88
  -2  46   0  125.05    7.55
   2  46   0  153.22    8.05
  -2 -46   0  129.90    7.99
  -2 -46   0  149.99    8.23
   2 -46   0  140.56    8.29
  -2  46   0  133.43    8.26
  -2 -46   0  146.42    8.09
   2 -46   0  120.82    7.77
  -2 -46   0  137.07    7.88
  -3  46   0    3.01    1.25
  -3 -46   0    5.03    1.02
  -3 -46   0    3.25    0.98
  -3  46   0    4.37    1.28
   0 -47   0   -0.13    0.64
   0  47   0    0.62    0.63
   0 -47   0    0.61    0.76
   0  47   0    0.85    1.37
   0 -47   0   -0.46    1.11
   1  47   0   26.56    2.24
   1 -47   0   22.77    2.18
  -1 -47   0   23.86    2.18
  -1  47   0   24.23    2.71
  -1 -47   0   28.57    2.50
  -1 -47   0   27.44    2.83
   1 -47   0   28.46    2.56
  -1  47   0   24.67    2.05
  -1 -47   0   28.59    2.25
   1  47   0   23.56    2.01
   2 -47   0  101.65    6.32
   2 -47   0  101.52    6.41
  -2  47   0  104.28    6.50
  -2 -47   0  106.06    6.26
  -2 -47   0  108.64    6.34
  -2 -47   0  103.29    6.28
  -2  47   0   93.57    6.47
   2  47   0  114.61    6.26
  -3 -47   0   63.98    4.04
  -3  47   0   60.04    4.26
   3 -47   0   68.67    4.21
  -3 -47   0   69.91    4.09
  -3  47   0   72.64    4.36
   0 -48   0  148.39    8.23
   0  48   0  159.81    8.69
   0  48   0  133.61    7.98
   0 -48   0  150.67    8.21
   1 -48   0   98.55    6.43
  -1 -48   0   99.77    6.39
  -1  48   0  106.02    6.42
  -1 -48   0  111.42    6.23
   1 -48   0  100.56    6.21
  -1 -48   0  100.57    6.16
  -1  48   0  101.73    6.48
   2 -48   0   46.14    3.35
  -2  48   0   45.23    3.38
  -2 -48   0   49.29    3.23
   2 -48   0   44.71    3.23
  -2 -48   0   48.72    3.21
  -2  48   0   39.83    3.35
   2  48   0   49.58    3.11
   3  48   0    0.46    0.65
  -3 -48   0    1.28    0.52
   3 -48   0    1.99    0.63
  -3  48   0    1.89    0.72
  -3  48   0    1.47    0.75
  -3  48   0    1.68    0.69
  -3 -48   0    2.20    0.56
   0 -49   0   -0.11    0.78
   0  49   0    0.12    0.95
   1 -49   0   19.51    2.13
  -1 -49   0   21.39    1.84
  -1 -49   0   17.21    1.95
  -1 -49   0   20.71    1.86
  -2 -49   0   26.98    2.01
   2 -49   0   24.98    2.09
  -2 -49   0   28.56    2.04
   0  50   0    1.99    0.85
   0 -50   0    1.13    0.76
   0 -50   0    2.93    0.85
  -1  50   0   68.84    4.31
   1 -50   0   70.58    4.37
  -1 -50   0   70.93    4.15
   1 -50   0   67.96    4.19
  -1 -50   0   73.98    4.18
  -1  50   0   64.64    4.30
  -8   0   1   -0.34    1.09
  -8   0   1    0.61    2.12
  -7   0   1   -0.43    1.25
  -7   0   1    0.77    2.35
  -7   0   1    0.41    1.30
  -7   0   1    0.91    1.25
  -7   0   1    4.84    2.59
  -7   0   1    0.21    1.21
  -7   0   1    0.93    2.44
  -7   0   1    0.44    2.57
  -6   0   1    1.07    2.14
  -6   0   1    2.25    1.52
  -6   0   1    0.29    2.19
  -6   0   1    1.26    2.56
  -6   0   1    2.19    1.47
  -6   0   1    4.01    1.80
  -6   0   1    0.60    1.35
  -6   0   1    1.28    2.83
  -6   0   1    0.70    2.04
  -5   0   1   -1.11    2.98
  -5   0   1    0.56    1.59
  -5   0   1    0.34    0.94
  -5   0   1    0.48    0.74
  -5   0   1   -0.18    1.14
  -5   0   1    0.73    2.27
  -5   0   1    0.37    1.08
  -5   0   1   -1.02    1.78
  -5   0   1    0.23    1.53
  -5   0   1    1.86    2.10
  -5   0   1   -0.18    0.92
  -5   0   1   -0.16    0.74
  -5   0   1    0.99    2.36
  -5   0   1    0.55    1.42
  -5   0   1   -0.53    1.26
  -4   0   1    1.25    0.98
  -4   0   1    0.52    1.56
  -4   0   1    0.78    0.75
  -4   0   1    1.22    0.68
  -4   0   1    0.39    0.86
  -4   0   1    1.41    2.71
  -4   0   1    2.62    1.59
  -4   0   1    0.45    1.36
  -3   0   1    1.79    1.35
  -3   0   1    0.34    1.34
  -3   0   1    0.25    0.89
  -3   0   1    0.95    1.98
  -3   0   1    0.31    1.27
  -2   0   1    0.20    1.10
  -2   0   1    0.89    0.94
  -2   0   1    0.78    0.82
  -2   0   1   -0.29    1.38
  -2   0   1    0.37    0.88
  -1   0   1    0.63    0.88
  -1   0   1    0.09    0.68
  -1   0   1    0.34    0.60
  -1   0   1   -0.14    0.89
  -1   0   1   -0.22    0.49
   0   0  -1    0.75    1.24
   0   0   1   -0.11    0.75
   0   0   1    0.13    0.90
   0   0  -1    0.51    1.43
  -1   0  -1    0.45    1.23
   1   0   1    0.19    0.68
  -1   0  -1   -0.19    0.63
  -1   0  -1    0.48    0.56
  -1   0  -1   -0.72    0.94
  -1   0  -1    0.10    0.58
  -2   0  -1    0.20    1.12
   2   0   1    0.15    0.48
  -2   0  -1    0.78    1.01
  -2   0  -1   -0.64    0.68
  -2   0  -1    0.29    1.31
  -3   0  -1   -0.08    0.63
  -3   0  -1   -0.33    1.56
  -3   0  -1    0.12    0.40
  -3   0  -1    1.75    0.75
  -3   0  -1    0.31    0.92
  -3   0  -1    0.47    1.89
  -3   0  -1   -0.52    0.66
  -4   0  -1    0.59    0.83
  -4   0  -1    1.61    0.91
  -4   0  -1    0.70    0.58
  -4   0  -1   -0.16    1.16
  -4   0  -1    0.14    1.13
  -4   0  -1   -0.97    1.32
  -4   0  -1    1.33    1.51
  -4   0  -1    0.76    1.38
  -4   0  -1   -0.68    1.85
  -5   0  -1    0.17    1.03
  -5   0  -1    0.54    1.48
  -5   0  -1   -0.17    1.04
  -5   0  -1   -0.36    0.63
  -5   0  -1   -1.22    3.38
  -5   0  -1    0.76    2.10
  -5   0  -1   -0.41    1.43
  -5   0  -1   -0.69    1.66
  -5   0  -1   -0.16    0.96
  -5   0  -1    1.12    1.93
  -5   0  -1   -1.24    1.58
  -5   0  -1    2.28    1.78
  -5   0  -1    3.16    1.58
  -5   0  -1    0.29    1.63
  -5   0  -1   -0.26    1.47
  -5   0  -1   -0.94    2.70
  -5   0  -1   -0.25    1.26
  -6   0  -1    0.67    2.08
  -6   0  -1    1.68    1.27
  -6   0  -1    2.24    2.09
  -6   0  -1    2.80    2.61
  -6   0  -1    0.61    1.07
  -6   0  -1    1.21    2.88
  -6   0  -1    0.98    1.80
  -6   0  -1   -1.40    2.06
  -6   0  -1   -0.25    1.84
  -6   0  -1   -1.95    2.64
  -7   0  -1   -0.36    2.35
  -7   0  -1    1.34    1.45
  -7   0  -1   -0.85    1.14
  -7   0  -1    0.59    1.94
  -7   0  -1    2.44    2.28
  -7   0  -1    0.39    2.28
  -7   0  -1    1.03    1.86
  -8   0  -1   -0.29    1.85
  -8   0  -1   -1.02    1.46
  -8  -1   1    9.11    1.70
  -8  -1   1    9.38    1.80
  -8   1   1   11.20    1.76
  -8   1   1   11.76    2.82
  -7  -1   1    1.95    1.37
  -7   1   1    1.53    2.39
  -7   1   1    0.84    1.34
  -7   1   1    0.91    2.47
  -7  -1   1   -0.63    2.46
  -7   1   1    0.60    2.45
  -7  -1   1    1.05    1.20
  -7  -1   1    1.74    2.48
  -7  -1   1    1.04    1.25
  -7   1   1    0.62    1.28
  -7   1   1    0.67    1.30
  -7  -1   1   -0.23    1.31
  -7   1   1   -0.37    2.17
  -7  -1   1   -0.75    1.79
  -6  -1   1   64.01    4.76
  -6  -1   1   71.85    6.24
  -6   1   1   64.80    4.76
  -6   1   1   52.55    5.60
  -6  -1   1   66.09    4.93
  -6   1   1   63.24    4.79
  -6   1   1   67.84    5.59
  -6   1   1   46.77    5.80
  -6  -1   1   71.11    6.35
  -6  -1   1   71.40    5.80
  -6  -1   1   59.23    7.22
  -6   1   1   64.63    4.68
  -6  -1   1   61.53    4.65
  -6   1   1   57.27    4.74
  -6  -1   1   56.81    4.73
  -6   1   1   65.29    5.71
  -6   1   1   60.25    9.25
  -6  -1   1   69.33    5.84
  -5   1   1    4.43    1.70
  -5   1   1    2.97    2.54
  -5   1   1    4.24    1.98
  -5  -1   1    2.96    2.68
  -5  -1   1    3.86    1.68
  -5  -1   1    4.75    1.79
  -5  -1   1    4.12    1.40
  -5  -1   1    3.27    0.89
  -5  -1   1    3.25    1.26
  -5   1   1    2.55    0.84
  -5  -1   1    1.45    1.97
  -5   1   1    3.14    2.15
  -5  -1   1    1.33    1.87
  -5   1   1    3.11    1.17
  -5  -1   1    0.92    1.67
  -5   1   1    1.56    1.73
  -5  -1   1    1.86    1.14
  -5  -1   1    3.12    2.11
  -5   1   1    1.25    1.70
  -5   1   1    3.10    1.18
  -5  -1   1    3.73    1.22
  -5  -1   1    2.30    1.17
  -5   1   1    1.47    1.03
  -5   1   1   -1.12    3.04
  -5  -1   1    3.09    1.90
  -5   1   1    4.01    1.13
  -5  -1   1    3.03    1.19
  -5   1   1    1.41    1.82
  -4   1   1   50.63    3.63
  -4  -1   1   56.58    3.68
  -4  -1   1   59.48    6.06
  -4   1   1   53.37    5.87
  -4  -1   1   55.28    3.76
  -4   1   1   49.42    3.59
  -4   1   1   48.44    3.30
  -4  -1   1   54.31    3.34
  -4  -1   1   56.23    5.67
  -4   1   1   57.76    5.63
  -4   1   1   48.99    5.09
  -4  -1   1   59.76    6.98
  -4  -1   1   53.44    3.46
  -4  -1   1   51.99    4.98
  -4   1   1   48.22    6.60
  -3   1   1    0.34    1.37
  -3   1   1    1.53    0.86
  -3  -1   1    0.34    1.39
  -3   1   1    3.36    1.16
  -3   1   1    2.44    0.59
  -3  -1   1    0.78    0.48
  -3   1   1    1.92    1.99
  -3  -1   1    0.48    1.88
  -3   1   1    1.53    1.25
  -3  -1   1    0.50    1.05
  -3   1   1    1.50    1.16
  -3  -1   1   -0.31    1.14
  -2   1   1    7.50    1.34
  -2  -1   1    6.94    1.34
  -2   1   1    4.59    1.53
  -2  -1   1    9.18    1.85
  -2  -1   1    7.10    1.27
  -2  -1   1    7.07    1.64
  -2   1   1    8.87    1.44
  -2   1   1   11.28    2.40
  -2  -1   1    7.69    2.01
   1  -1  -1   16.80    1.86
  -1   1   1   15.71    1.49
  -1  -1   1   17.70    1.81
  -1   1   1   16.08    1.80
  -1   1   1   15.39    1.89
  -1   1   1   16.43    1.44
  -1  -1   1   12.59    1.67
  -1  -1   1   17.49    1.43
  -1   1   1   15.35    1.37
  -1   1   1   16.24    1.91
   0  -1   1    8.71    1.24
   0   1   1    8.80    1.27
   0  -1  -1   10.50    1.77
   0   1   1    7.85    1.49
   0  -1   1    7.45    1.31
   0   1  -1    9.02    2.10
   0   1  -1    9.33    0.77
  -1  -1  -1    3.84    0.95
  -1   1  -1    2.10    1.76
   1  -1   1    3.30    0.89
  -1  -1  -1    5.21    1.06
   1   1   1    1.92    0.82
  -1   1  -1    3.66    1.06
   1  -1   1    2.65    1.28
   1   1   1    6.22    1.55
  -1   1  -1    3.06    0.73
  -1  -1  -1    5.26    1.33
  -1  -1  -1    3.79    0.74
  -1   1  -1    4.99    1.23
  -1   1  -1    2.16    0.77
  -1  -1  -1    3.20    0.84
   2   1   1   22.59    1.72
  -2   1  -1   20.08    2.50
  -2  -1  -1   25.19    2.56
  -2  -1  -1   24.04    2.48
  -2   1  -1   21.62    2.35
  -2   1  -1   24.87    2.29
  -3  -1  -1   12.95    1.31
  -3   1  -1   12.74    1.29
  -3   1  -1   15.06    2.44
  -3  -1  -1    8.14    2.08
  -3  -1  -1   12.34    1.31
  -3  -1  -1   13.96    1.13
  -3   1  -1   13.35    1.13
  -3   1  -1   11.55    1.28
  -3  -1  -1   13.04    2.32
  -3   1  -1   11.24    2.15
  -3   1  -1   13.27    2.00
  -3   1  -1   14.03    3.26
  -3  -1  -1    9.31    2.61
  -4   1  -1   -0.12    0.78
  -4  -1  -1    1.53    0.92
  -4   1  -1    1.25    0.82
  -4   1  -1    0.09    0.50
  -4  -1  -1    1.35    0.99
  -4  -1  -1    0.62    0.63
  -4   1  -1    0.84    1.25
  -4  -1  -1   -0.49    1.65
  -4   1  -1   -0.49    1.88
  -4  -1  -1    0.62    1.29
  -4   1  -1    1.66    1.31
  -4   1  -1    2.71    1.89
  -4  -1  -1    0.95    1.20
  -4   1  -1    0.44    1.13
  -4  -1  -1    0.45    1.58
  -4   1  -1    1.14    1.29
  -4  -1  -1    1.52    1.14
  -4   1  -1    1.37    2.24
  -4  -1  -1    0.68    1.96
  -5  -1  -1    6.69    1.80
  -5   1  -1    5.66    2.97
  -5  -1  -1    4.65    1.92
  -5  -1  -1    3.79    3.44
  -5   1  -1    1.44    1.65
  -5   1  -1    8.02    1.85
  -5   1  -1    7.88    1.96
  -5  -1  -1    4.23    1.99
  -5   1  -1    8.44    2.15
  -5  -1  -1    7.38    1.96
  -5  -1  -1    4.30    1.34
  -5   1  -1    6.25    1.10
  -5  -1  -1    4.71    1.00
  -5  -1  -1    5.41    1.35
  -5  -1  -1    5.27    2.52
  -5  -1  -1    4.66    1.75
  -5   1  -1    8.06    4.13
  -5   1  -1    5.41    2.60
  -5   1  -1    9.01    1.74
  -5  -1  -1    5.58    2.61
  -5   1  -1    3.51    2.00
  -5   1  -1    3.49    2.01
  -5  -1  -1    6.26    2.41
  -5  -1  -1    4.46    1.89
  -5   1  -1    5.93    1.29
  -5   1  -1    5.80    1.93
  -5  -1  -1    5.11    1.25
  -5  -1  -1    4.59    2.09
  -5   1  -1    4.31    2.02
  -5   1  -1    5.32    1.28
  -5   1  -1    8.60    2.06
  -5  -1  -1    5.59    1.38
  -5  -1  -1    6.77    3.41
  -5  -1  -1    2.43    1.75
  -6   1  -1    8.35    1.75
  -6   1  -1    5.38    2.27
  -6  -1  -1    8.15    4.36
  -6  -1  -1    4.46    1.60
  -6  -1  -1    8.12    2.71
  -6   1  -1    9.83    3.24
  -6  -1  -1    8.18    1.80
  -6  -1  -1    7.29    3.11
  -6  -1  -1    8.43    2.32
  -6   1  -1    7.24    2.49
  -6  -1  -1    7.77    3.22
  -6   1  -1    3.02    1.43
  -6  -1  -1    3.61    2.33
  -6   1  -1    2.78    2.37
  -6  -1  -1    8.84    2.86
  -6   1  -1    4.25    2.07
  -6   1  -1    8.46    4.36
  -6  -1  -1    7.30    4.25
  -6   1  -1    3.64    2.07
  -6   1  -1    6.96    3.15
  -6  -1  -1    9.77    2.33
  -6   1  -1    9.93    5.29
  -7   1  -1   -0.36    2.11
  -7  -1  -1   -1.88    4.03
  -7  -1  -1    0.89    1.45
  -7  -1  -1   -0.86    1.26
  -7   1  -1    2.76    1.40
  -7  -1  -1    0.28    1.70
  -7   1  -1    1.52    1.95
  -7  -1  -1    1.98    2.60
  -7   1  -1    2.33    2.63
  -7  -1  -1    3.14    2.39
  -7   1  -1    4.18    2.32
  -7   1  -1   -0.25    1.48
  -7  -1  -1    0.26    1.94
  -8  -1  -1    2.75    1.40
  -8   1  -1    1.18    1.89
  -8  -1  -1    3.54    1.93
  -8   1  -1    2.37    1.69
  -8  -2   1   11.61    1.92
  -8   2   1   14.69    1.95
  -8   2   1   13.51    2.72
  -8   2   1   15.86    4.58
  -8  -2   1   14.93    4.26
  -7  -2   1    2.83    1.57
  -7   2   1    2.66    2.41
  -7  -2   1    1.61    2.52
  -7   2   1    1.25    1.21
  -7   2   1    2.74    4.31
  -7  -2   1    2.98    2.47
  -7  -2   1    1.49    1.38
  -7  -2   1   -0.62    3.53
  -7   2   1    1.11    1.33
  -7  -2   1    2.32    1.41
  -7  -2   1    0.84    1.42
  -7   2   1    2.87    1.44
  -7  -2   1    5.27    2.41
  -7   2   1    4.05    2.43
  -6   2   1  198.53   12.87
  -6   2   1  205.22   11.74
  -6  -2   1  195.15   11.67
  -6  -2   1  192.15   12.90
  -6   2   1  202.74   11.36
  -6   2   1  207.88   11.83
  -6  -2   1  198.92   11.82
  -6   2   1  198.42   12.28
  -6   2   1  201.82   12.48
  -6  -2   1  212.43   15.29
  -6  -2   1  200.81   13.28
  -6  -2   1  199.80   12.53
  -6   2   1  204.43   15.67
  -6  -2   1  194.16   15.31
  -6  -2   1  203.01   11.69
  -6   2   1  207.98   11.71
  -6  -2   1  185.72   11.77
  -6   2   1  207.61   11.89
  -6   2   1  210.22   15.16
  -6   2   1  202.55   12.91
  -6   2   1  180.81   17.73
  -6  -2   1  197.10   12.86
  -5   2   1   12.90    4.04
  -5  -2   1   14.60    1.95
  -5  -2   1   19.79    2.81
  -5   2   1   10.76    2.19
  -5  -2   1   10.94    1.89
  -5  -2   1   15.45    1.62
  -5   2   1   12.95    1.55
  -5  -2   1   10.85    3.21
  -5   2   1   16.39    4.43
  -5  -2   1   11.25    4.02
  -5  -2   1   14.15    2.77
  -5  -2   1   16.64    2.00
  -5   2   1   15.56    2.38
  -5  -2   1   13.66    2.53
  -5   2   1   15.79    1.97
  -5   2   1   14.04    2.80
  -5   2   1   10.99    2.08
  -5   2   1   12.59    1.82
  -5   2   1   15.12    1.84
  -5  -2   1   14.12    1.84
  -5  -2   1   18.95    2.16
  -5  -2   1   16.96    3.43
  -5   2   1   14.99    3.37
  -5  -2   1    9.89    4.06
  -5   2   1   13.90    3.06
  -5   2   1    6.98    3.45
  -5   2   1   13.39    2.48
  -5  -2   1   11.66    2.68
  -5  -2   1   19.06    2.69
  -4  -2   1  828.28   42.31
  -4   2   1  805.50   45.56
  -4  -2   1  816.60   45.54
  -4   2   1  803.62   42.36
  -4  -2   1  831.40   42.02
  -4   2   1  847.93   42.06
  -4  -2   1  802.31   42.36
  -4  -2   1  851.72   45.26
  -4   2   1  869.95   45.31
  -4   2   1  844.07   44.62
  -4  -2   1  864.13   44.57
  -4  -2   1  810.46   47.11
  -4   2   1  829.07   47.33
  -4  -2   1  825.53   42.15
  -3  -2   1   29.16    2.08
  -3   2   1   27.61    2.03
  -3   2   1   19.91    3.27
  -3  -2   1   31.05    3.75
  -3   2   1   29.29    1.86
  -3  -2   1   27.32    2.09
  -3   2   1   22.95    1.98
  -3  -2   1   24.69    1.81
  -3  -2   1   27.59    3.47
  -3   2   1   31.15    3.27
  -3  -2   1   29.67    4.40
  -3   2   1   30.13    4.20
  -3   2   1   22.03    2.83
  -3  -2   1   25.08    2.88
  -2   2   1  631.15   34.02
  -2   2   1  665.09   33.83
  -2  -2   1  641.38   33.86
  -2  -2   1  708.75   34.13
  -2   2   1  597.51   34.13
  -2   2   1  677.29   35.26
  -2   2   1  672.89   33.99
  -2  -2   1  655.72   33.97
  -2  -2   1  638.42   35.10
   1  -2  -1   69.62    3.93
  -1   2   1   47.93    3.34
   0  -2  -1    1.72    1.43
   0  -2   1    0.81    0.85
   0  -2   1    0.24    0.98
   0   2   1    2.20    1.25
   0   2  -1   -0.46    1.83
  -1   2  -1  567.36   27.21
   1  -2   1  525.04   24.90
  -1  -2  -1  452.79   24.72
  -1   2  -1  450.58   24.80
  -1  -2  -1  465.81   25.12
  -1   2  -1  494.80   25.20
  -1   2  -1  484.26   24.67
  -1  -2  -1  512.46   25.38
  -1   2  -1  483.34   24.77
  -1  -2  -1  454.53   24.79
   2   2   1   79.96    4.80
  -2  -2  -1   81.76    5.75
  -2   2  -1   92.27    6.00
  -2   2  -1   84.20    5.66
  -2  -2  -1   81.39    5.72
  -2  -2  -1   79.14    5.43
  -2   2  -1   86.86    5.49
  -3  -2  -1  161.86    8.97
  -3   2  -1  154.11    8.95
  -3  -2  -1  178.62   10.98
  -3   2  -1  156.40   10.76
  -3   2  -1  164.52    9.03
  -3  -2  -1  169.80    8.83
  -3   2  -1  169.56    8.85
  -3  -2  -1  164.53    9.00
  -3  -2  -1  177.03   11.01
  -3   2  -1  174.68   10.78
  -3   2  -1  172.52   10.50
  -3  -2  -1  198.71   12.29
  -3  -2  -1  186.38   10.55
  -4  -2  -1  249.64   13.91
  -4   2  -1  244.80   13.96
  -4  -2  -1  274.12   13.73
  -4   2  -1  267.41   13.72
  -4  -2  -1  265.95   14.01
   4  -2   1  269.98   15.37
  -4  -2  -1  256.19   14.17
  -4  -2  -1  238.95   13.80
  -4   2  -1  262.12   14.39
  -4  -2  -1  259.08   14.07
  -4   2  -1  270.37   15.33
  -4   2  -1  253.32   14.11
  -4   2  -1  267.48   16.88
  -4  -2  -1  264.12   16.80
  -4   2  -1  268.83   16.50
  -4  -2  -1  247.64   16.40
  -4   2  -1  280.00   18.37
  -4   2  -1  279.80   16.23
  -4  -2  -1  269.21   18.38
  -4  -2  -1  268.16   16.07
  -5   2  -1   -0.25    1.48
  -5  -2  -1    0.99    1.57
  -5  -2  -1    2.05    1.83
  -5   2  -1    0.29    1.85
  -5  -2  -1    0.95    2.73
  -5   2  -1   -0.53    1.36
  -5   2  -1    0.95    2.27
  -5  -2  -1    4.51    1.94
  -5  -2  -1    3.20    1.93
  -5   2  -1    1.06    1.72
  -5  -2  -1    4.94    2.93
  -5  -2  -1    1.67    1.15
  -5  -2  -1    1.05    1.18
  -5   2  -1    0.60    0.68
  -5  -2  -1    1.95    0.93
  -5  -2  -1    0.38    2.43
  -5   2  -1    0.79    2.32
  -5   2  -1    1.17    1.51
  -5   2  -1    0.62    3.47
  -5  -2  -1    1.75    1.84
  -5  -2  -1    3.58    4.14
  -5  -2  -1    0.88    2.07
  -5  -2  -1    0.55    1.73
  -5   2  -1    0.48    1.04
  -5   2  -1    1.19    1.84
  -5  -2  -1    2.34    1.16
  -5  -2  -1    1.27    1.72
  -5   2  -1   -1.09    1.54
  -5   2  -1    0.61    1.36
  -5  -2  -1    1.47    3.01
  -5   2  -1    1.08    1.61
  -5   2  -1    0.99    0.97
  -5  -2  -1    3.27    1.81
  -5  -2  -1    2.24    1.26
  -6   2  -1   85.40    7.16
  -6   2  -1   96.81    6.45
  -6  -2  -1   99.36    6.56
  -6  -2  -1  108.11    9.73
  -6  -2  -1   92.42    7.29
  -6   2  -1   93.47    5.96
  -6  -2  -1  102.78    7.29
  -6  -2  -1   92.67    6.93
  -6   2  -1   98.61   10.29
  -6   2  -1  109.68    9.00
  -6   2  -1  103.68    7.49
  -6   2  -1   86.44    6.57
  -6   2  -1   81.95    7.21
  -6  -2  -1   90.78    7.47
  -6   2  -1   94.33    7.74
  -6  -2  -1   94.05    7.95
  -6  -2  -1   98.15    6.47
  -6  -2  -1  101.30    9.79
  -6   2  -1   98.51    6.38
  -6  -2  -1   97.46    7.30
  -6   2  -1   90.18    6.93
  -6   2  -1  102.83   11.67
  -6   2  -1  100.43    7.36
  -7  -2  -1    6.80    4.48
  -7  -2  -1   10.09    2.06
  -7   2  -1   12.26    3.08
  -7  -2  -1    9.49    1.88
  -7   2  -1    5.99    2.33
  -7  -2  -1    9.02    2.26
  -7   2  -1    8.88    1.85
  -7  -2  -1   11.20    2.84
  -7  -2  -1   17.25    3.42
  -7   2  -1   13.60    2.86
  -7   2  -1   11.22    3.11
  -7   2  -1    6.56    2.24
  -7  -2  -1    9.53    2.57
  -8  -2  -1    9.80    1.80
  -8   2  -1    9.75    2.57
  -8   2  -1    9.54    2.18
  -8  -2  -1   11.95    2.36
  -8  -3   1   43.38    3.60
  -8  -3   1   44.74    3.68
  -8   3   1   45.38    3.62
  -8  -3   1   53.14    6.02
  -7   3   1   15.86    3.16
  -7  -3   1   13.39    2.09
  -7  -3   1   10.01    2.95
  -7   3   1   13.08    4.87
  -7  -3   1   12.51    3.20
  -7   3   1   10.44    1.92
  -7  -3   1   10.04    1.88
  -7  -3   1    5.96    3.89
  -7   3   1    9.89    2.00
  -7  -3   1   10.75    1.95
  -7  -3   1    7.48    1.91
  -7   3   1   12.70    2.01
  -7  -3   1   13.25    3.02
  -7   3   1    8.81    2.71
  -6   3   1   20.03    4.12
  -6   3   1   14.14    5.53
   6   3  -1   27.93    6.90
  -6   3   1   20.06    2.28
  -6  -3   1   26.27    3.00
  -6   3   1   17.73    2.53
  -6   3   1   15.26    5.15
  -6  -3   1   13.73    4.52
  -6  -3   1   26.97    3.98
  -6  -3   1   20.49    3.94
  -6   3   1   17.31    3.01
  -6   3   1   18.86    2.52
  -6  -3   1   20.73    4.55
  -6   3   1   26.61    2.85
  -6   3   1   26.73    2.74
  -5   3   1  169.25   10.69
  -5  -3   1  162.92   10.61
  -5  -3   1  181.52    9.87
  -5   3   1  169.78    9.76
  -5  -3   1  178.85   12.96
  -5   3   1  156.49   12.68
  -5   3   1  168.47    9.44
  -5   3   1  160.65    9.78
  -5  -3   1  162.28    9.82
  -5  -3   1  173.57   15.32
  -5  -3   1  170.44   10.68
  -5   3   1  175.44   15.19
  -5   3   1  176.14   10.70
  -5   3   1  166.65   12.26
  -5   3   1  139.35   12.76
  -5  -3   1  162.61    9.91
  -5   3   1  169.91   10.60
  -5  -3   1  161.94   12.41
  -5  -3   1  173.28   11.08
  -5  -3   1  171.57   10.45
  -5   3   1  174.42    9.76
  -5  -3   1  166.51    9.74
  -5   3   1  180.32   13.05
  -5   3   1  161.43    9.80
  -5  -3   1  189.15   13.20
  -5  -3   1  170.82    9.97
  -5  -3   1  166.07   13.29
  -4  -3   1  191.81   13.74
  -4   3   1  194.02   13.78
  -4  -3   1  206.96   11.10
  -4  -3   1  214.74   13.87
  -4   3   1  205.05   13.47
  -4   3   1  199.90   15.37
  -4   3   1  217.23   13.31
  -4  -3   1  209.84   15.39
  -4  -3   1  196.71   13.02
  -4  -3   1  198.65   10.97
  -4   3   1  205.08   10.81
  -4  -3   1  197.88   10.77
  -4   3   1  187.69   11.08
  -4  -3   1  208.84   11.15
  -3  -3   1  847.75   43.87
  -3  -3   1  788.46   43.68
  -3   3   1  855.65   42.29
  -3   3   1  811.56   43.75
  -3   3   1  733.66   41.51
  -3  -3   1  821.58   41.61
  -3  -3   1  897.78   43.93
  -3   3   1  866.41   43.53
  -3   3   1  857.43   43.22
  -3  -3   1  877.16   45.21
  -3   3   1  915.07   45.43
  -3  -3   1  859.66   43.17
  -3   3   1  849.08   41.43
  -3  -3   1  845.83   41.41
  -3  -3   1  847.13   41.62
  -3   3   1  733.92   41.57
  -2   3   1 1352.23   67.18
  -2   3   1 1186.43   67.45
  -2  -3   1 1371.97   67.80
   2  -3  -1 1231.72   66.51
  -2  -3   1 1334.38   67.42
   2  -3  -1 1298.03   67.22
  -2   3   1 1453.52   67.53
  -2   3   1 1293.49   67.36
  -2  -3   1 1437.64   67.90
  -2   3   1 1446.98   68.76
  -2   3   1 1358.57   67.36
  -2  -3   1 1339.55   67.28
  -2  -3   1 1316.90   68.52
   1  -3  -1 1692.01   86.66
  -1  -3   1 1716.80   86.47
  -1  -3   1 1650.57   86.79
  -1   3   1 1777.90   86.38
   1  -3  -1 1753.92   86.98
  -1  -3   1 1683.99   86.54
  -1   3   1 1764.39   86.35
  -1   3   1 1719.71   86.92
  -1   3   1 1734.30   86.79
  -1  -3   1 1659.98   86.45
   0  -3   1   69.69    4.24
   0  -3  -1   63.35    4.67
   0  -3   1   63.58    4.22
   0  -3   1   62.06    4.21
   1  -3   1  423.62   22.55
  -1   3  -1  464.93   25.52
  -2   3  -1  643.12   34.76
  -2   3  -1  693.64   34.51
  -2  -3  -1  639.58   34.67
  -2   3  -1  657.83   34.54
  -2   3  -1  661.34   34.34
  -3  -3  -1  222.37   14.05
  -3   3  -1  224.44   14.01
  -3  -3  -1  222.50   12.02
  -3   3  -1  214.84   12.00
  -3  -3  -1  229.59   14.03
  -3   3  -1  245.05   13.95
  -3   3  -1  242.01   15.26
  -3  -3  -1  254.39   15.38
  -3  -3  -1  234.96   13.53
  -3   3  -1  246.60   13.64
  -3   3  -1  232.81   11.87
  -3   3  -1  212.15   12.03
  -3  -3  -1  233.80   11.87
  -3  -3  -1  229.13   12.05
  -4  -3  -1   98.36    6.03
  -4  -3  -1   98.05    8.28
  -4   3  -1  102.37    6.36
  -4  -3  -1   84.39    5.65
  -4  -3  -1   94.34    5.87
  -4   3  -1   92.38    7.07
  -4   3  -1   93.27    8.07
  -4  -3  -1  101.18    5.82
  -4   3  -1   97.29    5.54
  -4   3  -1   94.91    5.85
  -4  -3  -1   94.48    5.79
  -4  -3  -1  103.15    5.59
  -4   3  -1   94.54    7.82
  -4  -3  -1   94.96    8.01
  -4   3  -1  100.73    9.40
  -4  -3  -1   95.73    9.30
  -4  -3  -1   94.95    7.63
  -4   3  -1   97.09    7.57
  -5   3  -1  302.63   16.88
  -5   3  -1  279.19   21.32
  -5  -3  -1  298.71   16.93
  -5  -3  -1  291.19   21.63
  -5   3  -1  310.23   17.01
  -5   3  -1  290.14   18.77
  -5  -3  -1  265.11   15.98
  -5  -3  -1  279.52   19.89
  -5  -3  -1  276.55   16.08
  -5   3  -1  297.64   15.77
  -5  -3  -1  303.78   16.28
  -5  -3  -1  283.88   16.59
  -5   3  -1  333.33   18.38
  -5   3  -1  287.81   19.48
  -5   3  -1  288.24   16.30
  -5  -3  -1  321.96   17.11
  -5  -3  -1  344.78   18.28
  -5   3  -1  297.18   17.29
  -5   3  -1  302.23   17.16
  -5  -3  -1  286.75   17.11
  -5   3  -1  266.76   16.70
  -5  -3  -1  298.12   17.21
  -5  -3  -1  304.92   16.21
  -5   3  -1  307.41   19.48
  -5   3  -1  294.81   16.05
  -5  -3  -1  290.16   19.54
  -5   3  -1  311.63   17.12
  -5   3  -1  309.44   16.16
  -5  -3  -1  302.11   16.21
  -5  -3  -1  300.99   17.02
  -5   3  -1  245.74   18.22
  -5  -3  -1  316.27   18.69
  -6   3  -1    9.96    1.91
  -6   3  -1    3.64    3.99
  -6  -3  -1   16.87    4.98
  -6  -3  -1   14.45    2.96
  -6   3  -1   13.47    2.86
  -6   3  -1   10.53    5.22
  -6   3  -1    8.32    3.68
  -6   3  -1    9.48    2.15
  -6  -3  -1   10.72    2.83
  -6  -3  -1    8.25    3.36
  -6  -3  -1    7.35    3.40
  -6   3  -1    9.17    1.82
  -6   3  -1   11.86    2.87
  -6  -3  -1   14.66    2.17
  -6  -3  -1   11.78    2.55
  -6  -3  -1    9.52    4.78
  -6  -3  -1   16.44    3.25
  -6   3  -1    7.24    2.73
  -6   3  -1   12.16    2.51
  -6   3  -1   11.55    3.10
  -6   3  -1   16.10    2.83
  -6   3  -1   10.93    4.67
  -7  -3  -1   41.46    3.75
  -7   3  -1   38.25    4.65
  -7   3  -1   30.35    5.72
  -7   3  -1   38.18    3.88
  -7  -3  -1   38.34    4.14
  -7  -3  -1   35.50    3.75
  -7   3  -1   39.90    4.33
  -7   3  -1   41.94    4.67
  -7  -3  -1   41.14    3.64
  -7   3  -1   45.92    3.72
  -7  -3  -1   39.62    4.99
  -7  -3  -1   40.78    4.51
  -7   3  -1   40.54    4.58
  -8  -3  -1   33.72    2.94
  -8   3  -1   24.52    2.95
  -8  -3  -1   26.99    3.27
  -8  -4   1   35.70    3.21
  -8   4   1   45.20    6.07
  -7  -4   1    2.65    1.52
  -7   4   1    2.63    2.68
  -7  -4   1    3.68    1.49
  -7   4   1    3.76    1.55
  -7  -4   1    2.05    2.57
  -7   4   1    3.44    3.85
  -7  -4   1    1.68    2.67
  -7  -4   1    2.28    3.43
  -7   4   1    2.17    1.44
  -7  -4   1    2.36    1.68
  -7  -4   1    2.56    1.50
  -7   4   1    2.65    1.67
  -7   4   1    0.82    1.34
  -7  -4   1   -0.76    2.13
  -7   4   1    3.29    2.37
  -6   4   1  353.29   19.21
  -6   4   1  316.11   24.85
  -6   4   1  319.46   21.20
  -6  -4   1  317.94   19.03
   6   4  -1  328.43   25.04
  -6  -4   1  299.28   17.90
  -6   4   1  327.38   17.42
  -6  -4   1  312.50   17.92
  -6   4   1  320.26   17.85
  -6  -4   1  297.01   22.47
  -6  -4   1  336.34   21.15
  -6  -4   1  330.64   18.82
  -6   4   1  303.77   18.57
  -6   4   1  311.01   21.78
  -6  -4   1  323.16   19.36
  -6  -4   1  323.53   18.05
  -6   4   1  310.29   17.82
  -6   4   1  323.09   17.75
  -6  -4   1  305.36   21.75
  -6  -4   1  327.61   17.82
  -6   4   1  354.40   19.36
  -6  -4   1  331.40   17.90
  -6  -4   1  321.80   19.16
  -6   4   1  335.93   17.87
  -5   4   1   13.54    2.74
  -5  -4   1   14.09    4.44
  -5  -4   1   14.12    2.81
  -5   4   1   12.35    4.05
  -5   4   1   11.23    1.46
  -5  -4   1   10.98    1.83
  -5   4   1    9.97    2.33
  -5   4   1   13.26    4.46
  -5  -4   1   14.13    4.77
  -5   4   1    7.65    2.33
  -5  -4   1   15.26    2.92
  -5   4   1   10.78    1.71
  -5  -4   1   14.45    2.79
  -5  -4   1    7.23    3.68
  -5   4   1   15.32    4.85
  -5   4   1   10.16    1.74
  -5   4   1   10.58    1.62
  -5  -4   1    7.71    3.01
  -5   4   1    8.92    2.31
  -5  -4   1   10.96    3.41
  -4  -4   1  599.75   35.14
   4  -4  -1  586.12   34.53
  -4  -4   1  627.46   32.13
  -4   4   1  638.32   34.89
  -4  -4   1  662.23   35.23
  -4   4   1  645.34   34.44
  -4   4   1  646.15   37.18
  -4  -4   1  612.06   36.76
  -4  -4   1  648.90   34.37
  -4  -4   1  603.31   32.05
  -4  -4   1  622.46   31.82
  -4   4   1  640.05   31.86
  -4  -4   1  607.09   32.11
  -3   4   1  595.36   31.96
  -3  -4   1  594.51   33.77
  -3  -4   1  626.47   33.66
  -3  -4   1  602.20   31.37
  -3  -4   1  637.52   33.64
  -3   4   1  617.71   33.18
  -3  -4   1  612.51   34.75
  -3   4   1  611.55   34.83
  -3   4   1  609.81   32.96
  -3  -4   1  631.95   32.95
  -3  -4   1  612.35   31.40
  -3  -4   1  612.49   31.19
  -3   4   1  635.66   31.23
  -2  -4   1  206.86   12.25
   2  -4  -1  207.05   11.46
  -2   4   1  222.76   11.97
  -2  -4   1  219.32   12.55
  -2   4   1  222.67   12.17
   2  -4  -1  202.34   12.05
  -2  -4   1  215.03   12.51
  -2   4   1  197.68   12.00
  -2   4   1  209.83   12.06
  -2  -4   1  203.54   13.09
  -2  -4   1  228.22   12.11
  -2   4   1  228.43   13.43
   1  -4  -1 3757.97  196.63
   1   4  -1 3895.40  197.52
  -1  -4   1 4049.34  195.70
  -1   4   1 3861.99  195.72
  -1  -4   1 4101.60  195.86
   1  -4  -1 3647.79  195.99
  -1   4   1 3766.35  195.66
  -1   4   1 3872.13  196.03
  -1  -4   1 4145.98  195.87
   0  -4   1   29.32    2.49
   0  -4  -1   27.07    2.36
   0  -4   1   26.75    2.37
  -1   4  -1 5187.99  261.77
  -1   4  -1 5373.19  265.25
  -1   4  -1 5166.40  261.77
  -1  -4  -1 5282.36  261.89
  -1  -4  -1 5170.60  261.86
  -1  -4  -1 5424.57  262.43
  -2  -4  -1  290.97   17.12
  -2  -4  -1  325.85   17.67
  -2   4  -1  313.02   17.01
  -2  -4  -1  290.48   17.24
  -2   4  -1  310.83   17.13
  -2   4  -1  305.76   16.93
  -2   4  -1  324.86   18.07
  -2  -4  -1  336.27   18.28
  -3  -4  -1 1457.04   74.46
  -3   4  -1 1353.78   74.33
  -3  -4  -1 1333.95   73.90
  -3  -4  -1 1441.34   72.26
  -3  -4  -1 1469.58   74.55
  -3   4  -1 1489.60   74.31
  -3   4  -1 1484.78   73.97
  -3   4  -1 1530.82   75.87
  -3  -4  -1 1539.43   75.93
  -3  -4  -1 1545.03   74.05
  -3  -4  -1 1466.33   72.10
  -3   4  -1 1472.19   72.11
   3  -4   1 1542.87   73.18
  -3   4  -1 1289.80   72.24
  -3  -4  -1 1398.41   72.25
  -4  -4  -1  424.32   22.68
  -4   4  -1  440.85   23.13
  -4  -4  -1  409.92   22.46
  -4  -4  -1  408.65   25.53
  -4   4  -1  415.12   23.98
  -4  -4  -1  426.32   22.58
  -4  -4  -1  448.08   22.59
  -4  -4  -1  425.79   22.57
  -4  -4  -1  438.83   22.30
  -4   4  -1  444.49   22.31
  -4  -4  -1  430.22   25.52
  -4   4  -1  424.82   25.08
  -4   4  -1  472.99   27.57
  -4  -4  -1  439.19   27.18
  -4   4  -1  437.97   24.74
  -5   4  -1   38.63    3.95
  -5   4  -1   32.39    4.46
  -5   4  -1   38.52    3.83
  -5  -4  -1   42.37    4.05
  -5  -4  -1   24.53    5.22
  -5  -4  -1   39.71    3.40
  -5  -4  -1   43.25    3.49
  -5   4  -1   34.36    2.81
  -5  -4  -1   35.23    4.05
  -5   4  -1   35.02    4.03
  -5   4  -1   32.40    3.30
  -5  -4  -1   42.17    4.03
  -5  -4  -1   39.09    4.70
  -5  -4  -1   37.02    3.93
  -5  -4  -1   42.99    5.89
  -5   4  -1   41.48    4.37
  -5  -4  -1   40.93    4.51
  -5   4  -1   38.44    3.15
  -5  -4  -1   36.90    3.30
  -5   4  -1   34.14    3.89
  -5  -4  -1   38.54    3.27
  -5   4  -1   38.66    3.91
  -5   4  -1   36.87    3.13
  -5   4  -1   26.31    4.92
  -5  -4  -1   38.05    4.04
  -5  -4  -1   33.81    5.02
  -6  -4  -1  240.72   17.88
  -6   4  -1  236.53   14.03
  -6  -4  -1  234.79   13.05
  -6   4  -1  204.92   15.72
  -6   4  -1  247.41   13.01
  -6  -4  -1  226.08   14.06
  -6  -4  -1  240.47   15.71
  -6   4  -1  223.51   12.45
  -6  -4  -1  205.18   12.95
  -6  -4  -1  231.63   13.56
  -6  -4  -1  205.10   13.44
  -6   4  -1  214.57   16.55
  -6   4  -1  237.04   14.28
  -6   4  -1  251.41   15.89
  -6   4  -1  212.22   12.98
  -6   4  -1  196.42   13.63
  -6  -4  -1  210.10   14.03
  -6   4  -1  226.04   12.83
  -6  -4  -1  207.10   16.53
  -6  -4  -1  221.49   12.89
  -6  -4  -1  225.62   14.78
  -6   4  -1  235.26   13.68
  -6   4  -1  233.30   13.94
  -6   4  -1  199.03   15.60
  -6   4  -1  193.24   18.25
  -6  -4  -1  233.20   13.96
  -7  -4  -1   28.30    4.98
  -7   4  -1    7.19    4.22
  -7   4  -1   14.11    3.20
  -7  -4  -1   15.51    2.98
  -7   4  -1   17.32    2.60
  -7   4  -1   15.34    3.40
  -7  -4  -1   23.74    4.14
  -7   4  -1   18.58    3.36
  -7  -4  -1   12.58    2.44
  -7   4  -1   20.17    2.42
  -7   4  -1   16.94    3.16
  -8  -4  -1   46.22    4.15
  -8   4  -1   37.62    3.66
  -8  -4  -1   46.60    3.68
  -8   5   1   64.68    6.84
  -8   5   1   85.35    8.13
  -8  -5   1   86.17    5.46
  -8  -5   1   70.99    5.23
  -8   5   1   79.88    6.34
  -7   5   1   14.60    3.19
  -7  -5   1   19.71    2.64
  -7   5   1   24.07    2.58
  -7  -5   1   26.65    5.06
  -7  -5   1   20.40    2.64
  -7   5   1   19.49    4.17
  -7   5   1   28.71    6.17
  -7  -5   1   23.38    3.92
  -7  -5   1   25.86    4.00
  -7   5   1   20.73    2.61
  -7   5   1   25.23    2.73
  -7  -5   1   27.13    2.90
  -7  -5   1   18.00    3.43
  -7   5   1   18.97    3.51
  -6   5   1   57.93    5.40
  -6   5   1   54.36    6.52
  -6  -5   1   61.07    5.51
   6   5  -1   42.22    8.25
  -6   5   1   47.31    3.65
  -6  -5   1   40.90    4.05
  -6  -5   1   45.73    4.18
  -6   5   1   44.25    3.94
  -6  -5   1   46.61    7.14
  -6  -5   1   42.54    6.42
  -6   5   1   43.70    5.85
  -6   5   1   42.73    7.23
  -6   5   1   39.81    4.69
  -6  -5   1   49.94    5.32
  -6  -5   1   48.80    5.30
  -6  -5   1   49.33    4.31
  -6  -5   1   56.11    4.26
  -6   5   1   49.14    4.11
  -6  -5   1   57.90    7.12
  -6   5   1   48.38    4.00
  -6   5   1   47.73    4.04
  -6  -5   1   46.11    4.11
  -6   5   1   37.79    4.97
  -5   5   1  405.41   24.28
  -5   5   1  395.82   22.21
  -5   5   1  402.62   27.87
  -5  -5   1  409.50   22.28
  -5  -5   1  378.95   21.24
  -5  -5   1  377.69   21.31
  -5   5   1  403.28   20.94
  -5   5   1  382.72   21.28
  -5  -5   1  360.41   25.14
  -5   5   1  392.08   23.12
  -5  -5   1  396.44   22.03
  -5   5   1  399.03   22.48
  -5  -5   1  405.91   22.50
  -5   5   1  432.63   25.35
  -5  -5   1  429.93   24.10
  -5  -5   1  402.52   21.31
  -5   5   1  400.82   21.21
  -5  -5   1  388.02   24.81
  -5   5   1  407.01   21.40
  -5  -5   1  382.64   21.45
  -5  -5   1  390.58   22.25
  -5   5   1  388.36   22.25
  -5  -5   1  465.45   25.38
  -5  -5   1  393.93   21.32
  -5   5   1  418.59   24.60
  -5   5   1  420.95   21.31
  -4  -5   1   22.39    3.92
  -4  -5   1   22.25    2.05
  -4  -5   1   18.64    3.32
  -4  -5   1   19.65    1.98
  -4   5   1   12.85    3.87
  -4  -5   1   19.16    4.48
  -4  -5   1   19.57    2.06
  -4   5   1   17.97    1.71
  -3  -5   1  932.52   49.54
  -3   5   1  893.28   47.87
  -3  -5   1  933.27   50.06
   3  -5  -1  912.45   49.12
  -3  -5   1  933.58   47.29
  -3   5   1  926.69   49.09
  -3  -5   1  968.95   49.65
  -3  -5   1  977.52   51.01
  -3   5   1  939.03   50.94
  -3   5   1  997.38   49.12
  -3   5   1  954.24   47.13
  -3  -5   1  907.49   47.28
   2  -5  -1  106.72    7.22
  -2   5   1  112.22    7.08
  -2  -5   1  111.59    7.42
  -2   5   1  112.37    6.92
   2  -5  -1  105.82    6.52
  -2  -5   1  108.71    7.38
  -2   5   1  119.31    7.17
  -2  -5   1  113.50    8.20
  -2   5   1  119.21    8.31
  -2  -5   1  108.96    7.43
   1  -5  -1  134.93    9.13
  -1   5   1  134.50    7.75
   0  -5  -1  150.28    8.58
   0  -5   1  147.29    8.55
  -1   5  -1  913.59   45.46
  -1   5  -1  949.28   49.28
  -1   5  -1  922.58   45.49
  -1  -5  -1  886.95   45.52
  -1  -5  -1  853.10   46.06
  -1  -5  -1  854.75   45.50
  -2  -5  -1   91.35    6.81
  -2   5  -1   94.74    6.13
   2   5   1   88.09    5.34
  -2  -5  -1   84.21    6.38
  -2  -5  -1  105.64    7.55
  -2   5  -1   92.95    6.05
  -2   5  -1   97.96    7.18
  -3   5  -1 1731.70   90.30
  -3  -5  -1 1747.18   92.19
  -3  -5  -1 1696.44   91.76
  -3  -5  -1 1798.55   89.95
  -3   5  -1 1849.09   92.06
  -3  -5  -1 1798.80   92.37
  -3   5  -1 1887.39   93.63
  -3  -5  -1 1920.68   93.74
  -3   5  -1 1833.97   91.69
  -3  -5  -1 1758.15   89.95
   3  -5   1 1823.80   90.51
  -3   5  -1 1809.16   89.79
  -3  -5  -1 1786.40   89.78
  -4   5  -1    8.04    2.09
  -4  -5  -1    9.37    3.55
  -4   5  -1    4.30    2.56
  -4  -5  -1   11.49    1.48
  -4   5  -1   10.49    1.21
  -4  -5  -1   14.55    2.85
  -4  -5  -1   13.56    3.18
  -4   5  -1   12.71    2.16
  -4  -5  -1    8.77    1.61
  -4  -5  -1    9.71    1.57
  -5   5  -1  780.51   39.82
  -5  -5  -1  772.01   39.83
  -5   5  -1  718.62   44.94
  -5   5  -1  742.02   42.05
  -5   5  -1  754.02   39.77
  -5   5  -1  677.36   39.87
  -5  -5  -1  711.07   43.07
  -5  -5  -1  730.35   38.95
  -5   5  -1  735.14   38.54
  -5  -5  -1  749.25   39.02
  -5   5  -1  736.93   39.86
  -5  -5  -1  739.87   40.02
  -5   5  -1  799.63   40.39
  -5   5  -1  792.68   42.62
  -5   5  -1  833.80   41.48
  -5  -5  -1  816.98   39.74
  -5   5  -1  744.39   39.04
  -5  -5  -1  844.53   42.20
  -5  -5  -1  728.80   42.72
  -5  -5  -1  742.87   40.20
  -5   5  -1  748.85   38.81
  -5   5  -1  706.16   39.51
  -5  -5  -1  763.59   39.01
  -5  -5  -1  771.13   39.94
  -5  -5  -1  769.02   39.07
  -5   5  -1  699.67   41.39
  -5   5  -1  751.46   38.88
  -5  -5  -1  706.09   40.75
  -5   5  -1  790.61   39.89
  -6  -5  -1   32.24    5.99
  -6   5  -1   22.72    5.14
  -6  -5  -1   29.21    3.05
  -6  -5  -1   29.95    5.11
  -6   5  -1   28.32    3.90
  -6  -5  -1   26.65    3.06
  -6   5  -1   26.21    2.52
  -6   5  -1   31.71    5.40
  -6   5  -1   26.09    3.04
  -6   5  -1   31.45    6.35
  -6  -5  -1   30.43    5.15
  -6   5  -1   25.30    2.74
  -6  -5  -1   21.56    2.78
  -6  -5  -1   30.29    6.04
  -6  -5  -1   25.04    4.43
  -6  -5  -1   29.51    3.37
  -6   5  -1   23.53    3.45
  -6   5  -1   21.87    3.68
  -6   5  -1   23.48    6.12
  -6   5  -1   19.34    4.04
  -7   5  -1   87.09    7.06
  -7   5  -1   90.78    8.78
  -7  -5  -1   66.42    7.59
  -7  -5  -1   85.93    5.98
  -7   5  -1   76.07    6.74
  -7  -5  -1   75.05    7.17
  -7  -5  -1   84.80    5.87
  -7   5  -1   87.16    5.82
  -7   5  -1   77.41    6.71
  -7  -5  -1   78.83    6.86
  -7   5  -1   85.15    5.99
  -7  -5  -1   76.23    6.49
  -7   5  -1   78.24    6.67
  -8  -5  -1   54.69    5.46
  -8   5  -1   58.40    4.76
  -8  -5  -1   54.15    4.80
  -8   5  -1   53.99    5.28
  -8  -5  -1   59.27    4.39
  -8   6   1   50.01    5.84
  -8  -6   1   56.81    4.19
  -8   6   1   47.77    4.84
  -7  -6   1   37.30    3.56
  -7  -6   1   36.17    3.42
  -7   6   1   38.54    3.49
  -7  -6   1   29.47    4.99
  -7   6   1   31.13    5.26
  -7   6   1   33.85    3.89
  -7  -6   1   40.91    4.81
  -7  -6   1   38.04    3.52
  -7   6   1   41.10    3.58
  -7  -6   1   36.15    3.67
  -7   6   1   40.28    3.51
  -7   6   1   35.63    4.33
  -6   6   1  369.69   29.22
  -6   6   1  429.12   26.18
  -6   6   1  415.10   23.63
  -6  -6   1  418.01   23.75
  -6  -6   1  421.52   27.98
  -6  -6   1  389.74   22.41
   6   6  -1  403.02   29.34
  -6   6   1  419.15   22.00
  -6   6   1  424.98   22.45
  -6  -6   1  389.49   22.52
  -6   6   1  471.12   27.19
  -6  -6   1  415.02   22.60
  -6   6   1  407.45   23.57
  -6  -6   1  412.13   23.84
  -6  -6   1  425.02   23.55
  -6  -6   1  412.88   25.10
  -6   6   1  429.11   25.00
  -6   6   1  393.99   22.90
  -6   6   1  430.69   22.52
  -6  -6   1  436.51   22.53
  -6  -6   1  387.55   22.59
  -6   6   1  445.50   22.45
  -6  -6   1  398.38   26.78
  -6  -6   1  408.26   22.44
  -6   6   1  393.00   23.60
  -5   6   1   14.09    3.10
  -5  -6   1   11.89    2.41
  -5   6   1   15.83    2.78
  -5   6   1   10.50    4.41
  -5  -6   1   12.00    3.59
  -5  -6   1   14.17    2.05
   5   6  -1    4.25    3.52
  -5   6   1   13.75    1.66
  -5  -6   1   15.78    2.11
  -5  -6   1   11.38    3.52
  -5  -6   1    7.50    3.04
  -5   6   1   10.87    1.90
  -5   6   1   13.39    2.60
  -5   6   1   26.21    4.03
  -5  -6   1   13.85    2.74
  -5  -6   1   15.54    2.99
  -5   6   1    8.85    4.37
  -5   6   1   14.70    1.90
  -5   6   1   15.03    2.01
  -5  -6   1   14.20    1.97
  -5  -6   1   18.71    3.74
  -5   6   1   17.02    3.23
  -5   6   1   16.23    2.03
  -5   6   1   17.09    2.89
  -5  -6   1   17.48    2.12
  -5  -6   1   12.53    2.67
  -5  -6   1   11.61    4.26
  -5   6   1   15.21    4.39
  -4  -6   1  523.55   27.50
   4  -6  -1  511.20   30.25
  -4  -6   1  502.91   30.56
  -4  -6   1  528.46   27.53
  -4   6   1  540.10   27.25
  -4  -6   1  547.91   30.69
  -4  -6   1  481.66   31.96
  -4   6   1  558.24   32.81
  -4  -6   1  527.86   27.54
  -4   6   1  564.39   30.02
  -3  -6   1  456.37   24.24
  -3   6   1  488.96   26.11
   3  -6  -1  466.39   26.36
  -3  -6   1  459.16   26.55
  -3  -6   1  464.13   27.18
  -3   6   1  467.19   24.93
  -3   6   1  492.44   24.11
  -3  -6   1  451.49   24.23
  -3  -6   1  493.50   26.71
  -3   6   1  495.88   26.12
  -3   6   1  488.18   28.10
  -3  -6   1  455.92   27.74
  -2   6   1  136.86    8.13
   2  -6  -1  136.26    8.54
  -2  -6   1  116.66    8.16
  -2  -6   1  135.60    8.66
  -2  -6   1  126.51    8.23
  -2  -6   1  123.96    8.34
  -2   6   1  122.32    7.92
  -2   6   1  131.54    9.13
   1  -6  -1 3222.03  167.11
  -1  -6   1 3368.28  166.84
  -1  -6   1 3128.88  167.22
  -1   6   1 3404.29  166.89
  -1  -6   1 3210.62  166.55
   1   6  -1 3506.98  168.84
  -1  -6   1 3456.43  167.18
  -1   6   1 3324.02  166.79
   1  -6  -1 3407.49  168.32
  -1   6   1 3354.88  166.79
   0  -6   1    5.71    2.20
   0  -6  -1    4.08    1.59
  -1  -6  -1 3591.45  171.39
  -1  -6  -1 3420.04  171.39
  -1  -6  -1 3548.55  172.03
  -1   6  -1 3391.87  175.17
  -1   6  -1 3323.93  171.22
  -1   6  -1 3263.32  171.24
  -2   6  -1    5.30    1.43
   2   6   1    5.64    1.01
   2  -6   1    8.24    1.38
   2  -6   1    7.95    1.14
  -2  -6  -1    6.12    1.65
  -2   6  -1    6.44    2.17
  -2   6  -1    7.61    1.62
  -3  -6  -1  555.06   28.19
  -3   6  -1  588.72   30.10
   3   6   1  528.13   29.19
  -3  -6  -1  572.91   30.34
  -3  -6  -1  530.60   28.26
  -3  -6  -1  550.27   30.45
  -3   6  -1  514.69   28.55
  -3   6  -1  601.56   29.40
  -3   6  -1  559.14   28.03
  -3  -6  -1  549.54   28.20
  -3  -6  -1  526.41   30.55
  -3   6  -1  554.32   29.92
  -3  -6  -1  587.04   31.99
  -4  -6  -1   79.76    5.22
  -4  -6  -1   90.81    5.38
  -4   6  -1   91.96    5.05
  -4  -6  -1   84.86    5.32
  -4  -6  -1   77.70    5.26
  -4  -6  -1   89.75    7.97
  -4  -6  -1   78.77    7.53
  -4   6  -1   82.97    6.99
  -4   6  -1   67.96    8.22
  -5   6  -1    0.58    2.02
  -5   6  -1   -1.67    1.59
  -5   6  -1    0.28    1.98
  -5  -6  -1    0.84    2.07
  -5  -6  -1    3.39    2.38
  -5   6  -1    0.99    3.48
  -5   6  -1   -1.38    1.68
  -5  -6  -1    0.75    3.10
  -5   6  -1   -1.00    1.95
  -5  -6  -1   -0.18    1.40
  -5  -6  -1    0.73    1.47
  -5   6  -1    0.13    0.91
  -5   6  -1   -2.23    2.73
  -5   6  -1   -0.37    1.50
  -5  -6  -1   -1.42    3.20
  -5   6  -1   -1.12    3.45
  -5   6  -1    0.81    1.15
  -5  -6  -1    1.72    1.78
  -5  -6  -1    2.41    1.43
  -5  -6  -1    2.40    2.64
  -5  -6  -1   -0.70    2.35
  -5   6  -1    1.37    2.50
  -5   6  -1    0.84    1.93
  -5   6  -1    1.48    3.02
  -5  -6  -1    2.45    1.33
  -5  -6  -1    0.39    2.82
  -5  -6  -1    1.16    2.16
  -5   6  -1   -0.68    0.97
  -6   6  -1  228.70   14.65
  -6   6  -1  239.19   14.89
  -6  -6  -1  266.09   15.23
  -6   6  -1  238.83   20.41
  -6   6  -1  246.01   17.32
  -6  -6  -1  237.13   18.62
   6  -6   1  245.77   19.85
  -6  -6  -1  240.82   14.05
  -6  -6  -1  237.07   14.13
  -6   6  -1  246.27   13.56
  -6   6  -1  233.63   13.97
  -6  -6  -1  271.26   17.21
  -6  -6  -1  243.45   14.41
  -6   6  -1  272.24   17.16
  -6   6  -1  244.32   15.38
  -6  -6  -1  232.69   15.24
  -6   6  -1  241.70   15.08
  -6  -6  -1  251.86   17.37
  -6  -6  -1  269.69   14.21
  -6   6  -1  252.43   13.91
  -6  -6  -1  240.48   13.62
  -6  -6  -1  245.66   18.26
  -6  -6  -1  245.60   14.13
  -6   6  -1  246.96   15.10
  -6  -6  -1  229.59   16.04
  -6   6  -1  232.15   16.88
  -7   6  -1   39.39    4.80
  -7  -6  -1   43.37    3.91
  -7   6  -1   42.31    3.89
  -7   6  -1   41.62    4.79
  -7  -6  -1   44.02    3.86
  -7   6  -1   39.59    4.79
  -7  -6  -1   33.41    5.03
  -7   6  -1   41.77    4.77
  -7  -6  -1   48.54    5.04
  -8   6  -1   91.61    6.53
  -8  -6  -1   84.90    6.49
  -8  -6  -1   80.50    7.04
  -8  -6  -1   91.82    5.97
  -8   6  -1   99.83    7.07
  -8  -7   1  270.73   14.48
  -8  -7   1  253.54   14.37
  -8   7   1  247.18   15.29
  -8   7   1  255.91   16.36
  -8   7   1  268.82   16.71
  -8  -7   1  253.56   15.93
  -7  -7   1    5.50    1.72
  -7   7   1    2.23    2.06
  -7   7   1    4.16    3.60
  -7   7   1    3.47    1.50
  -7  -7   1    5.74    1.46
  -7  -7   1    0.49    2.73
  -7  -7   1    3.45    2.73
  -7   7   1    7.22    4.21
  -7  -7   1    1.22    1.53
  -7  -7   1    4.20    1.59
  -7   7   1    4.74    2.20
  -7   7   1    3.41    1.61
  -7   7   1    3.63    2.09
  -6   7   1   77.77   10.83
  -6  -7   1   78.77    6.88
  -6   7   1   79.33    8.23
  -6   7   1   78.41    6.76
  -6  -7   1   83.47    9.84
  -6  -7   1   76.30    5.70
  -6   7   1   79.06    5.25
  -6  -7   1   84.81    6.04
  -6   7   1   72.95    5.51
  -6  -7   1   88.49    7.99
  -6  -7   1   84.32    6.87
  -6  -7   1   72.95    5.75
  -6   7   1   90.31    9.64
  -6   7   1   79.29    6.27
  -6   7   1   92.05    8.36
  -6  -7   1   86.51    7.09
  -6   7   1   73.26    6.74
  -6  -7   1   77.43    7.74
  -6  -7   1   71.91    5.58
  -6   7   1   73.41    5.55
  -6   7   1   81.48    5.63
  -6  -7   1   66.77    8.39
  -6  -7   1   82.83    6.00
  -6   7   1   61.81    6.34
  -6  -7   1   76.85    5.77
  -5  -7   1  234.52   14.05
  -5   7   1  234.09   18.97
  -5   7   1  221.80   15.74
  -5   7   1  250.37   14.18
  -5  -7   1  217.74   16.85
  -5  -7   1  213.33   12.94
  -5   7   1  239.21   12.74
  -5   7   1  221.99   13.01
  -5  -7   1  224.03   13.09
  -5  -7   1  264.91   15.39
  -5   7   1  235.13   14.53
  -5  -7   1  213.18   13.17
  -5  -7   1  237.30   14.18
  -5   7   1  244.30   15.23
  -5   7   1  278.02   17.20
  -5   7   1  237.59   13.56
  -5  -7   1  238.78   13.97
  -5  -7   1  229.24   15.13
  -5  -7   1  238.94   13.36
  -5  -7   1  240.05   16.82
  -5  -7   1  222.11   13.03
  -5   7   1  240.94   13.13
  -5   7   1  225.39   12.93
  -5   7   1  234.31   14.01
  -5  -7   1  229.30   13.10
  -5  -7   1  225.60   13.99
  -5   7   1  233.70   13.00
  -5   7   1  270.81   16.39
  -4  -7   1  102.16    8.82
   4  -7  -1  104.57    8.82
  -4  -7   1   97.64    6.16
  -4  -7   1  103.89    8.64
  -4   7   1  118.11   10.70
  -4   7   1  103.21    8.04
  -4   7   1  104.88    5.92
  -4  -7   1   98.20    6.15
  -3  -7   1  823.80   44.63
  -3   7   1  817.28   43.04
  -3  -7   1  827.91   45.59
   3  -7  -1  825.11   44.60
  -3  -7   1  801.68   42.27
  -3   7   1  898.69   44.39
  -3  -7   1  839.51   44.72
  -3  -7   1  822.60   42.26
  -3   7   1  886.58   44.25
  -3   7   1  914.85   46.60
  -3   7   1  851.86   42.13
  -3  -7   1  816.45   42.26
  -2  -7   1  424.53   23.30
  -2  -7   1  413.30   22.72
  -2   7   1  420.43   22.55
   2  -7  -1  409.86   23.15
   2   7  -1  412.45   24.50
  -2  -7   1  400.00   22.83
  -2   7   1  413.27   22.43
  -2   7   1  433.55   23.83
  -2  -7   1  405.41   22.68
   1  -7  -1  321.52   19.01
  -1  -7   1  347.22   18.17
   1   7  -1  337.32   19.48
  -1   7   1  312.77   17.43
  -1  -7   1  346.40   17.60
  -1   7   1  321.53   17.42
  -1  -7   1  298.02   17.15
   0  -7   1  209.31   11.84
   0  -7  -1  202.51   12.00
  -1   7  -1  347.24   19.61
  -1  -7  -1  361.01   20.48
  -1   7  -1  375.05   23.36
  -1   7  -1  360.94   19.67
  -1  -7  -1  392.38   19.79
   1  -7   1  371.96   19.81
  -1  -7  -1  368.11   19.77
  -2  -7  -1   25.90    3.28
   2  -7   1   31.18    2.78
  -2  -7  -1   36.09    3.58
   2  -7   1   29.54    2.21
  -3   7  -1 1213.40   58.89
  -3  -7  -1 1132.83   57.75
  -3   7  -1 1051.17   58.06
  -3  -7  -1 1176.81   60.26
  -3  -7  -1 1181.95   60.04
  -3  -7  -1 1117.46   57.68
  -3  -7  -1 1122.48   60.37
  -3   7  -1 1143.86   59.48
  -3   7  -1 1154.73   61.50
  -3   7  -1 1168.02   57.52
  -3  -7  -1 1157.49   57.71
  -4  -7  -1   91.98    8.31
  -4   7  -1  101.86    6.58
  -4  -7  -1   91.61    5.79
  -4  -7  -1   86.88    5.74
  -4  -7  -1   93.06    5.76
  -4   7  -1   92.90    5.47
  -4  -7  -1   99.77    5.86
  -4  -7  -1   96.31    8.37
  -4   7  -1  101.88    9.65
  -4   7  -1   91.70    7.54
  -5   7  -1  615.66   36.57
  -5   7  -1  633.57   39.84
  -5   7  -1  679.56   34.63
  -5   7  -1  659.99   34.51
  -5  -7  -1  671.25   34.62
  -5  -7  -1  626.37   38.00
  -5   7  -1  670.34   35.15
  -5  -7  -1  586.99   33.31
  -5  -7  -1  641.66   33.65
  -5   7  -1  630.77   33.20
  -5  -7  -1  656.12   33.71
  -5   7  -1  620.51   34.48
  -5  -7  -1  616.64   34.63
  -5  -7  -1  656.94   34.13
  -5   7  -1  680.45   36.14
  -5   7  -1  666.12   35.26
  -5   7  -1  623.22   33.59
  -5  -7  -1  699.92   36.20
  -5   7  -1  712.21   37.06
  -5  -7  -1  651.47   37.87
  -5  -7  -1  648.93   33.72
  -5   7  -1  649.39   33.48
  -5  -7  -1  647.79   35.16
  -5  -7  -1  625.83   33.39
  -5  -7  -1  667.58   33.81
  -5  -7  -1  650.86   34.61
  -5   7  -1  634.69   34.47
  -5   7  -1  657.01   33.57
  -5   7  -1  629.79   36.12
  -6   7  -1    6.72    2.72
  -6  -7  -1   12.84    3.39
  -6   7  -1    5.69    2.82
  -6   7  -1    7.99    2.47
  -6   7  -1   -1.27    3.26
  -6  -7  -1   14.02    3.17
  -6   7  -1    6.51    2.66
  -6  -7  -1   10.72    4.13
   6  -7   1   16.25    5.52
  -6  -7  -1   10.87    2.21
  -6  -7  -1    8.61    2.16
  -6   7  -1    9.87    1.61
  -6  -7  -1   10.06    4.60
  -6   7  -1    9.68    4.58
  -6   7  -1   10.14    2.09
  -6  -7  -1    8.23    1.64
  -6   7  -1    5.65    3.35
  -6  -7  -1    8.75    5.13
  -6  -7  -1    7.85    3.17
  -6  -7  -1   10.72    2.17
  -6  -7  -1    9.69    2.27
  -6   7  -1    7.56    4.12
  -6   7  -1   11.52    3.09
  -6  -7  -1   11.28    2.32
  -6  -7  -1   10.99    3.70
  -7  -7  -1  126.45    7.88
  -7  -7  -1  112.01    9.44
  -7   7  -1  130.24   10.54
  -7   7  -1  122.37    8.94
  -7   7  -1  116.80    7.72
  -7   7  -1  124.40    9.08
  -7  -7  -1  112.58    9.46
  -7   7  -1  108.22    8.74
  -7  -7  -1  120.13    7.77
  -7   7  -1  116.43    8.78
  -8   7  -1  131.70    8.61
  -8  -7  -1  120.07    8.97
  -8  -7  -1  131.09    7.97
  -8   7  -1  134.51    8.99
  -8  -8   1  113.95    7.47
  -8  -8   1  129.77    7.60
  -8   8   1  114.88    8.42
  -8   8   1  130.24    9.49
  -8   8   1  117.17    9.48
  -7  -8   1    5.79    1.85
  -7   8   1    3.72    2.29
  -7  -8   1    2.66    1.38
  -7   8   1    8.98    4.28
  -7   8   1    4.76    3.60
  -7  -8   1    2.41    2.69
  -7   8   1    1.99    1.46
  -7  -8   1    4.16    2.96
  -7  -8   1    3.70    1.72
  -7   8   1    1.33    2.17
  -7  -8   1    2.90    1.59
  -7   8   1    3.61    1.50
  -7   8   1    4.36    2.40
  -6   8   1  593.48   35.00
  -6   8   1  549.08   38.70
  -6   8   1  587.83   32.37
  -6  -8   1  597.46   32.59
  -6  -8   1  585.04   36.86
  -6  -8   1  568.41   31.28
  -6   8   1  585.62   31.15
  -6   8   1  585.67   30.71
  -6  -8   1  587.35   31.37
  -6  -8   1  587.22   33.40
  -6   8   1  687.57   35.89
  -6   8   1  610.94   32.86
  -6  -8   1  554.92   31.32
  -6  -8   1  595.86   33.49
  -6   8   1  608.94   31.80
  -6  -8   1  641.64   32.81
  -6  -8   1  585.94   32.29
  -6   8   1  590.79   33.89
  -6  -8   1  602.09   31.26
  -6   8   1  626.91   31.20
  -6  -8   1  579.16   35.90
  -6   8   1  581.36   31.15
  -6  -8   1  556.63   31.40
  -6   8   1  567.82   32.35
  -6  -8   1  568.33   31.20
  -5   8   1    3.94    2.11
  -5   8   1    2.18    3.68
  -5   8   1    5.85    2.25
  -5  -8   1    6.36    2.04
  -5  -8   1    1.56    2.35
   5   8  -1    4.25    3.58
  -5  -8   1    4.05    1.51
  -5   8   1    4.67    1.16
  -5  -8   1    2.85    1.26
  -5  -8   1    0.86    2.55
  -5  -8   1    5.06    1.61
  -5   8   1    4.57    1.33
  -5  -8   1    3.13    2.27
  -5  -8   1    2.18    1.97
  -5   8   1    3.73    1.84
  -5   8   1    4.95    3.73
  -5  -8   1    7.28    3.02
  -5   8   1    2.71    2.84
  -5   8   1   -0.39    2.31
  -5   8   1    4.88    1.24
  -5   8   1    4.81    1.39
  -5  -8   1    3.57    1.42
  -5  -8   1    4.24    2.56
  -5  -8   1    2.62    1.41
  -5   8   1    2.02    3.05
  -5   8   1    4.25    2.06
  -5  -8   1    3.28    1.31
  -4   8   1  793.69   39.62
  -4  -8   1  741.89   39.84
  -4  -8   1  793.24   39.92
   4  -8  -1  788.38   43.50
   4   8  -1  766.86   45.50
  -4  -8   1  763.15   43.30
  -4  -8   1  748.37   43.07
  -4   8   1  797.92   45.47
  -4   8   1  798.52   42.49
  -3   8   1  497.62   24.33
  -3  -8   1  454.74   24.42
   3  -8  -1  466.96   27.04
  -3   8   1  498.75   26.51
  -3  -8   1  474.44   24.47
   3   8  -1  455.15   28.80
  -3   8   1  440.85   25.24
  -3  -8   1  477.93   26.90
  -3  -8   1  478.76   27.93
  -3  -8   1  451.79   26.79
  -3   8   1  489.23   28.50
  -3   8   1  476.47   26.31
  -3  -8   1  483.39   24.53
  -2  -8   1  220.34   13.84
   2  -8  -1  245.35   14.83
   2   8  -1  224.70   15.57
  -2   8   1  244.33   13.81
  -2  -8   1  223.74   13.96
  -2  -8   1  268.69   15.03
  -2  -8   1  225.19   14.13
  -2   8   1  247.12   13.76
   1  -8  -1 3243.12  168.49
  -1   8   1 3239.55  166.87
  -1  -8   1 3686.05  168.01
   1   8  -1 3419.18  169.24
  -1  -8   1 3104.56  166.47
  -1   8   1 3292.03  166.71
  -1  -8   1 3501.26  167.07
   0  -8   1   -0.21    1.26
   0   8  -1    1.74    3.71
   0  -8  -1    0.52    1.93
   0  -8   1    3.61    3.00
   1  -8   1 3903.02  198.41
  -1  -8  -1 3902.29  199.36
  -1   8  -1 3958.35  198.50
  -1   8  -1 4104.73  202.66
  -1  -8  -1 3977.76  198.49
   2  -8   1    1.21    0.57
  -2   8  -1    0.70    1.19
  -2   8  -1    2.61    3.02
  -2  -8  -1    1.64    2.29
  -2  -8  -1   -0.27    1.80
   2  -8   1    0.59    1.04
  -2  -8  -1    2.80    1.52
  -2   8  -1    1.15    1.07
  -3   8  -1  865.78   47.72
  -3   8  -1  942.62   48.37
  -3  -8  -1  978.81   49.93
  -3  -8  -1  976.47   49.84
  -3  -8  -1  921.24   47.27
  -3   8  -1  945.10   49.16
  -3  -8  -1  927.84   47.21
  -3  -8  -1  902.56   49.94
  -3   8  -1  946.34   51.13
  -3   8  -1  934.00   47.01
  -3  -8  -1  993.15   50.46
  -3  -8  -1  938.02   47.23
  -4   8  -1  230.65   14.90
  -4  -8  -1  245.08   13.45
  -4  -8  -1  233.46   13.33
  -4  -8  -1  255.05   16.76
  -4   8  -1  227.81   14.20
  -4  -8  -1  252.58   13.44
  -4   8  -1  253.38   13.14
  -4  -8  -1  254.70   13.49
  -4  -8  -1  248.28   16.63
  -4   8  -1  253.16   15.72
  -4   8  -1  258.56   18.14
  -5   8  -1   40.61    4.41
  -5   8  -1   44.39    5.38
  -5   8  -1   40.83    4.24
  -5   8  -1   31.17    6.53
  -5   8  -1   33.75    3.86
  -5  -8  -1   43.80    4.21
  -5  -8  -1   33.67    5.60
  -5  -8  -1   36.57    3.30
  -5   8  -1   46.72    4.89
  -5  -8  -1   38.79    3.42
  -5  -8  -1   41.52    3.49
  -5   8  -1   38.89    3.02
  -5  -8  -1   42.57    4.57
  -5   8  -1   31.78    5.06
  -5   8  -1   38.91    3.39
  -5  -8  -1   42.65    4.37
  -5   8  -1   47.76    5.13
  -5  -8  -1   39.71    3.74
  -5   8  -1   39.39    5.73
  -5   8  -1   40.60    3.28
  -5  -8  -1   40.60    5.88
  -5  -8  -1   44.75    5.04
  -5  -8  -1   37.12    3.41
  -5  -8  -1   36.63    3.17
  -5   8  -1   41.69    4.30
  -5  -8  -1   40.40    3.45
  -5   8  -1   28.96    4.97
  -6   8  -1  329.55   26.02
  -6   8  -1  363.41   19.94
  -6   8  -1  336.89   22.41
  -6   8  -1  333.61   19.92
  -6  -8  -1  358.14   20.24
  -6  -8  -1  336.77   24.26
   6  -8   1  373.93   26.10
  -6  -8  -1  337.77   19.02
  -6  -8  -1  326.81   19.08
  -6   8  -1  349.71   18.51
  -6   8  -1  334.37   18.86
  -6  -8  -1  351.83   19.22
  -6   8  -1  365.03   22.09
  -6   8  -1  350.48   20.70
  -6   8  -1  326.63   19.93
  -6  -8  -1  347.80   20.65
  -6  -8  -1  327.58   23.46
  -6  -8  -1  348.51   21.48
  -6  -8  -1  381.19   22.80
  -6  -8  -1  344.00   19.07
  -6  -8  -1  339.36   18.60
  -6   8  -1  356.97   18.87
  -6  -8  -1  338.09   19.03
  -6   8  -1  342.53   21.88
  -6  -8  -1  298.01   20.48
  -6   8  -1  342.75   20.02
  -7   8  -1    2.69    3.54
  -7  -8  -1    1.31    2.83
  -7   8  -1    1.84    2.61
  -7  -8  -1    1.62    1.58
  -7  -8  -1    1.56    1.49
  -7   8  -1    3.54    2.73
  -7   8  -1    2.32    2.63
  -7  -8  -1    6.37    3.29
  -7   8  -1    2.15    2.48
  -7   8  -1    1.66    1.68
  -8  -8  -1   52.40    5.24
  -8   8  -1   56.09    4.90
  -8   8  -1   53.26    5.04
  -8  -8  -1   57.84    4.23
  -8   9   1   47.45    5.65
  -8   9   1   58.56    5.81
  -8  -9   1   50.76    3.93
  -8  -9   1   48.45    3.95
  -8   9   1   52.32    4.96
  -7   9   1   -0.74    1.85
  -7  -9   1    2.34    1.58
  -7   9   1    3.13    1.11
  -7  -9   1   -0.44    2.43
  -7   9   1    2.47    1.44
  -7   9   1    2.70    3.53
  -7   9   1    3.32    3.82
  -7  -9   1    1.57    1.35
  -7  -9   1    5.13    2.89
  -7  -9   1    2.76    1.64
  -7  -9   1    2.27    1.58
  -7   9   1    1.39    2.03
  -7   9   1    2.12    1.61
  -7   9   1    0.73    1.80
  -6  -9   1   16.32    4.76
  -6   9   1   13.27    3.36
  -6  -9   1   17.76    2.64
  -6   9   1   17.11    2.15
  -6  -9   1   17.40    4.13
  -6  -9   1   20.39    3.73
  -6   9   1   15.64    2.51
  -6   9   1   23.77    5.43
  -6  -9   1   18.46    2.81
  -6  -9   1   17.83    4.19
  -6   9   1   23.21    5.07
  -6  -9   1   21.30    3.46
  -6   9   1   17.20    3.85
  -6  -9   1   21.30    4.80
  -6  -9   1   18.10    2.78
  -6  -9   1   20.82    2.84
  -6   9   1   19.17    2.51
  -6   9   1   19.01    2.56
  -6   9   1   18.83    6.10
  -6   9   1   12.98    3.54
  -6  -9   1   14.42    3.42
  -6   9   1   17.86    3.39
  -5   9   1  211.64   12.92
  -5   9   1  203.80   14.64
  -5  -9   1  202.58   12.91
  -5   9   1  213.09   17.97
  -5  -9   1  225.95   16.47
   5   9  -1  192.00   17.15
  -5  -9   1  209.86   11.97
  -5   9   1  211.27   11.56
  -5  -9   1  192.64   11.88
  -5   9   1  204.84   11.91
  -5  -9   1  208.96   13.85
  -5   9   1  207.03   12.38
  -5   9   1  216.44   13.74
  -5  -9   1  186.36   12.09
  -5  -9   1  215.55   13.00
  -5  -9   1  234.30   14.01
  -5   9   1  222.24   14.33
  -5  -9   1  213.89   12.86
  -5   9   1  211.69   14.95
  -5   9   1  213.06   11.82
  -5   9   1  221.86   12.01
  -5  -9   1  187.85   15.22
  -5  -9   1  204.87   11.99
  -5  -9   1  194.63   12.13
  -5   9   1  212.67   12.99
  -5   9   1  222.74   14.45
  -5  -9   1  211.83   12.06
  -4  -9   1   56.70    6.59
   4   9  -1   60.96    7.90
  -4  -9   1   58.45    4.13
   4  -9  -1   65.27    6.96
  -4  -9   1   58.23    6.46
  -4   9   1   69.49    8.46
  -4   9   1   61.65    5.95
  -4   9   1   60.49    3.90
  -4  -9   1   58.56    4.16
  -3  -9   1 1036.03   53.34
  -3  -9   1  962.38   51.97
  -3   9   1  982.76   50.37
  -3  -9   1  966.96   49.32
   3  -9  -1 1011.79   52.61
   3   9  -1  958.92   54.00
  -3   9   1 1044.61   51.66
  -3  -9   1  984.06   52.16
  -3   9   1  932.91   53.47
  -3   9   1  996.69   51.46
  -3  -9   1  982.44   49.41
  -3  -9   1  921.01   49.33
  -3   9   1  979.70   49.17
  -2   9   1  351.40   19.73
   2  -9  -1  362.10   21.07
   2   9  -1  349.98   21.92
  -2  -9   1  358.98   20.90
  -2   9   1  375.30   19.85
  -2   9   1  353.78   19.18
  -2  -9   1  325.82   19.94
  -1   9   1  555.82   29.37
  -1  -9   1  596.52   30.66
   1  -9  -1  578.57   31.14
   1   9  -1  584.26   31.76
  -1  -9   1  539.00   29.00
  -1  -9   1  536.02   29.37
  -1   9   1  529.76   28.96
   0  -9   1  200.80   13.85
   0   9  -1  215.85   15.76
   0  -9  -1  242.09   13.70
   0  -9   1  208.26   12.63
  -1  -9  -1  327.80   17.62
  -1   9  -1  285.26   16.30
  -1  -9  -1  330.57   16.55
  -2   9  -1   51.85    4.46
  -2   9  -1   50.69    6.53
   2  -9   1   54.52    4.44
  -3   9  -1  997.10   51.51
  -3  -9  -1 1007.69   53.02
  -3  -9  -1  953.81   50.38
  -3  -9  -1 1007.22   52.94
  -3  -9  -1 1002.26   50.33
  -3   9  -1 1041.40   52.50
  -3  -9  -1  960.67   53.24
  -3   9  -1  994.06   52.33
  -3   9  -1 1013.41   54.25
  -3  -9  -1 1115.99   54.27
  -3   9  -1  992.21   50.11
  -3  -9  -1  975.19   50.31
  -4  -9  -1   90.87    8.59
  -4   9  -1   93.35    7.49
  -4  -9  -1   90.52    6.09
  -4   9  -1  101.30    6.99
  -4  -9  -1  103.32    6.14
  -4   9  -1   96.37    5.79
  -4  -9  -1  109.67    6.23
  -4  -9  -1   95.46    8.76
  -4   9  -1  104.68    8.20
  -4   9  -1   94.16    9.73
  -5   9  -1  374.61   20.70
  -5   9  -1  376.14   20.88
  -5   9  -1  345.94   25.61
  -5   9  -1  351.15   22.87
  -5  -9  -1  371.92   20.76
  -5  -9  -1  336.52   19.55
  -5   9  -1  389.88   21.51
  -5  -9  -1  397.54   24.65
   5  -9   1  348.10   25.57
  -5  -9  -1  371.63   19.87
  -5  -9  -1  382.12   19.93
  -5   9  -1  349.47   19.36
  -5  -9  -1  357.75   20.96
  -5   9  -1  349.77   20.60
  -5   9  -1  354.39   19.67
  -5   9  -1  420.86   22.98
  -5   9  -1  374.72   21.61
  -5  -9  -1  382.62   20.84
  -5   9  -1  389.88   22.39
  -5  -9  -1  352.25   23.78
  -5  -9  -1  371.22   19.95
  -5  -9  -1  377.05   21.66
  -5   9  -1  367.55   19.64
  -5  -9  -1  330.45   19.53
  -5  -9  -1  379.51   20.03
  -5   9  -1  382.37   20.78
  -5   9  -1  405.01   22.44
  -6  -9  -1    2.13    2.80
  -6   9  -1   -0.36    2.17
  -6   9  -1    0.34    1.92
  -6   9  -1    7.37    3.31
  -6   9  -1   -1.32    3.93
  -6   9  -1    2.48    2.36
  -6  -9  -1    2.18    2.34
   6  -9   1    6.12    4.66
  -6  -9  -1    3.71    1.71
  -6   9  -1    2.80    1.19
  -6  -9  -1    3.41    1.77
  -6   9  -1    3.24    2.62
  -6   9  -1    3.31    3.68
  -6  -9  -1    6.91    3.34
  -6  -9  -1    2.61    1.61
  -6   9  -1   -2.32    3.47
  -6   9  -1    3.77    1.81
  -6  -9  -1    5.06    2.96
  -6  -9  -1    1.86    1.57
  -6  -9  -1    3.62    2.44
  -6  -9  -1    2.29    1.25
  -6   9  -1    4.07    1.67
  -6  -9  -1    1.19    4.53
  -6   9  -1    2.65    3.04
  -6  -9  -1    2.00    3.25
  -7  -9  -1   17.70    4.01
  -7   9  -1   27.76    4.86
  -7   9  -1   21.53    3.63
  -7  -9  -1   21.57    2.81
  -7   9  -1   19.59    2.21
  -7   9  -1   24.62    2.76
  -7  -9  -1   20.97    2.66
  -7   9  -1   21.49    3.58
  -7  -9  -1   28.03    4.46
  -7   9  -1   26.01    3.69
  -8   9  -1   53.15    4.95
  -8  -9  -1   58.77    4.31
  -8   9  -1   58.84    5.23
  -8  -9  -1   56.86    5.27
  -8  10   1   36.38    4.28
  -8 -10   1   49.90    3.72
  -8 -10   1   44.57    3.53
  -8 -10   1   38.19    3.39
  -8  10   1   34.10    4.12
  -7  10   1    8.19    2.72
  -7 -10   1   10.44    2.08
  -7 -10   1    9.46    2.94
  -7  10   1   10.85    2.11
  -7 -10   1    9.90    1.88
  -7  10   1    8.17    4.05
  -7  10   1   11.75    4.06
  -7 -10   1    9.11    3.07
  -7 -10   1   12.11    2.27
  -7  10   1    8.75    2.87
  -7 -10   1   11.44    2.13
  -7  10   1   10.19    2.62
  -6  10   1  276.38   19.35
  -6 -10   1  283.49   17.29
  -6  10   1  274.46   17.02
  -6  10   1  272.05   22.84
  -6 -10   1  266.95   20.90
  -6 -10   1  297.27   16.22
  -6 -10   1  283.58   16.17
  -6  10   1  288.15   15.48
  -6  10   1  294.17   16.02
  -6 -10   1  248.03   17.58
  -6 -10   1  299.85   17.20
  -6  10   1  320.91   19.29
  -6  10   1  280.16   17.78
  -6 -10   1  265.77   16.10
  -6 -10   1  285.30   17.77
  -6 -10   1  281.71   17.13
  -6  10   1  276.89   18.58
  -6  10   1  282.41   15.93
  -6 -10   1  289.29   20.69
  -6 -10   1  281.82   16.05
  -6 -10   1  281.25   16.32
  -6  10   1  277.00   17.12
  -6 -10   1  281.34   16.07
  -5  10   1    3.79    1.76
  -5  10   1    6.10    2.41
  -5  10   1    1.13    2.52
  -5 -10   1    4.79    2.16
  -5 -10   1    5.81    3.19
   5  10  -1    8.59    4.09
  -5 -10   1    8.19    1.68
  -5  10   1    6.12    1.30
  -5 -10   1    4.00    1.57
  -5 -10   1    6.46    2.89
  -5 -10   1    3.55    1.53
  -5  10   1    1.47    2.83
  -5 -10   1    4.38    2.44
  -5 -10   1    2.67    2.24
  -5  10   1    4.91    1.43
  -5 -10   1    4.34    1.92
  -5  10   1    5.73    2.03
  -5  10   1    6.34    3.42
  -5  10   1    4.36    1.39
  -5 -10   1    4.22    1.55
  -5  10   1    3.10    2.89
  -5 -10   1    6.26    1.64
  -5 -10   1    3.04    2.39
  -5  10   1    5.39    1.45
  -5 -10   1    3.11    1.46
  -5  10   1    0.94    1.68
   4 -10  -1  580.01   35.00
   4  10  -1  533.96   35.93
  -4 -10   1  583.33   30.85
  -4 -10   1  603.77   34.54
  -4  10   1  624.34   30.61
  -4 -10   1  581.82   30.87
  -4 -10   1  593.22   34.49
  -4  10   1  589.98   33.44
  -4  10   1  593.85   36.43
   3 -10  -1  422.92   24.55
   3  10  -1  368.94   25.38
  -3 -10   1  412.92   21.15
  -3  10   1  431.13   23.38
  -3  10   1  387.69   22.17
  -3 -10   1  438.13   25.12
  -3 -10   1  400.31   23.80
  -3 -10   1  417.74   21.17
  -3  10   1  418.98   21.01
  -3 -10   1  387.65   23.55
  -3 -10   1  398.89   23.95
  -3  10   1  370.00   25.06
  -3 -10   1  391.94   21.23
  -3  10   1  380.47   23.04
  -2 -10   1  246.01   15.78
  -2 -10   1  235.97   14.68
  -2 -10   1  241.59   14.79
  -2  10   1  266.87   13.90
  -2  10   1  240.48   14.52
  -2  10   1  244.21   14.46
   2 -10  -1  224.75   15.73
   2  10  -1  250.88   16.68
  -1  10   1 3486.55  181.95
  -1 -10   1 3480.90  181.96
  -1 -10   1 3751.84  182.65
   1 -10  -1 3532.40  184.04
  -1  10   1 3546.34  182.49
   1  10  -1 3738.56  185.21
  -1 -10   1 4183.73  184.42
   0 -10   1   39.50    3.95
   0 -10   1   40.21    5.32
   0 -10  -1   43.13    4.95
   1 -10   1 3690.69  194.34
  -1 -10  -1 3911.21  194.50
  -1  10  -1 3928.95  194.60
  -1 -10  -1 3948.04  195.44
   2 -10   1   23.88    2.85
  -2  10  -1   24.49    5.05
   2 -10   1   17.07    3.54
  -2  10  -1   14.67    2.40
  -3  10  -1  573.89   29.83
  -3 -10  -1  543.12   27.59
  -3 -10  -1  522.50   30.19
  -3 -10  -1  522.52   27.62
  -3  10  -1  492.19   28.22
  -3  10  -1  549.73   28.84
  -3 -10  -1  540.64   30.32
  -3 -10  -1  534.49   27.59
  -3  10  -1  542.79   27.40
  -3 -10  -1  565.15   30.89
  -3  10  -1  537.45   29.75
  -3  10  -1  512.25   31.26
  -4 -10  -1  139.32    8.11
  -4  10  -1  144.27    7.83
  -4 -10  -1  138.75    8.13
  -4  10  -1  135.91    9.59
  -4 -10  -1  127.11   10.97
  -4 -10  -1  130.70    8.14
  -4 -10  -1  132.09   11.00
  -4  10  -1  146.18   10.40
  -4  10  -1  128.56   12.08
  -5  10  -1    8.84    2.30
  -5  10  -1    7.44    2.53
  -5  10  -1    6.79    2.35
  -5 -10  -1    6.19    2.49
  -5  10  -1    6.47    2.39
  -5  10  -1   13.21    4.67
  -5 -10  -1    7.15    2.41
  -5 -10  -1   10.72    3.81
  -5 -10  -1    6.97    1.74
  -5  10  -1    8.36    2.93
   5 -10   1    4.15    3.53
  -5 -10  -1    5.21    1.73
  -5  10  -1    6.62    1.30
  -5 -10  -1    7.76    1.77
  -5  10  -1    4.44    3.37
  -5 -10  -1    3.66    2.54
  -5  10  -1    7.02    1.57
  -5  10  -1   11.41    4.01
  -5  10  -1    7.23    2.98
  -5 -10  -1    6.44    1.41
  -5 -10  -1    4.69    3.07
  -5 -10  -1    5.24    1.64
  -5 -10  -1   10.24    3.20
  -5  10  -1    8.85    1.65
  -5 -10  -1    8.48    1.79
  -5  10  -1    6.70    2.39
  -5  10  -1    7.39    3.42
  -5 -10  -1    3.93    2.51
  -6  10  -1  192.68   12.49
  -6  10  -1  197.72   12.35
  -6 -10  -1  189.03   12.57
  -6  10  -1  220.93   15.25
  -6  10  -1  180.59   17.50
  -6 -10  -1  203.47   16.55
  -6 -10  -1  189.73   11.43
  -6  10  -1  205.84   11.02
  -6 -10  -1  191.96   11.57
  -6  10  -1  171.00   12.24
  -6 -10  -1  188.95   13.12
  -6  10  -1  184.01   13.15
  -6 -10  -1  186.42   12.36
  -6  10  -1  183.73   11.19
  -6  10  -1  188.87   14.17
  -6 -10  -1  188.62   11.46
  -6 -10  -1  187.42   11.03
  -6 -10  -1  202.87   14.57
  -6 -10  -1  204.84   16.14
  -6 -10  -1  166.26   12.64
  -6 -10  -1  180.26   11.37
  -6  10  -1  196.61   12.50
  -6  10  -1  213.78   14.13
  -7 -10  -1   48.07    5.37
  -7  10  -1   36.57    4.73
  -7 -10  -1   39.62    3.79
  -7  10  -1   41.36    5.65
  -7  10  -1   49.17    3.50
  -7  10  -1   40.55    3.63
  -7 -10  -1   38.88    4.52
  -7 -10  -1   41.60    5.64
  -7 -10  -1   42.36    3.81
  -7  10  -1   44.44    5.35
  -7  10  -1   41.59    4.14
  -7  10  -1   35.63    4.58
  -7  10  -1   30.20    4.19
  -8  10  -1   39.54    4.27
  -8 -10  -1   37.91    3.34
  -8  10  -1   41.10    4.33
  -8 -10  -1   38.35    3.88
  -8  10  -1   39.47    4.12
  -8 -11   1   40.75    3.42
  -8  11   1   34.97    4.94
  -8 -11   1   37.37    3.28
  -8 -11   1   36.19    3.24
  -8  11   1   45.60    4.38
  -7  11   1    3.37    2.47
  -7 -11   1    1.91    1.61
  -7  11   1    1.16    0.94
  -7 -11   1    3.88    2.71
  -7  11   1    2.19    3.48
  -7 -11   1    0.23    1.20
  -7 -11   1    5.64    2.70
  -7  11   1    2.37    3.19
  -7 -11   1    0.51    1.58
  -7  11   1    3.42    2.63
  -7 -11   1    2.31    1.65
  -7  11   1    3.66    2.34
  -6  11   1   20.01    4.19
  -6  11   1   12.29    3.03
  -6  11   1   22.06    5.99
  -6 -11   1   17.06    4.76
  -6 -11   1   22.05    2.83
  -6  11   1   17.03    2.13
  -6 -11   1   16.25    2.67
  -6 -11   1   16.03    3.75
  -6 -11   1   15.39    2.51
  -6  11   1   14.62    4.18
  -6  11   1   11.62    4.12
  -6  11   1   18.17    2.60
  -6 -11   1   16.93    3.35
  -6 -11   1   14.62    3.43
  -6 -11   1   20.54    2.86
  -6 -11   1   17.87    4.30
  -6  11   1   12.91    3.89
  -6 -11   1   14.86    2.46
  -6  11   1   19.43    2.52
  -6  11   1   16.92    3.30
  -6 -11   1   20.72    2.72
  -5  11   1  156.58   12.47
  -5  11   1  167.02   15.58
  -5 -11   1  172.00   10.90
  -5  11   1  170.78   10.79
  -5 -11   1  181.10   14.28
  -5 -11   1  162.98    9.74
   5  11  -1  142.20   14.40
  -5 -11   1  157.52    9.77
  -5  11   1  154.89    9.64
  -5  11   1  156.49    9.26
  -5 -11   1  161.82   11.55
  -5  11   1  153.82   11.81
  -5  11   1  179.02   12.37
  -5 -11   1  170.36   10.65
  -5  11   1  146.59   11.58
  -5 -11   1  152.58    9.96
  -5 -11   1  157.51   11.00
  -5 -11   1  163.06   10.64
  -5  11   1  178.78    9.64
  -5 -11   1  167.99    9.85
  -5  11   1  159.57    9.64
  -5 -11   1  162.87   13.42
  -5 -11   1  156.37   10.06
  -5  11   1  168.61   10.71
  -5 -11   1  160.16    9.84
  -4 -11   1   75.03    7.42
   4  11  -1   57.65    7.97
  -4 -11   1   65.07    4.47
   4 -11  -1   66.48    7.79
  -4 -11   1   61.96    6.83
  -4  11   1   64.17    6.36
  -4  11   1   60.65    8.09
  -4  11   1   67.53    4.23
  -4 -11   1   64.13    4.55
  -3 -11   1  577.71   33.74
  -3 -11   1  565.53   32.65
  -3  11   1  597.23   32.19
  -3 -11   1  578.06   29.86
   3  11  -1  511.94   34.20
   3 -11  -1  604.86   33.79
  -3 -11   1  561.69   32.83
  -3  11   1  575.16   32.02
  -3  11   1  548.78   34.09
  -3 -11   1  559.78   29.99
  -3 -11   1  590.09   29.88
  -3 -11   1  559.32   32.53
  -3  11   1  605.86   29.70
   2 -11  -1  386.86   24.96
  -2  11   1  412.97   23.38
   2  11  -1  416.53   25.97
  -2 -11   1  424.79   23.81
  -2 -11   1  414.04   24.76
  -2  11   1  414.23   23.39
  -2 -11   1  432.86   24.07
  -2  11   1  438.15   22.55
  -1  11   1  140.03    8.92
  -1  11   1  130.35    8.11
   0 -11  -1   74.22    6.64
   0 -11   1   59.88    6.77
   0 -11   1   58.55    5.33
  -1 -11  -1  406.58   25.85
  -1 -11  -1  400.30   25.51
  -1  11  -1  463.98   25.31
   1 -11   1  444.56   25.14
   2 -11   1  261.17   17.18
  -2  11  -1  257.29   15.80
   2  11   1  266.43   14.59
  -2  11  -1  298.20   19.39
   2 -11   1  284.86   16.22
  -2 -11  -1  272.25   16.29
  -2 -11  -1  270.17   16.26
  -3  11  -1  929.25   48.40
  -3 -11  -1  937.87   50.20
  -3  11  -1  915.36   47.94
  -3 -11  -1  935.64   47.18
   3 -11   1  881.78   51.00
  -3  11  -1  925.42   49.46
  -3 -11  -1  926.84   50.50
  -3  11  -1  883.92   49.31
  -3  11  -1  945.55   51.49
  -3 -11  -1  925.11   47.17
  -3  11  -1  939.57   46.99
  -4 -11  -1  125.28    7.74
  -4  11  -1  124.51    9.03
  -4 -11  -1  122.15   10.65
   4 -11   1  145.29   12.27
  -4 -11  -1  123.95    7.62
  -4  11  -1  128.61    7.34
  -4 -11  -1  140.95    7.79
  -4 -11  -1  121.76   10.54
  -4  11  -1  119.38   11.71
  -4  11  -1  125.29    9.80
  -5  11  -1  403.24   22.47
  -5  11  -1  404.33   22.64
  -5 -11  -1  407.98   22.55
  -5  11  -1  406.81   24.86
  -5  11  -1  368.68   27.73
  -5  11  -1  462.04   23.55
  -5 -11  -1  374.51   26.04
  -5 -11  -1  369.78   21.23
   5 -11   1  415.00   28.18
  -5 -11  -1  409.07   21.55
  -5  11  -1  420.87   21.11
  -5 -11  -1  395.18   21.57
  -5 -11  -1  381.11   22.68
  -5  11  -1  366.75   22.25
  -5 -11  -1  409.65   22.58
  -5  11  -1  412.00   24.03
  -5  11  -1  386.89   21.21
  -5  11  -1  456.41   23.91
  -5 -11  -1  411.96   23.29
  -5 -11  -1  391.56   21.64
  -5 -11  -1  409.68   26.15
  -5  11  -1  401.49   21.31
  -5 -11  -1  422.16   23.84
  -5 -11  -1  370.40   21.30
  -5 -11  -1  390.68   21.63
  -5  11  -1  387.91   22.42
  -5 -11  -1  350.79   22.51
  -5  11  -1  432.84   23.84
  -6  11  -1    1.51    2.32
  -6  11  -1   -1.11    2.06
  -6 -11  -1    0.46    3.11
  -6  11  -1    2.31    1.96
  -6  11  -1    5.51    4.62
  -6  11  -1    1.79    2.04
  -6 -11  -1    4.13    2.62
   6 -11   1    3.92    4.67
  -6 -11  -1   -0.24    1.51
  -6 -11  -1    1.50    1.72
  -6  11  -1    0.17    0.97
  -6  11  -1    0.61    1.47
  -6 -11  -1    5.28    2.88
  -6  11  -1   -1.15    3.15
  -6 -11  -1    1.60    1.22
  -6 -11  -1   -0.55    3.96
  -6 -11  -1    0.48    1.40
  -6  11  -1   -1.93    2.73
  -6 -11  -1    0.94    2.07
  -6  11  -1    1.12    2.21
  -6 -11  -1    1.66    2.73
  -6  11  -1    0.51    2.77
  -6 -11  -1    0.99    1.49
  -7  11  -1   31.17    4.22
  -7  11  -1   37.90    4.95
  -7 -11  -1   37.22    3.52
  -7 -11  -1   27.64    4.26
  -7  11  -1   32.39    2.84
  -7 -11  -1   26.14    3.86
  -7  11  -1   27.18    4.45
  -7 -11  -1   32.12    3.26
  -7  11  -1   24.18    3.51
  -7  11  -1   26.01    3.88
  -7  11  -1   30.72    3.63
  -7 -11  -1   33.01    5.11
  -8  11  -1   20.36    3.20
  -8 -11  -1   24.45    2.59
  -8 -11  -1   27.61    2.67
  -8  11  -1   25.26    3.44
  -8  12   1   15.46    3.03
  -8  12   1   10.54    3.37
  -8 -12   1   16.02    2.13
  -8  12   1   14.42    2.91
  -7  12   1   13.93    3.20
  -7 -12   1   15.46    2.46
  -7  12   1   24.11    4.88
  -7 -12   1   16.22    2.32
  -7 -12   1   11.35    3.07
  -7 -12   1   13.84    3.25
  -7  12   1   15.06    3.75
  -7  12   1   11.44    3.11
  -7 -12   1   17.12    2.59
  -7 -12   1   19.19    2.52
  -7  12   1   10.68    2.87
  -6  12   1  133.59   11.61
  -6  12   1   87.01   13.10
  -6  12   1  128.63    9.60
  -6 -12   1  139.20   13.50
  -6 -12   1  143.46    8.84
  -6 -12   1  142.20    8.98
  -6  12   1  133.81    8.13
  -6  12   1  142.07    8.73
  -6 -12   1  120.75   10.00
  -6  12   1  134.22   10.70
  -6  12   1  143.94   10.80
  -6 -12   1  130.57    9.49
  -6  12   1  125.01   11.07
  -6 -12   1  128.96    9.87
  -6 -12   1  129.60    8.78
  -6 -12   1  145.02   12.94
  -6 -12   1  144.31    9.13
  -6 -12   1  146.79    8.84
  -6  12   1  129.39    8.47
  -6  12   1  123.15    9.51
  -6 -12   1  141.70    8.86
  -5  12   1   12.88    2.62
  -5  12   1   13.48    3.12
  -5  12   1   20.20    5.53
  -5 -12   1   19.60    4.48
   5  12  -1   17.66    5.29
  -5 -12   1   15.89    2.24
  -5 -12   1   17.76    2.29
  -5  12   1   17.13    1.90
  -5 -12   1   20.46    4.11
  -5 -12   1   18.33    2.84
  -5  12   1   14.64    2.11
  -5 -12   1   15.38    2.35
  -5 -12   1   12.76    3.09
  -5  12   1   13.16    3.90
  -5 -12   1   18.20    3.05
  -5  12   1   16.69    3.82
  -5  12   1   19.12    2.31
  -5 -12   1   14.79    2.46
  -5 -12   1   18.06    2.44
  -5 -12   1    8.28    3.27
  -5  12   1   14.89    3.70
  -5 -12   1   18.79    2.45
  -5  12   1   16.39    2.99
   4 -12  -1  262.50   18.26
  -4 -12   1  250.23   13.64
   4  12  -1  208.84   18.26
  -4  12   1  256.39   16.52
  -4 -12   1  252.90   17.32
  -4  12   1  238.48   13.25
  -4 -12   1  252.80   13.71
  -4  12   1  243.31   13.57
  -4 -12   1  283.25   17.89
  -4  12   1  231.53   18.62
  -4  12   1  242.05   16.21
  -3 -12   1   48.24    5.53
  -3 -12   1   52.22    3.47
  -3  12   1   51.88    3.26
   3  12  -1   45.74    7.08
  -3 -12   1   43.98    3.41
  -3  12   1   48.69    4.89
  -3  12   1   46.79    4.86
  -3  12   1   55.05    6.66
   3 -12  -1   43.10    4.30
  -3 -12   1   52.77    5.51
  -3 -12   1   46.64    6.13
  -2 -12   1   27.65    3.68
  -2  12   1   30.50    2.71
  -2  12   1   28.26    3.37
  -2 -12   1   18.89    3.51
   2  12  -1   25.97    5.12
  -2  12   1   29.68    3.50
   2 -12  -1   25.51    5.06
   1 -12  -1  621.06   37.44
  -1 -12   1  728.90   37.88
   1  12  -1  747.78   39.91
  -1  12   1  674.35   36.64
  -1  12   1  648.06   35.48
   0 -12   1   42.72    6.15
   0 -12   1   51.93    5.15
  -1 -12  -1  735.20   40.23
  -1 -12  -1  756.97   40.48
  -1  12  -1  744.40   39.52
   1  12   1  744.83   38.47
  -1 -12  -1  712.36   39.37
   1 -12   1  702.60   39.32
  -2 -12  -1   19.09    3.87
   2 -12   1   15.56    3.88
  -2  12  -1   12.03    2.33
   2  12   1   16.24    1.93
  -2  12  -1   23.03    4.72
  -2  12  -1   17.99    2.65
   2 -12   1   13.97    2.78
  -2 -12  -1   10.78    2.69
  -3 -12  -1   94.68    8.06
  -3 -12  -1   98.93    9.13
  -3  12  -1   90.48    5.44
  -3 -12  -1   91.68    5.64
  -3  12  -1   98.16    6.88
  -3 -12  -1   81.70    7.70
  -3 -12  -1   91.22    8.12
  -3  12  -1   93.81    6.56
   3 -12   1  107.95    9.66
  -3 -12  -1   94.42    5.66
  -3  12  -1   94.05    7.55
  -3  12  -1   90.59    7.48
   4 -12   1  161.57   13.63
  -4 -12  -1  158.53    8.86
  -4  12  -1  160.72   11.59
  -4  12  -1  151.62    8.49
  -4 -12  -1  145.45    8.80
  -4 -12  -1  142.89   11.00
  -4  12  -1  162.96   10.39
  -4 -12  -1  140.49    8.77
  -4 -12  -1  140.22   11.85
  -4 -12  -1  146.97    9.57
  -4  12  -1  158.45   10.80
  -4 -12  -1  150.19   10.25
  -4 -12  -1  139.96   11.90
  -4  12  -1  153.28   11.28
  -4  12  -1  135.99   13.00
  -5  12  -1   13.37    2.82
  -5 -12  -1   15.66    3.27
  -5  12  -1   13.99    3.25
  -5  12  -1   11.61    3.08
  -5  12  -1    3.54    3.75
  -5  12  -1   14.23    3.39
  -5 -12  -1   12.20    3.75
  -5 -12  -1   10.77    1.96
   5 -12   1    7.88    3.99
  -5 -12  -1   12.22    2.20
  -5  12  -1   13.95    1.79
  -5 -12  -1   15.72    2.30
  -5  12  -1   13.43    3.77
  -5  12  -1   11.20    3.42
  -5  12  -1   15.82    1.97
  -5 -12  -1   19.08    3.18
  -5 -12  -1   14.41    2.24
  -5 -12  -1   12.06    1.95
  -5 -12  -1   20.28    4.23
  -5 -12  -1   14.97    2.24
  -5 -12  -1    8.15    2.77
  -5  12  -1   13.65    2.89
  -5  12  -1   11.19    3.19
  -6  12  -1   88.44    7.34
  -6  12  -1   82.04   11.43
  -6  12  -1  108.28    7.71
  -6  12  -1   90.21    9.12
  -6 -12  -1   92.76    6.39
   6 -12   1   97.12   12.15
  -6  12  -1   96.57    5.94
  -6 -12  -1   89.95    6.42
  -6  12  -1   82.78    7.18
  -6 -12  -1   91.46    8.13
  -6 -12  -1   82.27    7.30
  -6  12  -1   81.71    8.14
  -6  12  -1   88.03    8.54
  -6  12  -1   94.16    6.17
  -6  12  -1   86.63    8.06
  -6 -12  -1  106.77    9.14
  -6 -12  -1   84.89    6.37
  -6 -12  -1   71.33    9.20
  -6 -12  -1   79.21    5.88
  -6  12  -1   96.62    7.50
  -6  12  -1  102.49    8.38
  -6 -12  -1   88.86    6.45
  -6 -12  -1   75.86    7.38
  -7 -12  -1   31.38    4.61
  -7 -12  -1   41.50    3.70
  -7  12  -1   32.75    4.90
  -7  12  -1   37.44    4.69
  -7  12  -1   41.78    3.28
  -7 -12  -1   33.59    4.45
  -7 -12  -1   31.65    3.44
  -7  12  -1   37.59    5.12
  -7  12  -1   39.77    4.09
  -7  12  -1   38.73    4.58
  -8 -12  -1   10.03    2.47
  -8 -12  -1   12.36    2.79
  -8 -12  -1   15.82    2.04
  -8  12  -1   12.80    2.80
  -8 -12  -1   14.00    2.03
  -8  12  -1   13.23    2.94
  -8  13   1    7.27    2.70
  -8 -13   1   15.23    1.98
  -8  13   1   12.88    3.57
  -8 -13   1   13.40    1.98
  -8 -13   1   16.98    2.01
  -8  13   1   17.95    2.83
  -7 -13   1    1.45    1.55
  -7  13   1    1.90    2.40
  -7  13   1   -0.17    0.86
  -7 -13   1    0.27    1.52
  -7 -13   1    2.73    2.42
  -7  13   1    0.41    2.76
  -7 -13   1    0.69    1.40
  -7  13   1    0.55    2.84
  -7 -13   1    3.79    2.65
  -7 -13   1   -0.26    1.61
  -7  13   1   -0.41    2.52
  -7 -13   1    1.88    1.49
  -7  13   1    1.11    1.87
  -6  13   1    6.15    2.50
  -6  13   1    4.61    2.13
  -6  13   1    4.29    3.39
  -6 -13   1    6.71    3.18
  -6 -13   1    3.62    1.63
  -6  13   1    3.77    1.33
  -6 -13   1    6.17    1.91
  -6 -13   1    7.59    3.58
  -6 -13   1    6.09    2.69
  -6 -13   1    2.37    2.33
  -6  13   1    6.07    1.93
  -6  13   1    4.85    3.88
  -6  13   1   11.90    3.68
  -6  13   1    3.59    1.61
  -6 -13   1    6.10    1.98
  -6  13   1    1.05    3.19
  -6 -13   1    2.00    2.54
  -6 -13   1    7.88    2.02
  -6  13   1    4.65    2.51
  -6 -13   1    5.45    1.88
  -5  13   1   50.30    6.09
  -5  13   1   41.54    7.62
  -5  13   1   47.86    4.74
  -5 -13   1   53.97    7.23
  -5 -13   1   46.04    4.00
   5  13  -1   34.96    7.25
  -5 -13   1   53.59    4.19
  -5  13   1   46.12    3.94
  -5  13   1   52.37    3.66
  -5 -13   1   36.46    5.12
  -5 -13   1   38.96    4.11
  -5 -13   1   48.27    4.87
  -5 -13   1   49.82    4.91
  -5 -13   1   48.68    4.64
  -5  13   1   51.56    6.29
  -5  13   1   47.17    5.66
  -5 -13   1   52.79    6.78
  -5 -13   1   50.26    4.14
  -5  13   1   44.49    5.77
  -5  13   1   50.86    4.00
  -5 -13   1   44.65    4.30
  -5  13   1   45.39    4.71
  -5 -13   1   56.42    4.30
  -4  13   1   45.78    5.15
  -4  13   1   42.15    6.94
  -4  13   1   44.07    4.04
   4  13  -1   37.57    7.00
  -4  13   1   43.09    5.29
   4 -13  -1   48.60    7.21
  -4 -13   1   41.48    3.43
  -4  13   1   44.60    3.11
  -4 -13   1   38.29    3.34
  -4  13   1   42.13    3.37
  -4 -13   1   49.93    6.21
  -4  13   1   39.22    5.00
  -4 -13   1   40.83    5.67
  -4  13   1   41.92    3.35
  -4 -13   1   40.93    3.48
  -4  13   1   42.59    4.00
  -4 -13   1   46.72    3.62
   3  13  -1  166.91   14.21
  -3  13   1  185.64   12.08
  -3 -13   1  179.36    9.82
  -3 -13   1  169.29   12.47
  -3 -13   1  170.04   13.32
  -3 -13   1  160.47   12.40
  -3 -13   1  172.07    9.74
  -3  13   1  182.32    9.59
  -3 -13   1  156.82   12.56
  -3  13   1  157.15   11.57
  -3  13   1  176.79   13.90
  -2 -13   1  181.43   12.10
  -2 -13   1  169.80   12.78
  -2  13   1  177.80   10.32
  -2 -13   1  184.36   12.11
  -2  13   1  184.46    9.60
  -2 -13   1  174.44    9.75
  -2  13   1  180.13   11.65
   2 -13  -1  170.57   13.88
  -2 -13   1  175.60    9.76
  -2 -13   1  158.42   12.00
  -2  13   1  177.65   11.65
   2  13  -1  179.86   14.28
   1 -13  -1  128.14   10.58
  -1  13   1  150.47    9.90
  -1 -13   1  136.69   10.61
   1  13  -1  129.97   11.83
  -1 -13   1  122.27    8.83
  -1  13   1  135.83    8.76
  -1 -13   1  121.34    9.31
   0 -13  -1   43.46    5.60
   0 -13   1   40.95    6.35
   1  13   1    3.26    1.72
   1 -13   1    0.77    2.11
   2 -13   1   14.67    3.19
  -2  13  -1   15.23    2.54
  -2 -13  -1   12.88    2.77
  -2  13  -1   12.83    1.40
  -2 -13  -1   16.66    1.70
   2 -13   1   18.64    4.28
  -2  13  -1   16.96    4.94
  -2  13  -1   13.67    2.65
  -2  13  -1   16.52    2.82
  -3 -13  -1   86.98    5.25
  -3 -13  -1   82.28    5.20
  -3  13  -1   86.84    5.06
  -3 -13  -1   67.44    7.16
  -3 -13  -1   77.47    7.62
  -3 -13  -1   69.55    7.46
  -3  13  -1   84.11    7.14
  -4  13  -1   12.64    2.92
  -4  13  -1    7.61    3.50
  -4  13  -1   12.40    2.33
  -4 -13  -1   11.60    2.50
   4 -13   1    8.95    4.01
  -4  13  -1   12.01    2.95
  -4 -13  -1   13.02    1.86
  -4  13  -1   13.87    1.59
  -4 -13  -1   13.18    1.88
  -4 -13  -1   11.32    2.78
  -4  13  -1   10.32    2.90
  -4 -13  -1   11.63    1.90
  -4 -13  -1   12.37    3.40
  -4 -13  -1    9.65    2.48
  -4 -13  -1   13.30    3.16
  -4 -13  -1   12.69    1.90
  -4 -13  -1   10.78    3.18
  -4  13  -1   11.67    3.28
  -4 -13  -1   11.89    1.85
  -4  13  -1   12.10    2.29
  -5  13  -1   53.86    5.27
  -5  13  -1   52.72    6.42
  -5  13  -1   41.65    7.88
  -5  13  -1   56.55    5.19
  -5 -13  -1   56.24    4.32
   5 -13   1   58.76    8.76
  -5 -13  -1   58.31    4.45
  -5  13  -1   56.60    3.95
  -5 -13  -1   47.71    4.18
  -5  13  -1   67.09    6.05
  -5  13  -1   51.82    3.96
  -5 -13  -1   47.05    4.99
  -5  13  -1   55.15    6.38
  -5  13  -1   59.51    5.72
  -5 -13  -1   47.50    4.09
  -5 -13  -1   54.45    4.47
  -5 -13  -1   36.74    6.39
  -5  13  -1   58.14    5.20
  -5 -13  -1   55.05    4.50
  -5 -13  -1   58.75    5.48
  -5  13  -1   55.15    5.67
  -6  13  -1   -1.55    2.01
  -6  13  -1    1.62    1.62
  -6 -13  -1    0.98    3.26
  -6  13  -1   -0.79    2.15
  -6  13  -1    0.77    2.15
  -6  13  -1    1.45    3.89
  -6 -13  -1   -1.07    1.91
  -6 -13  -1   -0.49    1.28
   6 -13   1   -1.40    3.30
  -6  13  -1    0.72    0.93
  -6 -13  -1   -0.51    1.37
  -6  13  -1    4.54    3.11
  -6  13  -1    0.19    1.40
  -6 -13  -1    4.35    2.73
  -6  13  -1   -1.10    2.67
  -6 -13  -1    0.21    1.12
  -6 -13  -1    1.98    2.17
  -6 -13  -1   -1.27    1.26
  -6 -13  -1   -3.64    3.41
  -6  13  -1    2.61    3.34
  -6  13  -1   -0.39    2.23
  -6 -13  -1   -0.40    2.68
  -6  13  -1   -1.36    2.55
  -6 -13  -1    1.03    1.54
  -7  13  -1    4.71    2.94
  -7 -13  -1    4.08    2.79
  -7  13  -1   -0.38    2.39
  -7 -13  -1    3.35    1.57
  -7 -13  -1    4.14    1.66
  -7  13  -1    2.65    1.11
  -7 -13  -1    0.32    2.53
  -7 -13  -1    1.44    3.31
  -7  13  -1    0.91    2.88
  -7 -13  -1    3.96    1.67
  -7  13  -1    4.66    2.32
  -7  13  -1    5.56    2.33
  -8  13  -1    2.32    2.30
  -8 -13  -1    0.70    1.33
  -8 -13  -1    2.85    2.00
  -8 -13  -1    1.81    2.22
  -8 -13  -1    1.35    1.28
  -8  13  -1    1.12    2.20
  -8  13  -1    0.28    2.00
  -8 -14   1   -0.34    1.12
  -8  14   1   -0.61    2.14
  -8  14   1   -0.23    2.05
  -8  14   1   -0.68    2.25
  -8 -14   1    1.30    1.20
  -8 -14   1    0.84    1.21
  -8  14   1    1.47    1.95
  -7  14   1   20.32    3.65
  -7 -14   1   22.90    2.83
  -7  14   1   22.73    2.25
  -7 -14   1   16.97    2.65
  -7  14   1   18.37    4.19
  -7 -14   1   17.82    2.40
  -7 -14   1   21.75    3.57
  -7 -14   1   22.39    2.88
  -7  14   1   15.63    3.70
  -7 -14   1   19.08    2.67
  -7  14   1   25.20    3.57
  -6  14   1   12.93    3.06
  -6  14   1   13.14    4.59
  -6  14   1   18.84    4.11
  -6 -14   1   12.63    4.18
  -6 -14   1   17.26    2.58
  -6  14   1   15.02    1.93
  -6 -14   1   13.49    2.40
  -6 -14   1   14.59    3.75
  -6  14   1   17.11    4.38
  -6  14   1   15.11    2.44
  -6 -14   1   16.59    3.25
  -6 -14   1   17.66    3.32
  -6  14   1   21.65    4.15
  -6 -14   1   16.44    4.18
  -6 -14   1   14.57    2.55
  -6  14   1   10.93    4.05
  -6 -14   1   12.25    2.44
  -6 -14   1   15.78    2.52
  -6  14   1   13.00    3.01
  -5  14   1   28.99    3.57
  -5  14   1   32.76    7.11
  -5 -14   1   25.97    5.20
  -5 -14   1   28.95    2.89
   5  14  -1   15.05    5.00
  -5  14   1   23.07    2.35
  -5  14   1   24.24    2.71
  -5 -14   1   26.99    2.90
  -5 -14   1   20.89    4.16
  -5 -14   1   25.25    3.49
  -5 -14   1   21.98    2.98
  -5  14   1   29.57    4.93
  -5  14   1   18.75    3.77
  -5 -14   1   21.47    3.50
  -5 -14   1   22.76    5.14
  -5 -14   1   26.51    3.25
  -5 -14   1   25.65    2.97
  -5  14   1   18.61    4.56
  -5  14   1   21.31    2.58
  -5 -14   1   23.05    2.88
  -5  14   1   25.26    3.52
  -4  14   1   13.86    3.17
  -4  14   1   10.98    4.20
  -4  14   1   11.88    2.34
  -4 -14   1    8.87    3.35
   4  14  -1   10.05    4.40
   4 -14  -1   13.18    4.78
  -4  14   1   19.57    3.45
  -4 -14   1   13.40    1.93
  -4  14   1   15.93    1.67
  -4  14   1   17.75    2.02
  -4 -14   1   10.48    3.28
  -4  14   1   16.75    3.27
  -4  14   1   12.47    1.78
  -4 -14   1   11.82    1.99
  -4 -14   1    9.03    3.34
  -4 -14   1   14.04    2.13
  -4  14   1   18.15    2.54
  -3  14   1    1.35    1.48
   3  14  -1   -0.87    3.59
  -3 -14   1    2.89    1.12
   3 -14  -1    3.64    4.30
  -3 -14   1    7.45    3.12
  -3 -14   1    3.37    2.34
  -3 -14   1    2.54    1.07
  -3 -14   1    2.85    2.43
  -3  14   1    4.18    0.98
  -3 -14   1    2.45    2.00
  -3  14   1    3.07    2.95
  -3  14   1    3.08    1.70
  -2  14   1   17.99    1.62
  -2 -14   1   16.81    3.68
  -2  14   1   16.80    1.99
  -2 -14   1   16.03    1.80
   2 -14  -1   17.71    5.19
  -2 -14   1   19.05    1.87
  -2  14   1   11.71    2.47
   2  14  -1   23.33    5.47
  -2 -14   1   20.64    4.05
  -2  14   1   14.38    2.74
  -2 -14   1   17.42    3.58
  -2 -14   1   14.76    3.69
   0 -14   1  166.46   12.91
   0 -14  -1  157.49   11.95
   0 -14   1  152.59   11.16
  -1  14  -1  154.93   10.77
  -1 -14  -1  157.93   11.83
  -1  14  -1  133.05   12.86
   1  14   1  144.56    9.59
  -1 -14  -1  137.58   10.45
  -2 -14  -1   71.02    4.60
  -2  14  -1   77.94    4.56
  -2  14  -1   71.65    6.40
  -2 -14  -1   67.52    4.58
  -2  14  -1   93.95    9.33
  -2  14  -1   80.83    6.68
  -2  14  -1   73.63    5.54
   2 -14   1   79.54    6.94
  -3 -14  -1   46.29    3.42
  -3  14  -1   48.23    3.28
  -3 -14  -1   47.58    5.58
  -3 -14  -1   40.76    5.38
  -3  14  -1   43.51    4.95
  -3 -14  -1   46.99    3.42
  -3  14  -1   50.85    5.30
  -4  14  -1    1.75    1.76
  -4  14  -1    4.82    1.76
  -4 -14  -1    3.38    2.06
  -4  14  -1    3.01    2.88
  -4  14  -1    6.05    2.19
  -4 -14  -1    3.85    1.32
   4 -14   1    1.89    3.31
  -4  14  -1    2.47    0.84
  -4 -14  -1    3.52    1.28
  -4 -14  -1    3.09    1.48
  -4 -14  -1    3.61    2.45
  -4 -14  -1    3.04    1.80
  -4  14  -1    2.75    2.15
  -4 -14  -1    1.42    1.90
  -4 -14  -1    6.09    2.84
  -4 -14  -1    3.99    1.36
  -4  14  -1    2.27    2.37
  -4 -14  -1    6.39    2.79
  -4 -14  -1    1.89    1.15
  -4  14  -1    2.49    1.64
  -5  14  -1    0.35    1.79
  -5  14  -1    5.10    3.81
  -5  14  -1    0.72    1.59
  -5  14  -1   -1.55    1.90
   5 -14   1    1.23    4.43
  -5 -14  -1    0.65    1.32
  -5 -14  -1    0.44    1.33
  -5  14  -1    0.99    0.86
  -5 -14  -1    3.70    2.89
  -5  14  -1    2.33    2.37
  -5 -14  -1    0.21    1.25
  -5 -14  -1    0.34    2.40
  -5  14  -1    0.48    2.99
  -5  14  -1   -0.35    2.37
  -5 -14  -1   -0.91    1.16
  -5  14  -1   -0.52    2.40
  -5 -14  -1    0.48    3.55
  -5 -14  -1    0.52    3.29
  -5 -14  -1    2.68    1.48
  -5 -14  -1   -0.87    0.99
  -5 -14  -1    0.49    1.55
  -5  14  -1   -0.35    1.98
  -5 -14  -1   -0.35    2.14
  -6  14  -1    5.53    2.47
  -6  14  -1    2.49    2.37
  -6  14  -1    8.51    2.86
  -6  14  -1    5.14    2.58
  -6  14  -1    8.91    4.42
  -6 -14  -1   10.21    3.90
  -6 -14  -1    5.46    3.11
  -6 -14  -1    4.52    1.87
   6 -14   1    2.88    4.65
  -6  14  -1    5.36    1.33
  -6 -14  -1    6.80    2.01
  -6  14  -1    6.40    3.75
  -6 -14  -1    7.31    3.03
  -6 -14  -1    7.47    1.66
  -6 -14  -1    7.52    2.04
  -6 -14  -1    6.57    4.04
  -6 -14  -1    4.05    2.74
  -6 -14  -1    6.83    1.80
  -6  14  -1    6.37    2.66
  -6 -14  -1    5.18    2.91
  -6  14  -1    7.25    3.00
  -7  14  -1    6.11    2.67
  -7  14  -1    3.05    2.50
  -7 -14  -1    3.37    1.72
  -7 -14  -1    2.87    1.82
  -7  14  -1    1.96    1.09
  -7 -14  -1    2.87    2.58
  -7 -14  -1    2.82    3.01
  -7 -14  -1    4.22    1.69
  -7  14  -1    2.76    3.56
  -7  14  -1    2.21    2.01
  -7  14  -1    6.71    2.66
  -8  14  -1   10.85    2.71
  -8 -14  -1    7.68    1.64
  -8 -14  -1   12.42    2.49
  -8 -14  -1    3.94    2.28
  -8 -14  -1    6.05    1.50
  -8  14  -1    6.15    2.46
  -8  14  -1    7.73    2.39
  -8  15   1    1.51    2.30
  -8 -15   1    3.46    1.34
  -8  15   1   -0.30    2.10
  -8 -15   1    2.14    1.25
  -8 -15   1    0.95    1.12
  -8  15   1   -0.59    1.88
  -7 -15   1    2.68    1.71
  -7  15   1    3.88    2.44
  -7  15   1    2.08    0.97
  -7 -15   1    3.29    1.75
  -7 -15   1    2.06    2.04
  -7 -15   1    3.64    1.52
  -7  15   1    6.17    2.54
  -7 -15   1    5.34    2.60
  -7  15   1    1.07    3.28
  -7 -15   1    3.13    1.71
  -7  15   1    3.02    2.67
  -7 -15   1    1.41    1.57
  -7  15   1    1.90    2.21
  -6  15   1    4.03    2.80
  -6  15   1    4.49    4.02
  -6  15   1    1.20    2.27
  -6 -15   1    2.35    2.98
  -6 -15   1    5.44    1.91
  -6 -15   1    4.51    1.70
  -6  15   1    2.32    1.10
  -6  15   1    2.99    2.72
  -6 -15   1    1.08    2.14
  -6 -15   1   -0.65    2.34
  -6  15   1    1.84    3.33
  -6 -15   1    1.87    1.69
  -6 -15   1    3.95    2.04
  -6 -15   1   -3.16    1.64
  -6  15   1    2.83    3.23
  -6 -15   1    3.28    1.86
  -6  15   1    5.24    2.87
  -5  15   1    0.36    1.81
  -5  15   1    2.61    3.72
  -5  15   1    0.71    1.91
  -5 -15   1    2.01    2.72
   5  15  -1   -1.19    2.82
  -5 -15   1    0.24    1.34
  -5  15   1    1.13    1.01
  -5 -15   1    1.45    1.59
  -5 -15   1    0.90    2.58
  -5  15   1   -0.40    2.32
  -5 -15   1    4.15    2.14
  -5 -15   1    0.30    2.11
  -5  15   1    1.80    1.53
  -5  15   1    0.57    2.99
  -5 -15   1   -0.95    2.10
  -5 -15   1   -1.16    1.29
  -5 -15   1    1.26    1.61
  -5  15   1   -0.57    3.07
  -5  15   1    4.63    2.33
  -5 -15   1   -0.26    1.43
  -4  15   1   24.36    4.05
  -4  15   1   33.35    3.57
  -4  15   1   28.17    6.02
  -4  15   1   27.70    4.29
   4  15  -1   23.18    5.89
   4 -15  -1   22.44    6.06
  -4 -15   1   33.60    3.05
  -4  15   1   31.90    2.59
  -4 -15   1   32.88    2.98
  -4  15   1   31.76    2.88
  -4 -15   1   36.11    5.58
  -4  15   1   34.87    3.81
  -4  15   1   29.04    4.58
  -4  15   1   30.61    2.85
  -4 -15   1   28.99    3.02
  -4 -15   1   31.70    3.10
  -4  15   1   27.19    3.37
  -3 -15   1    6.67    2.67
  -3 -15   1    8.48    3.16
  -3  15   1   11.60    2.56
   3  15  -1    1.87    3.51
  -3 -15   1    8.22    1.53
   3 -15  -1    9.37    4.79
  -3 -15   1   12.53    3.14
  -3  15   1   13.09    3.73
  -3  15   1   10.90    2.43
  -3 -15   1   10.02    1.62
  -3 -15   1    9.23    2.98
  -3  15   1    9.35    1.29
  -2 -15   1   26.09    2.32
   2 -15  -1   33.43    6.65
  -2 -15   1   27.80    4.48
   2  15  -1   31.80    6.72
  -2  15   1   32.46    3.97
  -2  15   1   22.20    2.43
  -2  15   1   26.49    2.14
  -2 -15   1   26.19    4.14
  -2 -15   1   27.89    2.36
  -1  15   1   98.01    8.28
   1  15  -1   73.80    9.66
  -1 -15   1   93.66    8.39
   1 -15  -1   93.83    8.59
  -1  15   1   77.94    6.65
  -1 -15   1   91.12    7.73
  -1 -15   1   82.70    7.08
   0 -15   1   -0.49    2.34
   0 -15  -1    0.57    3.22
   0  15  -1    2.68    4.37
   0 -15   1    4.17    4.13
   1 -15   1   42.73    5.44
   1  15   1   40.90    4.41
   2 -15   1   17.68    4.39
  -2 -15  -1   14.47    1.72
  -2  15  -1   14.42    3.14
  -2  15  -1   16.50    3.06
  -2  15  -1   12.35    2.55
  -2 -15  -1   14.60    3.14
   2 -15   1   19.36    3.48
  -2  15  -1   16.62    1.62
  -2 -15  -1   14.00    3.21
  -2 -15  -1   12.97    1.69
  -3  15  -1    0.58    2.15
  -3 -15  -1    0.63    2.26
  -3 -15  -1   -0.58    1.57
  -3  15  -1   -0.51    1.13
  -3 -15  -1    3.70    1.20
   3 -15   1    4.67    3.38
  -3 -15  -1    1.02    0.96
  -3  15  -1    1.12    0.85
  -3 -15  -1    6.42    2.59
  -3 -15  -1    1.98    2.07
  -3  15  -1   -0.83    2.26
  -3  15  -1    0.50    1.28
  -4  15  -1   43.81    5.52
  -4  15  -1   40.23    7.12
  -4  15  -1   43.90    4.18
  -4 -15  -1   36.16    5.60
  -4 -15  -1   37.25    3.54
  -4  15  -1   45.38    4.78
  -4 -15  -1   35.31    5.16
  -4 -15  -1   40.77    3.45
  -4  15  -1   45.95    5.56
   4 -15   1   40.94    7.05
  -4  15  -1   38.86    3.13
  -4 -15  -1   41.63    3.44
  -4 -15  -1   41.15    4.47
  -4 -15  -1   31.54    3.94
  -4 -15  -1   34.47    5.50
  -4  15  -1   43.11    5.20
  -4 -15  -1   39.69    3.61
  -4  15  -1   40.13    3.96
  -4 -15  -1   42.08    3.61
  -5  15  -1   -0.75    1.66
  -5  15  -1    1.83    2.05
  -5  15  -1   -1.33    3.16
  -5  15  -1   -0.81    2.10
   5 -15   1    2.58    4.02
  -5 -15  -1    0.22    1.20
  -5  15  -1   -0.17    0.82
  -5 -15  -1    2.08    1.42
  -5 -15  -1    0.96    2.74
  -5 -15  -1    1.07    1.61
  -5  15  -1   -0.76    2.00
  -5 -15  -1   -0.69    2.08
  -5  15  -1   -0.47    2.72
  -5 -15  -1    0.95    1.48
  -5 -15  -1    0.69    1.25
  -5  15  -1    0.54    3.05
  -5 -15  -1    2.93    3.65
  -5 -15  -1    1.51    1.51
  -5 -15  -1    2.28    1.61
  -5  15  -1    1.08    2.11
  -5 -15  -1   -1.05    2.11
  -6 -15  -1   13.75    4.27
  -6  15  -1   24.69    4.55
  -6  15  -1   15.57    3.38
  -6  15  -1   10.82    2.90
  -6  15  -1   13.77    3.19
  -6  15  -1   13.73    5.49
  -6 -15  -1   12.32    4.05
   6 -15   1    8.91    5.65
  -6  15  -1   12.31    1.83
  -6 -15  -1   11.79    2.48
  -6  15  -1    7.69    3.41
  -6 -15  -1    9.90    3.11
  -6 -15  -1   15.59    4.30
  -6 -15  -1   10.60    2.21
  -6 -15  -1   18.30    4.72
  -6 -15  -1   12.88    2.05
  -6 -15  -1   12.99    2.36
  -6  15  -1   15.48    3.51
  -6  15  -1   20.76    3.47
  -6 -15  -1    9.38    3.12
  -7  15  -1   -0.65    2.03
  -7 -15  -1   -0.49    1.45
  -7  15  -1    1.53    2.50
  -7 -15  -1   -0.26    1.46
  -7  15  -1    0.18    0.91
  -7 -15  -1    2.21    2.67
  -7 -15  -1    1.37    2.93
  -7 -15  -1   -0.24    1.19
  -7  15  -1   -2.32    2.75
  -7  15  -1    0.37    2.09
  -7  15  -1    4.47    2.43
  -8 -15  -1   -0.34    1.03
  -8  15  -1    1.40    2.17
  -8 -15  -1    0.17    1.14
  -8  15  -1    0.28    2.10
  -8  15  -1    1.08    2.11
  -8 -15  -1    0.40    1.83
  -8  16   1    4.67    2.43
  -8 -16   1    3.83    1.44
  -8  16   1    5.47    2.29
  -8 -16   1    4.28    1.46
  -8 -16   1    7.70    1.47
  -8  16   1    4.84    2.31
  -7  16   1   14.12    3.20
  -7 -16   1   10.20    2.10
  -7  16   1   12.98    1.73
  -7 -16   1    9.24    2.14
  -7  16   1    7.14    2.67
  -7 -16   1    9.85    1.84
  -7  16   1   10.41    3.77
  -7 -16   1    8.90    2.74
  -7 -16   1   10.17    2.15
  -7  16   1    2.19    2.79
  -7 -16   1   11.74    2.21
  -7  16   1    9.24    2.81
  -6  16   1   15.39    6.19
  -6 -16   1   23.89    5.76
  -6 -16   1   39.93    3.77
  -6 -16   1   32.98    3.62
  -6  16   1   31.52    2.88
  -6  16   1   28.56    4.22
  -6  16   1   37.43    5.74
  -6 -16   1   24.65    3.39
  -6 -16   1   30.78    4.06
  -6 -16   1   32.67    4.07
  -6  16   1   33.65    5.57
  -6 -16   1   36.52    3.68
  -6 -16   1   30.76    3.81
  -6  16   1   25.59    4.06
  -6 -16   1   33.23    3.67
  -5  16   1   65.58    6.07
  -5  16   1   61.39    7.38
  -5  16   1   66.46    9.92
  -5 -16   1   66.24    8.69
   5  16  -1   75.15   10.10
  -5 -16   1   69.54    5.35
  -5  16   1   65.43    4.73
  -5  16   1   71.49    5.32
  -5 -16   1   77.26    5.56
  -5 -16   1   56.80    6.54
  -5 -16   1   78.07    6.12
  -5  16   1   66.18    6.20
  -5 -16   1   72.29    5.90
  -5  16   1   59.11    7.25
  -5  16   1   54.75    7.17
  -5 -16   1   74.22    5.55
  -5 -16   1   74.66    8.82
  -5  16   1   63.58    5.98
  -5 -16   1   79.06    5.71
  -4  16   1  157.44   10.19
  -4  16   1  151.83   11.96
  -4  16   1  155.08   14.75
  -4 -16   1  160.08   13.38
  -4 -16   1  156.12    9.46
   4  16  -1  143.25   14.52
   4 -16  -1  139.29   14.43
  -4  16   1  163.56   12.33
  -4 -16   1  163.15    9.50
  -4  16   1  150.46    9.32
  -4  16   1  162.50    8.99
  -4 -16   1  150.28   10.90
  -4 -16   1  162.26    9.78
  -4  16   1  146.61   10.04
  -4  16   1  149.96   11.40
  -4 -16   1  158.70   13.45
  -4 -16   1  152.64    9.57
  -4  16   1  151.67   10.10
  -4 -16   1  158.02    9.67
  -3 -16   1  275.77   18.36
  -3 -16   1  277.86   14.66
   3  16  -1  263.70   20.40
  -3  16   1  257.10   17.12
  -3 -16   1  256.16   18.47
  -3  16   1  245.50   16.95
  -3 -16   1  245.77   17.86
  -3  16   1  272.45   14.34
  -3 -16   1  259.41   14.57
  -2 -16   1  294.34   15.76
   2 -16  -1  337.00   21.26
  -2  16   1  294.08   18.33
   2  16  -1  288.53   22.02
  -2 -16   1  291.40   19.61
  -2 -16   1  286.79   18.77
  -2 -16   1  306.99   19.76
  -2  16   1  289.19   18.26
  -2 -16   1  250.69   18.55
  -2 -16   1  279.91   15.65
  -2  16   1  302.75   15.56
   1  16  -1  317.88   22.31
  -1  16   1  357.78   19.76
   1 -16  -1  284.36   19.28
  -1 -16   1  300.79   19.32
  -1 -16   1  294.25   15.83
  -1 -16   1  290.69   18.61
  -1 -16   1  265.76   17.68
  -1  16   1  287.85   17.59
   0 -16   1  196.24   14.63
   0 -16  -1  243.93   15.91
   0  16  -1  212.51   17.44
   1 -16   1   86.27    7.98
   1  16   1   94.93    7.38
   2 -16   1  161.50   13.90
  -2 -16  -1  174.87    9.99
  -2  16  -1  174.04   12.44
  -2  16  -1  178.58   12.66
  -2  16  -1  165.66   10.76
   2 -16   1  189.67   12.79
  -2 -16  -1  161.14   12.69
  -2  16  -1  184.30    9.89
  -2 -16  -1  179.82   10.00
  -3 -16  -1   25.97    4.30
  -3 -16  -1   15.94    4.34
  -3  16  -1   22.56    3.99
   3 -16   1   19.23    5.53
  -3 -16  -1   19.22    2.22
  -3 -16  -1   21.32    4.36
  -3 -16  -1   25.55    2.37
  -3  16  -1   23.79    2.19
  -3 -16  -1   20.70    4.34
  -3  16  -1   31.25    5.99
  -3  16  -1   23.39    3.89
  -4  16  -1   88.54   10.79
  -4  16  -1   88.32    6.70
  -4  16  -1   85.41    8.39
  -4 -16  -1   78.90    8.44
  -4 -16  -1   93.92    9.54
  -4  16  -1   82.03    6.91
  -4 -16  -1   89.65    6.18
   4 -16   1   85.86   10.49
  -4 -16  -1   95.09    6.06
  -4  16  -1   97.09    8.88
  -4  16  -1   95.24    5.69
  -4 -16  -1   87.41    5.92
  -4 -16  -1   92.00    7.19
  -4  16  -1   84.11    7.81
  -4 -16  -1   78.47    6.58
  -4 -16  -1   81.33    6.06
  -4 -16  -1   77.87    9.32
  -4  16  -1   88.90    6.71
  -4 -16  -1   83.43    6.08
  -4 -16  -1   83.37    6.37
  -5  16  -1   10.26    2.72
  -5  16  -1   10.24    3.21
  -5  16  -1   11.07    5.30
  -5  16  -1    8.67    3.20
  -5 -16  -1    3.01    3.28
  -5 -16  -1    8.32    2.02
  -5 -16  -1    7.02    1.86
   5 -16   1    8.08    5.16
  -5  16  -1    8.19    1.52
  -5 -16  -1    8.16    2.01
  -5  16  -1    6.85    3.27
  -5 -16  -1    2.79    2.87
  -5  16  -1    6.68    3.50
  -5 -16  -1    6.71    1.72
  -5 -16  -1    6.89    4.20
  -5 -16  -1    7.09    2.03
  -5 -16  -1    8.90    3.58
  -5 -16  -1    8.01    2.58
  -5 -16  -1   10.64    2.14
  -5  16  -1    6.39    2.49
  -6  16  -1   17.35    3.60
  -6  16  -1   10.96    2.80
  -6  16  -1   16.61    3.96
  -6  16  -1   19.44    3.52
  -6  16  -1   14.07    5.62
  -6 -16  -1    8.04    3.47
   6 -16   1   21.37    6.55
  -6 -16  -1   15.83    2.49
  -6  16  -1    9.54    1.78
  -6 -16  -1   17.32    2.76
  -6 -16  -1   17.08    4.51
  -6  16  -1   13.75    3.78
  -6 -16  -1   13.57    3.33
  -6 -16  -1   12.07    2.13
  -6 -16  -1   18.18    2.60
  -6 -16  -1   12.80    4.10
  -6 -16  -1   12.12    4.64
  -6 -16  -1   14.97    2.64
  -6  16  -1   14.98    3.37
  -6 -16  -1   15.67    3.42
  -6  16  -1   12.66    3.09
  -7  16  -1    2.69    2.72
  -7 -16  -1    2.70    1.68
  -7 -16  -1    3.69    1.66
  -7  16  -1    3.94    1.20
  -7 -16  -1    5.91    2.67
  -7 -16  -1    2.23    2.83
  -7 -16  -1    4.55    1.62
  -7  16  -1    7.88    3.39
  -7  16  -1    3.22    2.23
  -7  16  -1    3.01    2.58
  -8  16  -1    0.82    2.04
  -8 -16  -1   -0.17    1.20
  -8 -16  -1    0.49    1.23
  -8  16  -1    1.36    2.22
  -8  16  -1    0.26    1.79
  -8 -16  -1    1.43    1.75
  -8  17   1    9.05    2.35
  -8 -17   1   16.14    1.94
  -8  17   1   14.39    2.59
  -8 -17   1   12.58    1.79
  -8  17   1   14.78    2.63
  -7  17   1    3.51    2.61
  -7 -17   1    8.48    1.96
  -7  17   1    7.82    1.49
  -7 -17   1    5.41    1.75
  -7 -17   1    5.00    1.68
  -7  17   1    6.57    3.05
  -7  17   1    4.11    2.26
  -7 -17   1    7.58    2.40
  -7 -17   1    5.17    1.76
  -7 -17   1    6.81    1.96
  -7  17   1    3.55    2.94
  -7 -17   1    9.17    2.09
  -7  17   1    3.58    2.80
  -6  17   1   18.20    3.36
  -6  17   1   14.30    5.71
  -6  17   1   14.54    3.80
  -6 -17   1   12.19    4.13
  -6 -17   1   18.81    2.87
  -6  17   1   12.54    1.91
  -6 -17   1   10.44    2.31
  -6 -17   1   13.37    2.77
  -6  17   1   14.83    3.13
  -6  17   1   21.99    4.92
  -6 -17   1   12.25    2.94
  -6 -17   1    9.87    2.33
  -6 -17   1   11.81    2.78
  -6 -17   1   12.19    4.25
  -6  17   1   14.22    4.50
  -6 -17   1   15.93    2.61
  -6  17   1   15.72    3.37
  -5  17   1   29.25    3.93
  -5  17   1   32.55    6.97
  -5  17   1   14.67    3.82
  -5 -17   1   26.03    5.31
  -5 -17   1   27.56    3.17
  -5  17   1   25.13    2.51
  -5 -17   1   26.50    3.03
  -5 -17   1   25.23    4.67
  -5  17   1   20.92    3.59
  -5  17   1   24.66    4.83
  -5 -17   1   31.18    3.69
  -5  17   1   25.01    3.09
  -5 -17   1   25.75    3.22
  -5  17   1   20.01    4.70
  -5 -17   1   26.15    5.39
  -5 -17   1   20.14    3.02
  -5  17   1   23.85    3.66
  -4  17   1    8.15    3.94
  -4  17   1    3.93    1.95
  -4  17   1    5.88    2.22
  -4 -17   1    0.88    2.11
  -4  17   1    9.43    2.93
   4  17  -1    7.02    4.34
  -4 -17   1    6.45    1.73
   4 -17  -1    5.20    5.67
  -4  17   1    4.31    1.24
  -4 -17   1    4.28    1.51
  -4 -17   1    0.41    2.60
  -4  17   1    4.46    2.84
  -4  17   1    4.04    1.59
  -4 -17   1    1.71    1.84
  -4  17   1    4.32    1.92
  -4 -17   1    5.44    3.08
  -4 -17   1    4.97    1.70
  -4  17   1    2.22    1.78
  -4 -17   1    3.01    1.50
  -3 -17   1   11.15    1.80
  -3 -17   1    9.94    3.32
  -3  17   1   11.38    1.51
  -3 -17   1   12.14    1.86
  -3  17   1   11.23    2.88
   3  17  -1    3.25    3.95
   3 -17  -1   12.49    5.65
  -3 -17   1    6.96    2.87
  -3  17   1    8.55    4.16
  -3  17   1    9.91    2.69
  -3 -17   1    7.67    3.37
  -2 -17   1  137.34   11.29
  -2 -17   1  117.86   10.52
  -2 -17   1  135.01   10.80
  -2 -17   1  127.91    7.87
  -2  17   1  146.53    7.87
  -2  17   1  138.46   10.58
   2 -17  -1  144.73   12.36
  -2 -17   1  133.35    7.95
  -2 -17   1  131.49   11.59
   2  17  -1  121.38   13.46
  -2  17   1  131.12   10.47
  -1  17   1  110.10    9.27
  -1  17   1   86.87    7.42
   0 -17   1   60.07    7.88
   0 -17  -1   61.27    7.24
   0  17  -1   68.82    9.63
   0 -17   1   65.55    6.76
  -1 -17  -1  374.77   20.30
  -1  17  -1  385.20   23.99
  -1  17  -1  393.51   25.91
  -1 -17  -1  359.39   24.57
   1  17   1  415.44   22.61
   1 -17   1  380.55   23.34
  -1 -17  -1  370.01   23.42
  -2 -17  -1    1.66    3.46
   2 -17   1    2.68    2.27
  -2 -17  -1    2.86    3.03
  -2 -17  -1    4.85    1.50
  -2 -17  -1   12.36    4.00
  -2  17  -1    3.21    1.04
  -2 -17  -1    6.43    1.49
   2 -17   1    3.11    4.35
  -2  17  -1    3.27    2.16
  -2  17  -1    3.77    2.40
   3 -17   1  220.20   17.95
  -3  17  -1  209.07   15.85
  -3 -17  -1  237.82   13.21
  -3 -17  -1  240.64   16.86
  -3  17  -1  241.10   13.05
  -3 -17  -1  237.45   13.21
  -3 -17  -1  247.95   17.03
  -3 -17  -1  237.45   17.42
  -3 -17  -1  228.14   17.31
  -3  17  -1  241.13   16.24
  -3  17  -1  231.43   18.32
  -4 -17  -1    3.74    2.58
  -4  17  -1    3.00    1.96
  -4  17  -1    2.37    3.04
  -4  17  -1    2.79    1.90
  -4  17  -1    0.72    1.59
   4 -17   1    5.61    4.31
  -4 -17  -1    3.08    1.44
  -4 -17  -1    2.67    1.37
  -4  17  -1    1.31    0.95
  -4 -17  -1    1.52    1.92
  -4 -17  -1   -0.84    2.01
  -4 -17  -1    1.74    1.80
  -4  17  -1    5.27    2.67
  -4 -17  -1    2.45    2.18
  -4 -17  -1    1.81    2.46
  -4  17  -1    2.50    2.73
  -4 -17  -1    3.72    1.56
  -4  17  -1    1.94    1.96
  -4 -17  -1    1.98    1.33
  -5  17  -1   78.26    6.63
  -5  17  -1   64.10    7.85
  -5  17  -1   96.70   11.77
  -5  17  -1   66.71    6.84
  -5 -17  -1   77.64    9.44
  -5 -17  -1   64.54    5.45
   5 -17   1   92.78   12.03
  -5 -17  -1   73.23    5.62
  -5 -17  -1   78.94    5.74
  -5  17  -1   80.35    5.26
  -5 -17  -1   79.96    6.59
  -5  17  -1   64.10    7.51
  -5  17  -1   92.03    7.33
  -5  17  -1   76.90    6.30
  -5 -17  -1   70.71    8.95
  -5 -17  -1   67.91    5.47
  -5 -17  -1   68.29    5.65
  -5 -17  -1   74.62    7.75
  -5  17  -1   76.18    6.68
  -5 -17  -1   77.38    5.85
  -5 -17  -1   68.93    6.24
  -5  17  -1   67.97    6.11
  -6  17  -1   24.51    4.05
  -6  17  -1   23.64    3.48
  -6  17  -1   23.12    3.95
  -6  17  -1   24.02    6.67
  -6 -17  -1   26.89    6.21
   6 -17   1   31.34    7.98
  -6 -17  -1   26.52    3.20
  -6 -17  -1   23.62    3.16
  -6  17  -1   24.88    2.64
  -6 -17  -1   29.73    5.32
  -6  17  -1   32.35    4.59
  -6 -17  -1   37.00    4.56
  -6  17  -1   26.03    5.01
  -6 -17  -1   25.34    5.44
  -6 -17  -1   28.02    3.33
  -6 -17  -1   26.05    2.99
  -6 -17  -1   22.42    3.14
  -6 -17  -1   26.29    3.98
  -6  17  -1   25.51    4.32
  -6  17  -1   24.92    3.61
  -7 -17  -1   11.68    2.29
  -7 -17  -1   11.98    2.97
  -7 -17  -1   12.92    3.95
  -7 -17  -1   10.37    2.23
  -7  17  -1   11.14    3.32
  -7  17  -1   13.65    2.74
  -7  17  -1   15.40    3.18
  -8 -17  -1   20.37    2.28
  -8  17  -1   17.59    3.03
  -8  17  -1   23.31    3.30
  -8 -17  -1   21.69    2.32
  -8  17  -1   23.86    3.04
  -8 -17  -1   23.95    2.60
  -8  18   1   20.06    2.81
  -8  18   1   20.17    2.63
  -8 -18   1   20.31    2.17
  -8 -18   1   21.45    2.21
  -8  18   1   20.15    2.95
  -7  18   1    6.70    2.73
  -7 -18   1    2.95    1.77
  -7  18   1    3.96    1.34
  -7 -18   1    3.31    1.65
  -7 -18   1    4.94    1.46
  -7  18   1    3.80    2.31
  -7  18   1    5.12    2.97
  -7 -18   1    1.65    1.99
  -7 -18   1    4.16    1.88
  -7  18   1    2.23    2.83
  -7 -18   1    2.55    1.60
  -7 -18   1    4.77    1.77
  -7  18   1    2.41    2.47
  -6  18   1  132.62   15.86
  -6  18   1  169.18   13.72
  -6  18   1  127.86   10.57
  -6 -18   1  154.44    9.97
  -6  18   1  158.34    9.28
  -6 -18   1  160.10   10.03
  -6  18   1  153.85   10.59
  -6 -18   1  187.12   10.68
  -6  18   1  140.14   12.15
  -6 -18   1  136.17    9.85
  -6  18   1  169.77   12.65
  -6 -18   1  173.82   15.03
  -6 -18   1  160.38   10.01
  -6 -18   1  139.44   10.07
  -6 -18   1  149.48    9.95
  -6  18   1  150.63   11.09
  -5  18   1   20.79    3.62
  -5  18   1   25.09    4.72
  -5  18   1   17.81    6.10
  -5 -18   1   27.11    5.62
  -5 -18   1   29.20    3.20
  -5  18   1   27.41    2.68
  -5 -18   1   25.68    3.17
  -5 -18   1   33.81    4.89
  -5 -18   1   23.46    3.36
  -5  18   1   27.26    5.30
  -5 -18   1   27.83    3.73
  -5  18   1   25.48    5.08
  -5 -18   1   20.71    5.25
  -5 -18   1   24.16    3.17
  -5 -18   1   23.23    3.15
  -5  18   1   23.67    3.74
  -4  18   1  287.85   20.79
  -4  18   1  308.32   24.24
  -4  18   1  320.63   18.56
  -4 -18   1  324.91   22.73
   4 -18  -1  286.80   23.39
  -4 -18   1  333.43   17.67
  -4  18   1  311.50   21.16
   4  18  -1  290.71   23.76
  -4  18   1  322.00   17.12
  -4  18   1  311.88   17.62
  -4 -18   1  308.95   17.58
  -4 -18   1  300.89   19.10
  -4  18   1  326.01   19.92
  -4 -18   1  318.12   22.79
  -4 -18   1  311.22   17.86
  -4  18   1  310.90   18.36
  -4 -18   1  317.40   17.90
  -3 -18   1  366.31   24.46
  -3 -18   1  368.00   20.22
   3 -18  -1  374.14   25.86
  -3  18   1  382.03   23.60
   3  18  -1  371.14   27.17
  -3 -18   1  350.01   24.72
  -3  18   1  375.48   23.50
  -3  18   1  390.97   20.01
  -3 -18   1  357.84   24.36
  -3 -18   1  368.74   20.20
  -2 -18   1  162.60    9.20
   2 -18  -1  143.84   13.07
  -2  18   1  171.11   12.59
   2  18  -1  145.89   15.06
  -2 -18   1  156.96   13.49
  -2 -18   1  126.26   11.74
  -2 -18   1  156.25   12.79
  -2  18   1  162.48   12.23
  -2 -18   1  155.72   12.32
  -2  18   1  162.80    9.08
  -2 -18   1  153.66    9.11
  -1 -18   1 1929.05   92.65
  -1  18   1 1800.51   96.32
  -1 -18   1 1967.55   97.16
   1  18  -1 1823.43  100.34
  -1 -18   1 1788.14   96.85
  -1 -18   1 1904.52   96.60
  -1 -18   1 1770.03   95.28
  -1  18   1 1610.46   94.08
   0 -18  -1   17.47    4.66
   0 -18   1   21.55    4.88
   0  18  -1   26.13    6.83
   0 -18   1   18.00    3.93
  -1 -18  -1 2241.25  108.87
   1  18   1 2121.46  105.38
  -1  18  -1 1919.42  107.03
  -1  18  -1 2001.82  109.04
   1 -18   1 1884.37  106.09
  -1 -18  -1 2075.18  106.48
  -2  18  -1   57.86    6.36
  -2 -18  -1   53.19    3.95
  -2  18  -1   49.11    4.63
  -2  18  -1   51.39    3.74
  -2 -18  -1   49.21    3.95
  -3 -18  -1  384.53   24.47
  -3 -18  -1  372.38   20.27
   3 -18   1  361.42   25.99
  -3  18  -1  344.53   23.29
  -3 -18  -1  353.37   24.18
  -3 -18  -1  439.75   26.64
  -3  18  -1  404.71   20.18
  -3 -18  -1  373.11   20.25
  -3 -18  -1  352.91   24.77
  -3  18  -1  327.28   23.30
  -4  18  -1  158.18   12.81
  -4  18  -1  147.08   15.29
  -4  18  -1  151.58   10.44
  -4 -18  -1  150.06   12.87
  -4 -18  -1  166.58   13.95
  -4  18  -1  155.29   10.63
  -4 -18  -1  152.64    9.70
   4 -18   1  179.51   16.11
  -4 -18  -1  160.96    9.58
  -4  18  -1  178.54   13.45
  -4  18  -1  155.46    9.16
  -4 -18  -1  164.85    9.63
  -4 -18  -1  158.12   11.03
  -4  18  -1  151.91   11.59
  -4 -18  -1  159.47   10.31
  -4 -18  -1  164.64   14.27
  -4 -18  -1  140.66    9.73
  -4  18  -1  148.86   10.34
  -4 -18  -1  143.21    9.74
  -5  18  -1    4.52    3.88
  -5  18  -1   13.56    3.33
  -5  18  -1   20.17    3.97
  -5  18  -1   10.28    3.14
  -5 -18  -1    3.25    2.99
  -5 -18  -1   12.65    2.45
   5 -18   1    7.33    5.63
  -5 -18  -1   13.69    2.31
  -5  18  -1   12.45    1.83
  -5 -18  -1   15.30    2.50
  -5  18  -1   15.27    3.43
  -5 -18  -1   11.45    3.32
  -5 -18  -1   15.06    4.79
  -5  18  -1   15.46    4.15
  -5 -18  -1   10.33    2.21
  -5 -18  -1    6.53    3.58
  -5 -18  -1   18.47    2.74
  -5 -18  -1   10.13    2.36
  -5 -18  -1   11.74    2.90
  -5  18  -1   17.87    3.53
  -5  18  -1   13.71    2.76
  -6  18  -1   93.08    8.02
  -6  18  -1   97.30    8.37
  -6  18  -1  111.42   13.77
  -6  18  -1   87.01    9.77
   6 -18   1  123.05   14.58
  -6 -18  -1  107.57    7.23
  -6 -18  -1  107.01    7.32
  -6  18  -1  101.04    6.54
  -6  18  -1   81.99    7.09
  -6  18  -1  113.05    8.34
  -6  18  -1   92.81    9.09
  -6 -18  -1  103.39    7.93
  -6 -18  -1   97.46   10.97
  -6 -18  -1   88.78    6.99
  -6 -18  -1   92.02    6.71
  -6  18  -1   90.60    8.05
  -6 -18  -1  100.16    7.18
  -6 -18  -1   99.59    7.78
  -6  18  -1  100.47    7.39
  -7  18  -1   -0.38    2.20
  -7 -18  -1    0.74    1.52
  -7  18  -1    1.44    1.02
  -7 -18  -1    0.27    1.42
  -7 -18  -1   -0.28    2.16
  -7 -18  -1   -0.83    2.87
  -7 -18  -1    1.21    1.50
  -7  18  -1    0.65    2.15
  -7  18  -1   -1.50    2.10
  -8 -18  -1   14.44    1.98
  -8  18  -1    8.82    2.45
  -8 -18  -1   14.65    1.84
  -8  18  -1   14.57    2.87
  -8  19   1   53.91    4.42
  -8 -19   1   56.93    4.07
  -8 -19   1   63.77    4.13
  -8 -19   1   64.28    4.26
  -7  19   1    9.98    3.00
  -7 -19   1   14.31    2.28
  -7 -19   1    8.46    2.06
  -7  19   1   10.39    3.05
  -7 -19   1    8.81    2.15
  -7  19   1   11.43    2.64
  -7 -19   1    8.49    2.00
  -7 -19   1   10.53    2.12
  -7  19   1   10.69    3.66
  -7  19   1    7.72    2.93
  -7 -19   1    5.93    1.87
  -6  19   1   35.00    4.86
  -6  19   1   34.60    5.85
  -6  19   1   30.48    7.75
  -6 -19   1   41.67    4.12
  -6 -19   1   38.86    4.03
  -6  19   1   39.33    3.40
  -6 -19   1   41.59    7.58
  -6  19   1   35.56    4.31
  -6  19   1   46.83    5.97
  -6 -19   1   28.73    3.72
  -6 -19   1   47.11    4.57
  -6  19   1   36.46    6.04
  -6 -19   1   42.23    4.17
  -6 -19   1   35.54    6.63
  -6 -19   1   35.18    4.21
  -6 -19   1   28.56    3.79
  -6  19   1   43.04    5.16
  -5  19   1  143.49   16.51
  -5  19   1  179.48   14.01
  -5  19   1  132.86   10.70
  -5 -19   1  166.53   15.33
  -5 -19   1  166.52   10.03
  -5  19   1  147.84    9.19
  -5 -19   1  170.73   10.18
  -5  19   1  152.97   10.41
  -5 -19   1  170.50   10.27
  -5 -19   1  144.94   10.25
  -5  19   1  169.19   12.52
  -5 -19   1  146.09   14.44
  -5 -19   1  151.25   10.03
  -5 -19   1  154.60   10.17
  -5  19   1  118.94   10.36
  -4  19   1    2.97    2.43
  -4  19   1    2.96    1.97
  -4  19   1    3.97    4.14
  -4 -19   1    2.94    2.66
   4 -19  -1    5.73    5.23
  -4  19   1    1.53    1.70
   4  19  -1    3.87    5.18
  -4 -19   1    3.35    1.74
  -4  19   1    4.53    1.38
  -4 -19   1    3.82    1.61
  -4 -19   1    2.16    2.90
  -4  19   1    2.07    3.00
  -4 -19   1    3.05    2.76
  -4 -19   1    2.49    1.53
  -4 -19   1    3.09    1.81
  -4  19   1    4.29    2.08
  -3 -19   1  696.00   44.54
  -3  19   1  818.50   39.99
  -3 -19   1  744.82   40.08
   3 -19  -1  827.80   47.09
  -3 -19   1  770.73   40.18
  -3  19   1  809.49   44.10
   3  19  -1  678.40   47.28
  -3  19   1  779.05   43.92
  -3 -19   1  731.48   44.56
  -2  19   1   84.21    8.05
   2 -19  -1   59.04    7.76
  -2 -19   1   67.36    4.84
  -2  19   1   75.01    4.83
  -2 -19   1   64.02    7.36
  -2 -19   1   68.86    4.84
  -2 -19   1   70.06    7.99
  -2 -19   1   63.90    7.42
  -1 -19   1  648.41   37.89
  -1 -19   1  682.73   34.10
  -1  19   1  681.02   37.75
   1 -19  -1  608.19   37.47
  -1 -19   1  636.61   36.83
  -1  19   1  595.75   35.51
  -1 -19   1  698.89   38.63
   0 -19  -1   40.89    6.09
   0  19  -1   52.56    8.81
   0  19  -1   47.53    3.66
   0 -19   1   34.87    5.57
  -2 -19  -1    8.78    5.40
  -2 -19  -1    4.32    3.64
  -2  19  -1    1.75    1.16
  -2 -19  -1    0.89    1.46
  -2 -19  -1    0.92    3.43
  -2  19  -1    1.63    2.12
  -2 -19  -1    1.40    3.05
   2 -19   1    2.96    1.99
   2 -19   1    0.91    4.61
  -2 -19  -1    3.35    1.66
  -2  19  -1    0.65    1.96
  -2  19  -1    1.93    1.94
  -3  19  -1  438.63   28.82
  -3 -19  -1  499.45   31.46
  -3 -19  -1  491.11   30.10
  -3  19  -1  492.32   29.35
   3 -19   1  459.15   31.73
  -3 -19  -1  463.33   25.34
  -3 -19  -1  464.76   29.91
  -3  19  -1  495.06   25.22
  -3 -19  -1  586.84   33.08
  -3 -19  -1  476.81   25.33
  -3 -19  -1  486.67   26.70
  -3 -19  -1  414.91   29.85
  -3  19  -1  446.77   26.00
  -4  19  -1    0.78    2.00
  -4 -19  -1    1.29    2.77
  -4  19  -1    0.37    1.85
  -4  19  -1    1.33    3.61
  -4 -19  -1    4.48    2.87
  -4 -19  -1   -0.25    1.85
  -4  19  -1    0.36    2.13
  -4 -19  -1    0.95    2.71
  -4  19  -1    3.22    2.41
   4 -19   1    2.51    4.69
  -4 -19  -1   -0.46    1.39
  -4  19  -1   -0.18    1.02
  -4 -19  -1    0.69    1.48
  -4 -19  -1   -0.32    2.11
  -4 -19  -1    1.03    1.85
  -4  19  -1    0.51    2.96
  -4 -19  -1    2.35    3.38
  -4 -19  -1   -0.28    1.25
  -4 -19  -1    0.56    1.48
  -4  19  -1    0.36    1.90
  -5  19  -1  245.56   19.28
  -5  19  -1  226.09   22.00
  -5  19  -1  256.63   16.93
  -5  19  -1  264.75   16.59
  -5 -19  -1  278.16   21.37
  -5 -19  -1  263.00   15.30
   5 -19   1  284.02   23.60
  -5 -19  -1  277.14   15.46
  -5  19  -1  263.68   14.85
  -5 -19  -1  290.20   15.58
  -5 -19  -1  320.77   18.43
  -5 -19  -1  285.34   16.30
  -5  19  -1  251.41   17.71
  -5 -19  -1  221.30   19.96
  -5 -19  -1  262.22   17.30
  -5 -19  -1  261.69   15.61
  -5 -19  -1  226.45   15.08
  -5 -19  -1  254.57   15.57
  -5 -19  -1  254.40   15.69
  -5  19  -1  269.41   16.64
  -6  19  -1   33.77    4.68
  -6  19  -1   34.59    5.76
  -6  19  -1   26.27    4.56
  -6  19  -1   28.44    7.71
  -6  19  -1   22.32    3.32
  -6 -19  -1   29.07    3.51
  -6  19  -1   33.15    3.09
  -6 -19  -1   32.19    3.65
  -6 -19  -1   38.28    6.92
  -6 -19  -1   32.22    4.37
  -6  19  -1   26.55    3.92
  -6 -19  -1   29.13    3.62
  -6  19  -1   25.87    5.22
  -6 -19  -1   26.73    3.12
  -6 -19  -1   28.63    3.54
  -6  19  -1   29.48    4.42
  -6  19  -1   26.14    3.48
  -7  19  -1   25.73    3.77
  -7  19  -1   34.97    4.47
  -7  19  -1   36.19    3.11
  -7 -19  -1   39.63    3.97
  -7 -19  -1   32.72    3.52
  -7 -19  -1   34.31    3.60
  -7  19  -1   39.47    4.70
  -7 -19  -1   36.28    3.62
  -8  19  -1   55.13    4.71
  -8 -19  -1   50.04    3.69
  -8  19  -1   59.28    4.63
  -8 -19  -1   52.34    3.69
  -8 -20   1   55.63    3.56
  -8  20   1   34.93    3.71
  -8 -20   1   48.83    3.38
  -8 -20   1   45.48    3.23
  -8  20   1   41.40    3.75
  -7  20   1   -2.42    2.03
  -7  20   1   -0.19    0.94
  -7 -20   1    1.82    1.48
  -7 -20   1   -0.49    1.22
  -7  20   1    0.70    2.31
  -7 -20   1    0.72    1.46
  -7 -20   1   -0.51    1.45
  -7 -20   1    0.90    1.41
  -7  20   1    0.42    2.49
  -7 -20   1   -0.23    1.44
  -7  20   1    2.87    2.49
  -6  20   1  298.03   19.24
  -6 -20   1  319.12   18.04
  -6 -20   1  321.46   18.11
  -6  20   1  334.96   17.41
  -6  20   1  316.14   18.37
  -6 -20   1  237.23   17.59
  -6  20   1  329.98   20.82
  -6 -20   1  363.84   18.07
  -6  20   1  349.81   20.11
  -6 -20   1  307.86   17.95
  -6 -20   1  290.74   18.16
  -6 -20   1  310.07   18.00
  -6  20   1  308.79   19.31
  -5  20   1    2.24    2.69
  -5  20   1    2.69    2.28
  -5  20   1    4.93    4.90
  -5 -20   1    0.85    1.67
  -5  20   1    0.41    1.15
  -5 -20   1    0.87    1.46
  -5 -20   1    3.64    3.27
  -5  20   1    7.73    3.88
  -5 -20   1    1.14    2.08
  -5 -20   1    0.35    2.19
  -5  20   1    1.02    1.84
  -5 -20   1    2.35    2.36
  -5 -20   1    2.46    1.98
  -5  20   1    4.41    2.87
  -5 -20   1    1.25    1.84
  -4  20   1  472.34   28.32
  -4  20   1  510.13   31.53
  -4  20   1  447.07   34.70
   4 -20  -1  485.89   34.10
  -4 -20   1  498.06   27.35
  -4  20   1  541.61   31.96
   4  20  -1  422.88   33.65
  -4  20   1  503.14   26.79
  -4 -20   1  546.69   27.48
  -4 -20   1  534.33   33.36
  -4  20   1  535.91   29.56
  -4 -20   1  497.74   27.59
  -4 -20   1  498.75   33.19
  -4  20   1  513.78   28.41
  -4 -20   1  504.58   27.66
  -3 -20   1  105.79   10.73
   3 -20  -1  129.75   12.59
  -3 -20   1  111.81    7.48
  -3  20   1  131.26   10.82
   3  20  -1  115.09   14.03
  -3  20   1  113.18   10.39
  -3  20   1  109.30    8.19
  -3 -20   1  103.39    7.66
  -3 -20   1  116.30   11.50
  -3  20   1  129.17    7.41
  -3 -20   1  115.03    7.49
  -2 -20   1  235.33   13.70
   2 -20  -1  227.67   17.68
  -2  20   1  275.66   17.97
  -2 -20   1  241.17   18.55
  -2  20   1  257.60   17.66
  -2 -20   1  206.73   17.05
  -2  20   1  271.94   13.79
  -2 -20   1  231.07   13.62
  -2 -20   1  254.39   17.98
  -2 -20   1  232.46   17.33
  -1 -20   1 1495.24   69.63
  -1 -20   1 1330.88   68.00
  -1  20   1 1254.53   68.44
  -1 -20   1 1422.29   69.49
   0 -20   1   82.45    8.34
   0  20  -1   75.03    5.33
   0  20  -1   84.60   10.92
   0 -20   1   89.90    9.50
   0 -20  -1   90.62    9.12
  -1 -20  -1 1974.01  108.86
   1 -20   1 1971.26  109.11
  -1 -20  -1 2097.61  105.14
  -1  20  -1 2195.70  110.26
  -1 -20  -1 2176.90  111.33
  -1  20  -1 2075.77  111.63
  -2  20  -1   61.96    4.61
  -2  20  -1   54.64    6.85
  -2 -20  -1   74.76    5.19
   2 -20   1   57.02    9.10
   2 -20   1   69.71    7.20
  -3 -20  -1  646.85   40.30
  -3  20  -1  636.85   34.64
  -3 -20  -1  660.76   39.04
   3 -20   1  625.41   40.80
  -3 -20  -1  652.96   33.84
  -3  20  -1  636.43   37.88
  -3 -20  -1  665.15   39.06
  -3  20  -1  688.72   33.67
  -3 -20  -1  648.62   33.80
  -3 -20  -1  653.20   35.34
  -3  20  -1  593.75   35.19
  -3 -20  -1  684.65   34.34
  -3  20  -1  599.19   34.43
  -3 -20  -1  579.25   34.05
  -3  20  -1  623.71   37.81
  -4  20  -1  173.94   18.61
  -4  20  -1  215.71   16.58
  -4  20  -1  209.49   13.72
  -4 -20  -1  195.93   16.70
  -4 -20  -1  213.55   12.89
  -4  20  -1  236.78   13.88
  -4 -20  -1  207.06   17.41
  -4 -20  -1  228.94   12.83
   4 -20   1  220.14   20.00
  -4  20  -1  206.27   16.51
  -4  20  -1  211.81   12.24
  -4 -20  -1  213.44   12.69
  -4 -20  -1  240.38   14.83
  -4 -20  -1  236.35   13.63
  -4  20  -1  211.38   14.66
  -4 -20  -1  165.53   16.91
  -4 -20  -1  221.34   14.70
  -4 -20  -1  196.78   12.88
  -4  20  -1  201.45   13.53
  -4 -20  -1  192.48   12.84
  -5  20  -1   19.97    3.83
  -5  20  -1   23.24    4.79
  -5  20  -1   14.73    5.56
  -5  20  -1   17.37    3.97
  -5 -20  -1   26.19    6.11
  -5 -20  -1   16.82    2.88
   5 -20   1   25.29    8.19
  -5 -20  -1   12.22    2.56
  -5  20  -1   16.63    2.32
  -5 -20  -1   20.75    2.98
  -5 -20  -1   12.22    4.38
  -5 -20  -1   19.20    3.79
  -5 -20  -1   14.27    2.60
  -5 -20  -1   20.34    4.99
  -5  20  -1   21.14    4.58
  -5  20  -1   13.54    3.66
  -5 -20  -1   12.98    2.69
  -6  20  -1  191.60   13.49
  -6  20  -1  200.79   13.51
  -6 -20  -1  221.86   12.43
  -6  20  -1  210.36   11.63
  -6 -20  -1  200.01   12.27
  -6 -20  -1  212.70   12.74
  -6  20  -1  171.29   13.95
  -6 -20  -1  194.11   12.23
  -6 -20  -1  164.20   11.56
  -6 -20  -1  202.76   13.81
  -6  20  -1  189.47   13.23
  -6 -20  -1  191.67   12.26
  -7  20  -1    5.51    2.38
  -7  20  -1    2.21    2.44
  -7 -20  -1    5.07    1.76
  -7 -20  -1    8.04    2.00
  -7  20  -1    6.18    1.38
  -7 -20  -1    5.96    2.16
  -7 -20  -1    9.14    3.36
  -7 -20  -1    5.81    1.81
  -7 -20  -1    3.72    1.80
  -7  20  -1    3.75    2.58
  -8 -20  -1   27.84    2.45
  -8  20  -1   35.05    3.39
  -8 -20  -1   30.58    2.54
  -8 -20  -1   34.82    2.58
  -8  20  -1   31.06    3.25
  -8 -21   1  140.42    7.29
  -8 -21   1  116.11    7.06
  -7  21   1    5.26    2.58
  -7 -21   1    3.80    1.72
  -7  21   1    4.48    1.30
  -7 -21   1    5.79    1.71
  -7 -21   1    7.34    1.66
  -7  21   1    7.53    2.32
  -7 -21   1    5.47    1.84
  -7 -21   1    6.20    1.93
  -7  21   1    8.89    3.20
  -7 -21   1    7.95    1.92
  -7  21   1    5.72    2.78
  -6  21   1   64.26    6.80
  -6 -21   1   60.49    5.46
  -6  21   1   71.88    5.16
  -6 -21   1   71.55    5.75
  -6  21   1   66.13    7.59
  -6 -21   1   71.23    5.33
  -6  21   1   68.54    6.84
  -6 -21   1   52.96    5.36
  -6  21   1   63.96    5.63
  -6 -21   1   75.50    5.86
  -6 -21   1   64.09    5.81
  -6  21   1   60.87    6.70
  -6 -21   1   70.04    5.73
  -5  21   1  136.83   16.77
  -5  21   1  156.05   13.93
  -5  21   1  143.83   11.13
  -5 -21   1  168.47   10.22
  -5  21   1  156.55    9.52
  -5 -21   1  172.26   10.31
  -5 -21   1  145.49   15.04
  -5  21   1  176.48   12.21
  -5 -21   1  170.56   10.06
  -5 -21   1  126.37   10.14
  -5 -21   1  128.59   14.15
  -5 -21   1  148.73   10.17
  -5  21   1  141.69   11.12
  -5 -21   1  155.00   10.29
  -4  21   1   42.33    6.35
  -4  21   1   33.07    4.47
  -4  21   1   33.51    7.78
  -4  21   1   54.87    7.01
  -4 -21   1   43.10    4.06
   4 -21  -1   35.98    7.80
   4  21  -1   40.06    8.42
  -4 -21   1   41.10    3.88
  -4  21   1   40.93    3.49
  -4 -21   1   45.26    7.41
  -4  21   1   36.52    5.18
  -4 -21   1   36.83    4.02
  -4 -21   1   40.82    6.92
  -4 -21   1   36.19    4.02
  -4  21   1   38.74    4.79
  -3 -21   1  498.93   32.07
  -3 -21   1  463.67   31.76
  -3  21   1  596.96   27.11
  -3 -21   1  487.66   26.95
   3 -21  -1  467.01   32.18
  -3 -21   1  493.96   27.03
  -3  21   1  545.81   31.81
   3  21  -1  442.08   34.37
  -3  21   1  510.50   28.26
  -3  21   1  530.87   31.55
  -3  21   1  479.46   27.94
  -3 -21   1  458.97   27.26
  -2 -21   1  231.22   13.27
   2 -21  -1  215.52   17.11
  -2  21   1  242.02   17.10
   2  21  -1  196.43   19.45
  -2 -21   1  223.64   17.88
  -2  21   1  243.46   17.01
  -2 -21   1  217.76   17.00
  -2 -21   1  236.47   17.54
  -2  21   1  247.83   13.15
  -2 -21   1  231.83   17.29
  -2 -21   1  226.03   13.20
  -1  21   1  287.16   18.09
   1 -21  -1  237.25   17.48
  -1 -21   1  260.50   13.97
  -1 -21   1  255.08   18.01
   1  21  -1  227.68   20.26
  -1 -21   1  255.44   18.10
  -1 -21   1  248.97   17.68
  -1 -21   1  228.32   16.83
  -1  21   1  228.24   15.42
   0 -21  -1   94.42    9.46
   0 -21   1   85.25    9.01
   0  21  -1   93.80   10.94
   0 -21   1   71.04    8.09
   0  21  -1   77.51    5.42
   1 -21   1  115.16   10.24
  -2  21  -1   20.27    6.18
   2 -21   1   16.93    6.90
  -2  21  -1   14.60    3.91
  -2  21  -1   17.23    2.22
  -2  21  -1   18.95    4.43
  -2 -21  -1   16.64    5.80
  -3 -21  -1  752.87   44.51
  -3 -21  -1  782.64   46.05
  -3  21  -1  752.16   39.88
  -3 -21  -1  753.32   39.06
  -3  21  -1  730.62   43.32
   3 -21   1  709.92   46.10
  -3 -21  -1  703.72   44.27
  -3 -21  -1  774.21   39.05
  -3  21  -1  763.89   38.79
  -3 -21  -1  740.04   40.42
  -3 -21  -1  772.61   39.22
  -3  21  -1  741.56   40.46
  -3  21  -1  693.49   39.70
  -3 -21  -1  693.92   39.37
  -3  21  -1  698.48   43.19
  -4  21  -1   20.41    4.39
  -4  21  -1   22.45    6.71
  -4  21  -1   20.36    3.73
  -4 -21  -1   24.78    3.50
  -4 -21  -1   22.78    5.39
  -4 -21  -1   15.92    4.94
  -4  21  -1   27.23    5.24
  -4 -21  -1   26.56    3.19
   4 -21   1   22.37    7.01
  -4 -21  -1   27.40    3.16
  -4  21  -1   19.21    2.49
  -4 -21  -1   24.25    4.49
  -4 -21  -1   26.33    3.65
  -4 -21  -1   20.97    4.60
  -4  21  -1   21.33    4.38
  -4 -21  -1   23.82    3.27
  -4 -21  -1   21.08    5.19
  -4  21  -1   22.76    3.90
  -4 -21  -1   23.43    3.19
  -5  21  -1  430.48   26.41
  -5  21  -1  371.10   32.26
  -5  21  -1  428.44   29.29
  -5  21  -1  466.13   26.12
  -5 -21  -1  424.80   24.55
  -5 -21  -1  480.34   31.83
   5 -21   1  435.56   33.74
  -5 -21  -1  470.66   24.77
  -5  21  -1  458.64   24.12
  -5 -21  -1  488.98   24.90
  -5 -21  -1  454.57   26.82
  -5  21  -1  461.94   27.11
  -5 -21  -1  478.95   25.29
  -5 -21  -1  363.60   30.02
  -5 -21  -1  402.99   24.78
  -5 -21  -1  409.82   24.80
  -5  21  -1  443.71   26.01
  -6  21  -1   21.24    4.12
  -6  21  -1   22.52    4.19
  -6 -21  -1   23.67    3.36
  -6 -21  -1   23.30    3.28
  -6  21  -1   18.70    2.46
  -6 -21  -1   18.76    3.47
  -6  21  -1   19.57    4.84
  -6 -21  -1   19.97    3.15
  -6 -21  -1   18.31    2.74
  -6 -21  -1   21.68    3.21
  -6  21  -1   22.63    4.34
  -7  21  -1   59.39    5.54
  -7  21  -1   59.67    5.82
  -7 -21  -1   72.45    5.27
  -7  21  -1   66.43    4.60
  -7 -21  -1   72.10    5.40
  -7 -21  -1   64.66    4.93
  -7  21  -1   66.28    6.66
  -7 -21  -1   71.82    6.42
  -7 -21  -1   55.15    4.92
  -7  21  -1   56.81    5.88
  -7 -21  -1   56.31    4.98
  -8 -21  -1   80.80    4.85
  -8 -21  -1   75.26    4.83
  -8  21  -1   79.50    5.48
  -8 -21  -1   86.86    4.91
  -8 -22   1   44.20    2.84
  -8  22   1   37.26    3.21
  -8 -22   1   38.13    2.71
  -8 -22   1   37.31    2.60
  -8  22   1   40.24    3.19
  -7 -22   1   31.87    2.66
  -7  22   1   33.30    3.72
  -7 -22   1   25.38    2.94
  -7  22   1   24.11    3.74
  -7 -22   1   22.51    3.01
  -7 -22   1   26.13    2.97
  -7  22   1   30.89    4.09
  -7  22   1   25.87    2.53
  -6  22   1  381.85   23.66
  -6  22   1  437.32   25.27
  -6 -22   1  426.86   23.50
  -6 -22   1  436.67   23.67
  -6  22   1  458.88   23.18
  -6  22   1  454.77   24.87
  -6 -22   1  437.37   22.86
  -6 -22   1  361.90   23.39
  -6 -22   1  428.14   23.58
  -6 -22   1  399.58   23.75
  -6  22   1  438.70   25.27
  -6 -22   1  421.10   23.57
  -5  22   1    6.44    3.06
  -5  22   1   11.05    3.50
  -5  22   1    7.31    5.19
  -5 -22   1    6.59    2.15
  -5  22   1    7.72    1.83
  -5 -22   1    6.38    2.31
  -5 -22   1    2.55    3.44
  -5  22   1    5.80    3.24
  -5 -22   1    5.87    2.13
  -5 -22   1    4.51    2.25
  -5  22   1    7.79    3.94
  -5 -22   1   10.05    4.51
  -5 -22   1   10.81    2.72
  -5 -22   1    5.62    2.22
  -5  22   1    8.76    3.16
  -4  22   1  659.17   37.83
  -4  22   1  789.95   42.50
  -4  22   1  636.93   45.78
  -4 -22   1  646.46   42.40
   4 -22  -1  620.24   42.23
  -4  22   1  736.94   42.21
  -4 -22   1  674.27   36.50
  -4 -22   1  690.69   36.48
  -4  22   1  769.61   36.28
  -4  22   1  722.76   38.16
  -4 -22   1  630.31   42.71
  -4 -22   1  653.12   36.79
  -4  22   1  657.79   37.77
  -4 -22   1  646.95   36.82
  -3 -22   1  254.64   20.40
   3 -22  -1  242.58   20.20
  -3 -22   1  273.52   15.73
  -3  22   1  308.71   20.89
  -3 -22   1  253.06   15.55
  -3  22   1  334.24   15.93
  -3  22   1  266.03   15.60
  -3  22   1  276.85   16.72
  -3  22   1  309.87   20.73
  -3  22   1  273.31   16.82
  -3 -22   1  246.26   15.94
  -2 -22   1  181.63   10.62
  -2  22   1  174.66   14.06
   2 -22  -1  159.64   14.08
   2  22  -1  149.62   16.51
  -2  22   1  162.58   13.71
  -2 -22   1  181.10   14.84
  -2 -22   1  166.51   13.96
  -2 -22   1  165.87   14.42
  -2 -22   1  182.38   10.64
  -2  22   1  182.34   10.32
  -1  22   1 1906.93   96.92
  -1 -22   1 1989.23   97.86
   1 -22  -1 1817.76   96.91
   1  22  -1 1827.88  101.23
  -1 -22   1 1918.62   98.05
  -1  22   1 1559.57   94.03
  -1 -22   1 1955.92   96.83
  -1 -22   1 1894.85   97.09
   0 -22   1    1.55    3.30
   0  22  -1   -2.12    3.84
   0 -22  -1    1.59    3.22
   0 -22   1    2.92    2.39
   0  22  -1    1.50    1.36
  -1 -22  -1 2288.11  117.25
  -1  22  -1 2280.54  124.01
  -1  22  -1 2249.42  121.75
  -1 -22  -1 2437.85  124.19
   1 -22   1 2456.31  121.97
  -1 -22  -1 2346.42  121.56
  -2  22  -1   19.89    5.64
   2 -22   1   16.91    6.98
  -2  22  -1   11.60    3.91
  -2 -22  -1   27.76    5.83
  -2  22  -1   16.16    2.21
  -2  22  -1   14.73    4.08
  -2 -22  -1   19.46    5.99
  -3  22  -1  631.66   34.38
  -3 -22  -1  618.04   39.37
  -3 -22  -1  690.24   33.88
   3 -22   1  588.03   40.91
  -3  22  -1  660.75   38.62
  -3 -22  -1  613.96   39.43
  -3  22  -1  684.60   33.47
  -3 -22  -1  680.07   33.80
  -3 -22  -1  627.49   34.95
  -3  22  -1  644.89   35.06
  -3 -22  -1  608.48   33.48
  -3  22  -1  547.97   34.18
  -3 -22  -1  583.65   34.07
  -3  22  -1  568.93   37.71
  -4  22  -1  211.31   17.52
  -4  22  -1  234.70   14.73
  -4  22  -1  178.92   19.59
  -4 -22  -1  253.90   19.80
  -4 -22  -1  228.02   14.05
   4 -22   1  230.08   21.42
  -4 -22  -1  227.21   13.59
  -4  22  -1  256.32   18.43
  -4 -22  -1  234.25   13.62
  -4  22  -1  226.36   13.07
  -4 -22  -1  234.38   15.31
  -4  22  -1  242.98   15.52
  -4 -22  -1  219.60   13.62
  -4 -22  -1  243.54   15.83
  -4 -22  -1  191.49   18.59
  -4 -22  -1  204.72   13.79
  -4  22  -1  218.93   14.59
  -4 -22  -1  205.25   13.81
  -5  22  -1    2.02    2.40
  -5  22  -1    0.95    2.79
  -5  22  -1    1.09    3.35
  -5  22  -1   -1.77    3.17
  -5 -22  -1    2.61    3.88
  -5 -22  -1    0.91    2.24
   5 -22   1    5.02    7.19
  -5 -22  -1    1.52    2.02
  -5  22  -1    1.14    1.31
  -5 -22  -1    2.15    2.03
  -5 -22  -1    0.52    3.72
  -5 -22  -1    1.87    2.36
  -5 -22  -1    1.31    3.33
  -5  22  -1   11.73    4.17
  -5 -22  -1    3.78    2.39
  -5 -22  -1    0.70    1.89
  -5  22  -1    7.49    3.17
  -6  22  -1  259.78   18.16
  -6  22  -1  268.23   18.06
  -6  22  -1  294.69   16.35
  -6 -22  -1  322.68   17.37
  -6 -22  -1  323.83   17.26
  -6 -22  -1  309.00   17.02
  -6  22  -1  355.04   19.70
  -6 -22  -1  280.84   17.05
  -6 -22  -1  250.57   16.48
  -6  22  -1  272.19   18.08
  -6 -22  -1  288.98   17.15
  -7  22  -1   30.34    3.88
  -7  22  -1   40.33    4.51
  -7  22  -1   34.09    3.03
  -7 -22  -1   43.08    3.77
  -7 -22  -1   38.89    3.46
  -7 -22  -1   36.64    3.53
  -7  22  -1   40.11    4.81
  -7 -22  -1   35.14    3.48
  -7 -22  -1   35.08    3.50
  -7  22  -1   28.14    4.26
  -8  22  -1   89.36    5.77
  -8 -22  -1   85.98    5.20
  -8 -22  -1   90.98    5.22
  -8  22  -1   89.39    5.70
  -8 -22  -1   94.60    5.21
  -8  23   1   61.74    4.10
  -8 -23   1   58.15    3.62
  -8 -23   1   59.77    3.57
  -8  23   1   58.28    3.99
  -7  23   1   16.16    2.99
  -7 -23   1   15.49    2.40
  -7  23   1   19.82    2.01
  -7 -23   1   14.53    2.31
  -7  23   1   19.60    2.82
  -7 -23   1   17.60    2.48
  -7  23   1   14.60    3.20
  -7 -23   1   17.02    2.32
  -7 -23   1   19.42    2.55
  -7  23   1   17.38    3.17
  -6  23   1    8.76    3.52
  -6 -23   1   13.95    2.74
  -6  23   1   13.05    2.14
  -6 -23   1    9.56    2.54
  -6 -23   1   12.19    2.14
  -6 -23   1    9.03    2.58
  -6  23   1    6.59    2.86
  -6 -23   1   14.76    2.89
  -6 -23   1   11.36    2.64
  -6 -23   1   16.61    2.92
  -6  23   1   12.16    3.76
  -5  23   1  359.46   24.29
  -5  23   1  291.35   27.54
  -5  23   1  292.98   19.93
  -5 -23   1  337.24   18.70
  -5  23   1  358.55   18.27
  -5 -23   1  316.35   18.62
  -5 -23   1  314.86   24.81
  -5  23   1  333.50   20.68
  -5  23   1  351.19   20.06
  -5 -23   1  305.46   24.51
  -5 -23   1  299.76   18.64
  -5 -23   1  291.77   18.62
  -5  23   1  316.71   20.22
  -4  23   1  144.26   10.80
  -4  23   1  145.13   13.49
  -4  23   1  140.98   16.47
  -4 -23   1  120.34   13.51
  -4 -23   1  149.58    9.44
   4 -23  -1  116.39   12.97
  -4  23   1  159.72   14.26
   4  23  -1  114.80   14.66
  -4 -23   1  152.25    9.50
  -4 -23   1  142.51   14.19
  -4  23   1  152.99    9.18
  -4  23   1  143.29   10.37
  -4 -23   1  106.75   13.25
  -4 -23   1  142.10    9.69
  -4  23   1  139.17   10.60
  -4 -23   1  127.88    9.55
  -3 -23   1  763.28   46.90
  -3  23   1  819.09   46.52
   3 -23  -1  678.04   46.04
   3  23  -1  667.72   48.84
  -3 -23   1  781.76   41.18
  -3  23   1  927.24   41.24
  -3 -23   1  786.89   47.31
  -3 -23   1  774.80   41.06
  -3  23   1  756.80   40.95
  -3  23   1  792.90   41.97
  -3  23   1  844.64   46.62
  -3  23   1  737.73   42.19
  -3 -23   1  717.42   41.45
  -2 -23   1  384.68   26.49
  -2 -23   1  418.49   21.72
  -2  23   1  395.52   25.55
   2 -23  -1  361.61   25.58
  -2 -23   1  368.60   26.44
  -2  23   1  381.83   25.36
  -2 -23   1  386.32   25.95
  -2 -23   1  395.37   26.63
  -2 -23   1  402.87   21.60
  -2  23   1  421.64   21.31
  -2  23   1  365.29   22.17
  -2 -23   1  372.32   21.96
   1  23  -1  303.44   23.83
  -1  23   1  295.67   20.28
  -1 -23   1  298.48   20.87
   1 -23  -1  273.45   20.31
  -1 -23   1  304.54   16.48
  -1 -23   1  338.25   21.77
  -1 -23   1  285.67   20.19
  -1 -23   1  298.26   20.40
  -1  23   1  291.32   18.26
   0  23  -1   73.79    9.79
   0 -23   1   81.52    8.86
   0  23  -1   86.17    5.77
   2 -23   1   41.90    9.14
  -2  23  -1   41.27    3.81
  -2  23  -1   44.34    4.62
  -2  23  -1   43.10    6.78
  -2  23  -1   48.37    5.04
  -3 -23  -1  841.05   49.64
  -3 -23  -1  798.82   49.65
  -3  23  -1  844.13   43.58
  -3 -23  -1  858.54   43.05
  -3  23  -1  764.29   47.53
  -3 -23  -1  905.00   50.41
  -3  23  -1  858.06   42.57
  -3 -23  -1  874.77   43.01
  -3 -23  -1  756.24   43.82
  -3 -23  -1  759.34   42.38
  -3  23  -1  872.11   44.20
  -3  23  -1  731.89   43.43
  -3 -23  -1  739.38   43.25
  -3  23  -1  825.91   48.06
  -4  23  -1   52.32    7.32
  -4  23  -1   61.55   10.36
  -4  23  -1   38.89    5.11
  -4 -23  -1   54.00    8.71
   4 -23   1   59.66   11.64
  -4 -23  -1   51.68    4.79
  -4 -23  -1   50.25    4.81
  -4  23  -1   47.91    4.15
  -4 -23  -1   59.14    6.47
  -4 -23  -1   49.76    4.79
  -4  23  -1   56.79    6.42
  -4 -23  -1   43.05    8.32
  -4 -23  -1   60.26    6.94
  -4 -23  -1   46.14    5.01
  -4  23  -1   52.86    5.79
  -4 -23  -1   44.45    4.95
  -5  23  -1  466.56   31.03
  -5  23  -1  565.24   40.31
  -5  23  -1  537.50   34.84
  -5  23  -1  530.08   30.91
  -5 -23  -1  597.31   37.85
  -5 -23  -1  533.57   29.59
   5 -23   1  550.83   39.77
  -5 -23  -1  582.45   29.74
  -5  23  -1  539.66   28.91
  -5 -23  -1  602.29   29.91
  -5 -23  -1  537.27   31.35
  -5 -23  -1  532.98   29.34
  -5  23  -1  620.99   32.16
  -5 -23  -1  417.70   35.24
  -5 -23  -1  497.12   29.76
  -5 -23  -1  527.70   29.89
  -5  23  -1  523.25   30.82
  -6  23  -1   -0.49    2.91
  -6  23  -1    1.82    2.98
  -6  23  -1    0.22    1.23
  -6 -23  -1   -0.95    1.85
  -6 -23  -1   -0.93    1.81
  -6 -23  -1    0.76    1.98
  -6  23  -1    0.49    3.41
  -6 -23  -1    0.96    2.10
  -6 -23  -1    0.82    1.57
  -6  23  -1   -0.46    3.09
  -6 -23  -1    0.98    1.99
  -7  23  -1   63.02    5.61
  -7  23  -1   64.03    5.93
  -7  23  -1   71.31    4.66
  -7 -23  -1   65.60    5.04
  -7 -23  -1   72.66    4.83
  -7  23  -1   75.06    6.23
  -7 -23  -1   58.30    4.83
  -7 -23  -1   61.48    4.90
  -7  23  -1   63.89    6.02
  -7 -23  -1   64.33    4.96
  -8  23  -1   21.23    2.15
  -8 -23  -1   25.38    1.80
  -8 -23  -1   25.56    1.80
  -8  23  -1   22.30    2.12
  -7  24   1   11.62    2.64
  -7 -24   1   14.25    2.13
  -7 -24   1   18.57    2.36
  -7  24   1   11.86    2.81
  -7 -24   1   15.77    2.38
  -7 -24   1   14.79    2.32
  -7  24   1   13.00    2.77
  -6  24   1  189.41   13.32
  -6 -24   1  218.12   12.27
  -6 -24   1  210.11   12.21
  -6  24   1  210.02   11.53
  -6 -24   1  164.89   11.94
  -6  24   1  212.47   12.80
  -6 -24   1  190.62   12.01
  -6 -24   1  178.25   12.23
  -6  24   1  170.95   13.05
  -6 -24   1  188.50   12.07
  -5  24   1    5.89    3.36
  -5  24   1    7.61    3.24
  -5  24   1    7.93    5.61
  -5 -24   1    2.19    1.81
  -5 -24   1    5.38    2.14
  -5  24   1    8.36    1.97
  -5 -24   1   14.64    5.05
  -5  24   1    2.95    2.77
  -5 -24   1    5.77    2.23
  -5 -24   1    3.94    2.89
  -5  24   1    3.04    3.45
  -5 -24   1    5.50    2.30
  -5  24   1    4.73    2.90
  -4  24   1  220.09   24.09
  -4  24   1  276.72   21.68
  -4  24   1  291.96   18.49
  -4 -24   1  287.13   22.79
   4 -24  -1  292.50   22.06
  -4  24   1  309.84   22.48
  -4 -24   1  309.41   17.06
  -4 -24   1  303.06   16.94
  -4 -24   1  273.19   22.58
  -4  24   1  317.42   16.67
  -4  24   1  299.70   17.82
  -4  24   1  294.38   18.16
  -4 -24   1  250.45   22.30
  -4 -24   1  271.24   17.09
  -4  24   1  267.50   18.13
  -4 -24   1  263.50   17.07
  -3 -24   1  200.25   17.05
  -3 -24   1  202.45   11.99
   3 -24  -1  166.35   15.61
  -3  24   1  196.97   15.97
  -3 -24   1  214.11   17.46
  -3 -24   1  188.43   11.82
  -3  24   1  223.83   11.77
  -3  24   1  184.57   11.69
  -3  24   1  192.05   12.44
  -3  24   1  191.60   15.86
   3 -24  -1  189.87   12.22
  -3  24   1  183.58   12.70
  -3 -24   1  174.13   12.15
  -2 -24   1   24.13    5.80
   2 -24  -1   25.81    5.31
   2  24  -1   29.64    8.16
  -2 -24   1   28.27    3.26
  -2  24   1   21.56    4.59
  -2 -24   1   13.97    4.24
  -2 -24   1   25.73    3.03
  -2 -24   1   29.81    5.61
  -2  24   1   29.47    2.77
  -2 -24   1   32.78    6.12
  -2  24   1   29.03    3.00
  -2  24   1   46.50    6.13
   2 -24  -1   19.81    3.35
  -2 -24   1   23.79    3.72
  -2 -24   1   25.06    3.39
  -2  24   1   26.98    3.57
  -1 -24   1 1478.18   74.23
   1  24  -1 1599.49   84.72
  -1  24   1 1404.06   78.82
   1 -24  -1 1391.91   78.80
  -1 -24   1 1625.30   80.32
  -1 -24   1 1635.56   79.40
  -1 -24   1 1400.51   78.54
  -1  24   1 1308.70   75.99
   0  24  -1   61.29    8.64
   0  24  -1   46.97    3.91
   0 -24   1   49.44    7.00
  -1 -24  -1 1789.02   96.40
  -1 -24  -1 1802.90   91.85
  -1  24  -1 1795.34   96.58
  -1  24  -1 1772.15   98.55
  -1 -24  -1 1945.85   99.12
  -2  24  -1    1.77    2.27
  -2 -24  -1    5.26    3.73
  -2  24  -1    5.23    2.58
  -2 -24  -1    5.84    4.84
   2 -24   1    2.53    5.50
  -2 -24  -1    0.69    1.51
  -2  24  -1    2.73    2.33
  -2 -24  -1   -0.90    3.55
  -2  24  -1    1.07    1.30
  -2 -24  -1    3.28    1.81
   2  24   1    3.32    1.75
  -2  24  -1    1.06    2.43
  -2 -24  -1    1.08    2.75
  -2 -24  -1    5.87    3.24
  -2 -24  -1    1.82    1.69
   2 -24   1    1.19    2.36
  -2  24  -1    1.10    2.15
  -3  24  -1  457.49   31.31
  -3 -24  -1  459.42   32.59
  -3 -24  -1  431.97   32.39
  -3  24  -1  507.50   27.23
  -3 -24  -1  517.78   26.75
   3 -24   1  448.06   34.77
  -3  24  -1  440.66   31.17
  -3 -24  -1  493.29   32.93
  -3  24  -1  539.71   26.45
  -3 -24  -1  516.26   26.66
  -3 -24  -1  426.74   27.31
  -3  24  -1  531.37   27.85
  -3 -24  -1  463.60   25.98
  -3 -24  -1  529.38   28.07
  -3  24  -1  441.23   27.26
  -3 -24  -1  428.16   26.91
  -4  24  -1  126.39   12.76
  -4  24  -1   99.54   14.48
  -4  24  -1  121.96    9.88
  -4 -24  -1  160.89   15.46
  -4 -24  -1  140.11    9.08
  -4  24  -1  101.56   11.68
   4 -24   1  134.95   16.69
  -4 -24  -1  134.60    9.00
  -4  24  -1  130.22    8.34
  -4 -24  -1  123.43   10.07
  -4  24  -1  136.87   10.26
  -4 -24  -1  120.62    8.34
  -4 -24  -1  149.38   10.89
  -4 -24  -1  136.23   14.75
  -4 -24  -1  112.21    9.16
  -4  24  -1  122.93    9.78
  -4 -24  -1  109.67    8.99
  -5  24  -1    2.50    2.86
  -5  24  -1    2.29    3.20
  -5  24  -1    4.28    2.87
  -5  24  -1   -1.88    2.90
  -5 -24  -1   -1.41    2.82
  -5 -24  -1    2.70    2.59
  -5 -24  -1    4.27    2.19
   5 -24   1   -1.74    7.10
  -5  24  -1    1.69    1.39
  -5 -24  -1    3.68    2.02
  -5 -24  -1    1.01    3.40
  -5 -24  -1    2.99    2.20
  -5 -24  -1    5.26    2.50
  -5  24  -1    4.56    3.43
  -5 -24  -1    5.77    3.41
  -5  24  -1   -0.98    2.88
  -5 -24  -1    3.03    2.35
  -6  24  -1  106.74    9.28
  -6  24  -1  115.46    9.41
  -6 -24  -1  139.75    8.58
  -6  24  -1  117.75    7.60
  -6 -24  -1  124.99    8.36
  -6  24  -1  137.91    9.89
  -6 -24  -1  115.51    7.81
  -6 -24  -1  106.04    8.14
  -6 -24  -1  103.29    7.63
  -6  24  -1  118.28    9.37
  -6 -24  -1  111.87    8.26
  -7  24  -1   23.98    3.28
  -7 -24  -1   32.07    3.01
  -7  24  -1   29.93    2.63
  -7 -24  -1   27.82    2.90
  -7 -24  -1   29.02    2.72
  -7  24  -1   36.59    4.21
  -7 -24  -1   25.84    2.85
  -7 -24  -1   27.85    2.89
  -7  25   1   -0.27    1.62
  -7 -25   1    0.21    1.19
  -7  25   1   -0.38    0.68
  -7 -25   1    1.01    1.24
  -7  25   1   -1.94    1.00
  -7 -25   1   -1.27    1.05
  -7  25   1    1.89    1.94
  -7 -25   1    0.59    1.28
  -7 -25   1    1.70    1.29
  -7  25   1   -0.28    1.54
  -6  25   1   14.24    3.51
  -6 -25   1   18.21    2.82
  -6 -25   1   17.52    2.89
  -6  25   1   20.65    3.27
  -6 -25   1   18.91    2.94
  -6 -25   1   13.13    2.94
  -6 -25   1   17.01    2.92
  -6 -25   1   18.52    2.94
  -6  25   1   17.24    3.62
  -5  25   1  121.51   12.14
  -5  25   1  100.49    9.24
  -5 -25   1  118.97    8.26
  -5 -25   1  120.82    8.25
  -5  25   1  119.06    7.65
  -5 -25   1  128.32   13.47
  -5  25   1  119.14    8.80
  -5  25   1  128.97    9.75
  -5 -25   1  105.04    8.22
  -5  25   1  104.27    9.28
  -5 -25   1   98.68    8.09
  -4  25   1   43.36    9.94
  -4  25   1   63.56    6.31
  -4  25   1   46.63    7.52
  -4 -25   1   59.18    5.08
   4 -25  -1   46.27    7.62
  -4 -25   1   56.46    5.03
  -4  25   1   54.28    4.50
  -4  25   1   52.46    5.39
  -4  25   1   54.84    5.75
  -4 -25   1   42.85    7.85
  -4 -25   1   41.39    4.88
  -4  25   1   43.01    5.55
  -4 -25   1   48.32    4.98
  -3 -25   1  462.87   31.99
  -3 -25   1  468.33   25.98
   3 -25  -1  446.63   30.62
  -3  25   1  522.26   31.18
   3  25  -1  445.01   33.80
  -3 -25   1  507.10   32.73
  -3  25   1  515.17   25.66
  -3 -25   1  497.86   26.01
  -3  25   1  468.89   26.41
  -3  25   1  422.78   29.94
  -3  25   1  406.15   26.50
  -3 -25   1  467.93   26.43
  -2 -25   1  273.64   21.61
  -2 -25   1  316.84   22.27
  -2 -25   1  328.68   22.57
  -2 -25   1  306.70   16.89
  -2  25   1  305.02   16.41
  -2 -25   1  317.37   16.99
   2  25  -1  297.08   24.76
  -2  25   1  297.22   20.90
   2 -25  -1  259.41   20.53
  -2 -25   1  270.97   21.65
  -2  25   1  281.56   16.66
   2  25  -1  297.70   16.83
  -2  25   1  287.86   20.60
  -2 -25   1  314.03   18.13
   2 -25  -1  266.14   17.46
  -2  25   1  276.35   17.42
  -2 -25   1  306.22   17.38
  -1  25   1  241.18   13.75
  -1 -25   1  234.35   13.29
  -1  25   1  256.82   17.65
   1  25  -1  272.54   21.68
   1 -25  -1  214.29   17.15
  -1 -25   1  229.47   17.80
  -1 -25   1  253.82   17.63
  -1 -25   1  222.21   16.86
  -1  25   1  225.09   15.06
  -1 -25   1  244.73   15.13
   1 -25  -1  222.71   14.48
   0  25   1   34.60    3.68
   0  25  -1   34.97    6.88
   0 -25  -1   37.93    6.34
   0 -25   1   41.48    6.52
   0 -25   1   39.81    4.89
   0 -25   1   29.83    4.53
   1  25   1  104.41    7.25
  -1 -25  -1  100.05    7.66
  -2 -25  -1  143.83   13.74
   2 -25   1  145.12   16.34
  -2  25  -1  160.77   14.06
  -2 -25  -1  174.22   14.52
  -2  25  -1  158.06    9.44
  -2  25  -1  140.95   10.40
   2  25   1  166.95    9.76
  -2  25  -1  149.16   13.32
  -2  25  -1  144.10   10.42
  -2 -25  -1  166.01   10.15
  -2 -25  -1  126.77    9.81
   2 -25   1  166.31   11.13
  -3 -25  -1  440.37   32.07
  -3 -25  -1  450.85   31.56
  -3  25  -1  507.55   26.39
   3 -25   1  417.62   33.26
  -3 -25  -1  476.98   25.66
  -3  25  -1  463.42   31.12
  -3 -25  -1  450.46   31.53
  -3  25  -1  511.57   25.58
  -3 -25  -1  477.84   25.61
  -3 -25  -1  449.88   26.74
  -3 -25  -1  443.00   24.93
  -3  25  -1  491.35   26.54
  -3 -25  -1  400.45   25.86
  -3  25  -1  442.76   26.62
  -3  25  -1  481.53   31.22
  -4  25  -1   78.52   12.41
  -4  25  -1   96.58    8.24
  -4 -25  -1  107.88   12.55
  -4 -25  -1   99.52    7.18
  -4  25  -1   81.76   10.15
   4 -25   1   95.21   14.07
  -4 -25  -1   96.22    7.14
  -4 -25  -1   88.09   11.41
  -4  25  -1   91.57    6.48
  -4 -25  -1   70.37    7.83
  -4  25  -1   96.32    7.98
  -4 -25  -1   82.33    6.42
  -4 -25  -1   62.05   10.53
  -4 -25  -1  100.53    8.87
  -4 -25  -1   74.59    7.13
  -4 -25  -1   84.64    7.29
  -4  25  -1   89.58    7.97
  -5  25  -1  227.87   19.02
  -5  25  -1  207.10   16.18
  -5  25  -1  219.59   15.76
  -5 -25  -1  277.89   22.09
  -5 -25  -1  240.66   14.74
   5 -25   1  204.47   22.49
  -5 -25  -1  283.43   15.13
  -5 -25  -1  269.97   15.01
  -5  25  -1  245.74   14.07
  -5 -25  -1  225.65   16.07
  -5 -25  -1  248.56   14.19
  -5  25  -1  252.58   15.97
  -5 -25  -1  194.15   19.99
  -5 -25  -1  218.41   14.87
  -5  25  -1  236.40   15.97
  -5 -25  -1  224.76   14.89
  -6  25  -1   -1.35    2.31
  -6  25  -1   -0.96    3.05
  -6 -25  -1    1.69    1.86
  -6  25  -1    0.43    1.27
  -6 -25  -1    0.29    1.56
  -6 -25  -1    0.85    3.12
  -6 -25  -1   -0.63    1.58
  -6 -25  -1    0.24    1.30
  -6 -25  -1   -1.18    1.69
  -6  25  -1    2.82    2.76
  -6 -25  -1   -1.47    1.71
  -6  25  -1   -0.45    2.83
  -7  25  -1   14.48    2.41
  -7  25  -1   17.88    1.85
  -7 -25  -1   18.58    2.21
  -7 -25  -1   16.52    2.04
  -7 -25  -1   17.15    1.99
  -7 -25  -1   18.71    2.21
  -7 -25  -1   14.97    2.05
  -7  26   1   29.28    3.39
  -7  26   1   29.86    2.47
  -7 -26   1   31.67    2.90
  -7  26   1   32.48    2.96
  -7 -26   1   31.57    2.97
  -7 -26   1   38.19    3.03
  -7 -26   1   36.53    3.05
  -7  26   1   31.51    3.55
  -6  26   1   99.86    8.61
  -6 -26   1  122.41    8.19
  -6  26   1  119.60    7.39
  -6 -26   1  130.19    8.22
  -6  26   1  124.67    9.20
  -6 -26   1  102.02    7.90
  -6  26   1  133.14    8.43
  -6 -26   1  118.38    8.12
  -6 -26   1  111.44    8.33
  -6  26   1  100.16    8.71
  -6 -26   1  119.50    8.13
  -5  26   1   73.93   11.81
  -5  26   1   66.90    9.15
  -5  26   1   89.39    7.99
  -5 -26   1   90.62    6.88
  -5  26   1   87.38    6.07
  -5 -26   1   86.91    6.67
  -5 -26   1  103.67   12.03
  -5  26   1   92.92    8.01
  -5  26   1   86.23    7.09
  -5 -26   1   83.54   10.75
  -5 -26   1   86.30    6.91
  -5  26   1   81.98    7.85
  -5 -26   1   72.11    6.62
  -4  26   1  222.30   18.12
  -4  26   1  200.24   21.01
  -4  26   1  207.03   14.72
  -4 -26   1  239.18   20.08
  -4 -26   1  249.59   14.05
   4 -26  -1  182.14   17.02
  -4  26   1  256.67   18.93
  -4 -26   1  225.62   13.84
  -4 -26   1  209.89   19.06
  -4  26   1  232.74   13.22
  -4  26   1  236.73   14.89
  -4  26   1  231.85   14.29
  -4 -26   1  228.46   20.30
  -4 -26   1  214.39   14.08
  -4  26   1  191.65   14.47
  -4 -26   1  230.33   14.22
  -3 -26   1    3.56    3.55
  -3  26   1    4.69    2.55
   3  26  -1   -1.46    3.70
  -3 -26   1    1.50    1.89
   3 -26  -1    0.98    3.30
  -3 -26   1    4.08    1.81
  -3  26   1    5.32    1.56
  -3 -26   1   -1.22    3.30
  -3  26   1    6.64    1.97
  -3  26   1    3.65    1.92
  -3  26   1    8.27    3.22
  -3  26   1    2.03    2.37
   3 -26  -1    2.34    2.59
  -3 -26   1    0.37    2.12
  -2 -26   1   21.82    5.67
  -2 -26   1   20.31    5.80
  -2 -26   1   29.28    5.83
  -2  26   1   25.48    2.70
   2  26  -1   18.96    7.40
  -2 -26   1   30.05    6.74
  -2  26   1   17.68    4.32
   2 -26  -1   23.68    5.25
  -2  26   1   22.09    4.58
  -2 -26   1   18.00    3.13
  -2  26   1   25.41    3.59
  -1  26   1  659.64   34.49
   1  26  -1  670.77   34.80
  -1 -26   1  648.47   34.00
  -1  26   1  606.23   38.35
   1 -26  -1  563.61   38.42
  -1 -26   1  677.74   39.71
   1  26  -1  687.49   43.35
  -1 -26   1  631.21   38.39
  -1 -26   1  581.50   37.69
  -1 -26   1  721.77   36.35
   1 -26  -1  636.03   35.64
   0  26  -1  192.37   11.77
   0  26   1  181.55   11.45
   0 -26   1  159.31   13.13
   0 -26   1  184.38   15.39
   0 -26  -1  194.91   15.72
   0  26  -1  196.88   16.71
   0 -26   1  201.37   12.79
  -1 -26  -1  845.78   50.05
  -1  26  -1  806.81   51.97
  -1  26  -1  793.47   49.96
  -1 -26  -1  900.33   45.73
  -1 -26  -1  868.66   52.30
   1  26   1  912.43   46.35
  -1 -26  -1  854.04   46.74
   1 -26   1  901.05   47.45
  -1  26  -1  910.48   46.26
  -2 -26  -1   82.05    9.68
  -2  26  -1   96.73    7.04
  -2 -26  -1  101.28    6.66
  -2  26  -1   92.72    9.83
  -2 -26  -1   91.07    6.30
  -2  26  -1   86.80    6.13
  -2 -26  -1   77.69    9.44
  -2  26  -1   89.70    7.36
  -2  26  -1   90.06    6.57
   2  26   1   92.63    6.44
   2 -26   1  103.20    7.90
  -2 -26  -1   76.16    6.49
  -2 -26  -1   72.53    6.50
  -2  26  -1   93.23    7.33
  -2  26  -1   89.77    9.85
  -3 -26  -1  124.15   12.76
  -3 -26  -1   94.44   12.04
  -3 -26  -1  109.53    7.82
  -3  26  -1  109.24   11.86
  -3 -26  -1   93.00   11.58
  -3  26  -1  128.99    7.93
  -3 -26  -1  108.77    7.74
  -3 -26  -1  100.81    8.79
  -3  26  -1  119.71    8.52
  -3 -26  -1  105.69    7.26
  -3 -26  -1  123.82    9.41
  -3  26  -1  125.05    9.28
  -3 -26  -1   88.74    7.89
  -4  26  -1   16.91    4.57
  -4  26  -1   15.49    3.89
  -4  26  -1   19.03    6.65
  -4 -26  -1    5.30    4.00
  -4  26  -1   11.49    4.17
  -4 -26  -1   13.81    2.87
   4 -26   1   16.85    7.89
  -4 -26  -1   13.12    4.90
  -4 -26  -1   11.12    2.65
  -4 -26  -1   16.01    7.19
  -4  26  -1   13.41    2.32
  -4 -26  -1    9.14    4.08
  -4 -26  -1    9.68    2.36
  -4  26  -1   13.76    3.56
  -4 -26  -1   13.07    5.09
  -4 -26  -1   13.59    3.12
  -4 -26  -1   13.56    3.05
  -4  26  -1   14.90    3.83
  -5  26  -1   14.98    3.97
  -5  26  -1   25.67    5.54
  -5  26  -1   23.94    5.01
  -5  26  -1   17.60    6.82
  -5 -26  -1   20.56    5.69
  -5 -26  -1   24.55    3.56
  -5 -26  -1   22.66    3.23
   5 -26   1   15.81    7.87
  -5 -26  -1   25.21    3.48
  -5  26  -1   24.08    2.86
  -5 -26  -1   14.00    4.37
  -5 -26  -1   18.19    2.83
  -5 -26  -1   16.86    5.11
  -5  26  -1   31.78    4.43
  -5 -26  -1   16.38    3.21
  -5 -26  -1   18.50    3.28
  -5  26  -1   22.85    4.51
  -6  26  -1   44.58    5.94
  -6  26  -1   55.18    5.99
  -6  26  -1   57.79    4.48
  -6 -26  -1   63.94    5.00
  -6 -26  -1   63.74    5.03
  -6 -26  -1   52.93    4.38
  -6  26  -1   54.79    5.61
  -6 -26  -1   56.07    4.94
  -6 -26  -1   53.38    4.42
  -6  26  -1   58.75    6.33
  -6 -26  -1   51.26    4.81
  -7  26  -1   31.81    2.60
  -7 -26  -1   36.38    3.04
  -7  26  -1   37.81    3.81
  -7 -26  -1   32.72    2.98
  -7  26  -1   31.76    3.59
  -7 -26  -1   34.08    2.77
  -7 -26  -1   37.02    3.02
  -7  26  -1   42.79    3.89
  -7  26  -1   34.71    3.40
  -7  27   1   21.70    2.77
  -7  27   1   21.77    1.86
  -7 -27   1   22.96    2.23
  -7  27   1   17.55    2.03
  -7 -27   1   25.47    2.28
  -7 -27   1   22.94    2.27
  -7  27   1   21.41    2.79
  -6  27   1    4.57    2.56
  -6  27   1    6.99    1.45
  -6 -27   1    8.47    2.10
  -6 -27   1    7.98    2.13
  -6  27   1    7.63    2.11
  -6 -27   1    4.95    1.89
  -6  27   1    7.33    2.96
  -6 -27   1    5.59    2.41
  -6 -27   1    5.46    2.26
  -6 -27   1   10.82    2.37
  -6  27   1    5.70    2.53
  -5  27   1    6.66    2.84
  -5 -27   1    3.85    2.11
  -5 -27   1    6.81    2.16
  -5  27   1    6.39    1.67
  -5  27   1    3.08    2.21
  -5 -27   1    7.61    2.48
  -5  27   1    3.53    2.73
  -5 -27   1    7.02    2.62
  -5  27   1    4.67    3.03
  -4  27   1   17.08    4.49
  -4  27   1   12.54    3.42
  -4  27   1   15.93    5.99
  -4 -27   1   18.95    5.35
  -4  27   1   30.06    5.72
  -4 -27   1   19.84    3.15
  -4 -27   1   18.92    6.23
  -4  27   1   13.12    2.27
  -4  27   1   19.93    3.28
  -4 -27   1   18.55    5.64
  -4  27   1   18.46    3.94
  -4 -27   1   18.07    3.22
  -4 -27   1   13.72    3.09
  -4  27   1   12.07    3.45
  -3 -27   1  194.30   11.03
   3 -27  -1  148.80   14.23
  -3  27   1  162.15   14.39
   3  27  -1  135.39   16.08
  -3 -27   1  139.74   15.36
  -3  27   1  174.93   10.20
  -3 -27   1  185.67   10.83
  -3  27   1  166.99   10.37
  -3  27   1  153.38   10.59
  -3  27   1  144.04   13.79
   3 -27  -1  150.16   10.73
  -3 -27   1  146.79   11.13
  -3  27   1  150.60   11.17
  -3 -27   1  168.64   11.22
  -2 -27   1  136.52   12.65
  -2 -27   1  100.74   11.49
  -2 -27   1  138.32    8.28
  -2  27   1  134.95    7.93
  -2 -27   1  124.23   12.81
  -2 -27   1  112.59    8.09
   2 -27  -1  104.12   11.21
  -2  27   1  107.56   11.09
   2  27  -1  124.85   15.08
  -2  27   1  128.97    8.28
   2  27  -1  114.96    8.20
  -2  27   1  130.11   11.67
   2 -27  -1  111.56    9.02
  -2 -27   1  139.99    9.99
  -2  27   1  122.88    8.99
  -2 -27   1  124.65    8.68
  -1  27   1  129.91    8.33
   1  27  -1  127.76    8.48
   1 -27  -1  102.13   11.09
  -1 -27   1  115.56    7.70
  -1  27   1  136.74   11.90
  -1 -27   1  115.08   11.89
   1  27  -1  119.16   13.34
  -1 -27   1  115.26   10.74
  -1 -27   1  123.75   11.15
  -1 -27   1  135.75    9.68
   1 -27  -1  131.17    9.33
   0  27  -1   21.09    3.20
   0  27   1   27.28    3.20
   0 -27  -1   17.74    5.04
   0 -27   1   25.20    5.50
   0  27  -1   18.32    5.35
   0 -27   1   18.14    4.01
   0 -27   1   16.68    3.55
  -1  27  -1   26.83    6.38
  -1  27  -1   28.51    5.66
  -2  27  -1  107.74    7.53
  -2 -27  -1   97.66    6.99
  -2  27  -1   72.85    9.52
   2 -27   1   98.32   12.95
  -2 -27  -1   97.85    6.84
  -2  27  -1  102.54    6.71
  -2  27  -1   95.13    7.04
   2  27   1  106.00    7.02
  -2  27  -1   99.57    7.80
  -2  27  -1   92.74   10.14
   2 -27   1   98.34    7.97
  -2 -27  -1  103.51    7.39
  -2  27  -1   97.40    7.78
  -2 -27  -1   82.99    7.10
  -3 -27  -1  160.31   15.43
  -3 -27  -1  150.82   15.98
   3 -27   1  140.72   18.19
  -3 -27  -1  176.46   10.67
  -3  27  -1  178.72   15.47
  -3 -27  -1  171.15   15.83
  -3 -27  -1  168.38   10.47
  -3  27  -1  182.37   10.54
  -3 -27  -1  169.67   11.96
  -3 -27  -1  147.84    9.89
  -3  27  -1  159.92   10.87
   3 -27   1  167.34   11.59
  -3  27  -1  156.77   11.59
  -3 -27  -1  159.98   11.00
  -3  27  -1  137.73   14.11
  -4  27  -1  171.50   19.00
  -4  27  -1  140.04   14.20
  -4  27  -1  164.47   11.75
  -4 -27  -1  145.67   15.30
   4 -27   1  115.18   16.23
  -4 -27  -1  163.16   10.02
  -4  27  -1  175.93   15.35
  -4 -27  -1  152.48    9.91
  -4  27  -1  149.75    9.54
  -4 -27  -1  155.66   11.40
  -4 -27  -1  139.81    9.09
  -4  27  -1  147.16   10.34
  -4 -27  -1  114.02   14.26
  -4 -27  -1  127.88    9.99
  -4  27  -1  137.67   11.02
  -4 -27  -1  122.33    9.81
  -5  27  -1   43.72    5.58
  -5  27  -1   37.41    6.15
  -5 -27  -1   41.85    4.24
  -5  27  -1   42.30    3.76
  -5 -27  -1   34.98    3.99
  -5 -27  -1   36.17    4.14
  -5 -27  -1   28.68    3.40
  -5  27  -1   32.95    4.58
  -5 -27  -1   36.49    4.19
  -5  27  -1   40.40    5.55
  -6  27  -1   11.34    3.19
  -6  27  -1   17.13    3.56
  -6  27  -1   15.23    2.01
  -6 -27  -1   14.83    2.34
  -6 -27  -1   13.06    2.33
  -6  27  -1   18.25    3.23
  -6 -27  -1   14.30    2.38
  -6 -27  -1   12.66    2.02
  -6 -27  -1   14.34    2.52
  -6  27  -1   11.76    3.42
  -7 -27  -1    3.06    1.04
  -7  27  -1    1.49    0.63
  -7  27  -1    0.89    1.82
  -7 -27  -1    1.10    1.03
  -7  27  -1    0.83    1.66
  -7 -27  -1    2.46    1.07
  -7  27  -1    1.65    1.28
  -7  27  -1    0.22    1.59
  -7 -27  -1    1.40    1.01
  -7  28   1    0.40    1.59
  -7 -28   1    0.49    0.90
  -7 -28   1    2.02    0.88
  -7 -28   1   -0.13    0.80
  -7  28   1    2.58    1.34
  -6  28   1    9.94    2.72
  -6 -28   1    6.80    1.88
  -6 -28   1    7.96    1.96
  -6  28   1   11.20    2.15
  -6 -28   1    6.54    1.84
  -6  28   1   10.83    2.79
  -6 -28   1    7.48    2.24
  -6 -28   1    7.31    2.14
  -6 -28   1    8.94    2.27
  -6  28   1    8.15    2.72
  -5  28   1   13.68    3.53
  -5 -28   1    7.09    2.25
  -5  28   1    9.95    1.86
  -5 -28   1   11.75    2.67
  -5  28   1    9.51    2.34
  -5  28   1    7.16    3.07
  -5 -28   1    7.98    2.61
  -5 -28   1   11.98    2.95
  -5  28   1    7.16    3.10
  -4  28   1    0.99    2.18
  -4  28   1    1.42    2.31
  -4  28   1   -1.75    3.13
  -4 -28   1    1.40    2.80
  -4  28   1    1.02    2.05
  -4 -28   1   -0.34    1.92
  -4 -28   1    0.67    1.64
  -4 -28   1    1.40    3.75
  -4  28   1    0.69    1.39
  -4  28   1    2.68    1.72
  -4  28   1   -0.34    1.71
  -4 -28   1   -2.95    1.87
  -4 -28   1   -0.39    1.88
  -4  28   1    0.42    2.53
  -4 -28   1    1.95    2.52
  -4  28   1    1.82    2.40
  -3 -28   1    1.19    2.63
  -3 -28   1    0.29    1.56
  -3 -28   1    4.87    4.25
  -3  28   1   -0.23    1.10
  -3  28   1    1.91    2.43
   3  28  -1    2.92    5.04
   3 -28  -1    3.98    3.33
  -3 -28   1   -0.30    1.77
  -3  28   1   -0.28    1.73
  -3  28   1    0.94    2.23
  -3 -28   1    1.81    1.87
   3 -28  -1    0.34    2.37
  -3  28   1    1.65    2.23
  -3 -28   1    3.84    2.96
  -2 -28   1   81.84    9.84
  -2  28   1   67.16    5.17
   2  28  -1   81.25   11.77
  -2  28   1   65.90    8.38
   2 -28  -1   55.84    8.06
  -2  28   1   90.27    6.10
  -2  28   1   70.32    8.29
  -2  28   1   71.43    6.33
  -2 -28   1   70.56    5.98
   1  28  -1   89.29    6.91
  -1  28   1   90.92    6.93
  -1 -28   1   97.25    6.48
  -1  28   1   93.56    9.89
   1  28  -1   94.29   11.70
  -1 -28   1  112.75   10.35
  -1 -28   1  112.30    8.37
   1 -28  -1   92.83    7.78
   0  28  -1  294.06   16.61
   0  28   1  289.94   16.39
   0 -28  -1  286.01   21.18
   0 -28   1  249.62   18.31
   0 -28   1  257.76   20.35
   0  28  -1  319.00   22.60
   0  28   1  258.82   18.35
   0 -28   1  288.28   17.41
   1  28   1  133.25    8.73
  -1  28  -1  124.00    9.08
  -1 -28  -1  131.39   13.43
  -1  28  -1  131.29   11.80
  -1 -28  -1  127.75    8.21
  -1  28  -1  127.96   13.57
   1 -28   1  138.35    9.75
  -1 -28  -1  130.88    9.32
  -1 -28  -1  118.96   11.59
  -2 -28  -1  130.53   13.17
  -2 -28  -1  139.82    9.51
   2 -28   1  125.54   15.01
  -2  28  -1  163.39   13.88
  -2 -28  -1  163.91   14.33
  -2 -28  -1  166.12    9.68
  -2  28  -1  160.46    9.45
  -2  28  -1  152.79   10.58
  -2  28  -1  148.22    9.62
   2  28   1  166.32    9.80
  -2 -28  -1  144.49    9.98
   2 -28   1  156.25   10.80
  -2  28  -1  160.60   10.64
  -2 -28  -1  133.68    9.87
  -2  28  -1  138.71   13.18
  -3  28  -1    5.16    2.80
  -3 -28  -1   15.47    5.42
  -3 -28  -1    2.25    2.88
  -3  28  -1    3.16    2.85
   3 -28   1   -1.62    5.48
  -3 -28  -1    7.09    1.99
  -3 -28  -1    7.96    2.11
  -3 -28  -1    4.94    4.02
  -3 -28  -1    6.88    3.87
  -3  28  -1    8.00    1.89
  -3 -28  -1    4.87    1.77
  -3  28  -1    6.61    2.30
   3 -28   1    4.86    3.00
  -3 -28  -1    2.57    1.88
  -3  28  -1    6.08    2.49
  -3 -28  -1    5.72    2.34
  -4  28  -1    1.13    2.25
  -4  28  -1    1.02    2.70
  -4  28  -1    1.90    2.95
  -4 -28  -1    2.54    3.02
  -4  28  -1    1.16    2.74
  -4 -28  -1    2.15    1.93
  -4 -28  -1    3.65    1.91
  -4  28  -1    1.83    1.48
  -4 -28  -1    5.16    3.31
  -4 -28  -1    2.23    1.66
  -4  28  -1    5.54    2.51
  -4 -28  -1   -1.39    2.50
  -4 -28  -1    2.74    3.74
  -4 -28  -1    1.85    2.19
  -4 -28  -1   -0.37    1.67
  -4  28  -1    4.44    3.25
  -5  28  -1    4.41    2.99
  -5  28  -1    5.18    3.84
  -5 -28  -1    5.24    1.93
  -5  28  -1    5.26    1.61
  -5 -28  -1    5.01    2.01
  -5 -28  -1    5.86    2.45
  -5 -28  -1    2.94    1.74
  -5 -28  -1    6.93    2.37
  -5  28  -1    1.47    2.23
  -5 -28  -1    4.61    2.22
  -5  28  -1    4.34    3.28
  -6  28  -1   19.10    3.40
  -6  28  -1   13.12    3.44
  -6 -28  -1   15.33    2.42
  -6 -28  -1   14.60    2.24
  -6  28  -1   16.26    2.85
  -6 -28  -1   14.95    2.44
  -6 -28  -1   17.03    2.46
  -6  28  -1   12.86    3.23
  -7  28  -1    2.52    1.50
  -7 -28  -1    1.81    0.89
  -7  28  -1    1.09    1.50
  -7 -28  -1    2.38    1.01
  -7  28  -1    4.93    1.60
  -7 -28  -1    3.14    0.97
  -7  29   1    1.24    1.35
  -7 -29   1    2.23    0.96
  -7 -29   1    2.25    0.92
  -7 -29   1    2.11    0.83
  -7  29   1    0.69    1.12
  -6  29   1   18.72    3.19
  -6  29   1   23.07    2.26
  -6 -29   1   28.01    2.83
  -6 -29   1   20.64    2.60
  -6 -29   1   21.05    2.87
  -6 -29   1   26.46    2.87
  -6 -29   1   20.16    2.70
  -6  29   1   22.30    3.42
  -5  29   1   14.81    3.46
  -5 -29   1   18.83    2.95
  -5 -29   1   18.67    2.82
  -5  29   1   14.19    2.07
  -5  29   1   11.02    2.53
  -5 -29   1   18.27    3.03
  -5  29   1   21.23    3.71
  -5 -29   1   15.52    3.02
  -5  29   1   13.26    3.47
  -4  29   1   78.28    9.20
  -4  29   1   79.07    7.29
  -4 -29   1   79.52   10.54
  -4  29   1   64.45    8.65
  -4 -29   1   88.36    6.60
  -4 -29   1   78.57    6.43
  -4  29   1   91.53    5.94
  -4  29   1   63.00    5.76
  -4  29   1   74.70    6.28
  -4  29   1   72.69    6.93
  -4 -29   1   89.23   11.29
  -4 -29   1   94.11    7.06
  -4  29   1   78.27    7.15
  -4 -29   1   87.62    6.92
  -3  29   1   51.79    7.38
  -3 -29   1   57.44    4.96
   3 -29  -1   62.97    8.35
  -3  29   1   52.41    4.81
  -3 -29   1   51.80    4.82
  -3 -29   1   67.08    9.27
  -3  29   1   56.22    4.57
  -3  29   1   57.46    7.83
  -3  29   1   47.90    5.37
  -3 -29   1   59.55    5.41
  -2 -29   1   62.03    5.00
   2  29  -1   66.97   10.19
  -2  29   1   54.55    7.57
   2 -29  -1   42.23    7.29
   2  29  -1   54.44    4.89
  -2  29   1   58.22    5.07
  -2 -29   1   68.26    4.98
  -2  29   1   66.72    4.84
  -2  29   1   58.49    7.58
  -2  29   1   62.49    5.85
  -2 -29   1   62.85    6.27
  -2 -29   1   58.97    5.33
  -1  29   1   32.25    3.43
   1  29  -1   25.82    3.25
  -1 -29   1   28.33    5.10
  -1 -29   1   22.87    2.69
  -1 -29   1   30.65    6.04
   1 -29  -1   20.62    5.42
   1  29  -1   15.87    5.06
  -1  29   1   16.35    4.43
   1 -29  -1   21.11    3.91
  -1 -29   1   24.80    4.05
   0  29   1    3.12    2.03
   0  29  -1    4.20    2.14
   0  29   1    3.19    2.06
   0 -29  -1    0.76    1.96
   0 -29   1    2.58    1.92
   0  29  -1   -1.11    3.00
   0 -29   1    3.34    1.36
   0 -29  -1    3.11    1.37
   0 -29  -1    4.92    3.21
   0 -29   1    0.96    2.60
   0 -29   1    0.80    2.43
  -1  29  -1    6.42    2.56
   1  29   1    9.60    2.42
  -1 -29  -1    9.08    3.77
  -1 -29  -1    7.52    3.47
  -1  29  -1    1.13    3.24
  -1 -29  -1    6.55    3.43
  -1  29  -1    4.24    2.56
  -1 -29  -1    5.32    1.82
  -1 -29  -1    7.55    2.82
   1 -29   1    4.29    2.66
  -2 -29  -1   41.20    4.01
   2 -29   1   36.30    7.85
  -2 -29  -1   42.00    7.33
  -2  29  -1   40.14    3.61
  -2 -29  -1   51.12    7.96
   2  29   1   45.99    4.15
  -2 -29  -1   39.13    4.30
   2 -29   1   44.53    5.09
  -2  29  -1   37.50    4.55
  -2 -29  -1   33.29    4.10
  -2  29  -1   34.10    6.01
  -3  29  -1   16.20    4.14
  -3 -29  -1   14.20    5.82
  -3 -29  -1   11.22    4.46
  -3  29  -1   11.33    3.66
   3 -29   1   12.32    6.97
  -3 -29  -1   17.18    2.77
  -3 -29  -1   12.82    2.43
  -3  29  -1   16.67    2.38
  -3 -29  -1   10.28    4.87
  -3  29  -1   15.60    3.40
  -3 -29  -1   12.83    2.28
  -3  29  -1   13.99    2.78
  -3 -29  -1   18.25    2.93
  -3  29  -1   14.83    3.56
   3 -29   1   18.21    3.50
  -3 -29  -1   15.23    3.00
  -4  29  -1   72.84    7.51
  -4  29  -1  101.51   10.76
  -4 -29  -1   90.68    6.66
  -4  29  -1  106.54   11.23
   4 -29   1   82.29   12.91
  -4 -29  -1   91.87    6.67
  -4  29  -1   82.45    6.12
  -4 -29  -1   90.87    6.95
  -4 -29  -1   92.91   11.32
  -4 -29  -1   80.04    5.93
  -4  29  -1   86.31    6.98
  -4 -29  -1   66.55   10.02
  -4 -29  -1   78.79    6.88
  -4  29  -1   82.48    7.58
  -4 -29  -1   86.28    7.03
  -5  29  -1    5.47    2.83
  -5  29  -1   -0.53    3.48
  -5 -29  -1    2.22    1.94
  -5  29  -1    3.12    1.30
  -5 -29  -1    2.24    1.79
  -5 -29  -1    4.17    2.25
  -5 -29  -1    2.16    1.48
  -5 -29  -1    2.18    1.96
  -5  29  -1    0.34    2.02
  -5 -29  -1    2.80    2.02
  -5  29  -1    1.35    2.79
  -6  29  -1   16.21    3.11
  -6  29  -1   22.15    3.57
  -6  29  -1   19.91    2.05
  -6 -29  -1   16.45    2.07
  -6 -29  -1   17.21    2.41
  -6  29  -1   16.88    2.83
  -6 -29  -1   22.33    2.63
  -6  29  -1   19.52    3.15
  -7  29  -1   -1.16    1.07
  -7 -29  -1   -0.10    0.76
  -7  29  -1    0.47    1.40
  -7 -29  -1    1.85    0.77
  -7  29  -1    0.32    1.05
  -7 -29  -1   -0.43    0.60
  -7 -30   1   61.14    3.68
  -7  30   1   60.46    4.30
  -7 -30   1   56.32    3.63
  -7 -30   1   54.24    3.66
  -7  30   1   62.45    4.15
  -6  30   1    9.97    2.56
  -6  30   1    9.05    1.38
  -6 -30   1    7.52    1.67
  -6 -30   1   10.51    1.80
  -6 -30   1    8.43    1.73
  -6 -30   1    9.28    2.04
  -6  30   1   15.78    2.96
  -6 -30   1    9.76    1.85
  -6 -30   1    8.88    1.91
  -6  30   1   11.46    2.44
  -5  30   1   93.42    7.76
  -5 -30   1   92.67    6.68
  -5  30   1   95.69    6.19
  -5 -30   1  108.55    7.02
  -5  30   1   88.58    6.59
  -5  30   1  103.99    7.89
  -5 -30   1   80.08    6.93
  -5 -30   1   82.43    6.76
  -5  30   1   86.84    7.59
  -5 -30   1   90.92    6.91
  -4  30   1   91.17   13.02
  -4  30   1   88.18   10.21
  -4  30   1   92.06    8.24
  -4 -30   1  101.07   11.98
  -4 -30   1  107.42    7.48
  -4  30   1  115.32   11.43
  -4 -30   1  108.58    7.42
  -4  30   1  107.25    6.89
  -4  30   1  100.94    6.99
  -4  30   1   98.56    8.07
  -4 -30   1   92.96    7.56
  -4  30   1   85.47    7.95
  -4 -30   1   94.90    7.60
  -3 -30   1   49.07    7.95
  -3 -30   1   54.74    4.69
  -3  30   1   55.91    4.47
  -3 -30   1   52.23    4.69
   3 -30  -1   44.22    6.95
  -3  30   1   49.49    4.78
  -3  30   1   49.39    5.45
  -3 -30   1   49.22    5.44
  -3 -30   1   54.16    5.16
  -3 -30   1   38.05    7.14
  -2 -30   1  230.89   18.45
  -2 -30   1  218.38   18.36
  -2 -30   1  235.28   13.66
  -2  30   1  245.48   13.52
  -2 -30   1  188.20   18.06
  -2 -30   1  237.23   13.74
  -2  30   1  225.67   17.95
   2 -30  -1  207.18   17.96
   2  30  -1  207.36   19.49
  -2  30   1  217.66   17.72
   2  30  -1  220.83   13.66
  -2  30   1  245.06   14.10
  -2 -30   1  256.69   15.28
   2 -30  -1  250.14   14.96
  -2  30   1  238.66   14.81
  -2 -30   1  223.41   14.05
   1  30  -1   35.34    4.00
   1 -30  -1   34.80    6.79
  -1 -30   1   34.59    6.32
  -1  30   1   28.86    5.50
   1  30  -1   31.29    6.63
  -1 -30   1   34.22    4.49
   1 -30  -1   35.43    4.61
   0  30  -1  277.56   16.33
   0  30   1  290.09   16.37
   0 -30  -1  284.57   15.60
   0 -30   1  283.49   15.64
   0 -30   1  270.68   18.60
   0  30  -1  251.51   19.74
   0 -30   1  251.05   20.38
   0 -30  -1  265.08   20.89
   0  30  -1  280.48   21.75
   0 -30  -1  251.60   19.25
   0 -30   1  262.27   19.48
   0 -30   1  294.26   17.35
  -1  30  -1   46.87    4.30
   1  30   1   45.04    4.49
  -1  30  -1   46.20    4.61
  -1 -30  -1   45.53    3.93
  -1  30  -1   37.08    6.04
  -1 -30  -1   52.99    8.22
   1 -30   1   47.99    5.31
  -1 -30  -1   42.71    4.85
  -1 -30  -1   36.75    6.09
  -2 -30  -1  254.56   19.70
  -2  30  -1  219.59   18.30
   2 -30   1  189.43   19.67
  -2 -30  -1  263.24   14.73
  -2 -30  -1  245.04   19.59
  -2 -30  -1  277.10   20.51
  -2 -30  -1  256.46   14.67
  -2  30  -1  264.98   14.39
  -2  30  -1  244.06   14.60
  -2  30  -1  245.13   15.31
   2  30   1  276.26   14.91
  -2  30  -1  245.33   18.78
   2 -30   1  235.99   15.44
  -2 -30  -1  229.88   15.04
  -2  30  -1  253.51   15.52
  -2 -30  -1  247.59   15.20
  -3 -30  -1   75.57    9.84
  -3  30  -1   63.53    8.59
  -3 -30  -1   81.78    6.02
   3 -30   1   69.48   11.23
  -3 -30  -1   82.82    9.96
  -3  30  -1   79.53    5.74
  -3 -30  -1   71.96    5.68
   3  30   1   71.59    5.34
  -3 -30  -1   67.85    5.22
  -3  30  -1   65.37    5.79
   3 -30   1   80.01    6.63
  -3 -30  -1   64.17    5.61
  -3 -30  -1   78.23    6.43
  -3  30  -1   78.51    6.89
  -3  30  -1   68.49    8.76
  -4  30  -1  106.40   14.24
  -4  30  -1  102.19    8.94
  -4  30  -1  125.77   12.05
   4 -30   1  119.35   14.62
  -4 -30  -1  124.84    8.10
  -4  30  -1   87.85   10.68
  -4  30  -1  122.96    7.67
  -4 -30  -1  112.31    7.93
  -4 -30  -1  117.23    8.15
  -4 -30  -1   97.49   11.86
  -4 -30  -1  110.84    7.26
  -4  30  -1  102.46    8.03
  -4 -30  -1  112.22   12.76
  -4 -30  -1  112.59    8.30
  -4  30  -1  117.75    9.22
  -4 -30  -1  105.59    8.20
  -5  30  -1   69.87    6.51
  -5  30  -1   66.32    6.82
  -5 -30  -1   65.61    5.16
  -5  30  -1   70.35    4.85
  -5 -30  -1   69.77    5.32
  -5 -30  -1   68.22    5.32
  -5  30  -1   54.51    5.37
  -5 -30  -1   55.67    4.53
  -5 -30  -1   58.38    5.32
  -5 -30  -1   62.72    5.39
  -5  30  -1   59.19    6.12
  -6  30  -1    2.96    2.18
  -6  30  -1    2.24    2.23
  -6  30  -1    5.15    1.12
  -6 -30  -1    2.77    1.33
  -6 -30  -1    2.41    1.24
  -6 -30  -1    2.87    1.37
  -6  30  -1    4.44    1.85
  -6 -30  -1    3.50    1.61
  -6 -30  -1    4.30    1.62
  -6  30  -1    3.85    2.20
  -7 -30  -1   34.52    2.49
  -7  30  -1   41.19    3.01
  -7 -30  -1   32.71    2.47
  -7  30  -1   39.32    3.05
  -7  31   1    6.89    1.25
  -7 -31   1    6.42    0.88
  -7 -31   1    4.46    0.81
  -7  31   1    8.11    1.43
  -7 -31   1    4.50    0.81
  -7  31   1    5.92    1.20
  -6  31   1   15.63    2.68
  -6  31   1   10.67    1.48
  -6 -31   1   10.47    1.77
  -6 -31   1   12.51    1.85
  -6 -31   1   12.33    1.75
  -6  31   1   11.47    2.56
  -6 -31   1   12.77    2.08
  -6 -31   1   14.91    1.99
  -6 -31   1   11.39    1.89
  -6  31   1   13.45    2.54
  -5  31   1    0.78    2.29
  -5 -31   1    1.76    1.45
  -5 -31   1    1.02    1.58
  -5  31   1    1.10    1.16
  -5 -31   1    2.36    1.79
  -5  31   1    1.78    2.50
  -5 -31   1    0.79    1.79
  -5 -31   1   -0.54    1.85
  -5  31   1    4.60    2.48
  -4  31   1    0.94    1.86
  -4  31   1    3.08    2.49
  -4  31   1    3.30    3.59
  -4  31   1    2.89    2.27
  -4 -31   1    1.42    1.69
  -4 -31   1    0.84    1.43
  -4  31   1    1.30    1.23
  -4 -31   1    3.53    2.96
  -4  31   1    1.96    1.66
  -4 -31   1    1.23    2.68
  -4  31   1   -0.78    2.37
  -4 -31   1    1.28    2.07
  -4 -31   1    5.17    2.11
  -4  31   1    0.42    2.46
  -3  31   1    2.82    2.24
  -3  31   1    5.73    2.98
  -3 -31   1    2.72    1.77
   3 -31  -1    5.06    3.61
  -3 -31   1    4.22    1.80
  -3 -31   1    5.55    3.59
  -3  31   1    8.86    1.85
  -3 -31   1    7.65    3.67
  -3  31   1    3.75    2.13
  -3 -31   1    5.71    2.27
  -3 -31   1    3.57    2.05
  -3 -31   1    5.99    3.73
   3 -31  -1    2.43    2.36
  -3  31   1    2.85    2.56
  -3 -31   1    3.83    2.57
   2 -31  -1    7.08    3.43
  -2 -31   1    8.85    2.04
  -2 -31   1   14.90    4.70
   2  31  -1    7.40    4.43
  -2  31   1    4.57    2.77
  -2  31   1    9.23    1.82
  -2 -31   1   11.40    1.98
  -2 -31   1    5.77    3.49
  -2 -31   1    9.36    3.50
   2  31  -1    8.47    2.27
  -2  31   1    9.51    2.45
  -2  31   1   15.17    3.88
   2 -31  -1    9.13    3.10
  -2 -31   1   12.44    3.14
  -2  31   1   11.67    2.92
  -2 -31   1    8.03    2.21
  -1 -31   1   11.33    3.66
  -1 -31   1   17.03    4.31
   1 -31  -1    8.97    3.74
  -1 -31   1    7.10    1.94
  -1 -31   1   15.62    4.72
  -1  31   1   13.25    3.78
   1  31  -1   14.31    5.05
  -1 -31   1   11.19    3.47
   1 -31  -1   12.64    3.23
   1  31  -1   11.29    2.59
   0 -31   1    0.83    1.30
   0 -31  -1    2.42    2.52
   0 -31   1    4.09    2.65
   0 -31  -1    1.84    2.88
   0 -31   1    1.02    2.60
   0  31  -1    1.14    2.53
   0 -31   1    4.20    1.47
   0 -31  -1    3.68    1.46
   0  31   1    1.77    2.40
   0  31  -1    6.28    2.69
   0 -31  -1    5.15    3.83
   0 -31   1    3.17    2.55
   0  31   1    1.76    1.93
   0  31  -1    3.31    2.22
  -1 -31  -1    2.61    3.24
  -1 -31  -1    0.95    2.44
  -1  31  -1    4.54    1.89
  -1  31  -1    2.54    2.42
   1  31   1    3.46    2.05
  -1 -31  -1    5.29    1.64
  -1 -31  -1    2.22    3.02
  -1  31  -1    1.19    2.84
  -1  31  -1    1.75    2.37
  -1 -31  -1    4.44    2.47
   1 -31   1    6.17    3.03
   2 -31   1    1.25    4.93
  -2 -31  -1    6.18    1.88
  -2  31  -1    0.91    1.84
  -2 -31  -1    6.95    3.35
  -2  31  -1    2.81    1.34
  -2 -31  -1    6.38    4.06
  -2 -31  -1    2.13    1.57
  -2 -31  -1    5.82    2.90
   2  31   1    3.66    1.96
  -2  31  -1    5.62    1.89
  -2  31  -1    3.06    2.26
  -2  31  -1    2.89    2.09
   2 -31   1    3.71    2.65
  -2 -31  -1    2.89    1.95
  -2 -31  -1    6.74    2.59
  -2  31  -1    8.07    3.24
  -3  31  -1    8.74    3.14
  -3 -31  -1    4.42    3.14
  -3 -31  -1   -1.27    3.40
  -3  31  -1    0.99    1.98
   3 -31   1    2.83    4.41
  -3 -31  -1    6.02    2.11
  -3 -31  -1    3.20    1.84
  -3 -31  -1    5.60    3.62
  -3  31  -1    6.51    1.74
   3  31   1    6.35    1.72
  -3  31  -1    3.14    2.36
  -3  31  -1    3.83    1.91
  -3 -31  -1    2.36    2.14
   3 -31   1    0.72    2.27
  -3 -31  -1    0.88    1.91
  -3 -31  -1    4.80    2.20
  -3  31  -1    4.82    2.68
  -3 -31  -1    5.06    3.01
  -4  31  -1    6.88    2.78
  -4  31  -1    1.66    3.63
  -4  31  -1   10.57    2.97
  -4  31  -1    3.02    2.70
   4 -31   1   -2.93    3.92
  -4 -31  -1    8.07    2.03
  -4 -31  -1    3.88    1.83
  -4  31  -1    4.54    1.56
  -4 -31  -1    5.85    3.76
  -4 -31  -1    1.77    1.99
  -4 -31  -1    4.99    1.59
  -4  31  -1    3.45    1.95
  -4 -31  -1    6.91    2.41
  -4 -31  -1    6.32    3.38
  -4 -31  -1   11.28    2.71
  -4  31  -1    6.79    3.16
  -5  31  -1    3.10    2.51
  -5  31  -1    0.44    2.82
  -5 -31  -1    3.42    1.71
  -5 -31  -1    1.00    1.48
  -5  31  -1    3.24    1.12
  -5 -31  -1    0.98    1.85
  -5 -31  -1    3.99    1.51
  -5  31  -1    0.29    1.96
  -5 -31  -1    3.79    1.84
  -5 -31  -1    3.01    1.97
  -5  31  -1    4.96    2.56
  -6  31  -1   29.25    3.73
  -6  31  -1   34.29    3.61
  -6 -31  -1   34.53    3.01
  -6  31  -1   29.95    2.54
  -6 -31  -1   31.28    2.53
  -6  31  -1   38.72    3.58
  -6 -31  -1   29.84    2.95
  -6  31  -1   36.03    3.72
  -6 -31  -1   36.44    3.11
  -6 -31  -1   32.15    2.93
  -7  31  -1    2.46    1.09
  -7 -31  -1    2.79    0.63
  -7  31  -1    4.04    1.00
  -7  31  -1    4.01    1.11
  -7 -31  -1    3.59    0.69
  -7  32   1    9.00    1.35
  -7 -32   1   12.28    1.04
  -6  32   1   32.85    3.53
  -6  32   1   32.45    2.63
  -6 -32   1   32.46    2.88
  -6 -32   1   35.45    2.95
  -6  32   1   39.79    3.81
  -6 -32   1   41.33    3.08
  -6 -32   1   35.72    3.15
  -6  32   1   36.16    3.63
  -6 -32   1   35.55    3.01
  -5  32   1   44.93    4.93
  -5 -32   1   44.68    3.89
  -5  32   1   41.57    3.48
  -5 -32   1   45.70    3.93
  -5 -32   1   41.04    4.11
  -5  32   1   43.25    4.70
  -5 -32   1   42.18    4.04
  -5  32   1   44.83    4.73
  -5 -32   1   46.40    4.21
  -4  32   1   86.11    7.39
  -4 -32   1   85.40    6.35
  -4  32   1   83.93    5.82
  -4 -32   1   88.43    6.31
  -4  32   1   76.84    5.95
  -4  32   1   79.27    7.12
  -4 -32   1   86.79    6.56
  -4  32   1   85.25    7.30
  -4 -32   1   87.47    6.67
  -3  32   1  175.69   15.44
  -3 -32   1  191.10   11.59
  -3  32   1  176.93   15.47
   3 -32  -1  169.31   15.61
  -3 -32   1  192.88   16.60
  -3  32   1  207.92   11.49
  -3 -32   1  194.98   11.65
  -3 -32   1  184.56   16.26
  -3  32   1  196.26   11.88
  -3  32   1  202.59   12.57
  -3 -32   1  188.48   12.01
   3 -32  -1  168.04   12.08
  -3  32   1  192.30   12.81
  -3 -32   1  170.36   12.10
  -3 -32   1  190.38   12.04
  -2 -32   1   56.65    7.69
  -2  32   1   56.65    4.49
   2 -32  -1   51.55    7.68
  -2 -32   1   58.84    8.28
  -2 -32   1   56.27    4.63
  -2  32   1   53.76    7.49
  -2  32   1   56.52    5.10
   2  32  -1   51.62    4.71
  -2  32   1   61.53    7.65
  -2 -32   1   62.73    5.87
   2 -32  -1   47.88    5.42
  -2  32   1   61.20    5.64
  -2 -32   1   57.99    5.10
   1  32  -1  574.62   31.14
  -1 -32   1  597.66   30.71
  -1  32   1  569.68   35.81
   1 -32  -1  517.73   36.39
  -1 -32   1  612.78   37.37
   1  32  -1  593.78   38.25
  -1 -32   1  556.77   34.46
  -1 -32   1  545.26   35.31
  -1 -32   1  566.88   32.14
   1 -32  -1  588.73   32.19
   0  32  -1   15.83    3.01
   0  32   1   13.43    2.92
   0  32  -1   18.53    5.27
   0 -32  -1   17.67    2.31
   0 -32  -1   25.11    5.39
   0 -32   1   20.83    5.03
   0  32   1   11.63    3.61
   0  32  -1   12.75    3.85
   0 -32   1   18.74    2.41
   0 -32  -1   18.82    4.86
   0 -32  -1   11.53    3.72
   0 -32   1   14.64    3.90
   0 -32   1   18.78    4.43
   0 -32   1   13.86    3.41
  -1  32  -1  557.63   29.90
  -1  32  -1  520.58   30.16
   1  32   1  569.64   30.11
  -1 -32  -1  621.92   37.04
  -1 -32  -1  573.16   29.57
  -1  32  -1  468.10   33.58
  -1  32  -1  564.48   37.18
  -1 -32  -1  532.98   34.77
  -1 -32  -1  550.20   30.68
   1 -32   1  557.70   30.81
  -1 -32  -1  549.10   34.54
  -2 -32  -1   24.27    5.35
  -2  32  -1   12.69    3.61
  -2 -32  -1   18.16    5.21
  -2 -32  -1    8.95    4.34
  -2  32  -1   11.83    2.06
  -2  32  -1    8.82    2.28
  -2  32  -1   15.97    3.26
  -2 -32  -1   10.50    2.65
   2 -32   1   13.53    3.35
  -2 -32  -1   24.27    3.59
  -2  32  -1   12.18    2.98
  -2  32  -1   12.52    3.91
  -3  32  -1  114.35   11.21
  -3 -32  -1   86.86   11.00
  -3 -32  -1  112.41    7.61
   3 -32   1  100.17   12.72
  -3  32  -1  110.41   11.08
  -3 -32  -1   96.79   11.61
  -3  32  -1  113.22    7.28
  -3 -32  -1  120.63    7.73
   3  32   1  118.31    7.41
  -3  32  -1  100.96    7.55
  -3 -32  -1  102.86    7.90
   3 -32   1  102.08    8.10
  -3 -32  -1  115.12    7.91
  -3  32  -1  104.12    8.49
  -3 -32  -1   73.31   11.10
  -3 -32  -1  115.91    8.24
  -4  32  -1   37.48    4.68
  -4 -32  -1   40.45    3.82
  -4  32  -1   36.51    3.33
  -4 -32  -1   30.52    3.59
  -4 -32  -1   34.28    3.95
  -4  32  -1   35.12    3.96
  -4 -32  -1   34.90    3.15
  -4 -32  -1   34.83    4.01
  -4 -32  -1   29.75    3.79
  -4  32  -1   36.50    4.62
  -5  32  -1    8.17    2.67
  -5 -32  -1   11.35    2.01
  -5  32  -1    9.20    1.50
  -5 -32  -1   13.42    2.17
  -5 -32  -1    8.43    2.17
  -5 -32  -1   11.16    1.78
  -5  32  -1   15.37    2.62
  -5 -32  -1   10.94    2.09
  -5 -32  -1   10.78    2.16
  -5 -32  -1    9.27    2.17
  -5  32  -1    7.69    2.72
  -6  32  -1   26.35    3.25
  -6  32  -1   31.54    3.28
  -6 -32  -1   32.34    2.72
  -6  32  -1   27.94    2.23
  -6 -32  -1   27.20    2.53
  -6  32  -1   25.87    2.95
  -6 -32  -1   28.83    2.67
  -6  32  -1   23.22    3.04
  -6 -32  -1   30.73    2.73
  -6  33   1   21.71    2.68
  -6  33   1   21.93    1.88
  -6 -33   1   23.95    2.19
  -6  33   1   25.93    2.87
  -6 -33   1   22.56    2.20
  -6 -33   1   21.01    2.26
  -6  33   1   19.57    2.67
  -6 -33   1   23.11    2.26
  -5  33   1   42.30    4.49
  -5 -33   1   36.77    3.41
  -5  33   1   36.16    3.05
  -5 -33   1   38.71    3.51
  -5 -33   1   33.29    3.62
  -5  33   1   46.61    4.62
  -5 -33   1   33.98    3.45
  -5 -33   1   40.92    3.69
  -5  33   1   36.94    4.32
  -4  33   1   11.74    3.00
  -4 -33   1    8.99    2.07
  -4 -33   1   11.15    2.06
  -4  33   1   12.96    1.85
  -4  33   1    7.40    1.89
  -4 -33   1   12.79    2.44
  -4  33   1   10.42    2.90
  -4 -33   1    8.23    2.31
  -4  33   1   10.92    3.00
  -3  33   1   62.39    7.99
  -3  33   1   68.03   10.78
  -3  33   1   71.59    6.44
  -3 -33   1   57.44    8.47
  -3  33   1   52.56    7.38
   3 -33  -1   61.50    8.52
  -3 -33   1   57.16    4.93
  -3 -33   1   47.93    7.96
  -3  33   1   68.27    4.95
  -3 -33   1   57.48    4.93
  -3  33   1   71.57    6.12
  -3 -33   1   62.51    5.43
  -3  33   1   65.97    6.16
  -3 -33   1   64.71    5.47
  -2 -33   1   -1.86    1.87
  -2  33   1    0.85    1.11
  -2 -33   1   -0.96    2.11
  -2 -33   1    1.58    1.49
   2  33  -1    3.38    3.32
   2 -33  -1    1.05    3.11
  -2 -33   1    2.37    1.57
  -2 -33   1    7.50    3.83
  -2  33   1    1.82    2.16
  -2  33   1   -0.89    1.78
   2  33  -1    2.50    1.78
  -2  33   1    1.79    2.03
  -2 -33   1    2.29    2.69
  -2  33   1   -0.75    2.00
  -2 -33   1    1.17    1.79
   2 -33  -1    2.65    2.85
   1  33  -1   27.93    6.50
   1 -33  -1   30.29    7.22
  -1  33   1   13.37    4.72
   0  33   1    9.33    2.46
   0  33  -1   12.24    2.78
   0 -33  -1   13.80    4.51
   0  33  -1    9.41    3.85
   0 -33   1   10.64    3.87
   0 -33   1   11.23    1.99
   0  33   1    9.90    3.48
   0  33  -1    7.35    3.03
   0 -33  -1   12.44    4.34
   0 -33   1   10.64    3.00
   0 -33   1    9.63    3.73
   0 -33  -1   14.25    3.96
   0 -33   1   12.68    3.32
  -1  33  -1  300.62   16.68
  -1  33  -1  279.45   17.02
   1  33   1  327.06   17.08
  -1 -33  -1  285.53   22.11
  -1 -33  -1  275.45   16.23
  -1  33  -1  273.58   20.50
   1 -33   1  281.85   17.44
  -1 -33  -1  281.37   17.50
  -1 -33  -1  263.75   21.07
  -1 -33  -1  294.88   20.90
  -2 -33  -1   15.47    4.14
  -2 -33  -1   10.78    2.25
   2 -33   1   24.15    6.47
  -2  33  -1   16.22    4.12
  -2 -33  -1   18.30    5.17
  -2 -33  -1   17.83    4.51
  -2  33  -1   21.98    2.46
  -2 -33  -1   14.09    2.40
  -2  33  -1   15.96    3.11
  -2  33  -1   14.96    2.39
   2  33   1   17.41    2.64
   2 -33   1   13.68    3.19
  -2 -33  -1   17.64    2.91
  -2 -33  -1   12.41    2.89
  -2  33  -1   15.66    3.15
  -2  33  -1   16.01    4.14
  -3  33  -1  361.22   24.88
  -3  33  -1  306.84   27.34
  -3  33  -1  370.79   21.64
  -3 -33  -1  392.02   20.56
  -3  33  -1  364.57   25.05
   3 -33   1  342.49   26.87
  -3 -33  -1  361.80   25.84
  -3  33  -1  392.36   20.21
  -3 -33  -1  379.21   20.51
  -3 -33  -1  359.28   25.96
  -3 -33  -1  377.00   26.94
  -3  33  -1  359.54   20.46
  -3 -33  -1  267.02   25.05
  -3 -33  -1  337.22   20.80
  -3 -33  -1  382.67   21.06
  -3  33  -1  356.31   21.32
  -4  33  -1   14.86    3.28
  -4 -33  -1   12.89    2.37
  -4  33  -1   11.55    1.88
  -4 -33  -1   13.62    2.35
  -4 -33  -1   12.69    2.76
  -4  33  -1   14.29    2.57
  -4 -33  -1    5.94    2.25
  -4 -33  -1   11.57    2.51
  -4  33  -1   13.96    3.28
  -5  33  -1  115.38    8.31
  -5 -33  -1  118.66    7.41
  -5  33  -1  111.14    6.91
  -5 -33  -1  113.34    7.39
  -5 -33  -1  115.83    7.41
  -5  33  -1  114.36    7.74
  -5 -33  -1  108.78    7.51
  -5 -33  -1  102.70    7.23
  -5  33  -1  124.11    8.37
  -5 -33  -1  110.20    7.49
  -6  33  -1   16.21    2.38
  -6  33  -1   17.60    2.59
  -6  33  -1   20.09    1.72
  -6 -33  -1   18.78    1.99
  -6 -33  -1   21.47    2.02
  -6 -33  -1   18.33    2.04
  -6 -33  -1   23.00    2.16
  -6  34   1   71.93    5.08
  -6 -34   1   70.47    4.47
  -6  34   1   73.27    5.06
  -6 -34   1   66.72    4.37
  -6 -34   1   67.52    4.57
  -6  34   1   68.90    4.98
  -5  34   1   10.88    2.47
  -5 -34   1    7.47    1.64
  -5  34   1   10.19    1.50
  -5 -34   1   11.17    1.78
  -5  34   1    9.30    2.41
  -5 -34   1    6.30    1.71
  -5 -34   1   10.81    1.91
  -5  34   1   10.12    2.54
  -4  34   1  118.27    8.82
  -4 -34   1  102.71    7.45
  -4  34   1  118.03    7.30
  -4 -34   1  119.98    7.66
  -4  34   1  113.05    8.41
  -4 -34   1  119.15    7.93
  -4  34   1  125.13    8.86
  -4 -34   1  109.20    7.80
  -3  34   1  168.43   14.42
  -3  34   1  167.48   17.37
  -3  34   1  180.48   12.10
  -3 -34   1  156.66   14.67
  -3 -34   1  175.42   10.78
  -3  34   1  172.75   14.63
   3 -34  -1  165.86   14.97
  -3 -34   1  143.07   14.44
  -3  34   1  200.73   10.74
  -3 -34   1  185.56   10.80
  -3  34   1  180.28   11.14
  -3  34   1  172.73   11.58
  -3 -34   1  140.60   14.72
  -3 -34   1  176.07   11.12
   3 -34  -1  178.47   11.60
  -3  34   1  189.38   12.15
  -3 -34   1  173.84   11.17
  -3 -34   1  154.40   11.21
  -2 -34   1  149.87    9.48
  -2  34   1  141.01   13.12
   2 -34  -1  117.02   13.06
  -2  34   1  170.09   10.22
   2  34  -1  136.34    9.38
  -2 -34   1  134.78   13.31
  -2 -34   1  146.49    9.41
  -2  34   1  166.19    9.39
  -2  34   1  156.34   13.37
  -2 -34   1  152.78   10.59
   2 -34  -1  153.40   10.61
  -2  34   1  164.00   10.76
  -2 -34   1  145.19    9.82
   1  34  -1  576.16   31.62
  -1 -34   1  582.58   36.22
  -1  34   1  518.99   35.46
  -1 -34   1  613.29   31.22
   1 -34  -1  575.18   37.71
  -1 -34   1  561.53   37.35
   1  34  -1  567.11   37.73
   1 -34  -1  608.67   32.74
  -1 -34   1  591.70   32.63
   0  34   1  196.20   11.70
   0  34  -1  176.95   11.48
   0 -34   1  188.00   15.14
   0 -34  -1  162.86   14.31
   0 -34   1  168.61   10.73
   0 -34  -1  179.17   10.74
   0  34  -1  167.70   14.78
   0  34   1  178.29   14.95
   0 -34   1  195.17   16.57
   0 -34  -1  180.83   15.87
   0  34  -1  191.45   16.87
   0 -34  -1  188.70   15.55
   0 -34   1  181.88   12.27
  -1  34  -1  507.01   26.95
  -1  34  -1  467.64   27.31
   1  34   1  522.05   27.25
  -1 -34  -1  554.42   32.94
   1  34   1  399.12   29.55
  -1 -34  -1  504.57   31.66
  -1  34  -1  443.59   30.89
  -1 -34  -1  534.86   33.60
  -1 -34  -1  527.86   26.65
   1 -34   1  490.33   27.80
  -1 -34  -1  537.28   28.07
  -1 -34  -1  442.07   26.86
  -2 -34  -1  123.99    8.05
  -2  34  -1  103.49   11.07
   2 -34   1  107.05   12.48
  -2 -34  -1  121.31   12.75
  -2 -34  -1  102.27   11.62
  -2 -34  -1  125.84    8.06
  -2  34  -1  116.85    7.63
   2  34   1  132.40    8.27
   2 -34   1  111.63    8.79
  -2 -34  -1  130.40    8.86
  -2  34  -1  114.98    8.69
  -2 -34  -1  119.96    8.46
  -2  34  -1   93.43   10.63
  -3  34  -1   83.97    9.25
  -3  34  -1   75.48    6.96
  -3 -34  -1   76.07    9.68
  -3 -34  -1   83.68    6.21
   3 -34   1   65.81   10.40
  -3  34  -1   75.25    8.89
  -3 -34  -1   61.42    9.14
  -3  34  -1   84.52    5.94
  -3 -34  -1   88.36    6.22
   3  34   1   90.95    6.15
  -3 -34  -1   68.34    9.77
  -3 -34  -1   79.71    6.55
  -3 -34  -1   99.88    6.73
  -3  34  -1   91.65    7.15
  -3 -34  -1   82.47    6.59
  -4  34  -1   90.93    7.31
  -4 -34  -1   98.47    6.41
  -4  34  -1   86.05    5.82
  -4 -34  -1   84.97    6.18
  -4 -34  -1   83.04    6.36
  -4  34  -1   84.39    6.41
  -4 -34  -1   85.81    6.59
  -4  34  -1   89.41    7.21
  -4 -34  -1   84.78    6.59
  -5  34  -1   -1.47    1.75
  -5 -34  -1    1.53    1.35
  -5 -34  -1    0.20    1.08
  -5  34  -1    1.30    0.84
  -5 -34  -1    1.13    1.39
  -5  34  -1    0.90    1.47
  -5 -34  -1    1.15    1.25
  -5 -34  -1    1.26    1.46
  -5 -34  -1    2.72    1.44
  -5  34  -1    1.16    2.07
  -6  34  -1   58.22    4.38
  -6 -34  -1   56.52    3.83
  -6 -34  -1   53.79    3.78
  -6  34  -1   63.75    4.39
  -6  34  -1   56.49    4.43
  -6  34  -1   55.55    4.09
  -6 -35   1    8.46    1.25
  -6  35   1    6.39    1.59
  -6 -35   1    5.76    1.22
  -6  35   1    8.44    1.65
  -6 -35   1    8.05    1.15
  -6  35   1   10.24    1.58
  -5  35   1   70.89    5.75
  -5  35   1   70.54    4.61
  -5 -35   1   67.72    4.86
  -5 -35   1   68.43    4.91
  -5  35   1   75.13    5.67
  -5 -35   1   72.16    5.02
  -5  35   1   71.03    5.74
  -5 -35   1   74.24    5.09
  -4 -35   1   13.90    2.43
  -4  35   1   20.58    3.50
  -4  35   1   19.53    2.22
  -4 -35   1   19.24    2.30
  -4 -35   1   16.73    2.85
  -4  35   1   17.69    3.04
  -4  35   1   15.87    3.22
  -3  35   1  189.57   12.55
  -3 -35   1  185.79   11.27
  -3  35   1  209.68   11.19
  -3 -35   1  165.09   11.03
  -3  35   1  196.54   11.78
  -3  35   1  183.74   12.00
  -3 -35   1  178.70   11.52
  -3 -35   1  180.34   11.76
   3 -35  -1  194.95   12.16
  -3  35   1  189.99   12.37
  -3 -35   1  185.70   11.59
   2 -35  -1   51.56    7.71
  -2 -35   1   47.72    4.20
  -2  35   1   54.70    7.17
  -2 -35   1   51.50    4.14
  -2  35   1   52.62    4.11
   2 -35  -1   48.43    7.89
   2  35  -1   44.41    4.19
  -2  35   1   52.31    4.93
  -2  35   1   56.49    4.96
  -2  35   1   48.12    4.97
  -2 -35   1   42.23    4.36
  -1 -35   1   46.72    7.61
   1 -35  -1   42.87    7.39
   1 -35  -1   48.97    4.14
  -1  35   1   44.71    6.69
  -1 -35   1   49.18    6.97
  -1  35   1   46.35    3.94
  -1 -35   1   54.86    7.37
   1  35  -1   55.28    4.83
  -1  35   1   47.45    6.63
   1 -35  -1   45.59    5.29
  -1 -35   1   55.61    5.58
  -1 -35   1   47.08    4.54
   0 -35  -1   30.19    6.24
   0 -35   1   33.39    5.64
   0 -35  -1   21.36    4.66
   0  35  -1   31.58    3.82
   0  35   1   37.98    3.94
   0 -35  -1   29.95    3.12
   0 -35  -1   33.33    6.36
   0  35  -1   23.96    6.16
   0 -35   1   27.24    5.90
   0  35   1   35.83    5.77
   0  35  -1   27.54    5.17
   0 -35   1   30.08    3.18
   0 -35   1   30.86    4.50
  -1 -35  -1   51.43    4.22
  -1 -35  -1   49.49    7.97
  -1 -35  -1   49.33    7.04
  -1 -35  -1   53.55    4.32
  -1  35  -1   49.87    4.18
  -1 -35  -1   55.10    7.49
  -1  35  -1   58.53    5.22
   1  35   1   56.08    4.95
  -1  35  -1   45.77    4.40
  -1  35  -1   45.24    6.77
   1 -35   1   53.89    5.61
  -1 -35  -1   51.09    5.38
  -1 -35  -1   39.27    4.41
  -2 -35  -1    3.56    1.74
   2 -35   1    4.65    4.29
  -2  35  -1    0.87    1.75
  -2 -35  -1    7.45    4.14
  -2 -35  -1    2.90    3.67
  -2  35  -1    1.66    1.20
  -2 -35  -1    2.51    1.65
  -2 -35  -1    2.84    3.28
  -2  35  -1    2.31    1.67
   2  35   1    5.23    2.16
  -2  35  -1    1.72    1.95
   2 -35   1   10.46    3.23
  -2 -35  -1   14.10    3.18
  -2  35  -1    0.87    2.05
  -3  35  -1  212.04   13.49
  -3 -35  -1  201.24   12.38
  -3  35  -1  213.59   12.16
  -3 -35  -1  202.68   12.37
   3  35   1  202.59   12.20
  -3 -35  -1  198.84   12.82
  -3 -35  -1  217.21   12.70
  -3  35  -1  223.42   13.43
  -3 -35  -1  214.72   12.94
  -4  35  -1    0.34    2.12
  -4 -35  -1    1.79    1.53
  -4 -35  -1    0.89    1.44
  -4  35  -1   -0.35    0.81
  -4 -35  -1    1.44    1.98
  -4  35  -1    0.24    1.57
  -4 -35  -1    0.78    1.65
  -4 -35  -1   -0.26    1.60
  -4  35  -1    0.99    2.08
  -5  35  -1  122.81    8.60
  -5 -35  -1  128.71    7.92
  -5  35  -1  126.14    7.53
  -5 -35  -1  136.76    8.02
  -5  35  -1  141.21    8.26
  -5 -35  -1  121.59    7.99
  -5 -35  -1  123.61    7.83
  -5  35  -1  134.22    8.69
  -5 -35  -1  131.77    8.06
  -5 -35  -1  133.44    7.89
  -6  35  -1    9.31    1.72
  -6 -35  -1   10.45    1.34
  -6  35  -1    9.32    1.44
  -6 -35  -1    9.85    1.27
  -6  35  -1    8.94    1.56
  -6  35  -1    9.72    1.71
  -6  36   1  168.19    9.76
  -6 -36   1  179.60    9.37
  -6  36   1  177.72    9.77
  -6 -36   1  168.34    9.30
  -6 -36   1  168.50    9.44
  -6  36   1  179.00    9.78
  -5  36   1    0.76    1.70
  -5  36   1    1.42    0.74
  -5 -36   1    3.15    1.14
  -5 -36   1    4.65    1.15
  -5  36   1    2.25    1.81
  -5 -36   1    1.42    1.15
  -5 -36   1    0.97    1.22
  -5  36   1    5.00    2.01
  -4  36   1  254.37   15.07
  -4 -36   1  228.20   13.78
  -4  36   1  258.61   13.61
  -4 -36   1  236.87   13.81
  -4  36   1  256.39   14.71
  -4 -36   1  237.21   14.01
  -4 -36   1  221.52   14.15
  -4 -36   1  255.01   14.13
  -4  36   1  255.78   15.02
  -3  36   1  103.67    8.00
  -3 -36   1   97.43    6.70
  -3  36   1   99.89    6.45
  -3 -36   1   84.69    6.49
  -3  36   1   98.16    7.16
  -3  36   1   98.69    7.38
  -3 -36   1   89.53    6.82
   3 -36  -1  116.85    7.91
  -3  36   1   96.87    7.65
  -3 -36   1  105.47    7.16
  -2 -36   1   66.57    8.56
  -2  36   1   85.50    8.97
   2 -36  -1   71.01    9.41
  -2 -36   1   83.89    5.93
  -2 -36   1   75.80    8.97
  -2 -36   1   82.77    5.82
  -2  36   1   85.41    5.72
  -2  36   1   84.64    6.48
  -2  36   1   79.84    6.37
  -2  36   1   76.25    8.57
   2 -36  -1   77.19    6.86
  -2  36   1   90.26    6.98
  -1 -36   1  671.60   33.10
   1 -36  -1  610.68   32.86
   1  36  -1  593.46   38.04
  -1  36   1  526.98   36.96
   1 -36  -1  591.79   39.51
  -1 -36   1  607.44   39.31
   1  36  -1  641.74   39.70
  -1 -36   1  592.68   37.82
  -1 -36   1  678.48   33.09
  -1  36   1  626.76   32.77
   1 -36  -1  709.83   41.59
  -1 -36   1  620.67   38.15
   1  36  -1  623.15   33.46
  -1  36   1  513.20   36.70
   1 -36  -1  663.62   34.58
  -1 -36   1  616.32   34.40
  -1 -36   1  580.80   33.29
   0 -36  -1   -0.97    2.31
   0 -36   1    5.44    2.93
   0 -36  -1    9.39    3.42
   0 -36  -1    1.22    3.28
   0  36   1    2.73    2.10
   0  36  -1    3.71    2.31
   0 -36  -1    4.29    3.33
   0 -36   1    2.49    1.50
   0 -36  -1    1.07    1.34
   0 -36   1    7.63    3.39
   0  36   1    8.86    3.18
   0  36  -1    9.08    3.25
   0 -36   1    6.69    2.92
   1  36   1  690.73   43.00
  -1  36  -1  681.44   42.40
   1 -36   1  682.52   37.81
  -1 -36  -1  756.95   37.93
   1 -36   1  612.74   42.45
  -1 -36  -1  692.38   42.77
  -1 -36  -1  720.08   43.71
  -1 -36  -1  762.64   37.85
  -1  36  -1  714.80   37.67
  -1 -36  -1  695.83   42.74
  -1  36  -1  753.00   38.21
   1  36   1  742.91   38.50
  -1  36  -1  731.62   38.66
  -1  36  -1  651.28   42.19
   1 -36   1  735.54   39.18
  -1 -36  -1  721.53   39.15
  -1 -36  -1  705.34   38.31
  -2 -36  -1    7.17    1.97
   2 -36   1    3.41    4.56
  -2  36  -1    3.42    2.33
  -2 -36  -1   26.29    6.08
  -2 -36  -1    7.56    3.97
  -2  36  -1    7.72    1.62
   2  36   1    4.41    3.51
  -2 -36  -1    8.23    2.18
  -2 -36  -1    8.32    3.62
  -2  36  -1   10.88    2.15
   2  36   1   18.08    2.75
   2 -36   1   22.20    3.49
  -2  36  -1    8.41    2.64
  -2  36  -1    6.79    2.96
  -3  36  -1  214.28   13.53
  -3 -36  -1  209.83   12.45
  -3  36  -1  205.83   12.08
  -3 -36  -1  214.18   12.47
   3  36   1  215.80   12.31
  -3 -36  -1  210.22   12.91
  -3 -36  -1  198.20   12.56
  -3  36  -1  213.79   13.35
  -3 -36  -1  222.08   12.96
  -4  36  -1   76.49    6.36
  -4 -36  -1   78.58    5.56
  -4  36  -1   74.53    5.08
  -4 -36  -1   73.52    5.45
  -4 -36  -1   75.40    5.84
  -4  36  -1   75.40    5.55
  -4 -36  -1   79.28    5.77
  -4 -36  -1   81.10    5.82
  -4  36  -1   77.04    6.26
  -5  36  -1    1.43    1.52
  -5 -36  -1    4.95    1.24
  -5  36  -1    3.74    0.89
  -5 -36  -1    2.34    1.16
  -5 -36  -1    6.02    1.48
  -5  36  -1    5.31    1.56
  -5 -36  -1    2.98    1.17
  -5 -36  -1    4.03    1.30
  -5 -36  -1    3.16    1.35
  -5  36  -1    1.88    1.75
  -6 -36  -1   88.67    5.17
  -6 -36  -1   90.94    5.19
  -6  36  -1   91.81    5.57
  -6  37   1    9.63    1.31
  -6 -37   1   11.60    1.11
  -6  37   1   14.24    1.47
  -6 -37   1   10.23    1.09
  -6 -37   1   10.43    1.18
  -6  37   1   10.26    1.35
  -5  37   1  106.29    6.80
  -5 -37   1   86.66    5.84
  -5  37   1  101.31    5.70
  -5 -37   1   91.21    5.87
   5  37  -1  101.72    6.02
  -5  37   1   99.65    6.51
  -5 -37   1   92.31    6.01
  -5 -37   1   97.58    5.99
  -5  37   1   96.24    6.63
  -5 -37   1   93.18    5.99
  -4  37   1   27.10    3.46
  -4 -37   1   23.16    2.55
  -4 -37   1   22.72    2.48
  -4  37   1   20.68    2.20
  -4 -37   1   19.81    2.78
  -4  37   1   22.43    3.04
  -4 -37   1   24.73    2.76
  -4  37   1   27.78    3.57
  -3  37   1  289.11   17.00
  -3 -37   1  261.48   15.65
  -3  37   1  287.47   15.50
  -3 -37   1  267.78   15.64
  -3  37   1  293.18   16.25
  -3  37   1  288.90   16.46
  -3 -37   1  276.74   16.00
   3 -37  -1  284.80   16.59
  -3  37   1  285.39   16.81
  -3 -37   1  270.10   16.19
  -3 -37   1  284.52   16.07
  -2 -37   1  137.10    8.76
  -2  37   1  151.50    8.73
  -2  37   1  150.25    9.55
  -2  37   1  132.15    9.19
  -2 -37   1  130.99    8.80
   2 -37  -1  147.45    9.97
  -2  37   1  143.25    9.82
   1 -37  -1  107.06    7.35
  -1 -37   1  119.01    7.64
   1  37  -1  116.98   11.30
  -1  37   1  110.86   10.84
   1 -37  -1  101.16   11.63
   1  37  -1  118.24   12.10
  -1 -37   1  103.25   11.59
  -1 -37   1  127.48   11.73
   1 -37  -1   91.31   10.17
  -1 -37   1  121.43    7.55
  -1  37   1  121.12    7.37
   1  37  -1  118.76    8.06
  -1  37   1  118.80   10.82
  -1 -37   1  111.65    8.75
   1 -37  -1  112.88    8.72
  -1 -37   1  119.41    8.06
   0 -37  -1   40.60    6.59
   0 -37   1   54.20    6.89
   0 -37  -1   26.29    5.28
   0 -37  -1   41.02    7.06
   0  37  -1   38.49    3.93
   0  37  -1   35.17    4.09
   0  37   1   38.43    4.26
   0 -37   1   37.89    3.50
   0 -37  -1   34.28    3.35
   0  37   1   43.40    6.08
   0  37  -1   22.21    4.77
   0 -37   1   41.33    5.04
   1  37   1   29.43    5.72
  -1  37  -1   26.60    5.32
   1 -37   1   29.69    5.60
  -1 -37  -1   45.37    6.54
   1  37   1   46.91    4.40
  -1 -37  -1   46.46    4.99
  -1 -37  -1   36.75    3.91
  -1  37  -1   19.41    4.79
  -2  37  -1   26.13    2.99
  -2  37  -1   29.60    3.89
  -2  37  -1   25.42    2.69
  -3  37  -1  242.52   14.68
  -3 -37  -1  229.62   13.58
  -3 -37  -1  228.08   13.56
  -3  37  -1  243.05   13.34
   3  37   1  256.34   13.65
  -3 -37  -1  222.02   13.93
  -3 -37  -1  236.88   13.90
  -3  37  -1  249.30   14.52
   3 -37   1  215.49   13.96
  -3 -37  -1  241.87   14.06
  -4  37  -1   25.70    3.41
  -4 -37  -1   23.25    2.65
  -4  37  -1   26.55    2.45
  -4 -37  -1   32.57    2.93
  -4 -37  -1   28.69    3.15
  -4 -37  -1   31.51    3.17
  -4  37  -1   31.99    3.55
  -4 -37  -1   26.53    2.94
  -5  37  -1  120.82    7.66
  -5  37  -1  109.48    6.66
  -5 -37  -1  118.38    7.01
  -5  37  -1  123.32    7.11
  -5 -37  -1  112.36    7.07
  -5  37  -1  132.79    7.79
  -5 -37  -1  112.62    7.05
  -5 -37  -1  120.50    7.01
  -6  37  -1    2.18    0.93
  -6 -37  -1    2.81    0.57
  -6 -37  -1    1.57    0.57
  -6  37  -1    2.09    0.95
  -6  37  -1    1.47    0.77
  -5  38   1    5.40    1.62
  -5 -38   1    6.72    1.38
  -5 -38   1    6.28    1.12
   5  38  -1    6.87    1.38
  -5 -38   1    5.10    1.25
  -5  38   1    7.10    1.66
  -5 -38   1    6.61    1.30
  -5  38   1    7.59    1.68
  -5  38   1    5.58    1.63
  -4  38   1  195.06   11.57
  -4  38   1  181.05   10.21
  -4 -38   1  173.60   10.42
  -4 -38   1  180.38   10.51
  -4  38   1  190.00   11.07
  -4 -38   1  165.36   10.72
  -4 -38   1  173.13   10.61
  -4  38   1  212.68   11.67
  -4 -38   1  183.03   10.69
  -3  38   1   32.70    4.12
  -3 -38   1   31.71    3.24
  -3 -38   1   35.95    3.26
  -3  38   1   36.00    3.09
  -3  38   1   35.84    3.73
  -3 -38   1   32.47    3.44
  -3  38   1   38.33    4.25
  -3 -38   1   31.78    3.47
  -2  38   1   18.40    3.08
   2  38  -1   16.34    2.52
   2 -38  -1   15.88    3.31
  -2  38   1   17.94    3.07
  -2 -38   1   20.34    3.36
  -2  38   1   17.47    2.65
  -2 -38   1   16.15    2.32
  -2  38   1   16.91    2.11
  -1 -38   1  478.70   23.90
  -1  38   1  393.09   23.40
  -1 -38   1  476.77   24.00
  -1  38   1  356.91   27.13
   1  38  -1  437.71   24.26
  -1  38   1  382.85   27.25
  -1 -38   1  470.94   25.36
   1 -38  -1  442.32   25.12
  -1  38   1  470.45   25.11
  -1 -38   1  445.77   24.27
   0  38   1   53.58    4.97
   0  38  -1   47.99    4.87
   0  38  -1   60.35    4.91
   0  38   1   53.29    6.95
   0 -38  -1   45.01    7.33
   0 -38   1   42.82    7.36
   0 -38   1   50.37    4.31
   0 -38  -1   53.17    4.23
   0 -38   1   53.56    7.14
   0 -38  -1   50.98    6.79
   0 -38   1   59.79    5.73
   1  38   1  610.38   31.86
  -1  38  -1  630.41   31.53
   1 -38   1  555.66   31.21
  -1 -38  -1  599.18   31.23
   1  38   1  540.53   35.73
  -1 -38  -1  587.37   31.16
  -1  38  -1  571.22   31.03
   1 -38   1  573.40   32.47
  -1 -38  -1  577.62   32.45
  -1  38  -1  684.58   32.61
  -1 -38  -1  560.99   31.64
  -2  38  -1    8.59    2.63
  -2  38  -1    4.10    1.33
   2  38   1    4.41    2.13
  -2 -38  -1    3.21    1.55
  -2 -38  -1    2.93    1.73
   2 -38   1    8.08    2.81
  -2 -38  -1    5.75    2.60
  -2  38  -1    0.94    2.07
  -2 -38  -1    4.98    1.67
  -2  38  -1    4.01    1.32
  -3  38  -1  133.57    8.96
  -3 -38  -1  127.75    7.89
  -3 -38  -1  118.94    7.82
  -3  38  -1  125.22    7.61
   3  38   1  127.57    7.80
  -3 -38  -1  118.94    8.15
   3 -38   1  114.06    8.15
  -3 -38  -1  122.19    7.98
  -3  38  -1  129.83    8.72
  -3 -38  -1  121.59    8.17
  -4  38  -1   72.12    5.63
  -4  38  -1   68.70    4.51
  -4 -38  -1   67.83    4.84
  -4 -38  -1   64.82    4.78
  -4 -38  -1   65.79    4.94
  -4 -38  -1   76.20    5.19
  -4 -38  -1   64.47    4.89
  -4  38  -1   68.80    5.48
  -4 -38  -1   67.14    5.03
  -5  38  -1    8.70    1.82
  -5 -38  -1    6.03    1.16
  -5 -38  -1    4.72    1.14
  -5  38  -1    4.99    0.88
  -5 -38  -1    8.35    1.38
  -5 -38  -1    6.77    1.20
  -5  38  -1    6.59    1.70
  -5  39   1   47.41    3.66
  -5 -39   1   47.14    3.18
   5  39  -1   46.21    3.21
  -5 -39   1   35.95    3.00
  -5  39   1   42.42    3.32
  -5 -39   1   46.76    3.13
  -5  39   1   52.57    3.71
  -4  39   1   52.88    4.42
  -4 -39   1   40.33    3.46
  -4  39   1   42.69    3.19
  -4 -39   1   48.70    3.55
  -4  39   1   46.49    3.88
  -4 -39   1   42.42    3.61
  -4 -39   1   45.90    3.84
  -4  39   1   54.17    4.46
  -4 -39   1   44.99    3.66
  -3  39   1  211.26   14.10
  -3 -39   1  221.80   13.31
  -3 -39   1  232.40   13.31
  -3  39   1  241.51   13.09
  -3  39   1  242.21   13.83
  -3  39   1  236.30   13.69
  -3 -39   1  239.18   13.63
   3 -39  -1  244.45   14.13
  -3  39   1  241.10   14.34
  -3 -39   1  244.00   13.69
  -2  39   1  180.57   10.90
  -2 -39   1  164.81   10.23
   2 -39  -1  144.54    9.90
  -2 -39   1  166.18   11.10
   2 -39  -1  179.22   11.35
  -2  39   1  185.42   11.19
  -2 -39   1  186.91   10.74
  -2  39   1  169.58    9.94
  -2 -39   1  173.18   10.24
   1 -39  -1  176.13   10.70
  -1 -39   1  185.84   10.88
  -1 -39   1  174.35   10.74
  -1  39   1  190.29   10.58
  -1  39   1  208.13   11.91
  -1 -39   1  187.12   11.32
   1 -39  -1  171.93   11.90
  -1 -39   1  156.41   11.78
   0  39  -1    6.60    2.07
   0  39   1    4.02    2.27
   0 -39   1    7.80    1.76
   0 -39  -1    3.65    1.45
   0 -39   1    5.61    3.08
   2  39   1  150.11    9.11
   2 -39   1  123.10    8.53
  -2 -39  -1  136.80    8.73
  -2 -39  -1  162.68    9.86
  -2  39  -1  136.82    9.42
  -2 -39  -1  150.72    9.24
  -2  39  -1  142.27    8.53
  -2 -39  -1  134.08    8.61
  -3  39  -1  221.26   12.66
  -3 -39  -1  195.71   11.53
  -3  39  -1  199.79   11.29
  -3 -39  -1  198.36   11.59
  -3 -39  -1  195.94   11.85
  -3  39  -1  201.28   12.38
  -3 -39  -1  195.13   11.81
   3 -39   1  196.98   11.97
  -4  39  -1   98.47    6.55
  -4  39  -1   90.30    5.45
  -4 -39  -1   88.41    5.72
  -4 -39  -1   77.61    5.79
  -4 -39  -1   88.58    5.92
  -4 -39  -1   78.39    5.77
  -4  39  -1   94.98    6.49
  -4 -39  -1   96.27    5.99
  -4 -39  -1   95.01    5.79
  -5  39  -1  144.15    8.27
  -5 -39  -1  132.33    7.76
  -5 -39  -1  134.70    7.77
  -5  39  -1  145.97    8.27
  -5 -40   1   36.44    2.63
  -5  40   1   36.07    2.95
   5  40  -1   37.74    2.64
  -5  40   1   35.17    2.67
  -5 -40   1   36.85    2.58
  -5  40   1   41.32    2.99
  -4  40   1   95.89    6.21
  -4 -40   1   80.28    5.34
  -4  40   1   79.75    5.05
  -4 -40   1   80.29    5.32
  -4  40   1   79.34    5.54
  -4 -40   1   88.67    5.54
  -4  40   1   91.24    6.12
  -4 -40   1   91.15    5.59
  -3  40   1    3.05    1.94
  -3  40   1    2.26    1.04
  -3 -40   1    1.94    1.26
   3 -40  -1    4.72    1.39
  -3 -40   1    3.42    1.49
  -3  40   1    4.70    2.28
  -3  40   1    4.76    1.83
  -3 -40   1    1.81    1.53
  -3 -40   1    3.06    1.74
  -3  40   1    4.52    1.90
  -2  40   1    2.05    1.95
   2 -40  -1   -0.74    1.14
  -2 -40   1    1.00    1.36
  -2 -40   1    1.94    1.48
  -2  40   1    2.17    1.13
  -2 -40   1    3.26    2.30
   2 -40  -1    4.58    2.42
  -2  40   1    0.86    1.72
  -2 -40   1    0.71    1.70
   1  40  -1  411.26   20.72
  -1 -40   1  394.27   20.16
  -1 -40   1  391.01   20.07
  -1 -40   1  362.40   20.36
   1 -40  -1  364.18   21.18
   0  40  -1  117.25    7.66
   0  40   1  112.51    7.90
   0 -40   1  112.01    7.29
   0 -40  -1  106.45    7.16
   0 -40   1  114.91    8.58
  -1  40  -1  560.27   28.95
  -1  40  -1  534.28   29.59
   1  40   1  585.94   29.47
  -1 -40  -1  547.66   28.78
   1 -40   1  516.61   28.74
   1 -40   1  540.32   30.00
  -1 -40  -1  518.59   29.83
  -1  40  -1  579.32   29.82
  -1 -40  -1  539.17   29.21
  -1 -40  -1  548.52   28.74
  -1  40  -1  522.95   28.57
  -2 -40  -1   15.17    2.16
  -2 -40  -1   18.34    3.04
  -2  40  -1   22.99    3.14
  -2 -40  -1   20.92    2.35
  -2  40  -1   20.79    2.23
  -3  40  -1  128.07    8.37
  -3 -40  -1  123.33    7.47
  -3  40  -1  123.90    7.24
   3 -40   1  112.74    7.36
  -3 -40  -1  123.77    7.50
  -3 -40  -1  124.71    7.84
   3 -40   1  110.39    7.74
  -3  40  -1  114.95    8.12
  -3 -40  -1  122.97    7.75
  -4  40  -1   32.39    3.48
  -4  40  -1   33.05    3.20
  -4  40  -1   26.21    2.22
  -4 -40  -1   32.76    2.61
  -4 -40  -1   28.45    2.53
  -4 -40  -1   25.89    2.62
  -4 -40  -1   26.24    2.61
  -4 -40  -1   28.85    2.71
  -4  40  -1   31.24    3.16
  -4 -40  -1   27.74    2.64
  -5 -40  -1    4.39    0.89
  -5  40  -1    5.64    1.29
  -5 -40  -1    4.48    0.91
  -5  40  -1    3.43    1.09
  -5 -41   1   27.59    2.08
   5  41  -1   27.27    2.05
  -5 -41   1   32.20    2.08
  -5  41   1   28.92    2.29
  -4  41   1   26.71    2.81
  -4 -41   1   23.86    2.22
  -4  41   1   22.90    1.98
  -4 -41   1   28.93    2.35
  -4  41   1   26.24    2.42
  -4 -41   1   29.20    2.48
  -4  41   1   22.15    2.71
  -4 -41   1   27.64    2.50
  -3  41   1  165.93   10.47
  -3 -41   1  159.68    9.69
  -3  41   1  163.73    9.42
  -3 -41   1  160.38    9.70
   3 -41  -1  155.03    9.63
  -3 -41   1  178.54   10.05
   3 -41  -1  192.51   10.54
  -3  41   1  185.74   10.62
  -3 -41   1  169.55    9.99
  -2  41   1   96.41    6.47
  -2 -41   1   90.18    5.93
   2 -41  -1   71.67    5.58
  -2  41   1   92.55    5.67
  -2 -41   1   85.91    5.82
   2 -41  -1   87.52    6.69
  -2 -41   1   82.83    6.55
  -2  41   1   90.01    6.56
  -2 -41   1   94.83    6.30
   1  41  -1  120.77    7.28
   1  41  -1   93.57    6.91
   1 -41  -1   96.38    6.47
  -1 -41   1  103.76    6.67
  -1 -41   1   95.67    6.49
  -1  41   1  104.12    6.39
  -1  41   1   95.60    7.24
   1 -41  -1   92.28    7.53
  -1 -41   1  104.18    7.05
   0  41  -1   11.77    2.68
   0  41  -1   20.53    2.63
   0  41   1   19.71    2.97
   0 -41   1   18.58    2.29
   0 -41  -1   16.83    2.13
   0 -41  -1   12.78    2.34
   0  41  -1   14.83    1.88
   0  41   1   13.33    1.84
   2 -41   1   13.36    2.11
  -2 -41  -1   20.22    2.62
  -2  41  -1   17.07    2.78
  -2  41  -1   18.61    2.06
  -3  41  -1  133.53    8.35
  -3 -41  -1  125.55    7.51
  -3  41  -1  119.85    7.21
   3 -41   1  118.37    7.44
  -3 -41  -1  112.51    7.39
  -3 -41  -1  123.82    7.75
  -3  41  -1  136.17    8.30
   3 -41   1  133.59    8.04
  -3 -41  -1  120.59    7.70
  -4  41  -1   32.11    2.93
  -4  41  -1   29.85    3.18
  -4  41  -1   24.24    1.98
  -4 -41  -1   26.30    2.25
  -4 -41  -1   23.48    2.21
  -4 -41  -1   23.57    2.28
  -4 -41  -1   25.77    2.28
  -4  41  -1   26.77    2.80
  -4 -41  -1   24.30    2.33
  -4 -41  -1   26.99    2.44
  -5 -41  -1   50.56    3.13
  -5 -41  -1   51.02    3.17
  -5  41  -1   55.49    3.49
  -4 -42   1    1.91    0.95
  -4  42   1    2.14    1.32
   4  42  -1    0.92    1.20
  -4 -42   1   -0.41    0.97
  -4 -42   1    0.12    0.81
  -4  42   1   -0.50    1.04
  -3  42   1   15.56    2.35
   3 -42  -1    9.89    1.58
  -3 -42   1   14.36    1.73
   3  42  -1   13.67    2.12
  -3 -42   1    9.55    1.55
  -3  42   1   13.28    1.44
  -3 -42   1   13.65    1.94
  -3 -42   1   10.83    1.82
  -3  42   1   14.13    2.26
   3 -42  -1   10.92    2.17
   2 -42  -1   52.67    4.04
  -2  42   1   62.61    4.76
  -2  42   1   51.03    3.80
  -2 -42   1   55.77    4.40
  -2  42   1   49.44    4.65
  -2 -42   1   61.77    4.57
   1  42  -1   48.28    4.03
  -1 -42   1   46.24    3.61
   1 -42  -1   42.02    4.51
  -1 -42   1   45.94    3.92
  -1 -42   1   55.82    4.91
   0  42  -1  210.56   12.63
   0  42   1  228.00   12.68
   0  42  -1  224.06   12.26
   0  42  -1  197.92   11.65
   0  42   1  204.08   11.68
   0 -42  -1  216.37   11.95
   0 -42   1  201.93   11.95
   0 -42  -1  199.56   12.21
   0 -42   1  203.39   12.31
   1  42   1   84.38    5.80
  -1  42  -1   74.71    5.19
  -1 -42  -1   74.27    5.09
  -1  42  -1   78.55    5.05
  -1 -42  -1   73.69    5.16
   1 -42   1   69.39    5.13
  -1 -42  -1   68.56    6.02
  -1  42  -1   77.05    5.87
  -1 -42  -1   73.01    5.48
  -2 -42  -1  135.02    8.29
   2 -42   1  128.30    8.23
  -2  42  -1  135.83    8.12
  -2 -42  -1  142.76    8.33
   2  42   1  145.28    8.57
  -2 -42  -1  133.32    8.56
   2 -42   1  135.49    9.06
  -2 -42  -1  146.44    9.02
  -2  42  -1  146.64    9.05
  -2 -42  -1  141.85    8.60
  -3  42  -1    8.45    2.04
  -3 -42  -1    4.40    1.19
  -3  42  -1    5.41    0.99
  -3 -42  -1    7.53    1.55
  -3 -42  -1    5.81    1.45
  -3 -42  -1    6.41    1.51
  -3  42  -1    5.77    1.89
   3 -42   1    3.91    1.67
   3 -42   1    5.59    1.21
  -3 -42  -1    7.28    1.37
  -4  42  -1   20.55    2.30
  -4 -42  -1   20.14    1.96
  -4  42  -1   22.52    2.60
  -4  42  -1   19.97    2.19
  -4 -43   1   45.02    3.01
   4  43  -1   45.60    3.19
  -4 -43   1   39.59    3.04
  -4 -43   1   40.87    2.97
  -4 -43   1   43.96    3.17
  -4  43   1   44.93    3.32
  -3  43   1   53.82    4.16
  -3  43   1   47.47    3.24
  -3 -43   1   50.91    3.58
  -3 -43   1   46.56    3.53
   3  43  -1   59.10    4.09
  -3 -43   1   50.13    3.73
   3 -43  -1   46.78    3.85
  -3  43   1   45.65    4.03
  -3 -43   1   52.14    3.80
  -2  43   1   53.65    4.64
  -2  43   1   55.34    3.83
  -2 -43   1   58.42    4.13
   2 -43  -1   49.72    3.94
  -2 -43   1   55.73    4.12
  -2  43   1   58.79    4.54
  -2 -43   1   57.08    4.39
   2 -43  -1   65.17    4.98
  -2 -43   1   63.13    4.86
  -2  43   1   53.41    4.60
  -2 -43   1   59.49    4.40
   1  43  -1   53.55    4.07
  -1 -43   1   48.09    3.71
   1 -43  -1   37.47    3.41
  -1 -43   1   42.10    3.50
  -1  43   1   53.35    3.49
   1 -43  -1   41.09    4.40
  -1  43   1   50.72    4.24
  -1 -43   1   39.44    4.37
   0  43   1    2.53    1.97
   0  43  -1    3.01    1.51
   0 -43   1    3.86    1.33
   0 -43  -1    2.81    1.14
   0  43  -1    3.65    1.03
   0  43   1    2.75    0.96
   0 -43   1    3.84    1.23
   0 -43  -1    2.85    1.10
   0 -43   1    0.30    2.41
   0 -43   1    3.40    1.62
   0 -43  -1    3.53    1.58
   0  43  -1    1.89    1.63
   0  43   1    1.98    1.70
   1  43   1    7.24    2.02
   1 -43   1    2.02    1.43
  -1 -43  -1    5.36    1.39
   1 -43   1   13.19    2.78
  -1 -43  -1   13.12    2.61
  -1  43  -1    4.91    2.30
  -1 -43  -1    9.71    1.50
  -2  43  -1   44.65    4.05
  -2 -43  -1   42.71    3.45
   2 -43   1   32.38    3.21
  -2  43  -1   45.26    3.28
  -2 -43  -1   49.53    3.53
   2  43   1   50.97    3.76
  -2 -43  -1   45.07    3.71
  -2 -43  -1   53.71    4.24
  -2  43  -1   42.29    4.07
  -2 -43  -1   45.57    3.73
   2 -43   1   50.62    4.30
  -3  43  -1   16.93    2.33
  -3  43  -1   19.08    1.68
  -3 -43  -1   16.99    1.85
   3 -43   1   20.77    1.95
  -3 -43  -1   17.20    1.83
  -3 -43  -1   17.45    2.01
  -3 -43  -1   17.93    2.07
  -3  43  -1   18.39    2.34
  -3 -43  -1   18.66    2.08
  -4  43  -1   85.83    5.18
  -4 -43  -1   82.17    4.78
  -4 -43  -1   77.94    4.78
  -4 -43  -1   68.71    4.62
  -4  43  -1   91.28    5.24
  -4  43  -1   86.18    5.44
  -4  44   1    8.13    1.22
   4  44  -1    8.98    1.26
  -4 -44   1    6.75    1.13
  -4  44   1    7.20    1.13
  -3  44   1   41.66    3.40
  -3  44   1   37.56    2.62
  -3 -44   1   35.81    2.84
   3 -44  -1   36.99    2.81
  -3 -44   1   41.55    2.94
   3  44  -1   44.49    3.31
  -3 -44   1   43.79    3.11
  -3 -44   1   38.68    3.13
  -3  44   1   34.99    3.22
  -3 -44   1   40.13    3.05
  -2  44   1   85.16    6.07
  -2  44   1   79.63    5.21
  -2 -44   1   92.23    5.61
   2 -44  -1   71.73    5.35
  -2 -44   1   89.06    5.64
  -2  44   1   98.65    6.01
  -2 -44   1   83.41    5.70
  -2 -44   1  106.57    6.38
   2 -44  -1  107.77    6.51
  -2  44   1   84.12    5.99
  -2 -44   1   84.05    5.76
   1  44  -1    5.61    1.62
   1 -44  -1    6.84    1.33
  -1 -44   1    5.43    1.23
  -1 -44   1    4.31    1.21
   1  44  -1    5.35    1.05
  -1  44   1    4.76    1.02
   1 -44  -1    6.09    1.24
  -1 -44   1    4.60    2.09
   1 -44  -1    6.11    1.55
   1 -44  -1    2.24    2.00
  -1  44   1    6.54    1.80
   0  44   1  191.92   11.45
   0  44  -1  190.73   11.05
   0 -44   1  196.23   11.02
   0 -44  -1  193.58   10.93
   0 -44   1  190.86   10.91
   0  44  -1  186.88   10.70
   0  44   1  181.83   10.70
   0 -44   1  195.49   12.02
   0  44  -1  225.03   11.77
   0  44   1  230.76   11.90
   0 -44  -1  185.60   11.21
   0 -44   1  178.08   11.19
   1  44   1    0.58    1.46
   1 -44   1   -0.31    0.90
  -1 -44  -1    1.19    1.03
   1 -44   1    0.19    1.24
   1 -44   1    3.57    2.14
  -1 -44  -1    0.73    1.83
  -1  44  -1   -0.85    1.38
  -1 -44  -1    0.36    1.12
  -1 -44  -1    0.72    0.93
   1  44   1    0.79    0.81
  -1  44  -1    0.13    0.70
   1 -44   1   -1.02    0.74
  -2  44  -1  122.31    7.96
  -2 -44  -1  119.01    7.31
   2 -44   1  115.06    7.27
  -2  44  -1  118.02    7.10
  -2 -44  -1  125.76    7.32
   2  44   1  137.54    7.56
  -2 -44  -1  120.36    7.54
  -2 -44  -1  134.47    7.88
   2 -44   1  127.55    7.98
  -2  44  -1  126.84    7.92
  -2 -44  -1  122.92    7.54
  -3  44  -1    4.28    1.39
  -3 -44  -1    0.11    0.85
  -3  44  -1    2.50    0.63
   3 -44   1    1.24    0.81
  -3 -44  -1    0.33    0.78
  -3 -44  -1    1.00    0.98
  -3 -44  -1    1.74    0.95
   3 -44   1    2.17    1.25
  -3  44  -1    4.29    1.57
  -3 -44  -1    2.44    1.10
  -4  44  -1   13.98    1.55
  -4 -44  -1   14.13    1.30
  -4 -44  -1   13.11    1.28
  -4  44  -1   14.76    1.80
  -4 -45   1   10.85    1.14
  -4 -45   1   11.03    1.03
   4  45  -1   10.53    1.16
  -3 -45   1    7.67    1.21
  -3  45   1    5.74    1.39
   3  45  -1    7.42    1.40
  -3 -45   1    6.54    1.30
  -3 -45   1    6.17    1.11
  -3  45   1    5.59    1.29
  -2  45   1    5.05    1.60
  -2 -45   1    5.61    1.22
  -2  45   1    5.69    0.91
   2 -45  -1    4.57    1.05
  -2 -45   1    5.32    1.22
   2  45  -1    9.48    1.74
  -2 -45   1    9.32    1.55
  -2 -45   1    6.64    1.48
  -2 -45   1   10.82    1.94
   2 -45  -1   11.00    2.06
  -2  45   1    2.86    1.50
   1  45  -1   11.94    1.83
   1 -45  -1    9.42    1.49
  -1 -45   1   11.98    1.62
  -1 -45   1   14.51    1.66
   1  45  -1   10.82    1.35
  -1  45   1   15.81    1.55
   1 -45  -1   10.66    1.48
   1 -45  -1   11.00    1.78
  -1 -45   1   11.62    2.38
   1 -45  -1   15.53    2.52
  -1  45   1   11.64    2.06
   0  45  -1    0.88    1.14
   0  45   1    1.90    1.56
   0 -45   1    1.76    0.97
   0 -45  -1   -0.28    0.81
   0  45   1    0.84    0.73
   0 -45   1    1.12    0.84
   0 -45  -1    1.07    0.82
   0  45  -1    0.60    0.64
   0 -45   1    2.10    1.25
   0 -45   1    0.24    1.85
   0 -45  -1    0.34    1.21
   0  45  -1    2.32    1.57
   0  45   1   -0.20    1.45
   1  45   1    7.19    1.70
   1 -45   1    2.93    1.10
  -1 -45  -1    6.75    1.24
  -1 -45  -1    4.24    1.33
   1 -45   1    3.69    1.39
  -1 -45  -1    4.57    1.89
  -1  45  -1    3.41    1.52
   1 -45   1    7.06    2.16
  -1 -45  -1    7.10    1.23
   1  45   1    3.64    0.97
  -1  45  -1    3.42    0.94
   1 -45   1    4.36    1.07
  -2  45  -1   21.05    2.46
  -2 -45  -1   22.99    2.04
  -2  45  -1   19.33    1.77
   2  45   1   22.06    2.17
  -2 -45  -1   20.25    2.13
  -2  45  -1   22.28    2.49
   2 -45   1   23.04    2.72
  -2 -45  -1   22.37    2.20
   2 -45   1   20.76    1.95
  -2 -45  -1   18.40    1.87
  -3 -45  -1    0.31    0.78
  -3  45  -1    2.10    1.13
  -3 -45  -1   -0.53    0.64
  -3 -45  -1    0.95    0.77
  -3  45  -1    0.43    0.94
  -3  45  -1    1.11    1.22
   3  46  -1   45.60    3.05
  -3 -46   1   41.66    2.84
  -3 -46   1   42.73    2.86
  -3  46   1   37.65    3.01
   3 -46  -1   40.27    2.89
   2 -46  -1   41.46    3.07
   2  46  -1   39.33    2.96
   2 -46  -1   60.29    4.04
  -2  46   1   43.75    3.57
  -2 -46   1   49.46    3.45
   2 -46  -1   39.76    3.29
  -2 -46   1   59.55    3.86
  -2  46   1   44.54    3.46
   2  46  -1   51.10    3.53
  -2 -46   1   48.96    3.40
  -2  46   1   47.87    3.66
   1 -46  -1   52.50    3.92
   1  46  -1   55.98    3.80
  -1  46   1   59.36    3.88
  -1 -46   1   69.23    4.15
   1 -46  -1   58.27    4.03
  -1 -46   1   68.96    4.18
   1 -46  -1   67.96    4.89
  -1 -46   1   66.13    4.82
  -1  46   1   57.94    4.56
  -1 -46   1   66.26    4.38
   1 -46  -1   59.39    4.26
   1  46  -1   58.97    4.23
   0 -46  -1   80.25    5.02
   0  46  -1   75.92    4.85
   0  46   1   74.44    4.85
   0 -46   1   83.68    5.11
   0 -46  -1   77.50    5.02
   0 -46   1   86.24    5.95
   0  46  -1   92.51    5.62
   0  46   1   88.25    5.65
   0 -46   1   76.14    5.27
   0  46   1   81.44    5.49
   0  46  -1   84.00    5.10
   1 -46   1   60.96    4.14
   1  46   1   61.06    4.00
  -1  46  -1   59.30    3.97
  -1 -46  -1   72.00    4.24
   1  46   1   67.36    4.54
   1 -46   1   58.80    4.16
  -1 -46  -1   65.86    4.20
   1 -46   1   64.41    4.95
  -1 -46  -1   67.45    4.88
  -1  46  -1   68.25    4.73
  -1 -46  -1   70.60    4.50
   1 -46   1   57.58    4.35
   2 -46   1   74.93    5.17
  -2  46  -1   78.96    5.13
  -2 -46  -1   77.06    4.86
   2 -46   1   77.62    4.94
  -2 -46  -1   76.27    4.87
  -2  46  -1   78.10    5.20
  -2 -46  -1   76.51    4.93
  -3  46  -1   41.66    2.94
  -3 -46  -1   38.98    2.63
  -3 -46  -1   39.75    2.67
  -3 -46  -1   32.84    2.55
  -3  46  -1   43.84    3.10
  -3  46  -1   40.29    2.92
  -3 -47   1   15.35    1.38
   3 -47  -1   17.08    1.45
  -3 -47   1   15.11    1.35
  -3  47   1   18.83    1.60
   3  47  -1   19.35    1.63
   2 -47  -1    0.27    1.29
  -2 -47   1   -0.11    0.80
   2 -47  -1    0.32    0.81
  -2 -47   1    0.85    1.06
  -2  47   1    0.39    0.95
   2  47  -1    2.79    1.06
   2  47  -1    0.11    0.87
  -2 -47   1    0.92    0.84
  -2  47   1    0.68    0.91
   1  47  -1    7.77    1.43
  -1 -47   1    9.40    1.89
   1 -47  -1   10.33    2.08
   1 -47  -1   13.13    1.57
  -1  47   1    9.00    1.69
  -1 -47   1   11.58    1.45
   1  47  -1   11.59    1.16
   0  47   1   -0.15    1.15
   0 -47   1    0.57    0.73
   0 -47  -1    2.62    0.77
   0 -47   1    0.99    0.64
   0 -47  -1    0.85    0.66
   0  47  -1    1.39    0.56
   0  47   1    1.22    0.57
   0 -47   1    1.30    1.65
   0  47  -1    1.03    1.04
   0  47   1    0.16    1.17
  -1 -47  -1    2.68    1.04
   1 -47   1    4.27    1.63
  -1 -47  -1    4.75    1.55
  -1  47  -1    3.03    1.32
   1  47   1    3.25    1.27
   1 -47   1    1.28    1.12
  -1 -47  -1    4.92    1.16
  -1  47  -1    2.59    1.29
   1  47   1    4.27    1.27
  -2 -47  -1    5.23    0.98
  -2  47  -1    3.63    1.14
   2 -47   1    4.23    1.05
   2 -47   1    2.50    1.19
   2  47   1    3.16    1.05
  -2 -47  -1    3.22    0.98
  -2  47  -1    4.70    1.19
  -2  47  -1    2.78    1.03
   2  47   1    3.58    0.92
  -3  47  -1   15.67    1.51
  -3 -47  -1   18.39    1.36
   3 -47   1   16.46    1.43
  -3 -47  -1   16.14    1.35
  -3  47  -1   17.58    1.55
  -3  47  -1   17.77    1.64
   2 -48  -1   80.56    4.81
  -2  48   1   83.36    4.80
   2 -48  -1   75.14    4.55
  -2 -48   1   67.89    4.54
  -2  48   1   75.83    4.73
   2  48  -1   81.14    4.62
  -1 -48   1  137.43    7.59
   1 -48  -1  137.89    7.74
  -1  48   1  122.71    7.40
  -1 -48   1  127.77    7.18
  -1 -48   1  119.72    7.12
  -1  48   1  127.80    7.45
   1  48  -1  118.46    7.06
   0 -48   1   65.75    4.75
   0  48  -1   74.60    4.56
   0  48   1   78.99    4.67
   0 -48  -1   64.29    4.32
   0 -48   1   64.00    4.34
   1 -48   1  146.00    8.47
  -1  48  -1  149.19    8.27
  -1 -48  -1  162.26    8.13
   1 -48   1  151.23    8.14
  -1 -48  -1  153.15    8.10
  -1  48  -1  150.49    8.32
   1  48   1  143.31    8.06
  -2  48  -1   36.42    2.76
  -2 -48  -1   40.34    2.59
   2 -48   1   42.02    2.72
  -2 -48  -1   38.63    2.60
  -2  48  -1   33.63    2.63
  -2  48  -1   37.70    2.78
   2 -48   1   40.84    2.93
  -1 -49   1   11.30    1.47
  -1  49   1    8.20    1.30
  -1  49   1    6.82    1.20
   1  49  -1    8.58    0.98
   0 -49   1    0.86    0.69
   0 -49  -1    2.21    0.74
   0 -49   1    2.43    1.15
   0 -49  -1    1.64    0.75
   0  49  -1    3.54    0.98
   0  49   1    2.77    0.89
   0 -49   1    2.18    0.86
   0  49   1    2.77    1.06
   1 -49   1   15.31    1.74
  -1  49  -1   14.23    1.50
  -1 -49  -1   13.97    1.33
   1 -49   1   15.44    1.47
  -1 -49  -1   14.20    1.38
   1 -50  -1  171.32    9.35
   0 -50   1    2.74    0.62
   0 -50   1    2.64    1.03
   0  50  -1    1.71    0.66
   0  50   1    1.92    0.67
   0  50   1    2.70    0.69
   0  50  -1    0.87    0.63
   0 -50   1    1.59    0.57
   0 -50  -1    1.28    0.54
  -8   0   2    5.05    1.51
  -8   0   2    5.14    1.39
  -7   0   2  161.25   11.70
  -7   0   2  170.79   10.53
  -7   0   2  178.78   10.18
  -7   0   2  172.83   11.40
  -6   0   2    4.23    2.38
  -6   0   2    3.11    1.33
  -6   0   2    3.77    2.51
  -6   0   2    4.46    1.70
  -6   0   2    4.32    1.23
  -6   0   2    5.25    1.88
  -6   0   2    5.15    2.19
  -5   0   2  859.37   46.07
  -5   0   2  897.88   45.10
  -5   0   2  853.67   45.47
  -5   0   2  890.77   46.13
  -5   0   2  846.80   46.69
  -5   0   2  912.67   45.09
  -5   0   2  878.92   45.47
  -5   0   2  895.64   46.12
  -5   0   2  930.90   52.47
  -5   0   2  834.22   45.00
  -4   0   2   17.19    3.32
  -4   0   2   13.24    1.34
  -4   0   2   15.39    1.82
  -4   0   2   16.01    3.03
  -4   0   2   14.03    1.60
  -4   0   2   17.87    3.98
  -4   0   2   13.26    2.46
  -3   0   2 1402.79   74.79
  -3   0   2 1562.78   76.57
  -3   0   2 1692.62   77.31
  -3   0   2 1569.13   77.31
  -3   0   2 1477.03   74.60
  -3   0   2 1447.89   74.86
  -3   0   2 1506.40   78.35
  -3   0   2 1539.62   76.38
  -3   0   2 1617.47   76.92
  -2   0   2 1389.71   76.02
  -2   0   2 1566.31   76.94
  -2   0   2 1523.30   75.91
  -2   0   2 1506.18   76.95
  -2   0   2 1501.68   75.70
   0   0   2 6317.38  326.40
   0   0   2 6646.33  326.88
   0   0  -2 6672.77  327.93
   2   0   2 3082.56  150.64
  -2   0  -2 2861.58  150.64
   2   0   2 3140.31  152.00
  -2   0  -2 3032.83  150.62
  -2   0  -2 2921.94  151.36
  -2   0  -2 2943.08  150.28
  -3   0  -2   19.05    1.72
  -3   0  -2   20.65    1.55
   3   0   2   17.47    3.14
  -3   0  -2   20.98    1.80
  -3   0  -2   26.21    3.94
  -3   0  -2   21.41    2.62
  -3   0  -2   22.33    2.94
  -3   0  -2   20.64    3.09
  -4   0  -2  201.15   11.39
  -4   0  -2  184.01   13.40
  -4   0  -2  191.77   11.23
  -4   0  -2  190.07   13.13
  -4   0  -2  192.12   10.46
   4   0   2  204.69   13.29
  -4   0  -2  184.05   10.78
  -4   0  -2  188.48   11.93
  -4   0  -2  219.80   13.70
  -4   0  -2  190.53   14.85
  -4   0  -2  208.20   11.87
  -4   0  -2  203.32   12.91
  -5   0  -2  160.41   10.41
  -5   0  -2  156.00   12.24
  -5   0  -2  161.08   10.41
  -5   0  -2  172.02    9.69
  -5   0  -2  155.20    9.93
  -5   0  -2  180.31   11.09
  -5   0  -2  157.48   10.75
  -5   0  -2  159.80   10.86
  -5   0  -2  169.57    9.64
  -5   0  -2  161.00   14.50
  -5   0  -2  155.03   10.55
  -5   0  -2  174.69   10.46
  -6   0  -2   16.01    5.02
  -6   0  -2   14.62    2.70
  -6   0  -2   20.51    2.47
  -6   0  -2   17.03    3.66
  -6   0  -2   11.20    3.25
  -6   0  -2   18.76    3.60
  -6   0  -2   17.73    3.18
  -7   0  -2  150.49   12.22
  -7   0  -2  127.74   10.10
  -7   0  -2  144.28    9.21
  -7   0  -2  157.74   10.06
  -7   0  -2  152.49    9.98
  -7   0  -2  154.49    9.03
  -8   0  -2   18.11    3.33
  -8   1   2    3.68    1.46
  -8  -1   2    4.58    1.50
  -8   1   2    6.71    2.20
  -8   1   2    4.07    1.36
  -8  -1   2    6.02    1.39
  -7  -1   2  114.59   11.00
  -7  -1   2  135.26    9.81
  -7   1   2  128.54    9.90
  -7  -1   2  129.03    9.35
  -7   1   2  132.84    9.40
  -7   1   2  128.89    8.13
  -7  -1   2  139.15    8.24
  -7   1   2  144.22    8.64
  -7  -1   2  132.44    8.57
  -6  -1   2    4.84    2.27
  -6   1   2    5.12    2.31
   6   1  -2    3.31    4.91
  -6  -1   2    7.27    3.07
  -6  -1   2    2.99    1.62
  -6   1   2    5.37    1.71
  -6  -1   2    2.85    2.28
  -6   1   2    3.02    2.85
  -6  -1   2    7.57    4.18
  -6   1   2    5.08    1.41
  -6   1   2    5.92    1.84
  -6  -1   2    5.62    1.43
  -6  -1   2    2.63    1.64
  -6  -1   2    4.62    2.25
  -6   1   2    4.55    2.30
  -6   1   2    3.52    1.43
  -6  -1   2    3.69    1.39
  -5  -1   2   58.66    5.18
  -5   1   2   74.12    5.64
  -5   1   2   67.31    4.47
  -5  -1   2   53.81    4.22
  -5   1   2   63.26    4.91
  -5   1   2   58.75    4.02
  -5   1   2   58.23    5.41
  -5  -1   2   45.99    7.01
  -5  -1   2   53.52    5.57
  -5  -1   2   50.60    4.49
  -5  -1   2   52.42    5.32
  -5   1   2   68.33    6.12
  -5  -1   2   53.12    4.20
  -5   1   2   63.02    4.39
  -5   1   2   66.05    4.85
  -5  -1   2   59.49    4.61
  -5  -1   2   53.01    4.29
  -5  -1   2   63.09    5.19
  -5   1   2   56.29    6.26
  -5  -1   2   62.26    8.69
  -5   1   2   56.55    4.30
  -5   1   2   70.91    5.52
  -4  -1   2  331.69   20.07
  -4  -1   2  323.00   16.39
  -4   1   2  304.34   16.36
  -4  -1   2  321.27   16.80
  -4   1   2  340.00   19.52
  -4  -1   2  342.56   19.54
  -4   1   2  311.33   16.53
  -4  -1   2  307.74   21.10
  -4   1   2  301.42   21.04
  -4  -1   2  294.13   16.54
  -4   1   2  314.86   18.78
  -4  -1   2  311.38   18.68
  -3  -1   2   96.44    5.64
  -3  -1   2  104.28    7.66
  -3   1   2  100.95    7.35
  -3  -1   2  100.96    7.43
  -3  -1   2  100.73    7.17
  -3   1   2   98.50    7.52
  -3   1   2   99.76    5.44
  -3  -1   2   91.30    5.65
  -3  -1   2   98.43    5.42
  -3   1   2   93.84    5.69
  -3  -1   2  102.31    8.56
  -3   1   2   93.56    6.80
  -3  -1   2  108.58    7.07
  -3   1   2  106.28    8.61
  -3   1   2  109.39    7.35
  -3  -1   2  115.68    7.51
  -2  -1   2 1042.13   51.83
  -2  -1   2  947.11   50.96
  -2   1   2 1016.92   51.77
  -2   1   2 1002.66   50.81
  -2  -1   2  993.90   50.81
  -2   1   2  986.33   51.74
  -2  -1   2  986.96   51.83
  -2   1   2  991.58   50.55
  -2  -1   2  955.76   50.55
  -1  -1   2  607.41   30.79
  -1   1   2  605.84   31.24
   0  -1  -2   88.61    5.35
   0   1  -2   90.73    7.62
   0  -1   2   94.87    6.24
   0   1   2   86.79    6.04
   0   1  -2   83.44    4.68
   0   1   2   81.49    6.42
   0  -1   2   82.14    6.37
  -1   1  -2  118.64    6.50
   2  -1   2  763.86   37.37
   2   1   2  720.67   37.15
  -2  -1  -2  677.75   37.19
   2   1   2  728.52   38.66
   2  -1   2  739.14   38.26
  -2  -1  -2  726.43   37.21
  -2   1  -2  704.21   37.18
  -2  -1  -2  698.72   37.96
  -2   1  -2  693.82   36.82
  -2   1  -2  672.46   37.80
  -2  -1  -2  709.29   36.89
  -3  -1  -2   96.01    5.65
  -3   1  -2   98.39    5.47
  -3  -1  -2  104.77    5.50
   3   1   2   99.36    8.05
   3  -1   2  107.32    7.84
  -3  -1  -2   95.65    5.68
  -3   1  -2   90.45    5.66
  -3   1  -2  108.33    8.52
  -3  -1  -2   94.77    8.30
  -3   1  -2  109.78    7.16
  -3  -1  -2  105.20    7.09
  -3   1  -2  109.04    7.55
  -3  -1  -2  107.32    7.52
  -3   1  -2   98.50    6.15
  -3  -1  -2  101.73    7.58
  -3  -1  -2   88.07    5.92
  -3  -1  -2  100.82    6.12
  -3   1  -2  110.29    7.77
  -4   1  -2  802.44   43.93
  -4  -1  -2  849.44   44.19
  -4   1  -2  836.52   44.14
  -4  -1  -2  819.42   43.94
  -4  -1  -2  860.91   46.92
  -4  -1  -2  842.87   45.74
  -4   1  -2  885.99   46.41
  -4   1  -2  836.64   43.24
  -4  -1  -2  838.43   43.25
   4   1   2  904.25   46.75
   4  -1   2  879.36   46.04
  -4  -1  -2  819.85   43.56
  -4  -1  -2  919.34   44.92
  -4   1  -2  870.76   44.82
  -4   1  -2  869.83   46.64
  -4  -1  -2  881.72   46.69
  -4  -1  -2  908.10   44.69
  -4  -1  -2  862.24   48.59
  -4   1  -2  875.22   44.67
  -4   1  -2  897.73   46.05
  -4  -1  -2  858.00   45.87
  -4   1  -2  897.67   48.53
  -5  -1  -2   26.66    3.34
  -5   1  -2   32.55    4.09
  -5  -1  -2   34.53    3.70
  -5   1  -2   32.12    3.82
  -5  -1  -2   33.96    3.77
  -5   1  -2   33.32    3.68
  -5   1  -2   34.25    3.03
  -5  -1  -2   38.15    3.10
  -5   1  -2   35.44    2.71
  -5   1  -2   30.10    3.29
  -5  -1  -2   43.61    4.46
  -5  -1  -2   31.98    3.43
  -5  -1  -2   39.81    5.46
  -5   1  -2   33.06    4.25
  -5   1  -2   26.09    4.87
  -5  -1  -2   41.38    4.41
  -5  -1  -2   37.48    3.08
  -5  -1  -2   28.96    4.02
  -5   1  -2   32.48    4.06
  -5   1  -2   35.49    3.04
  -5   1  -2   34.29    4.16
  -5  -1  -2   33.60    3.86
  -5   1  -2   40.19    4.05
  -5  -1  -2   25.95    5.50
  -5   1  -2   33.32    6.15
  -5  -1  -2   38.05    3.76
  -5   1  -2   35.57    3.69
  -6  -1  -2  226.86   14.38
  -6   1  -2  225.55   14.28
  -6   1  -2  265.78   13.67
  -6  -1  -2  261.30   13.59
  -6  -1  -2  210.63   16.07
  -6  -1  -2  248.88   14.83
  -6  -1  -2  230.91   13.85
  -6   1  -2  229.58   14.77
  -6   1  -2  201.26   13.48
  -6  -1  -2  231.05   14.79
  -6   1  -2  219.76   14.70
  -6   1  -2  250.15   13.48
  -6  -1  -2  223.17   14.82
  -6   1  -2  197.62   14.45
  -6  -1  -2  255.23   13.51
  -6  -1  -2  237.94   14.34
  -6   1  -2  242.31   14.36
  -7  -1  -2   26.89    5.35
  -7   1  -2   33.72    3.25
  -7  -1  -2   36.17    3.25
  -7   1  -2   36.66    5.04
  -7   1  -2   31.13    4.14
  -7   1  -2   37.99    4.59
  -7  -1  -2   36.68    4.08
  -7  -1  -2   34.82    4.65
  -7  -1  -2   35.97    4.15
  -7  -1  -2   32.19    3.56
  -7   1  -2   35.97    3.53
  -8  -1  -2   22.19    3.79
  -8   1  -2   12.75    2.96
  -8  -1  -2   21.73    3.45
  -8   2   2    9.47    1.68
  -8  -2   2   12.97    1.87
  -8  -2   2    7.95    1.53
  -8   2   2    5.67    2.33
  -8   2   2    9.02    1.68
  -8  -2   2    5.81    2.78
  -7  -2   2  113.64   11.16
  -7  -2   2  137.46   10.27
  -7   2   2  148.31   10.72
  -7  -2   2  151.17   10.23
  -7   2   2  134.92    9.90
  -7   2   2  151.35    8.86
  -7  -2   2  155.10    8.90
  -7   2   2  144.62    9.13
  -7  -2   2  150.54    9.24
  -6  -2   2    0.70    2.06
  -6   2   2    2.04    2.02
   6   2  -2    4.92    5.09
  -6  -2   2    0.40    2.02
  -6  -2   2    8.65    4.17
  -6  -2   2    1.27    1.39
  -6   2   2   -0.44    2.40
  -6   2   2    0.49    1.34
  -6  -2   2   -1.41    2.69
  -6   2   2    1.14    1.07
  -6  -2   2    3.95    1.21
  -6  -2   2    1.45    1.56
  -6   2   2    2.44    2.08
  -6   2   2    2.56    1.23
  -6  -2   2    0.78    1.08
  -5  -2   2  580.84   30.70
  -5   2   2  558.46   30.58
  -5   2   2  603.48   29.67
  -5  -2   2  559.14   29.54
  -5  -2   2  540.84   33.09
  -5  -2   2  532.48   30.00
  -5  -2   2  585.69   31.18
  -5  -2   2  593.24   30.79
  -5   2   2  578.63   30.53
  -5   2   2  544.22   31.31
  -5   2   2  575.45   29.57
  -5  -2   2  557.05   29.51
  -5   2   2  597.70   30.06
  -5  -2   2  556.50   29.95
  -5  -2   2  579.48   33.28
  -5  -2   2  538.24   29.58
  -5   2   2  569.39   36.19
  -5  -2   2  558.41   30.53
  -5   2   2  603.35   30.67
  -5   2   2  589.85   32.68
  -5   2   2  539.23   29.40
  -5   2   2  563.26   30.01
  -5   2   2  552.48   29.19
  -4  -2   2    9.47    2.72
  -4  -2   2    5.42    1.24
  -4  -2   2    5.25    1.25
  -4   2   2    7.04    1.50
  -4  -2   2    6.64    2.12
  -4  -2   2    9.05    3.35
  -4   2   2    5.12    1.91
  -4   2   2    3.01    2.97
  -4   2   2    6.98    1.24
  -4  -2   2    9.60    1.43
  -3  -2   2  557.88   29.33
  -3   2   2  567.48   29.20
  -3  -2   2  584.83   29.70
  -3  -2   2  541.10   28.99
  -3  -2   2  526.57   27.10
  -3  -2   2  557.58   29.18
  -3   2   2  590.31   29.17
  -3  -2   2  533.47   30.59
  -3   2   2  566.42   30.71
  -3   2   2  534.01   28.57
  -3  -2   2  541.46   27.14
  -3  -2   2  526.60   28.61
  -3   2   2  534.03   26.87
  -3  -2   2  493.68   26.84
  -3  -2   2  502.39   27.09
  -2  -2   2  512.08   27.54
  -2  -2   2  551.64   28.67
  -2   2   2  532.62   28.38
  -2  -2   2  501.01   27.74
  -2  -2   2  513.32   28.62
  -2   2   2  535.85   28.55
  -2   2   2  517.99   27.31
  -1  -2   2   51.42    3.25
   1  -2  -2   54.21    4.78
   1   2  -2   57.82    6.26
  -1  -2   2   52.14    3.17
  -1   2   2   51.38    3.54
  -1   2   2   51.36    3.10
   0   2   2 2312.75  122.82
   0  -2   2 2411.42  123.01
   0  -2  -2 2641.19  124.02
   0  -2  -2 2483.13  123.94
   0   2  -2 2415.36  124.90
   0   2   2 2403.74  123.48
   0  -2   2 2410.28  123.22
  -1   2  -2   15.43    1.35
   1   2   2   21.32    2.38
   1  -2   2   16.95    2.30
   1   2   2   16.86    2.91
   2  -2   2 1823.56   87.36
   2   2   2 1599.04   86.96
  -2  -2  -2 1646.97   87.15
  -2   2  -2 1863.33   87.92
  -2  -2  -2 1711.56   87.14
  -2  -2  -2 1693.46   88.03
  -2   2  -2 1669.81   87.85
  -2   2  -2 1690.81   86.78
   2  -2   2 1741.13   87.94
   2   2   2 1786.50   88.74
  -3  -2  -2   23.58    3.21
  -3  -2  -2   21.78    2.34
  -3  -2  -2   24.74    1.94
  -3   2  -2   24.81    1.74
  -3  -2  -2   22.61    1.71
   3   2   2   24.36    3.60
   3  -2   2   23.86    3.21
  -3  -2  -2   25.06    1.94
  -3  -2  -2   29.42    3.29
  -3   2  -2   22.67    3.04
  -3  -2  -2   24.88    3.88
  -3   2  -2   27.30    2.92
  -3   2  -2   28.44    3.98
  -4   2  -2  273.70   19.77
  -4  -2  -2  301.50   20.43
  -4  -2  -2  311.03   16.89
  -4   2  -2  316.09   17.02
  -4   2  -2  305.45   18.05
  -4   2  -2  276.42   16.21
  -4  -2  -2  284.78   18.78
  -4   2  -2  275.68   16.34
  -4  -2  -2  296.21   16.39
  -4  -2  -2  279.46   16.17
  -4  -2  -2  281.02   15.78
  -4   2  -2  293.36   15.51
   4   2   2  294.11   18.77
  -4  -2  -2  284.77   15.84
  -4  -2  -2  318.95   17.10
  -4  -2  -2  331.52   17.20
  -4   2  -2  309.68   17.13
  -4  -2  -2  346.47   17.37
  -4  -2  -2  294.78   18.59
  -4  -2  -2  290.28   17.79
  -5  -2  -2  151.13   10.49
  -5   2  -2  181.33   11.12
  -5  -2  -2  175.10   10.95
  -5  -2  -2  157.30   12.19
  -5  -2  -2  164.06   10.94
  -5   2  -2  179.06   11.05
  -5   2  -2  178.58   10.25
  -5  -2  -2  190.38   10.35
  -5   2  -2  178.61    9.85
  -5   2  -2  179.72   11.59
  -5   2  -2  178.21   10.54
  -5  -2  -2  176.44   11.46
  -5  -2  -2  166.21   10.70
  -5   2  -2  187.77   11.70
  -5   2  -2  196.12   10.31
  -5  -2  -2  163.79   11.38
  -5   2  -2  173.40   11.40
  -5  -2  -2  186.96   10.28
  -5  -2  -2  165.30   12.45
  -5  -2  -2  180.92   13.52
  -5   2  -2  178.97   11.34
  -5   2  -2  152.19   14.42
  -5  -2  -2  185.73   11.11
  -5   2  -2  168.65   10.86
  -6   2  -2    7.45    2.82
  -6  -2  -2    8.61    4.33
  -6  -2  -2   10.44    1.97
  -6   2  -2    2.72    1.78
  -6  -2  -2    5.25    2.39
  -6  -2  -2    4.04    1.66
  -6   2  -2    3.61    1.43
  -6   2  -2    4.50    2.82
  -6  -2  -2    4.41    3.04
  -6   2  -2    0.38    2.66
  -6  -2  -2    2.45    2.26
  -6  -2  -2    4.89    3.27
  -6   2  -2    4.14    2.89
  -6  -2  -2    5.17    2.59
  -6   2  -2    7.82    2.57
  -7  -2  -2   69.55    7.66
  -7   2  -2   74.59    5.60
  -7  -2  -2   77.53    5.89
  -7   2  -2   73.95    6.49
  -7   2  -2   82.46    6.90
  -7  -2  -2   85.78    7.11
  -7  -2  -2   88.04    5.61
  -7  -2  -2   73.00    6.32
  -7   2  -2   84.62    6.51
  -8  -2  -2    6.94    3.14
  -8  -2  -2   14.66    3.10
  -8   2  -2   12.61    2.83
  -8  -2  -2    9.31    1.90
  -8  -3   2   13.59    2.05
  -8  -3   2   13.54    3.18
  -8   3   2   12.51    2.83
  -8  -3   2   13.87    1.86
  -8   3   2   14.32    1.96
  -8   3   2   16.08    3.99
  -7  -3   2  104.30   10.01
  -7   3   2  109.73   10.84
  -7  -3   2  121.01    8.91
  -7   3   2  123.81    9.47
  -7   3   2  123.56    8.72
  -7  -3   2  120.37    7.51
  -7   3   2  120.87    7.83
  -7  -3   2  118.77    7.88
  -6   3   2    1.26    1.95
  -6  -3   2    3.17    2.03
  -6   3   2    0.34    1.67
   6   3  -2    9.76    5.04
  -6  -3   2    2.32    2.12
  -6   3   2   11.98    4.89
  -6  -3   2    0.76    1.53
  -6   3   2    3.19    2.77
  -6   3   2    0.72    1.59
  -6  -3   2    3.25    2.90
  -6  -3   2    1.27    3.36
  -6   3   2    3.61    1.26
  -6  -3   2    5.08    1.85
  -6  -3   2    2.45    1.24
  -6   3   2    2.42    2.14
  -6  -3   2    2.93    1.40
  -5  -3   2   13.48    2.91
  -5   3   2   12.21    2.64
  -5  -3   2    6.96    1.68
  -5  -3   2    6.18    1.85
  -5   3   2    5.09    1.30
  -5   3   2    4.34    2.46
  -5   3   2    2.07    3.72
  -5   3   2    8.86    2.66
  -5   3   2    7.13    2.18
  -5  -3   2    9.51    4.69
  -5   3   2   -0.70    4.53
  -5   3   2    6.81    3.41
  -5  -3   2    8.32    3.45
  -5  -3   2   11.46    3.00
  -5  -3   2    6.80    2.01
  -5   3   2    4.63    1.59
  -5  -3   2    2.54    2.87
  -5   3   2    6.48    1.88
  -5  -3   2    7.07    1.96
  -5  -3   2    3.44    1.68
  -5  -3   2   10.49    3.94
  -4  -3   2  190.13   14.21
  -4   3   2  216.04   11.22
  -4  -3   2  212.42   11.58
  -4  -3   2  213.49   11.54
  -4   3   2  204.20   12.14
  -4   3   2  188.83   14.57
  -4   3   2  221.19   11.84
  -4  -3   2  208.75   11.81
  -4  -3   2  236.50   14.34
  -4  -3   2  190.54   15.57
  -4  -3   2  193.98   11.36
  -4   3   2  213.34   13.58
  -4   3   2  224.06   16.17
  -4   3   2  205.62   11.34
  -3  -3   2  394.70   22.55
  -3   3   2  429.42   22.70
  -3  -3   2  412.51   23.09
  -3  -3   2  389.51   20.64
  -3  -3   2  415.62   22.74
  -3   3   2  440.07   24.43
  -3   3   2  424.24   22.28
  -3  -3   2  386.52   20.64
  -3  -3   2  377.19   23.97
  -3  -3   2  394.19   20.68
  -3   3   2  399.77   20.41
  -2   3   2  390.87   22.21
  -2   3   2  380.38   21.01
  -2  -3   2  402.06   21.41
  -2   3   2  399.45   22.08
  -2  -3   2  422.43   22.46
  -2  -3   2  390.41   21.55
  -1  -3   2  606.22   31.59
   1  -3  -2  652.59   33.53
   1   3  -2  604.99   35.08
  -1  -3   2  609.55   31.52
  -1   3   2  623.77   31.97
  -1   3   2  608.74   31.41
  -1   3   2  671.82   33.64
  -1  -3   2  656.62   33.61
   0   3   2   25.37    2.95
   0  -3  -2   40.22    4.27
   0  -3   2   28.55    3.17
   0  -3  -2   26.49    3.91
   0   3  -2   29.24    4.78
   0  -3   2   30.77    3.42
  -1   3  -2   90.57    5.22
   2   3   2  287.48   17.78
   2  -3   2  327.65   18.16
  -2   3  -2  369.34   17.31
  -2  -3  -2  311.43   18.01
  -2  -3  -2  308.29   19.88
  -2   3  -2  334.30   19.05
  -2  -3  -2  311.40   17.95
  -2   3  -2  297.81   18.55
  -2   3  -2  308.90   17.60
  -2  -3  -2  380.97   18.90
   2   3   2  329.52   19.51
  -3  -3  -2    8.19    2.06
  -3   3  -2    6.97    1.74
  -3  -3  -2    6.68    1.56
  -3  -3  -2    9.46    1.82
  -3  -3  -2    9.01    1.09
   3   3   2   10.09    2.71
   3  -3   2    8.07    2.11
  -3  -3  -2    7.40    1.09
  -3  -3  -2   10.99    2.25
  -3   3  -2    6.88    1.65
  -3  -3  -2   11.49    2.69
  -3   3  -2   13.17    2.95
  -4  -3  -2  766.87   41.88
  -4   3  -2  770.23   41.75
  -4   3  -2  785.30   37.95
  -4  -3  -2  736.83   37.68
  -4   3  -2  745.76   39.08
  -4   3  -2  688.95   37.07
  -4  -3  -2  751.02   37.34
  -4   3  -2  677.23   37.16
  -4  -3  -2  696.89   36.99
  -4  -3  -2  711.87   39.93
  -4  -3  -2  648.36   36.74
  -4  -3  -2  706.26   36.62
  -4   3  -2  710.18   36.31
   4   3   2  745.71   40.22
  -4  -3  -2  707.55   36.66
  -4  -3  -2  706.82   37.68
  -4  -3  -2  758.21   37.93
  -4  -3  -2  741.27   37.95
  -4  -3  -2  741.08   39.82
  -4  -3  -2  666.38   38.34
  -5  -3  -2    0.75    1.65
  -5  -3  -2    2.32    1.81
  -5  -3  -2    0.53    1.49
  -5   3  -2    1.17    2.13
  -5  -3  -2    4.66    2.13
  -5   3  -2    0.54    1.14
  -5   3  -2    4.96    2.12
  -5  -3  -2    3.08    1.24
  -5  -3  -2    2.81    1.35
  -5   3  -2    2.26    0.85
  -5   3  -2    3.72    1.61
  -5  -3  -2    4.43    2.05
  -5  -3  -2    1.34    2.93
  -5   3  -2    4.14    1.42
  -5  -3  -2    5.44    2.52
  -5   3  -2    3.51    2.44
  -5  -3  -2    3.35    1.22
  -5  -3  -2    1.71    2.15
  -5   3  -2    1.68    2.48
  -5  -3  -2    2.95    2.04
  -5  -3  -2    3.82    3.56
  -5   3  -2    3.38    2.30
  -5   3  -2    1.57    2.02
  -5   3  -2    2.92    2.77
  -5   3  -2    3.31    1.72
  -5  -3  -2    3.09    1.78
  -5   3  -2    5.36    2.03
  -6   3  -2  343.41   20.08
  -6  -3  -2  365.46   19.24
  -6  -3  -2  333.66   21.47
  -6   3  -2  340.66   20.60
  -6  -3  -2  367.08   20.45
  -6  -3  -2  347.55   19.73
  -6   3  -2  339.83   19.26
  -6   3  -2  346.61   20.59
  -6  -3  -2  355.04   20.68
  -6   3  -2  373.95   19.21
  -6  -3  -2  347.68   20.84
  -6   3  -2  307.55   20.25
  -6  -3  -2  359.51   19.18
  -6   3  -2  316.87   25.18
  -6  -3  -2  341.14   20.07
  -6   3  -2  353.45   20.02
  -7  -3  -2    4.77    3.80
  -7   3  -2   10.67    2.15
  -7  -3  -2    5.12    2.19
  -7   3  -2   12.57    3.04
  -7   3  -2   12.06    3.42
  -7  -3  -2   11.01    3.05
  -7   3  -2    7.62    3.08
  -7   3  -2   13.27    2.78
  -8  -3  -2   65.04    5.64
  -8   3  -2   71.39    5.57
  -8  -3  -2   59.66    5.63
  -8  -3  -2   51.77    4.25
  -8  -4   2   11.92    1.89
  -8   4   2   11.25    1.81
  -8   4   2    5.31    2.58
  -8  -4   2    6.34    1.38
  -8  -4   2   10.25    3.00
  -8   4   2    4.98    3.26
  -7   4   2  168.73    9.74
  -7  -4   2  152.99    9.72
  -7  -4   2  157.91    9.41
  -7  -4   2  159.16   12.10
  -7   4   2  143.43   12.71
  -7   4   2  146.39   11.32
  -7  -4   2  161.37   10.79
  -7  -4   2  153.98    9.30
  -7   4   2  147.67   10.38
  -6  -4   2   82.72    6.51
  -6   4   2   69.51    6.05
   6   4  -2   85.55   12.17
  -6   4   2   65.18    5.28
  -6  -4   2   66.74    5.49
  -6   4   2   64.13    8.53
  -6  -4   2   79.30    6.85
  -6  -4   2   58.70    7.48
  -6  -4   2   79.77    6.52
  -6   4   2   71.60    6.90
  -6   4   2   75.74    5.12
  -6  -4   2   68.80    5.01
  -6  -4   2   69.17    5.50
  -6   4   2   67.02    6.03
  -6  -4   2   76.92    5.18
  -5   4   2  586.92   39.87
  -5  -4   2  634.54   33.94
  -5  -4   2  681.57   35.00
  -5   4   2  677.41   34.88
  -5   4   2  645.39   36.80
   5   4  -2  680.86   43.51
  -5   4   2  650.57   33.46
  -5   4   2  656.25   34.25
  -5  -4   2  613.17   33.87
  -5  -4   2  630.24   38.09
  -5  -4   2  597.99   36.85
  -5   4   2  602.53   34.70
  -5  -4   2  633.08   35.09
  -5  -4   2  731.49   35.34
  -5  -4   2  591.26   34.21
  -5   4   2  623.81   35.75
  -5   4   2  577.35   37.76
  -5   4   2  697.67   33.85
  -5  -4   2  653.44   33.76
  -5   4   2  679.40   34.25
  -5  -4   2  657.32   34.25
  -5  -4   2  670.91   37.61
  -5  -4   2  651.44   34.92
  -5   4   2  615.80   34.68
  -5   4   2  684.45   33.91
  -5  -4   2  664.25   33.81
  -4  -4   2    6.70    2.42
  -4   4   2    4.29    1.57
  -4  -4   2    2.99    1.04
  -4   4   2    2.26    0.74
  -4  -4   2    3.22    1.12
  -4  -4   2    4.99    1.17
  -4   4   2    7.13    4.04
  -4   4   2    4.07    1.24
  -4  -4   2    0.49    1.32
  -4  -4   2    4.08    1.45
  -4   4   2    3.61    1.07
  -4   4   2    1.61    1.27
  -4   4   2    3.08    2.78
  -3  -4   2  502.73   27.42
  -3   4   2  492.56   27.12
  -3  -4   2  538.63   27.80
  -3  -4   2  477.34   25.19
  -3  -4   2  515.67   27.35
  -3   4   2  523.84   28.92
  -3   4   2  476.40   26.65
  -3  -4   2  475.20   25.23
  -3   4   2  497.14   24.97
  -3  -4   2  486.45   25.22
  -2   4   2  353.57   20.52
  -2   4   2  356.05   19.30
  -2  -4   2  378.08   19.78
  -2  -4   2  350.65   19.78
  -2  -4   2  357.51   20.58
   2  -4  -2  345.60   20.02
  -2   4   2  370.33   20.39
  -2   4   2  359.09   21.17
  -1  -4   2   25.62    2.15
   1  -4  -2   31.81    3.69
   1   4  -2   25.26    4.98
  -1   4   2   25.35    2.01
  -1  -4   2   28.46    2.16
  -1   4   2   27.22    1.99
  -1   4   2   28.06    2.51
  -1   4   2   29.29    3.45
   0  -4   2 1320.06   67.64
   0   4  -2 1320.56   70.65
   0  -4  -2 1498.02   69.51
   0   4   2 1296.23   68.03
   0  -4   2 1368.31   68.30
   0   4   2 1247.27   68.41
   0  -4   2 1267.77   68.10
   1  -4   2    7.93    1.83
  -1  -4  -2    9.57    1.83
  -1  -4  -2    5.64    1.01
  -1   4  -2    7.68    1.38
   1   4   2    7.05    2.37
   1  -4   2    5.54    1.72
   2   4   2  947.88   50.68
  -2  -4  -2  966.84   49.73
  -2  -4  -2  952.89   50.75
  -2  -4  -2  983.58   52.68
  -2   4  -2 1013.50   49.83
  -2   4  -2  998.42   52.24
  -2  -4  -2  962.92   50.80
  -2   4  -2  988.54   51.58
  -2   4  -2  980.03   50.40
   2  -4   2  976.97   51.07
   2   4   2 1031.26   52.53
  -3  -4  -2   11.72    2.38
  -3  -4  -2    9.41    1.69
  -3   4  -2    7.05    1.84
  -3  -4  -2   10.70    1.25
  -3   4  -2   12.49    1.10
  -3  -4  -2   12.65    1.30
  -3  -4  -2   11.32    2.23
  -3   4  -2   11.86    2.84
  -4   4  -2  184.27   14.36
  -4   4  -2  181.59   12.11
  -4   4  -2  199.95   11.41
  -4  -4  -2  197.82   10.86
  -4   4  -2  175.22   10.73
  -4   4  -2  162.04   10.49
  -4  -4  -2  193.17   13.32
  -4  -4  -2  166.55   10.37
  -4  -4  -2  169.99   10.48
  -4  -4  -2  183.13   10.14
  -4   4  -2  180.30    9.82
  -4  -4  -2  181.43   10.20
   4   4   2  173.20   13.08
  -4  -4  -2  196.74   11.27
  -4  -4  -2  207.31   11.45
  -4  -4  -2  166.03   10.65
  -4  -4  -2  186.75   12.99
  -4  -4  -2  212.76   11.65
  -4  -4  -2  161.09   11.58
  -4   4  -2  184.80   12.57
  -5  -4  -2   72.34    5.49
  -5  -4  -2   68.24    5.46
  -5   4  -2   65.00    5.75
  -5  -4  -2   69.40    6.74
  -5   4  -2   56.86    7.06
  -5  -4  -2   67.21    5.73
  -5   4  -2   67.44    5.56
  -5   4  -2   76.82    5.03
  -5  -4  -2   77.23    5.05
  -5   4  -2   68.78    4.51
  -5  -4  -2   70.28    5.01
  -5  -4  -2   66.17    5.47
  -5   4  -2   65.90    4.99
  -5  -4  -2   77.15    6.09
  -5   4  -2   74.39    6.32
  -5   4  -2   60.02    5.86
  -5   4  -2   81.11    5.04
  -5  -4  -2   74.96    6.38
  -5   4  -2   68.64    6.12
  -5  -4  -2   70.46    4.90
  -5  -4  -2   69.48    7.32
  -5  -4  -2   63.16    7.18
  -5   4  -2   73.31    9.08
  -5   4  -2   78.02    6.05
  -5   4  -2   64.71    5.42
  -5  -4  -2   81.41    5.93
  -5   4  -2   69.72    6.83
  -6   4  -2    5.42    4.29
  -6  -4  -2    7.79    3.74
  -6   4  -2    6.45    2.73
  -6  -4  -2    2.94    1.56
  -6  -4  -2    1.41    2.13
  -6   4  -2    4.20    1.75
  -6  -4  -2    3.88    1.46
  -6  -4  -2    3.38    2.22
  -6  -4  -2    3.37    3.04
  -6   4  -2    3.75    2.88
  -6   4  -2    4.33    3.18
  -6   4  -2    5.45    1.78
  -6  -4  -2    6.09    3.06
  -6   4  -2    7.29    2.96
  -6   4  -2    2.27    2.97
  -6   4  -2    2.36    2.78
  -6  -4  -2    4.97    2.47
  -6   4  -2    2.19    2.36
  -7  -4  -2   67.07    7.12
  -7   4  -2   76.81    7.95
  -7   4  -2   84.79    5.60
  -7   4  -2   82.84    6.78
  -7  -4  -2   72.76    5.90
  -7  -4  -2   72.20    6.84
  -7   4  -2   76.88    6.76
  -7  -4  -2   76.92    5.42
  -7  -4  -2   88.80    7.80
  -7   4  -2   82.25    6.39
  -8  -4  -2   14.71    2.13
  -8  -4  -2   18.42    3.29
  -8   4  -2   13.15    3.22
  -8  -4  -2   12.44    2.97
  -8  -5   2    4.67    1.40
  -8   5   2    2.74    2.95
  -8   5   2    2.23    2.35
  -8  -5   2    1.64    1.05
  -8  -5   2    4.07    2.50
  -7   5   2   15.18    3.23
  -7  -5   2   11.39    2.01
  -7  -5   2   15.06    3.16
  -7  -5   2    7.57    3.55
  -7   5   2    8.95    3.72
  -7   5   2   16.26    5.24
  -7  -5   2   10.26    2.08
  -7  -5   2   10.94    1.91
  -7   5   2   12.80    2.91
  -6   5   2   58.98    9.03
  -6  -5   2   76.13    6.34
[truncated: 9,308,473 more chars]
