# Supplementary material for: Differences in thermal expansion and motion ability for herringbone and face-to-face π-stacked solids
Source: IUCrJ. 2021 Nov 3;9(Pt 1):31–42. doi: 10.1107/S2052252521009593 (PMC8733877; doi:10.1107/S2052252521009593)
Supplement: Supplementary file 3 [file m-09-00031-sup3.zip › diimines.cif]

#==============================================================================
#
# SUBMISSION DETAILS
# Name and address of author for correspondence

 
_publ_contact_author_name       'Kristin M. Hutchins'
_publ_contact_author_address  
;
Department of Chemistry & Biochemistry
Texas Tech University
Box 41061
Luboock, TX  79409-1061
;
_publ_contact_author_email       'kristin.hutchins@ttu.edu'
_publ_contact_author_fax         '(+1)806-742-1289'
_publ_contact_author_phone       '(+1)806-834-2744'
 
 
_publ_contact_letter
;
 Submission dated :2021-06-04
 
Please consider this CIF for submission to the Cambridge Crystallographic
Data Centre. I certify that all authors have seen and approved of this
submission, that all have made significant scientific contributions to the
work reported, and that all share responsibility and accountability for
the results.
 
This CIF is submitted as part of a journal submission
<?>
;
 
 
#==============================================================================
#
# TITLE AND AUTHOR LIST
 

loop_
 _publ_author_name
 _publ_author_address

'Ding, Xiaodan'
;Department of Chemistry & Biochemistry
Texas Tech University
1204 Boston Ave.
Luboock, TX  79409-1061
;
'Zahid, Ethan'
;Department of Chemistry & Biochemistry
Texas Tech University
1204 Boston Ave.
Luboock, TX  79409-1061
;
'Unruh, Daniel K.'
;Department of Chemistry & Biochemistry
Texas Tech University
1204 Boston Ave.
Luboock, TX  79409-1061
;
'Hutchins, Kristin M.'
;Department of Chemistry & Biochemistry
Texas Tech University
1204 Boston Ave.
Luboock, TX  79409-1061
;
 

#------------------  SECTION 2. COMPOUND(S) DETAILS -------------------------#
data_diimineI_190K

# start Validation Reply Form
_vrf_PLAT971_diimineI_190K
;
PROBLEM: Check Calcd Resid. Dens.  1.05A   From C1              1.75 eA-3  
RESPONSE: Due to absorption correction issues at this temperature.
;
_vrf_PLAT972_diimineI_190K
;
PROBLEM: Check Calcd Resid. Dens.  0.87A   From I1             -2.01 eA-3  
RESPONSE: Due to absorption correction issues at this temperature.
;
# end Validation Reply Form


_audit_creation_date                    2019-11-01T12:48:48-00:00
_audit_creation_method                  'WinGX routine CIF_UPDATE'

#----------------------------------------------------------------------------#
#                   CHEMICAL INFORMATION                                     #
#----------------------------------------------------------------------------#

_chemical_formula_sum                   'C20 H14 I2 N2'
_chemical_formula_weight                536.13

#----------------------------------------------------------------------------#
#                   UNIT CELL INFORMATION                                    #
#----------------------------------------------------------------------------#

_symmetry_cell_setting                  monoclinic
_symmetry_space_group_name_H-M          'P 21/c'
_symmetry_space_group_name_Hall         '-P 2ybc'
_symmetry_Int_Tables_number             14
loop_
    _symmetry_equiv_pos_as_xyz
'x, y, z'
'-x, y+1/2, -z+1/2'
'-x, -y, -z'
'x, -y-1/2, z-1/2'

_cell_length_a                          7.42990(9)
_cell_length_b                          40.5096(5)
_cell_length_c                          5.87627(7)
_cell_angle_alpha                       90
_cell_angle_beta                        90.5291(11)
_cell_angle_gamma                       90
_cell_volume                            1768.58(4)
_cell_formula_units_Z                   4
_cell_measurement_temperature           190(2)
_cell_measurement_reflns_used           18415
_cell_measurement_theta_min             4.335
_cell_measurement_theta_max             77.193

#----------------------------------------------------------------------------#
#                   CRYSTAL INFORMATION                                      #
#----------------------------------------------------------------------------#

_exptl_crystal_description              plate
_exptl_crystal_colour                   'clear pale yellow'
_exptl_crystal_size_max                 0.195
_exptl_crystal_size_mid                 0.141
_exptl_crystal_size_min                 0.058
_exptl_crystal_density_diffrn           2.014
_exptl_crystal_F_000                    1016
loop_
    _exptl_crystal_face_index_h
    _exptl_crystal_face_index_k
    _exptl_crystal_face_index_l
    _exptl_crystal_face_perp_dist
1 1 -1 0.0591
2 1 0 0.0757
2 1 1 0.0828
-2 -1 -1 0.0686
-2 -1 0 0.0648
-1 -2 4 0.09
-1 26 0 0.0355
1 -26 0 0.0224
-4 7 -2 0.0754
-3 19 1 0.055
-2 18 2 0.0729
1 23 -2 0.0415
3 21 1 0.0494
-3 -18 -1 0.0498
-2 -23 1 0.0449


#----------------------------------------------------------------------------#
#                   ABSORPTION CORRECTION                                    #
#----------------------------------------------------------------------------#

_exptl_absorpt_coefficient_mu           27.944
_exptl_absorpt_correction_type          gaussian
_exptl_absorpt_process_details
;
        CrysAlisPro 1.171.40.63a (Rigaku Oxford Diffraction, 2019)
Numerical absorption correction based on gaussian integration over
                        a multifaceted crystal model
        Empirical absorption correction using spherical harmonics,
 implemented in SCALE3 ABSPACK scaling algorithm.
;
_exptl_absorpt_correction_T_min         0.421
_exptl_absorpt_correction_T_max         0.944
_shelx_estimated_absorpt_T_min          0.074
_shelx_estimated_absorpt_T_max          0.294

#----------------------------------------------------------------------------#
#                   DATA COLLECTION                                          #
#----------------------------------------------------------------------------#

_diffrn_source                          'micro-focus sealed X-ray tube'
_diffrn_source_type                     'PhotonJet (Cu) X-ray Source'
_diffrn_ambient_temperature             190(2)
_diffrn_ambient_environment             N~2~
_diffrn_radiation_wavelength            1.54178
_diffrn_radiation_type                  CuK\a
_diffrn_radiation_monochromator         mirror
_diffrn_radiation_probe                 x-ray
_diffrn_detector                        'Hybrid Pixel Array Detector'
_diffrn_detector_type                   HyPix
_diffrn_detector_area_resol_mean        10
_diffrn_orient_matrix_type
                                'CrysAlisPro convention (1999,Acta A55,543-557)'
_diffrn_orient_matrix_ub_11             0.1709245
_diffrn_orient_matrix_ub_12             -0.0079595
_diffrn_orient_matrix_ub_13             -0.1359747
_diffrn_orient_matrix_ub_21             -0.0328
_diffrn_orient_matrix_ub_22             -0.0371669
_diffrn_orient_matrix_ub_23             0.0368066
_diffrn_orient_matrix_ub_31             -0.1128228
_diffrn_orient_matrix_ub_32             -0.0012761
_diffrn_orient_matrix_ub_33             -0.2210219
_diffrn_measurement_device              'four-circle diffractometer'
_diffrn_measurement_device_type         'XtaLAB Synergy, Dualflex, HyPix'
_diffrn_measurement_method              '\w scans'
_diffrn_reflns_av_R_equivalents         0.07
_diffrn_reflns_av_unetI/netI            0.0781
_diffrn_reflns_number                   30569
_diffrn_reflns_limit_h_min              -9
_diffrn_reflns_limit_h_max              9
_diffrn_reflns_limit_k_min              -50
_diffrn_reflns_limit_k_max              50
_diffrn_reflns_limit_l_min              -5
_diffrn_reflns_limit_l_max              7
_diffrn_reflns_theta_min                2.181
_diffrn_reflns_theta_max                77.467
_diffrn_reflns_theta_full               67.679
_diffrn_measured_fraction_theta_full
                                        1
_diffrn_measured_fraction_theta_max
                                        0.983
_diffrn_reflns_Laue_measured_fraction_full
                                        1
_diffrn_reflns_Laue_measured_fraction_max
                                        0.983
_diffrn_reflns_point_group_measured_fraction_full
                                        1
_diffrn_reflns_point_group_measured_fraction_max
                                        0.983
_reflns_Friedel_coverage                0
_reflns_number_total                    3699
_reflns_number_gt                       3412
_reflns_threshold_expression            'I > 2\s(I)'

#----------------------------------------------------------------------------#
#                   COMPUTER PROGRAMS USED                                   #
#----------------------------------------------------------------------------#

_computing_data_collection
                                    'CrysAlisPro 1.171.40.63a (Rigaku OD, 2019)'
_computing_cell_refinement
                                    'CrysAlisPro 1.171.40.63a (Rigaku OD, 2019)'
_computing_data_reduction
                                    'CrysAlisPro 1.171.40.63a (Rigaku OD, 2019)'
_computing_structure_solution           'SHELXT 2014/5 (Sheldrick, 2014)'
_computing_structure_refinement         'SHELXL-2018/3 (Sheldrick, 2018)'

#----------------------------------------------------------------------------#
#                   STRUCTURE SOLUTION                                       #
#----------------------------------------------------------------------------#

_atom_sites_solution_primary		dual
_atom_sites_solution_secondary          difmap
_atom_sites_solution_hydrogens          geom


#----------------------------------------------------------------------------#
#                   REFINEMENT INFORMATION                                   #
#----------------------------------------------------------------------------#

_shelx_SHELXL_version_number            2018/3
_refine_ls_structure_factor_coef        Fsqd
_refine_ls_matrix_type                  full
_refine_ls_weighting_scheme             calc
_refine_ls_weighting_details
              'w=1/[\s^2^(Fo^2^)+(0.0716P)^2^+0.5896P] where P=(Fo^2^+2Fc^2^)/3'
_refine_ls_hydrogen_treatment           constr
_refine_ls_extinction_method            none
_refine_ls_number_reflns                3699
_refine_ls_number_parameters            217
_refine_ls_number_restraints            0
_refine_ls_R_factor_all                 0.0411
_refine_ls_R_factor_gt                  0.0383
_refine_ls_wR_factor_ref                0.1041
_refine_ls_wR_factor_gt                 0.1004
_refine_ls_goodness_of_fit_ref          1.07
_refine_ls_restrained_S_all             1.07
_refine_ls_shift/su_max                 0.003
_refine_ls_shift/su_mean                0
_refine_diff_density_max                1.758
_refine_diff_density_min                -1.979
_refine_diff_density_rms                0.177

#----------------------------------------------------------------------------#
#                   CONSTRAINTS AND RESTRAINTS                               #
#----------------------------------------------------------------------------#

_refine_special_details
;
 ?  
;

#----------------------------------------------------------------------------#
#                   ATOMIC TYPES, COORDINATES AND THERMAL PARAMETERS         #
#----------------------------------------------------------------------------#

loop_
    _atom_type_symbol
    _atom_type_description
    _atom_type_scat_dispersion_real
    _atom_type_scat_dispersion_imag
    _atom_type_scat_source
C C 0.0181 0.0091 'International Tables Vol C Tables 4.2.6.8 and 6.1.1.4'
H H 0 0 'International Tables Vol C Tables 4.2.6.8 and 6.1.1.4'
I I -0.3257 6.8362 'International Tables Vol C Tables 4.2.6.8 and 6.1.1.4'
N N 0.0311 0.018 'International Tables Vol C Tables 4.2.6.8 and 6.1.1.4'

loop_
    _atom_site_label
    _atom_site_type_symbol
    _atom_site_fract_x
    _atom_site_fract_y
    _atom_site_fract_z
    _atom_site_U_iso_or_equiv
    _atom_site_adp_type
    _atom_site_occupancy
    _atom_site_site_symmetry_order
    _atom_site_calc_flag
    _atom_site_refinement_flags_posn
    _atom_site_refinement_flags_adp
    _atom_site_refinement_flags_occupancy
    _atom_site_disorder_assembly
    _atom_site_disorder_group
I1 I 0.56933(4) 0.71799(2) 1.26964(4) 0.03154(12) Uani 1 1 d . . . . .
I2 I 0.01107(4) 0.71461(2) 0.80900(4) 0.03229(12) Uani 1 1 d . . . . .
N1 N 0.5536(4) 0.57565(7) 0.8451(5) 0.0245(6) Uani 1 1 d . . . . .
N2 N 0.0847(4) 0.58200(8) 0.2592(5) 0.0234(6) Uani 1 1 d . . . . .
C1 C 0.5648(5) 0.67147(8) 1.1132(6) 0.0213(6) Uani 1 1 d . . . . .
C2 C 0.6393(5) 0.64497(9) 1.2314(6) 0.0232(7) Uani 1 1 d . . . . .
H2 H 0.695253 0.64816 1.375768 0.028 Uiso 1 1 calc R U . . .
C3 C 0.6302(5) 0.61380(8) 1.1343(6) 0.0212(6) Uani 1 1 d . . . . .
H3 H 0.679522 0.595507 1.214583 0.025 Uiso 1 1 calc R U . . .
C4 C 0.5505(5) 0.60870(8) 0.9217(6) 0.0206(6) Uani 1 1 d . . . . .
C5 C 0.4764(5) 0.63563(9) 0.8062(5) 0.0214(6) Uani 1 1 d . . . . .
H5 H 0.419716 0.632445 0.662304 0.026 Uiso 1 1 calc R U . . .
C6 C 0.4849(5) 0.66702(8) 0.9002(6) 0.0245(7) Uani 1 1 d . . . . .
H6 H 0.436518 0.68537 0.819588 0.029 Uiso 1 1 calc R U . . .
C7 C 0.4998(4) 0.56752(9) 0.6461(6) 0.0216(6) Uani 1 1 d . . . . .
H7 H 0.457029 0.584055 0.544589 0.026 Uiso 1 1 calc R U . . .
C8 C 0.5033(4) 0.53299(8) 0.5722(5) 0.0192(6) Uani 1 1 d . . . . .
C9 C 0.4362(4) 0.52459(8) 0.3558(5) 0.0203(6) Uani 1 1 d . . . . .
H9 H 0.393183 0.541434 0.256866 0.024 Uiso 1 1 calc R U . . .
C10 C 0.4323(4) 0.49201(9) 0.2852(5) 0.0210(6) Uani 1 1 d . . . . .
H10 H 0.385464 0.486616 0.138857 0.025 Uiso 1 1 calc R U . . .
C11 C 0.0354(5) 0.66987(8) 0.6317(6) 0.0219(7) Uani 1 1 d . . . . .
C12 C -0.0289(5) 0.64096(9) 0.7287(6) 0.0235(7) Uani 1 1 d . . . . .
H12 H -0.083797 0.641611 0.874011 0.028 Uiso 1 1 calc R U . . .
C13 C -0.0132(5) 0.61117(8) 0.6145(6) 0.0225(7) Uani 1 1 d . . . . .
H13 H -0.055907 0.591391 0.682021 0.027 Uiso 1 1 calc R U . . .
C14 C 0.0659(4) 0.61036(8) 0.3990(6) 0.0207(6) Uani 1 1 d . . . . .
C15 C 0.1333(5) 0.63951(9) 0.3065(6) 0.0237(7) Uani 1 1 d . . . . .
H15 H 0.191359 0.638902 0.163259 0.028 Uiso 1 1 calc R U . . .
C16 C 0.1169(5) 0.66949(8) 0.4205(6) 0.0238(7) Uani 1 1 d . . . . .
H16 H 0.160753 0.689313 0.354642 0.029 Uiso 1 1 calc R U . . .
C17 C -0.0132(4) 0.55664(9) 0.2924(6) 0.0214(6) Uani 1 1 d . . . . .
H17 H -0.093377 0.556392 0.417444 0.026 Uiso 1 1 calc R U . . .
C18 C -0.0047(4) 0.52778(8) 0.1415(6) 0.0194(6) Uani 1 1 d . . . . .
C19 C -0.0962(4) 0.49903(9) 0.2016(6) 0.0224(7) Uani 1 1 d . . . . .
H19 H -0.162469 0.498418 0.339063 0.027 Uiso 1 1 calc R U . . .
C20 C -0.0915(5) 0.47137(9) 0.0632(6) 0.0220(6) Uani 1 1 d . . . . .
H20 H -0.153284 0.451855 0.1065 0.026 Uiso 1 1 calc R U . . .

loop_
    _atom_site_aniso_label
    _atom_site_aniso_U_11
    _atom_site_aniso_U_22
    _atom_site_aniso_U_33
    _atom_site_aniso_U_23
    _atom_site_aniso_U_13
    _atom_site_aniso_U_12
I1 0.04186(19) 0.01586(16) 0.03694(18) -0.00570(8) 0.00344(12) -0.00420(8)
I2 0.04211(19) 0.01772(16) 0.03708(18) -0.00583(8) 0.00322(12) 0.00310(9)
N1 0.0290(15) 0.0162(14) 0.0283(14) -0.0022(11) -0.0018(12) 0.0009(11)
N2 0.0265(15) 0.0178(14) 0.0260(14) -0.0032(11) 0.0008(11) 0.0004(11)
C1 0.0274(17) 0.0134(15) 0.0232(15) -0.0058(12) 0.0035(13) -0.0033(12)
C2 0.0240(16) 0.0221(17) 0.0234(16) 0.0000(13) 0.0001(13) -0.0031(13)
C3 0.0210(15) 0.0194(16) 0.0232(15) 0.0042(12) -0.0007(12) 0.0011(12)
C4 0.0214(15) 0.0164(16) 0.0241(15) -0.0001(12) 0.0035(12) -0.0021(12)
C5 0.0243(15) 0.0204(17) 0.0193(15) -0.0016(12) -0.0029(12) -0.0002(13)
C6 0.0297(17) 0.0157(16) 0.0281(17) 0.0056(13) -0.0020(13) 0.0019(13)
C7 0.0213(16) 0.0180(16) 0.0256(16) 0.0011(13) 0.0006(12) -0.0013(12)
C8 0.0183(15) 0.0168(15) 0.0224(15) 0.0001(12) 0.0035(12) -0.0022(11)
C9 0.0230(15) 0.0157(15) 0.0221(15) 0.0015(11) -0.0001(12) 0.0010(12)
C10 0.0212(15) 0.0219(17) 0.0200(14) -0.0017(12) 0.0018(11) -0.0020(12)
C11 0.0241(16) 0.0163(16) 0.0252(16) -0.0025(12) -0.0039(13) 0.0021(12)
C12 0.0248(16) 0.0224(18) 0.0234(16) 0.0009(13) 0.0019(12) -0.0005(13)
C13 0.0255(16) 0.0175(16) 0.0245(16) 0.0030(12) 0.0003(13) -0.0024(12)
C14 0.0186(15) 0.0191(16) 0.0242(16) -0.0010(12) -0.0025(12) 0.0011(12)
C15 0.0251(17) 0.0252(18) 0.0209(15) -0.0002(13) 0.0027(12) -0.0023(13)
C16 0.0266(17) 0.0159(16) 0.0290(17) -0.0004(12) -0.0001(13) -0.0047(12)
C17 0.0200(15) 0.0177(16) 0.0264(16) -0.0025(12) 0.0007(12) 0.0027(12)
C18 0.0179(15) 0.0180(16) 0.0224(15) -0.0019(12) -0.0020(11) 0.0015(12)
C19 0.0190(15) 0.0221(17) 0.0262(15) 0.0000(13) 0.0023(12) 0.0007(13)
C20 0.0224(16) 0.0182(16) 0.0255(16) 0.0011(12) 0.0028(12) -0.0015(12)


#----------------------------------------------------------------------------#
#                   MOLECULAR GEOMETRY                                       #
#----------------------------------------------------------------------------#

_geom_special_details
;
 All esds (except the esd in the dihedral angle between two l.s. planes)
 are estimated using the full covariance matrix.  The cell esds are taken
 into account individually in the estimation of esds in distances, angles
 and torsion angles; correlations between esds in cell parameters are only
 used when they are defined by crystal symmetry.  An approximate (isotropic)
 treatment of cell esds is used for estimating esds involving l.s. planes.
;
loop_
    _geom_bond_atom_site_label_1
    _geom_bond_atom_site_label_2
    _geom_bond_distance
    _geom_bond_site_symmetry_2
    _geom_bond_publ_flag
I1 C1 2.097(3) . ?
I2 C11 2.099(3) . ?
N1 C7 1.276(5) . ?
N1 C4 1.413(4) . ?
N2 C17 1.275(5) . ?
N2 C14 1.420(4) . ?
C1 C2 1.391(5) . ?
C1 C6 1.392(5) . ?
C2 C3 1.387(5) . ?
C2 H2 0.95 . ?
C3 C4 1.393(5) . ?
C3 H3 0.95 . ?
C4 C5 1.395(5) . ?
C5 C6 1.388(5) . ?
C5 H5 0.95 . ?
C6 H6 0.95 . ?
C7 C8 1.465(5) . ?
C7 H7 0.95 . ?
C8 C10 1.396(5) 3_666 ?
C8 C9 1.403(5) . ?
C9 C10 1.384(5) . ?
C9 H9 0.95 . ?
C10 H10 0.95 . ?
C11 C16 1.386(5) . ?
C11 C12 1.389(5) . ?
C12 C13 1.386(5) . ?
C12 H12 0.95 . ?
C13 C14 1.402(5) . ?
C13 H13 0.95 . ?
C14 C15 1.394(5) . ?
C15 C16 1.393(5) . ?
C15 H15 0.95 . ?
C16 H16 0.95 . ?
C17 C18 1.469(5) . ?
C17 H17 0.95 . ?
C18 C19 1.396(5) . ?
C18 C20 1.405(5) 3_565 ?
C19 C20 1.385(5) . ?
C19 H19 0.95 . ?
C20 H20 0.95 . ?

loop_
    _geom_angle_atom_site_label_1
    _geom_angle_atom_site_label_2
    _geom_angle_atom_site_label_3
    _geom_angle
    _geom_angle_site_symmetry_1
    _geom_angle_site_symmetry_3
    _geom_angle_publ_flag
C7 N1 C4 122.1(3) . . ?
C17 N2 C14 120.3(3) . . ?
C2 C1 C6 120.9(3) . . ?
C2 C1 I1 118.0(2) . . ?
C6 C1 I1 121.0(2) . . ?
C3 C2 C1 118.6(3) . . ?
C3 C2 H2 120.7 . . ?
C1 C2 H2 120.7 . . ?
C2 C3 C4 121.5(3) . . ?
C2 C3 H3 119.2 . . ?
C4 C3 H3 119.2 . . ?
C3 C4 C5 118.9(3) . . ?
C3 C4 N1 114.7(3) . . ?
C5 C4 N1 126.4(3) . . ?
C6 C5 C4 120.5(3) . . ?
C6 C5 H5 119.8 . . ?
C4 C5 H5 119.8 . . ?
C5 C6 C1 119.6(3) . . ?
C5 C6 H6 120.2 . . ?
C1 C6 H6 120.2 . . ?
N1 C7 C8 120.8(3) . . ?
N1 C7 H7 119.6 . . ?
C8 C7 H7 119.6 . . ?
C10 C8 C9 119.0(3) 3_666 . ?
C10 C8 C7 121.4(3) 3_666 . ?
C9 C8 C7 119.6(3) . . ?
C10 C9 C8 120.6(3) . . ?
C10 C9 H9 119.7 . . ?
C8 C9 H9 119.7 . . ?
C9 C10 C8 120.4(3) . 3_666 ?
C9 C10 H10 119.8 . . ?
C8 C10 H10 119.8 3_666 . ?
C16 C11 C12 120.9(3) . . ?
C16 C11 I2 119.6(3) . . ?
C12 C11 I2 119.5(3) . . ?
C11 C12 C13 120.3(3) . . ?
C11 C12 H12 119.9 . . ?
C13 C12 H12 119.9 . . ?
C12 C13 C14 119.7(3) . . ?
C12 C13 H13 120.1 . . ?
C14 C13 H13 120.1 . . ?
C15 C14 C13 119.2(3) . . ?
C15 C14 N2 115.0(3) . . ?
C13 C14 N2 125.9(3) . . ?
C16 C15 C14 121.2(3) . . ?
C16 C15 H15 119.4 . . ?
C14 C15 H15 119.4 . . ?
C11 C16 C15 118.7(3) . . ?
C11 C16 H16 120.6 . . ?
C15 C16 H16 120.6 . . ?
N2 C17 C18 121.4(3) . . ?
N2 C17 H17 119.3 . . ?
C18 C17 H17 119.3 . . ?
C19 C18 C20 119.3(3) . 3_565 ?
C19 C18 C17 119.2(3) . . ?
C20 C18 C17 121.5(3) 3_565 . ?
C20 C19 C18 120.7(3) . . ?
C20 C19 H19 119.6 . . ?
C18 C19 H19 119.6 . . ?
C19 C20 C18 119.9(3) . 3_565 ?
C19 C20 H20 120 . . ?
C18 C20 H20 120 3_565 . ?

_shelx_res_file
;
TITL 190_2_a.res in P2(1)/c
    190_2_a.res
    created by SHELXL-2018/3 at 12:45:08 on 01-Nov-2019
REM Old TITL 190_2 in P2(1)/c

REM SHELXT solution in P2(1)/c
REM R1 0.143,  Rweak 0.004,  Alpha 0.031,  Orientation as input
REM Formula found by SHELXT:  C21 I2 N

CELL  1.54178   7.429904  40.509613   5.876267    90.0000    90.5291    90.0000
ZERR    4.000   0.000093   0.000488   0.000065     0.0000     0.0011     0.0000
LATT  1
SYMM -X, 1/2+Y, 1/2-Z
SFAC C H I N
UNIT 80 56 8 8
TEMP -83.2
SIZE 0.195 0.141 0.058
L.S. 10
BOND $H
ACTA
LIST 4
FMAP 2
PLAN 20
WGHT    0.071600    0.589600
FVAR       0.19686
I1    3    0.569328    0.717995    1.269635    11.00000    0.04186    0.01586 =
         0.03694   -0.00570    0.00344   -0.00420
I2    3    0.011073    0.714613    0.809000    11.00000    0.04211    0.01772 =
         0.03708   -0.00583    0.00322    0.00310
N1    4    0.553649    0.575652    0.845112    11.00000    0.02896    0.01616 =
         0.02833   -0.00217   -0.00180    0.00092
N2    4    0.084678    0.581997    0.259248    11.00000    0.02654    0.01775 =
         0.02599   -0.00318    0.00079    0.00044
C1    1    0.564783    0.671472    1.113155    11.00000    0.02741    0.01336 =
         0.02317   -0.00582    0.00346   -0.00330
C2    1    0.639294    0.644975    1.231419    11.00000    0.02405    0.02213 =
         0.02335    0.00002    0.00006   -0.00308
AFIX  43
H2    2    0.695253    0.648160    1.375768    11.00000   -1.20000
AFIX   0
C3    1    0.630228    0.613796    1.134283    11.00000    0.02096    0.01941 =
         0.02322    0.00421   -0.00069    0.00108
AFIX  43
H3    2    0.679522    0.595507    1.214583    11.00000   -1.20000
AFIX   0
C4    1    0.550493    0.608696    0.921693    11.00000    0.02138    0.01640 =
         0.02411   -0.00014    0.00352   -0.00209
C5    1    0.476389    0.635625    0.806218    11.00000    0.02433    0.02038 =
         0.01931   -0.00163   -0.00294   -0.00016
AFIX  43
H5    2    0.419716    0.632445    0.662304    11.00000   -1.20000
AFIX   0
C6    1    0.484904    0.667025    0.900154    11.00000    0.02969    0.01569 =
         0.02812    0.00562   -0.00195    0.00189
AFIX  43
H6    2    0.436518    0.685370    0.819588    11.00000   -1.20000
AFIX   0
C7    1    0.499845    0.567516    0.646111    11.00000    0.02133    0.01803 =
         0.02559    0.00110    0.00065   -0.00128
AFIX  43
H7    2    0.457029    0.584055    0.544589    11.00000   -1.20000
AFIX   0
C8    1    0.503252    0.532988    0.572167    11.00000    0.01828    0.01682 =
         0.02245    0.00007    0.00353   -0.00219
C9    1    0.436247    0.524593    0.355819    11.00000    0.02305    0.01572 =
         0.02208    0.00152   -0.00008    0.00102
AFIX  43
H9    2    0.393183    0.541434    0.256866    11.00000   -1.20000
AFIX   0
C10   1    0.432287    0.492007    0.285178    11.00000    0.02120    0.02190 =
         0.02002   -0.00171    0.00175   -0.00204
AFIX  43
H10   2    0.385464    0.486616    0.138857    11.00000   -1.20000
AFIX   0
C11   1    0.035426    0.669865    0.631693    11.00000    0.02412    0.01632 =
         0.02516   -0.00246   -0.00389    0.00213
C12   1   -0.028859    0.640963    0.728736    11.00000    0.02483    0.02236 =
         0.02338    0.00089    0.00192   -0.00048
AFIX  43
H12   2   -0.083797    0.641611    0.874011    11.00000   -1.20000
AFIX   0
C13   1   -0.013195    0.611171    0.614504    11.00000    0.02555    0.01753 =
         0.02454    0.00297    0.00034   -0.00242
AFIX  43
H13   2   -0.055907    0.591391    0.682021    11.00000   -1.20000
AFIX   0
C14   1    0.065928    0.610361    0.398977    11.00000    0.01861    0.01912 =
         0.02423   -0.00096   -0.00247    0.00112
C15   1    0.133268    0.639509    0.306540    11.00000    0.02508    0.02519 =
         0.02093   -0.00021    0.00271   -0.00227
AFIX  43
H15   2    0.191359    0.638902    0.163259    11.00000   -1.20000
AFIX   0
C16   1    0.116910    0.669495    0.420451    11.00000    0.02662    0.01585 =
         0.02901   -0.00043   -0.00010   -0.00467
AFIX  43
H16   2    0.160753    0.689313    0.354642    11.00000   -1.20000
AFIX   0
C17   1   -0.013219    0.556636    0.292434    11.00000    0.02000    0.01772 =
         0.02639   -0.00253    0.00072    0.00270
AFIX  43
H17   2   -0.093377    0.556392    0.417444    11.00000   -1.20000
AFIX   0
C18   1   -0.004722    0.527781    0.141486    11.00000    0.01786    0.01796 =
         0.02240   -0.00190   -0.00202    0.00146
C19   1   -0.096221    0.499028    0.201624    11.00000    0.01897    0.02207 =
         0.02625   -0.00003    0.00230    0.00074
AFIX  43
H19   2   -0.162469    0.498418    0.339063    11.00000   -1.20000
AFIX   0
C20   1   -0.091524    0.471370    0.063159    11.00000    0.02238    0.01819 =
         0.02555    0.00112    0.00283   -0.00148
AFIX  43
H20   2   -0.153284    0.451855    0.106500    11.00000   -1.20000
AFIX   0
HKLF 4


REM  190_2_a.res in P2(1)/c
REM wR2 = 0.104137, GooF = S = 1.06989, Restrained GooF = 1.06989 for all data
REM R1 = 0.038262 for 3412 Fo > 4sig(Fo) and 0.041111 for all 3699 data
REM 217 parameters refined using 0 restraints

END

WGHT      0.0717      0.5684

REM Highest difference peak  1.758,  deepest hole -1.979,  1-sigma level  0.177
Q1    1   0.0088  0.7447  0.8021  11.00000  0.05    1.76
Q2    1   0.5668  0.6876  1.2605  11.00000  0.05    1.72
Q3    1   0.0081  0.6842  0.8091  11.00000  0.05    1.68
Q4    1   0.5663  0.7484  1.2683  11.00000  0.05    1.66
Q5    1   0.6207  0.7188  1.1381  11.00000  0.05    0.58
Q6    1   0.1536  0.7150  0.7947  11.00000  0.05    0.56
Q7    1   0.6842  0.6706  1.3050  11.00000  0.05    0.52
Q8    1   0.7209  0.7181  1.2386  11.00000  0.05    0.51
Q9    1  -0.1379  0.7142  0.8372  11.00000  0.05    0.50
Q10   1   0.0550  0.7157  0.6788  11.00000  0.05    0.48
Q11   1   0.5957  0.7176  1.5193  11.00000  0.05    0.48
Q12   1  -0.1142  0.7138  0.9324  11.00000  0.05    0.47
Q13   1  -0.0354  0.4703 -0.0159  11.00000  0.05    0.45
Q14   1  -0.2614  0.7181  0.8983  11.00000  0.05    0.44
Q15   1   0.6130  0.6945  1.5606  11.00000  0.05    0.42
Q16   1  -0.0335  0.7149  0.9594  11.00000  0.05    0.41
Q17   1   0.7736  0.7288  1.4192  11.00000  0.05    0.41
Q18   1   0.1991  0.5793  0.4832  11.00000  0.05    0.40
Q19   1   0.2021  0.6949  0.9578  11.00000  0.05    0.39
Q20   1  -0.1261  0.6709  0.7614  11.00000  0.05    0.39
;
_shelx_res_checksum   21264

_shelx_hkl_file
;
   0   0   1    0.60    1.00
   0   0   1   -0.30    1.40
   0   0   1   -0.20    0.90
   0   0  -1    0.30    0.20
   0   0   2 4084.89  223.88
   0   0   2 4008.30  223.28
   0   0   3    1.00    0.50
   0   0   3    0.20    0.40
   0   0   3    0.40    0.80
   0   0   3   -0.30    1.00
   0   0   3    1.30    2.00
   0   0   3   -1.30    1.90
   0   0   3   -0.30    0.90
   0   0   3    1.60    2.40
   0   0   4  124.29   19.20
   0   0   4  107.29    9.90
   0   0   4  107.39    9.60
   0   0   4  133.19    8.80
   0   0   4  120.59    8.40
   0   0   4  107.19    9.70
   0   0  -4  135.09   12.90
   0   0   4  117.39   10.30
   0   0   4  112.09    8.10
   0   0   5    0.60    1.80
   0   0   5   -2.60    4.00
   0   0   5    0.30    0.80
   0   0   5    0.40    1.30
   0   0   5   -0.30    1.30
   0   0   5    1.20    1.10
   0   0   5   -0.70    1.90
   0   0   5   -1.50    2.50
   0   0   5    1.10    1.80
   0   0   5   -0.70    3.20
   0   0   5   -0.70    2.10
   0   0   6   16.80    3.00
   0   0   6   16.60    3.20
   0   0   6   20.60    6.60
   0   0   6   13.90    4.40
   0   0   6   15.90    4.00
   0   0   6   15.00    4.40
   0   0   7    0.30    1.20
   0   0   7    0.60    0.80
   0   0   7    0.70    1.30
   0  -1   1    1.00    0.40
   0  -1   1    1.70    1.70
   0   1   1    0.30    1.20
   0  -1   1    0.40    1.10
   0  -1   1   -0.30    1.10
   0   1   1   -0.30    1.20
   0   1   1    1.70    1.00
   0   1  -1    1.40    0.30
   0  -1   2  846.52   55.59
   0  -1   2  892.71   56.29
   0   1   2  877.41   55.89
   0   1   2  924.21   56.79
   0  -1   2 1004.00   54.69
   0   1   3    4.60    1.00
   0  -1   3    6.30    1.00
   0  -1   3    2.20    0.80
   0   1   3    3.60    0.80
   0  -1  -3    1.40    1.20
   0  -1   3    3.40    1.40
   0   1   3    4.50    1.70
   0   1   3    2.30    1.20
   0  -1   3    3.20    1.50
   0  -1   3    4.00    1.50
   0   1   3    3.20    3.00
   0  -1   3    2.50    2.70
   0   1   3    1.30    3.20
   0  -1   3    4.70    3.40
   0   1   3    4.60    1.60
   0   1   3    1.30    2.40
   0  -1   3    5.30    3.50
   0   1   4  785.22   58.19
   0  -1   4  808.32   58.69
   0   1   4  420.56   52.49
   0  -1   4  738.23   43.10
   0  -1   4  546.45   55.59
   0   1   4  707.83   42.90
   0   1   4  690.03   41.30
   0  -1   4  655.53   41.00
   0  -1   4  627.44   42.00
   0   1   4  779.72   40.70
   0  -1   4  804.32   41.00
   0   1   4  796.52   41.00
   0   1   4  660.63   41.80
   0  -1  -4  742.13   46.00
   0   1   4  725.43   43.10
   0  -1   4  714.33   43.00
   0  -1   4  732.03   40.50
   0  -1   4  706.43   40.00
   0   1   4  704.63   40.30
   0  -1   5   -2.20    2.50
   0   1   5   -0.70    2.20
   0   1   5   -2.60    0.10
   0  -1   5   -0.60    2.10
   0  -1   5    6.20    5.80
   0   1   5    1.10    1.70
   0   1   5    3.10    3.40
   0  -1   5    2.60    6.30
   0   1   5    2.00    3.50
   0  -1   5    1.40    1.80
   0  -1   5    2.30    1.90
   0   1   5    2.50    1.60
   0   1   5    1.80    1.20
   0   1   5    0.30    1.10
   0  -1   5    1.50    1.20
   0   1   5   -0.70    2.40
   0  -1   5   -0.70    2.10
   0   1   5    1.10    2.60
   0  -1   5    2.30    2.50
   0   1   5    0.60    1.80
   0   1   5   -1.80    3.20
   0  -1   5    1.10    1.70
   0  -1   5    0.50    2.80
   0  -1   5    1.60    1.10
   0   1   5    1.10    0.80
   0  -1   6  269.67   17.50
   0   1   6  273.57   17.50
   0   1   6  255.37   17.30
   0   1   6  275.97   18.00
   0  -1   6  272.37   17.50
   0  -1   6  283.97   17.90
   0  -1   6  227.38   19.80
   0   1   6  212.68   19.60
   0   1   6  325.37   20.40
   0  -1   6  338.17   20.60
   0  -1   6  255.37   20.20
   0   1   6  243.18   20.00
   0  -1   7    2.00    1.60
   0   1   7    2.00    1.30
   0   1   7    1.40    1.00
   0  -1   7    1.20    4.90
   0  -1   7    1.10    0.80
   0   1   7    0.50    4.90
   0   1   7    0.70    1.20
   0  -1   7    1.00    1.30
   0   2   0 1005.00   59.59
   0  -2   0 1259.97   60.19
   0  -2   1    1.20    0.50
   0   2   1    1.60    1.40
   0   2   1    0.30    0.90
   0   2   1    1.60    1.10
   0   2   2 1721.63  101.19
   0   2   2 1711.63  101.39
   0   2  -2 1746.13   94.59
   0  -2   2 1918.51  100.29
   0   2   3  103.69    6.60
   0  -2   3  105.69    6.60
   0  -2   3   93.79    6.70
   0   2   3   99.89    6.70
   0   2   3   95.99    9.40
   0   2   3  103.59    8.10
   0  -2   3   79.59   14.00
   0   2   3  118.69   15.20
   0   2   3  112.79   14.40
   0   2   3  103.59    8.10
   0   2   4  367.16   35.20
   0  -2   4  332.07   36.30
   0   2   4  338.07   22.50
   0  -2   4  316.37   20.80
   0   2   4  284.57   21.00
   0   2   4  353.36   20.30
   0  -2   4  389.66   20.70
   0  -2   4  360.66   20.20
   0   2   4  303.07   21.20
   0   2  -4  381.36   26.00
   0  -2  -4  345.37   25.10
   0   2   4  344.37   22.60
   0  -2   4  332.57   20.10
   0  -2   4  338.37   19.80
   0   2   4  311.07   20.00
   0  -2   5   45.70    7.20
   0   2   5   56.69   14.20
   0   2   5   62.99    7.40
   0  -2   5   35.80   12.00
   0   2   5   53.99    6.90
   0   2   5   60.49    5.40
   0  -2   5   61.89    5.60
   0   2   5   44.90    5.70
   0  -2   5   55.19    6.70
   0   2   5   58.59    5.70
   0  -2   5   64.09    5.90
   0   2  -5   52.09    8.50
   0  -2   5   46.50    7.30
   0   2   5   58.19    5.60
   0   2   5   52.49    5.70
   0  -2   5   52.79    5.40
   0   2   5   59.19    7.20
   0   2   5   54.39    5.40
   0  -2   5   62.49    5.50
   0   2   6    5.80    2.30
   0   2   6    8.70    5.80
   0  -2   6    4.90    2.00
   0  -2   6    8.70    5.60
   0   2   6    9.10    2.60
   0   2   6    4.70    1.90
   0  -2   6    6.00    2.00
   0  -2   6    8.00    3.00
   0   2   6    5.50    2.80
   0  -2   6    0.60    2.70
   0  -2   7   30.10    3.90
   0  -2   7   31.50    3.90
   0   2   7   25.30    3.40
   0  -2   7   24.00    2.90
   0  -2   7   25.50    5.40
   0   2   7   31.40    5.50
   0  -3   0    2.10    0.90
   0   3   0    0.10    0.40
   0  -3  -1   37.60    2.50
   0  -3   1   36.90    3.10
   0   3   1   24.10    4.00
   0   3   1   27.90    4.00
   0   3   1   31.60    4.10
   0  -3  -1   42.80    3.30
   0   3   2  441.16   29.00
   0   3   2  381.36   28.30
   0  -3   2  434.86   27.80
   0  -3  -2  456.15   24.80
   0   3  -2  381.96   22.40
   0   3   3   91.79    6.50
   0  -3   3   99.19    6.60
   0  -3   3  102.49    6.50
   0   3   3   94.39    6.40
   0  -3  -3  115.19    9.70
   0   3   3  105.19    9.80
   0   3   3  100.69    8.00
   0   3   3   97.49    7.80
   0   3   3  112.39   14.10
   0  -3   3   76.69   13.20
   0   3   3  107.69   14.00
   0  -3   4  426.26   31.40
   0   3   4  559.24   45.40
   0   3   4  524.45   31.10
   0  -3   4  409.26   43.00
   0  -3   4  444.16   28.90
   0   3   4  457.35   29.60
   0   3   4  550.74   28.90
   0  -3   4  546.75   29.10
   0   3   4  444.36   29.50
   0  -3   4  494.05   28.50
   0  -3  -4  520.85   33.90
   0   3  -4  559.54   35.00
   0  -3   4  479.95   28.40
   0   3   4  558.24   31.40
   0   3   4  491.25   28.60
   0  -3   4  497.45   28.60
   0  -3   4  496.25   28.20
   0  -3   5   11.50    3.70
   0  -3   5   14.40    7.60
   0   3   5   22.70    9.50
   0   3   5   15.20    3.70
   0   3   5   13.10    5.30
   0   3   5   14.50    2.70
   0   3   5   11.80    2.90
   0  -3   5   20.50    4.20
   0   3   5   16.00    2.70
   0  -3   5   11.40    2.60
   0  -3   5   19.10    4.30
   0  -3   5   15.20    4.20
   0   3  -5    5.10    3.60
   0   3   5   12.20    2.90
   0   3   5   14.10    3.50
   0  -3   5   13.90    2.80
   0   3   5   15.70    3.80
   0   3   5   19.60    2.90
   0  -3   5   13.30    2.60
   0   3   6   88.89    8.00
   0   3   6  104.49    9.30
   0  -3   6   98.59    9.10
   0  -3   6   97.09    7.90
   0  -3   6   90.79    8.90
   0   3   6   96.09    8.00
   0  -3   6  103.39    8.20
   0   3   6   96.29    8.00
   0  -3   6   99.79   10.20
   0   3   6  118.99   10.10
   0  -3   6  102.59   10.30
   0  -3   7    1.50    1.40
   0  -3   7    0.90    1.20
   0   3   7    0.80    0.90
   0  -3   7    5.40    4.60
   0  -3   7    0.20    0.90
   0   3   7   -1.20    4.80
   0   4   0  670.53   38.50
   0  -4   0  710.03   39.20
   0  -4   1    4.10    0.90
   0   4   1    1.20    1.40
   0  -4   1    5.70    1.80
   0  -4   1    3.90    1.70
   0   4   1    6.00    1.90
   0   4   1    3.70    1.40
   0  -4  -1    4.60    0.70
   0  -4  -1    5.50    1.20
   0  -4  -2  968.80   52.89
   0  -4   2  985.70   54.49
   0   4   2 1040.10   59.99
   0   4   2 1055.29   59.79
   0  -4   2 1006.60   58.79
   0   4  -2  908.71   53.09
   0  -4  -2 1136.09   55.59
   0   4   2  962.40   55.39
   0  -4   3    2.60    0.70
   0  -4   3    2.60    0.80
   0   4   3    3.70    0.90
   0   4   3    4.00    1.80
   0  -4  -3    2.40    1.40
   0  -4   3    1.90    1.20
   0   4   3    3.90    1.50
   0   4   3    4.90    3.50
   0  -4   3    3.20    1.30
   0   4   3    2.40    2.30
   0  -4   3    4.20    3.00
   0   4   3    1.40    1.20
   0   4   4  189.08   18.20
   0  -4   4  254.97   18.90
   0   4   4  266.47   18.10
   0  -4   4  240.48   29.20
   0   4   4  287.07   29.50
   0  -4   4  237.48   16.20
   0   4   4  238.38   17.20
   0   4   4  283.87   16.20
   0   4   4  238.88   16.70
   0  -4   4  259.57   16.20
   0  -4   4  262.77   15.90
   0  -4  -4  263.37   20.60
   0  -4   4  260.07   15.70
   0  -4   4  245.38   15.80
   0   4   4  289.87   16.00
   0   4   4  262.77   18.10
   0   4   4  252.97   15.90
   0  -4   4  270.77   16.00
   0  -4   4  260.87   15.60
   0  -4   5  136.59   12.90
   0  -4   5  149.29   22.40
   0  -4   5  121.19   22.20
   0   4   5  142.49   22.20
   0   4   5  154.28   12.40
   0   4   5  133.09   11.80
   0  -4   5  134.89   10.10
   0  -4   5  106.99   11.30
   0  -4   5  133.69   10.50
   0   4   5  147.09   10.40
   0  -4   5  138.09   13.10
   0  -4   5  139.89    9.90
   0   4   5  139.59   10.10
   0   4   5  144.19    9.70
   0   4   5  181.58   13.20
   0  -4   5  143.89   10.10
   0   4   5  142.39   10.00
   0  -4   6    0.90    1.80
   0  -4   6    2.00    1.40
   0  -4   6    1.40    1.20
   0   4   6    1.20    1.40
   0  -4   6    1.50    4.90
   0   4   6    1.50    1.60
   0   4   6    0.30    4.60
   0   4   6    1.40    1.20
   0  -4   6    0.60    1.20
   0  -4   6    0.60    2.40
   0   4   6   -0.90    2.00
   0  -4   6   -0.60    1.90
   0  -4   7   62.59    5.70
   0  -4   7   60.79    5.50
   0   4   7   52.69    6.50
   0  -4   7   46.20    4.60
   0  -5   0    0.30    1.00
   0   5   0    0.90    0.80
   0  -5  -1   78.99    5.30
   0  -5   1   87.69    6.10
   0  -5   1   84.29    7.30
   0   5   1   80.99    7.00
   0  -5   1   72.49    6.80
   0   5   1   84.29    7.20
   0   5   1   86.09    6.70
   0  -5  -1   94.99    6.30
   0  -5   2  163.68   10.80
   0  -5  -2  144.59    9.00
   0  -5   2  153.48   14.70
   0  -5   2  174.58   14.30
   0   5   2  158.98   14.20
   0   5   2  150.08   14.00
   0  -5   2  164.88   14.40
   0   5   2  153.68   11.60
   0  -5  -2  170.08   11.40
   0   5  -2  159.88    9.70
   0  -5   3  154.98    9.50
   0  -5   3  158.18    9.70
   0   5   3  124.99   12.70
   0  -5  -3  160.58   12.80
   0  -5   3  144.99   10.70
   0   5   3  158.18   11.00
   0   5   3  193.98   18.90
   0  -5   3  145.59   16.60
   0  -5   3  149.88   17.10
   0  -5   3  168.48   11.00
   0   5   3  121.69   17.50
   0   5   3  138.09   16.50
   0   5   3  162.78   11.00
   0  -5   3  166.38   18.80
   0  -5   4  239.78   17.80
   0   5   4  191.28   17.40
   0  -5   4  287.47   28.40
   0   5   4  203.98   28.10
   0   5   4  265.97   17.20
   0   5   4  283.97   28.50
   0  -5   4  235.88   16.80
   0  -5   4  269.57   29.20
   0   5   4  228.28   16.30
   0  -5   4  221.78   15.20
   0   5   4  218.58   15.60
   0  -5   4  239.08   15.00
   0   5   4  256.87   15.40
   0  -5   4  261.97   15.50
   0  -5  -4  240.08   19.40
   0  -5   4  228.48   14.90
   0   5   4  249.88   15.00
   0  -5   4  230.98   14.70
   0  -5   4  260.47   17.20
   0   5   4  278.67   17.40
   0  -5   4  264.47   15.30
   0   5   4  241.58   15.10
   0  -5   4  235.78   14.70
   0  -5   5   17.30    4.30
   0   5   5   23.90    5.00
   0   5   5   17.50    8.40
   0  -5   5   13.90    7.10
   0  -5   5   13.20    6.40
   0  -5   5   22.90    4.10
   0   5   5   26.10    9.60
   0   5   5   23.50    4.40
   0   5   5   13.80    6.10
   0   5   5   27.20    3.60
   0  -5   5   19.50    4.50
   0  -5   5   23.50    5.10
   0  -5   5   29.80    3.70
   0  -5   5   24.00    5.00
   0   5   5   15.70    4.30
   0   5  -5    9.80    4.20
   0   5   5   17.50    2.70
   0   5   5   21.20    4.20
   0   5   5   20.60    4.00
   0  -5   5   14.80    3.70
   0   5   5   22.50    3.10
   0  -5   5   21.80    3.20
   0  -5   6   51.19    6.70
   0   5   6   53.79    6.00
   0  -5   6   46.20    4.90
   0   5   6   48.00    4.90
   0   5   6   45.00    4.90
   0  -5   6   36.90    4.90
   0  -5   6   36.30    5.50
   0   5   6   43.00    4.70
   0  -5   6   49.40    5.10
   0  -5   6   46.30    6.30
   0   5   6   45.10    6.50
   0  -5   6   60.39    6.50
   0   5   6   64.09    6.60
   0   5   6   43.70    6.60
   0   5   7    0.90    1.20
   0  -5   7    1.60    1.40
   0   5   7    4.10    1.60
   0  -5   7    1.80    1.40
   0  -5   7    2.90    1.30
   0   5   7    4.20    4.90
   0  -6   0   24.00    3.50
   0   6   0   23.40    3.10
   0  -6   1    5.50    1.20
   0  -6   1    7.50    1.80
   0   6   1    5.00    1.60
   0  -6   1    6.00    1.70
   0   6   1    4.50    1.50
   0   6   1    7.10    1.80
   0  -6  -1    6.80    1.10
   0  -6   1    6.50    2.10
   0  -6  -2  169.38   10.80
   0  -6   2  203.58   12.90
   0  -6   2  197.38   16.90
   0  -6   2  196.28   16.20
   0   6   2  219.48   16.80
   0  -6   2  217.68   16.20
   0   6   2  213.78   16.40
   0   6   2  193.08   17.60
   0   6   2  209.88   14.20
   0  -6  -2  203.08   13.30
   0  -6   3  198.18   12.20
   0  -6   3  202.78   12.10
   0   6   3  172.68   15.80
   0  -6  -3  189.68   15.10
   0   6   3  213.88   13.60
   0  -6   3  209.28   13.50
   0   6   3  215.08   13.60
   0   6   3  217.48   20.50
   0  -6   3  178.78   20.30
   0  -6   3  222.68   20.50
   0   6   3  196.68   21.80
   0   6   3  212.88   20.50
   0  -6   3  195.98   13.20
   0  -6   3  209.18   20.40
   0  -6   4   70.99    7.60
   0   6   4   61.29    7.70
   0   6   4   62.49   12.40
   0  -6   4   75.19   13.50
   0  -6   4   64.99   13.60
   0   6   4   54.09   13.40
   0  -6   4   69.69    6.80
   0   6   4   82.09    7.40
   0   6   4   59.49    7.30
   0  -6   4   72.09    5.90
   0  -6   4   73.69    5.90
   0   6   4   57.19    5.90
   0  -6  -4   78.99    9.30
   0   6   4   73.59    5.60
   0  -6   4   73.29    5.70
   0  -6   4   64.99    5.70
   0   6   4   69.99    5.60
   0  -6   4   66.19    6.80
   0   6   4   69.29    7.00
   0  -6   4   72.69    5.40
   0   6   4   64.69    5.60
   0  -6   4   74.09    5.80
   0  -6   5  170.58   14.90
   0   6   5  159.28   15.00
   0   6   5  178.18   24.60
   0  -6   5  178.78   14.10
   0  -6   5  165.98   24.60
   0  -6   5  190.58   24.80
   0   6   5  216.88   15.00
   0   6   5  185.88   27.10
   0   6   5  176.78   14.60
   0   6   5  191.58   13.10
   0   6   5  208.18   12.80
   0   6   5  189.08   12.90
   0  -6   5  183.58   12.90
   0  -6   5  177.78   12.60
   0  -6   5  198.48   15.70
   0   6   5  179.78   15.60
   0   6   5  195.08   12.20
   0   6   5  181.18   12.30
   0  -6   5  194.28   14.70
   0   6   5  195.28   14.60
   0  -6   5  190.08   12.60
   0   6   5  183.98   12.60
   0   6   6   -1.10    2.90
   0  -6   6    0.80    1.20
   0   6   6    1.10    1.00
   0   6   6   -0.30    1.40
   0  -6   6    4.70    5.20
   0  -6   6   -0.50    1.70
   0  -6   6    1.10    1.10
   0  -6   6    0.30    0.90
   0   6   6    0.60    2.10
   0  -6   6    1.50    1.60
   0   6   6   -0.40    1.70
   0  -6   6    1.70    1.70
   0  -6   6    1.70    1.40
   0   6   6    2.60    1.60
   0  -6   7  122.89    9.10
   0   6   7  118.99    9.20
   0  -6   7  127.59    9.00
   0   6   7  122.49    9.20
   0   6   7  116.49    9.30
   0   7   0    0.30    1.10
   0  -7   0    0.40    1.40
   0  -7  -1   32.30    3.30
   0  -7   1   42.00    3.90
   0   7   1   42.50    4.50
   0  -7   1   35.70    4.10
   0   7   1   44.00    4.50
   0  -7   1   35.50    4.20
   0   7   1   42.40    4.60
   0  -7  -1   44.80    4.30
   0  -7   1   43.90    5.20
   0  -7   2    1.70    1.00
   0  -7   2    2.20    1.70
   0   7   2    0.60    1.50
   0  -7   2    3.20    1.90
   0   7   2    4.30    2.40
   0  -7   2    1.20    1.70
   0   7   2    1.30    2.00
   0  -7  -2    1.20    0.40
   0  -7  -2    1.00    0.90
   0   7   2    0.40    1.00
   0  -7   3  163.18   10.00
   0  -7   3  156.08    9.70
   0   7   3  154.88   14.20
   0  -7  -3  150.68   12.80
   0  -7   3  157.68   11.00
   0   7   3  169.08   11.20
   0  -7   3  149.19   16.30
   0  -7   3  170.58   18.30
   0   7   3  169.08   17.80
   0  -7   3  154.08   10.80
   0   7   3  135.49   17.80
   0  -7   3  171.28   17.80
   0   7   3  163.18   11.10
   0   7   4    0.80    1.20
   0  -7   4    1.10    1.20
   0   7   4    2.20    4.10
   0  -7   4    3.30    3.10
   0   7   4   -1.70    1.90
   0  -7   4    3.80    3.50
   0  -7   4    1.10    0.70
   0   7   4    1.90    1.00
   0  -7   4    1.10    0.80
   0  -7   4    2.80    2.30
   0   7   4    1.00    0.90
   0  -7   4    5.10    1.40
   0  -7  -4    1.50    1.80
   0  -7   4    2.30    1.70
   0   7   4    1.00    1.50
   0   7   4    2.90    1.10
   0   7   4    4.50    1.30
   0  -7   4    2.20    1.50
   0  -7   4    1.90    1.60
   0   7   4    0.40    1.40
   0  -7   4    1.80    1.60
   0   7   4    2.10    1.70
   0   7   5   23.40    4.90
   0  -7   5   19.50    4.20
   0   7   5   32.80   10.60
   0   7   5   27.10    9.80
   0  -7   5   19.10    7.80
   0   7   5   24.00    4.30
   0  -7   5   14.80    6.60
   0  -7   5   30.00    4.60
   0  -7   5   27.10    3.30
   0   7   5   21.50    7.50
   0   7   5   21.50    3.30
   0  -7   5   27.30    3.70
   0  -7   5   22.90    4.30
   0   7   5   22.60    3.60
   0   7   5   22.90    3.40
   0  -7   5   30.50    5.20
   0   7   5   18.20    4.50
   0  -7   5   28.00    5.00
   0   7   5   23.10    3.10
   0   7   5   21.80    4.20
   0  -7   5   20.20    4.10
   0   7   5   19.30    3.70
   0   7   5   22.50    3.30
   0  -7   5   23.90    3.10
   0  -7   5   31.40    3.90
   0   7   6    3.20    2.50
   0  -7   6    1.90    2.00
   0  -7   6    3.10    1.40
   0  -7   6   -4.20    5.00
   0   7   6   -0.30    1.40
   0  -7   6    0.40    1.30
   0   7   6    1.00    0.90
   0  -7   6    1.80    1.20
   0   7   6    3.70    2.30
   0  -7   6    3.40    1.90
   0   7   6    4.50    2.00
   0  -7   6    0.80    1.40
   0   7   6    1.30    1.30
   0  -7   6   -0.40    1.10
   0  -7   7    4.90    1.60
   0   7   7    4.70    1.70
   0  -7   7    3.80    1.50
   0   7   7    8.50    1.90
   0   7   7    4.00    5.00
   0  -8   0    0.80    1.60
   0   8   0    2.50    1.50
   0  -8   1    1.70    0.90
   0  -8   1    0.30    0.80
   0  -8   1    2.10    1.20
   0  -8   1    0.90    0.90
   0   8   1    2.20    1.20
   0   8   1    1.10    1.00
   0  -8  -1    1.60    0.90
   0  -8  -1    4.40    1.60
   0  -8   1    1.60    1.20
   0  -8   2    2.80    1.20
   0  -8   2    2.30    1.60
   0   8   2    0.80    1.80
   0   8   2    1.20    1.30
   0  -8   2    1.20    1.50
   0   8   2   -0.60    1.50
   0  -8   2   -0.70    1.30
   0  -8  -2    0.70    0.90
   0  -8   2    4.30    2.30
   0   8   2    1.90    1.30
   0  -8   3  172.18   10.40
   0  -8  -3  179.68   14.00
   0   8   3  140.39   14.40
   0   8   3  166.38   11.40
   0  -8   3  171.88   11.40
   0  -8   3  169.28   18.20
   0   8   3  165.68   19.20
   0  -8   3  166.28   11.30
   0   8   3  167.38   11.50
   0  -8   3  183.48   17.90
   0   8   3  192.58   18.20
   0  -8   4    4.70    4.10
   0   8   4    4.20    3.20
   0   8   4    4.90    3.50
   0  -8   4   -0.30    0.90
   0   8   4    4.30    1.70
   0  -8   4    1.80    2.70
   0  -8   4    2.80    1.00
   0  -8   4    2.40    1.10
   0  -8   4    0.20    2.80
   0  -8   4    1.90    1.00
   0   8   4    3.00    1.20
   0  -8   4    0.50    2.70
   0   8   4    4.00    1.40
   0   8   4    3.50    2.00
   0  -8   4    2.70    1.50
   0   8   4    2.20    1.00
   0  -8   4    6.10    1.80
   0   8   4    2.50    1.60
   0   8   4    4.00    1.20
   0  -8   4    2.20    1.40
   0  -8   4    4.40    1.80
   0   8   4    2.00    1.70
   0  -8   5  349.17   24.30
   0   8   5  317.97   24.60
   0   8   5  327.57   37.70
   0  -8   5  329.67   36.20
   0   8   5  403.56   37.50
   0   8   5  395.26   24.10
   0  -8   5  346.77   35.10
   0  -8   5  378.86   23.80
   0  -8   5  335.47   21.30
   0   8   5  313.37   23.80
   0   8   5  375.36   22.40
   0  -8   5  328.47   21.90
   0  -8   5  313.07   23.30
   0  -8   5  359.06   22.10
   0   8   5  356.96   22.60
   0   8   5  358.86   25.10
   0  -8   5  409.26   25.20
   0   8   5  381.96   21.80
   0   8   5  361.96   21.70
   0   8   5  399.36   24.10
   0  -8   5  372.26   23.80
   0  -8   5  350.36   21.50
   0   8   5  336.97   21.90
   0  -8   5  387.66   22.50
   0  -8   6    4.20    5.20
   0   8   6    5.60    1.80
   0  -8   6    4.10    1.80
   0   8   6    3.60    2.30
   0  -8   6    3.70    1.60
   0   8   6    5.00    2.10
   0   8   6    4.30    1.70
   0  -8   6    3.90    1.60
   0  -8   6    2.70    1.50
   0   8   6    5.50    1.90
   0   8   7  145.79   10.00
   0  -8   7  139.99    9.70
   0   8   7  133.69    9.80
   0  -8   7  142.09    9.60
   0   8   7  135.79   10.10
   0   9   0    0.80    1.60
   0  -9   0   -0.40    1.70
   0  -9  -1   62.19    6.00
   0  -9   1   82.69    6.80
   0   9   1   79.19    7.40
   0  -9   1   83.69    7.00
   0   9   1   90.69    7.00
   0  -9   1   75.59    6.40
   0   9   1   80.89    6.70
   0  -9   1   84.19    6.90
   0  -9  -1   87.39    7.60
   0  -9   1  100.19    8.30
   0  -9   2  120.19    9.30
   0   9   2  112.09   10.90
   0  -9   2   95.29   10.10
   0   9   2  107.89   12.00
   0  -9   2  121.79   11.30
   0  -9   2  147.59   12.50
   0   9   2  123.59   11.30
   0  -9  -2  114.79    9.70
   0  -9   2  118.99   12.10
   0   9   2  102.79   10.20
   0  -9   3  154.58    9.60
   0  -9   3  156.18   12.30
   0   9   3  156.78   14.70
   0   9   3  153.48   10.60
   0  -9   3  152.28   10.50
   0  -9   3  147.29   10.40
   0  -9   3  167.88   17.60
   0   9   3  166.48   10.80
   0   9   3  130.19   16.90
   0   9   3  155.98   16.30
   0  -9   3  154.78   16.00
   0  -9   4  113.09   16.90
   0   9   4  122.69   16.50
   0   9   4  110.69    9.20
   0   9   4   98.99   17.10
   0  -9   4  130.99    9.40
   0  -9   4   87.29   14.20
   0  -9   4  114.09    8.20
   0  -9   4  102.99    7.70
   0  -9   4  108.79    8.40
   0  -9   4   82.79    9.70
   0   9   4  114.09    8.40
   0  -9   4  110.39    8.30
   0   9   4  121.89    8.50
   0  -9   4  116.19    9.90
   0   9   4  103.69   10.00
   0  -9  -4  103.09   11.90
   0   9   4  118.19    8.10
   0   9   4  123.69    8.20
   0   9   4  108.79    9.10
   0  -9   4  117.39    9.30
   0   9   4   96.69    9.80
   0  -9   4  114.89    9.80
   0  -9   5   46.10   10.40
   0   9   5   42.20   11.20
   0   9   5   53.29   11.70
   0   9   5   41.90    5.30
   0  -9   5   38.40    5.00
   0  -9   5   47.40   11.60
   0  -9   5   43.80    4.70
   0  -9   5   42.70    4.30
   0   9   5   39.20    4.50
   0  -9   5   42.60    4.60
   0  -9   5   35.50    6.00
   0  -9   5   38.40    5.20
   0  -9   5   45.00    5.90
   0   9   5   40.30    4.70
   0   9   5   38.70    4.80
   0   9   5   38.30    6.00
   0  -9   5   48.20    6.10
   0   9  -5   12.90    5.30
   0   9   5   37.30    4.40
   0   9   5   48.00    4.60
   0   9   5   46.90    5.60
   0  -9   5   51.59    5.80
   0  -9   5   34.50    5.40
   0   9   5   36.30    5.80
   0  -9   6   25.80    6.00
   0  -9   6   27.60    4.00
   0   9   6   21.60    3.30
   0   9   6   22.70    3.60
   0  -9   6   28.50    3.70
   0  -9   6   29.10    4.10
   0   9   6   32.00    4.20
   0  -9   6   25.80    3.90
   0   9   6   31.30    4.30
   0  -9   7    1.90    1.10
   0   9   7    2.60    1.20
   0  -9   7    2.20    1.20
   0   9   7    2.00    1.10
   0   9   7   -1.50    4.90
   0  10   0 1222.78   69.89
   0 -10   0 1227.88   70.59
   0 -10   1   41.00    4.60
   0  10   1   36.70    4.30
   0  10   1   48.80    4.70
   0 -10   1   48.30    4.90
   0 -10   1   44.70    4.60
   0 -10   1   43.50    4.30
   0  10   1   47.50    5.20
   0 -10  -1   52.19    5.70
   0 -10   1   42.10    5.40
   0 -10   2  472.95   28.70
   0 -10   2  408.66   30.00
   0 -10   2  463.55   30.20
   0  10   2  459.15   30.50
   0  10   2  463.55   32.40
   0 -10   2  468.75   31.20
   0  10   2  481.55   30.80
   0 -10  -2  461.05   29.20
   0 -10   2  526.65   32.90
   0  10   2  450.25   30.20
   0 -10   3   80.59    8.10
   0 -10  -3   81.79    8.90
   0  10   3   68.99    9.30
   0 -10   3   77.79    6.30
   0  10   3   84.79    6.50
   0 -10   3   75.49    6.20
   0 -10   3   90.19   12.00
   0  10   3   82.29   12.40
   0 -10   3  102.49   11.80
   0  10   3   85.29    6.50
   0  10   3   83.79   11.20
   0  10   4   30.10    7.80
   0 -10   4   29.40    3.80
   0 -10   4   27.90    8.20
   0  10   4   30.90    8.70
   0  10   4   30.10    3.90
   0 -10   4   27.50    7.30
   0 -10   4   27.40    3.10
   0 -10   4   29.40    3.30
   0 -10   4   30.00    3.60
   0  10   4   29.40    3.50
   0 -10   4   17.20    4.60
   0 -10   4   31.60    4.10
   0  10   4   21.70    4.10
   0 -10   4   29.90    4.40
   0 -10  -4   24.00    5.40
   0  10   4   30.60    3.30
   0  10   4   40.90    3.70
   0  10   4   26.00    3.70
   0 -10   4   29.60    3.90
   0  10   4   30.30    4.60
   0 -10   4   24.90    4.10
   0  10   5   37.70   10.20
   0 -10   5   22.50    7.40
   0 -10   5   27.40    8.00
   0 -10   5   28.30    4.00
   0  10   5   25.10    3.90
   0  10   5   33.70    8.60
   0 -10   5   31.40    3.40
   0  10   5   31.80    3.70
   0 -10   5   32.90    3.80
   0 -10   5   25.20    3.40
   0  10   5   22.50    3.20
   0 -10   5   20.00    3.70
   0 -10   5   12.60    3.90
   0  10   5   28.30    3.70
   0 -10   5   28.30    4.90
   0  10  -5    2.70    2.40
   0  10   5   26.00    4.50
   0 -10   5   25.20    4.30
   0  10   5   30.20    3.40
   0  10   5   24.60    3.30
   0 -10   5   25.20    4.00
   0  10   5   27.80    4.00
   0 -10   5   26.90    4.40
   0  10   5   25.10    4.60
   0  10   6    2.10    1.20
   0 -10   6    2.40    1.30
   0 -10   6   -0.20    5.30
   0 -10   6   -0.40    1.60
   0  10   6    0.90    1.20
   0  10   6    2.50    1.70
   0 -10   6    3.40    1.50
   0 -10   6    1.40    1.30
   0  10   6    1.00    1.20
   0 -10   6   -0.40    1.70
   0 -10   7   61.89    5.20
   0  10   7   78.99    5.70
   0 -10   7   61.89    5.10
   0  10   7   73.09    5.60
   0  10   7   62.59    6.80
   0 -11   0    0.50    1.50
   0  11   0    0.50    1.30
   0 -11   1    9.30    2.10
   0  11   1    6.90    1.70
   0 -11   1   10.80    1.90
   0  11   1   12.70    2.50
   0 -11   1    6.90    1.70
   0 -11  -1    3.80    2.10
   0 -11   1    8.80    2.50
   0  11   2  331.57   18.40
   0 -11   2  318.97   21.30
   0 -11   2  304.97   22.00
   0  11   2  324.37   22.60
   0 -11   2  329.47   23.20
   0  11   2  301.17   23.90
   0 -11   2  302.57   22.40
   0  11   2  286.87   22.30
   0 -11  -2  322.27   22.00
   0 -11   2  330.37   24.30
   0  11   3   24.60    2.70
   0 -11   3   20.90    3.80
   0 -11  -3   31.40    5.30
   0  11   3   25.20    5.40
   0  11   3   28.20    3.10
   0 -11   3   22.70    2.90
   0 -11   3   23.40    2.80
   0 -11   3   24.10    6.00
   0  11   3   26.50    5.80
   0 -11   3   21.70    5.20
   0  11   3   23.90    2.90
   0  11   3   36.40    7.80
   0 -11   4  321.07   20.50
   0  11   4  301.37   28.90
   0 -11   4  331.87   29.40
   0  11   4  322.27   32.50
   0  11   4  347.17   20.90
   0 -11   4  342.87   31.20
   0 -11   4  323.57   19.60
   0 -11   4  333.27   20.00
   0 -11   4  323.27   22.80
   0 -11   4  332.37   19.80
   0  11   4  333.97   20.30
   0 -11   4  311.67   20.00
   0  11   4  336.77   27.60
   0 -11  -4  269.07   24.40
   0 -11   4  345.97   21.70
   0  11   4  321.57   21.90
   0  11   4  338.87   19.90
   0  11   4  322.47   19.80
   0  11   4  316.07   20.60
   0 -11   4  331.17   20.80
   0  11   4  310.87   21.80
   0 -11   4  326.37   21.30
   0  11   5    4.50    3.40
   0 -11   5    7.80    4.20
   0  11   5    3.80    1.70
   0 -11   5    6.70    2.10
   0  11   5    8.90    4.30
   0 -11   5    1.70    1.90
   0  11   5    5.90    1.80
   0 -11   5    6.10    1.60
   0 -11   5    1.90    1.40
   0 -11   5    4.80    2.10
   0  11   5    4.10    1.70
   0 -11   5    4.20    1.60
   0  11   5    4.30    1.40
   0 -11   5    2.40    3.50
   0 -11   5    8.80    4.20
   0  11   5    5.60    2.40
   0  11  -5    5.80    3.10
   0 -11   5    7.30    2.40
   0  11   5    4.10    1.50
   0  11   5    4.90    1.50
   0 -11   5    0.80    1.50
   0  11   5    4.10    2.00
   0 -11   5    5.80    2.40
   0  11   5    6.20    2.40
   0  11   6   99.09    8.20
   0 -11   6   94.19    7.90
   0 -11   6   84.89    8.90
   0 -11   6   96.59    9.30
   0  11   6   82.59    7.70
   0  11   6   94.19    7.80
   0 -11   6  100.79    8.40
   0 -11   6  104.79    8.10
   0 -11   6   91.99    8.00
   0  11   6   98.99    8.10
   0 -11   6   98.19    8.40
   0  11   6   94.69    8.70
   0 -11   7    3.10    1.00
   0  11   7    4.20    1.20
   0  11   7    4.40    1.20
   0 -11   7    4.00    1.00
   0  11   7    2.60    4.50
   0  12   0 2319.47  140.89
   0 -12   0 2767.42  141.59
   0 -12   1   43.10    4.10
   0 -12   1   43.50    4.40
   0  12   1   38.70    4.60
   0  12   1   36.30    4.00
   0 -12   1   46.30    5.30
   0 -12   2 1206.78   67.59
   0  12   2 1182.08   64.19
   0  12   2 1191.58   68.69
   0 -12   2 1139.19   67.99
   0  12   2 1092.39   70.19
   0 -12   2 1319.77   69.89
   0 -12   2 1311.47   71.49
   0 -12  -2 1170.28   68.59
   0  12   2 1014.30   68.49
   0  12   3  131.49    8.60
   0 -12   3  121.89   11.30
   0 -12  -3  123.39   12.30
   0  12   3  125.99   13.40
   0 -12   3  119.09    8.60
   0  12   3  130.79    8.80
   0 -12   3  118.79    8.50
   0 -12   3  127.69   13.60
   0  12   3  110.79   13.00
   0  12   3  120.69    8.70
   0  12   3  132.19   16.00
   0 -12   3  143.99   15.00
   0  12   4  165.98   12.00
   0 -12   4  182.38   20.50
   0  12   4  143.89   20.00
   0 -12   4  161.48   18.70
   0 -12   4  150.68   11.60
   0  12   4  161.88   19.00
   0 -12   4  162.38   11.10
   0 -12   4  163.58   11.40
   0 -12   4  157.48   11.20
   0  12   4  173.78   11.90
   0  12   4  191.48   18.40
   0  12   4  173.38   13.10
   0 -12   4  183.68   13.00
   0 -12  -4  172.08   16.90
   0  12   4  171.88   11.40
   0  12   4  180.38   11.50
   0  12   4  160.98   11.80
   0 -12   4  177.38   12.10
   0 -12   4  166.18   12.60
   0  12   4  170.48   13.10
   0  12   5  185.48   15.30
   0 -12   5  211.88   15.20
   0  12   5  209.58   23.00
   0 -12   5  203.58   22.60
   0  12   5  205.08   14.60
   0  12   5  202.38   24.90
   0 -12   5  204.78   14.50
   0 -12   5  197.48   23.30
   0  12   5  158.58   16.50
   0  12   5  224.68   14.60
   0 -12   5  213.38   16.70
   0 -12   5  211.08   14.20
   0 -12   5  199.98   15.10
   0 -12   5  195.28   14.00
   0  12   5  226.68   16.00
   0 -12   5  216.98   15.40
   0  12   5  216.68   13.80
   0  12   5  205.58   13.60
   0  12   5  192.48   14.30
   0 -12   5  184.38   14.30
   0 -12   5  227.78   14.40
   0 -12   5  210.48   13.70
   0 -12   6    0.90    1.10
   0  12   6    1.20    1.30
   0  12   6    2.90    1.70
   0 -12   6    1.30    2.90
   0 -12   6    0.70    5.00
   0  12   6    4.40    1.80
   0 -12   6    0.90    1.10
   0  12   6    5.00    2.00
   0 -12   6    1.40    1.50
   0  12   6    2.10    1.50
   0 -12   6    1.80    1.20
   0  12   6    2.70    1.80
   0 -12   6    1.00    1.30
   0 -12   7   25.00    2.50
   0 -12   7   24.20    2.40
   0  13   0   10.90    3.00
   0 -13   0   -0.60    1.90
   0 -13   1    1.70    0.90
   0  13   1    1.40    0.80
   0 -13   1    1.50    0.80
   0  13   1    0.90    0.80
   0 -13   1    2.10    1.30
   0 -13   2  735.03   43.00
   0  13   2  682.53   39.10
   0 -13   2  691.23   42.80
   0 -13   2  733.43   44.00
   0  13   2  702.73   45.00
   0  13   2  739.93   43.50
   0 -13  -2  721.23   44.30
   0 -13   2  807.62   46.20
   0  13   2  644.94   44.00
   0  13   3    2.90    1.10
   0 -13   3    6.90    2.30
   0 -13  -3    4.50    2.30
   0  13   3    7.30    3.10
   0  13   3    4.50    1.20
   0 -13   3    4.40    1.30
   0  13   3    4.20    1.20
   0  13   3    5.80    3.30
   0  13   3    2.70    2.10
   0 -13   3    4.00    1.10
   0 -13   3    6.00    2.80
   0 -13   3    6.80    3.30
   0 -13   4  852.61   49.20
   0 -13   4  844.92   58.69
   0  13   4  856.31   49.30
   0  13   4  791.62   58.39
   0  13   4  879.61   63.09
   0 -13   4  962.80   62.09
   0 -13   4  914.81   49.10
   0 -13   4  870.71   48.60
   0 -13   4  786.62   48.50
   0  13   4  867.01   49.40
   0  13   4  830.72   50.39
   0 -13   4  868.91   50.09
   0  13   4  980.20   59.79
   0 -13  -4  796.02   55.99
   0  13   4  912.91   49.10
   0  13   4  945.51   49.10
   0  13   4  865.61   49.30
   0 -13   4  826.02   49.20
   0  13   4  861.31   50.59
   0 -13   4  858.21   49.90
   0 -13   5    2.80    1.70
   0  13   5    0.90    1.60
   0  13   5    2.10    1.40
   0  13   5    4.80    3.00
   0  13   5    8.10    4.30
   0 -13   5   -1.80    0.10
   0 -13   5    3.10    2.40
   0 -13   5    1.00    1.00
   0  13   5   -2.50    8.20
   0 -13   5    0.60    1.80
   0 -13   5    2.90    1.70
   0  13   5    0.70    1.50
   0 -13   5    0.30    4.20
   0  13   5    2.30    1.60
   0 -13   5   -0.40    1.40
   0  13   5    0.30    1.80
   0 -13   5    2.10    1.40
   0 -13   5   -1.00    1.40
   0  13   5    0.30    1.10
   0 -13   5    1.30    1.20
   0 -13   5    0.80    1.00
   0  13   6  182.48   12.60
   0 -13   6  172.28   12.30
   0  13   6  182.68   12.60
   0  13   6  150.18   12.40
   0 -13   6  209.58   14.50
   0 -13   6  211.88   13.50
   0 -13   6  192.48   12.80
   0 -13   6  196.68   13.10
   0  13   6  193.08   13.40
   0 -13   6  181.28   12.80
   0  13   6  179.58   13.20
   0  13   6  182.38   12.50
   0 -13   6  160.88   12.30
   0  13   7    1.70    4.20
   0 -14   0 4416.16  234.78
   0  14   0 4149.78  234.08
   0 -14   1   74.39    6.20
   0 -14   1   89.69    6.70
   0  14   1   83.99    7.00
   0  14   1   85.49    6.50
   0 -14  -1   77.99    9.40
   0 -14   1   92.79    8.10
   0 -14   2 4017.20  215.68
   0  14   2 3904.21  215.48
   0 -14   2 4126.49  216.18
   0 -14   2 3783.42  214.98
   0  14   2 3890.11  217.28
   0 -14  -2 4019.80  217.48
   0  14   2 3601.64  216.98
   0 -14   2 4231.38  218.68
   0 -14   3   45.00    6.40
   0  14   3   44.40    4.10
   0  14   3   62.79    9.10
   0 -14  -3   42.80    7.10
   0  14   3   41.70    4.00
   0 -14   3   47.50    4.20
   0 -14   3   56.69    8.50
   0  14   3   53.19    9.00
   0 -14   3   52.99    7.80
   0  14   3   46.30    4.10
   0  14   3   54.09    8.10
   0 -14   3   43.40    4.00
   0  14   4  634.84   38.30
   0  14   4  598.54   49.60
   0 -14   4  640.44   38.30
   0  14   4  650.23   47.60
   0 -14   4  665.83   49.00
   0 -14   4  651.03   47.20
   0 -14   4  727.43   38.60
   0 -14   4  664.13   38.00
   0 -14   4  631.54   38.00
   0  14   4  671.23   38.90
   0  14   4  780.32   49.40
   0 -14   4  695.23   39.30
   0 -14  -4  602.24   45.40
   0  14   4  653.93   39.60
   0  14   4  690.73   38.50
   0  14   4  728.33   38.40
   0  14   4  627.94   38.30
   0 -14   4  637.84   38.40
   0 -14   4  695.73   39.20
   0  14   4  628.04   39.40
   0 -14   5   11.30    2.60
   0  14   5   11.80    2.80
   0 -14   5    8.30    4.00
   0 -14   5    8.70    2.00
   0 -14   5    9.00    4.00
   0  14   5    6.20    1.80
   0  14   5    6.00    3.30
   0  14   5   13.40    5.50
   0  14   5   13.70    8.90
   0 -14   5    8.10    2.90
   0 -14   5    7.00    4.50
   0  14   5    9.00    2.30
   0 -14   5    7.80    2.30
   0  14   5    5.20    2.20
   0 -14   5   10.50    2.50
   0  14   5    7.30    2.00
   0  14   5   10.50    2.30
   0 -14   5    5.50    1.90
   0 -14   5    5.30    1.80
   0 -14   5    9.30    2.20
   0 -14   5    8.50    1.90
   0  14   6    8.10    1.80
   0 -14   6    4.60    1.50
   0 -14   6    8.20    2.30
   0  14   6    5.00    1.90
   0  14   6    7.20    2.10
   0 -14   6    6.00    2.50
   0 -14   6    6.60    1.80
   0 -14   6    8.20    2.10
   0  14   6    7.20    2.10
   0 -14   6    5.40    1.70
   0  14   6    8.20    2.30
   0 -14   6    5.20    1.70
   0  14   6    6.80    1.70
   0  14   7    1.40    3.70
   0 -14   7    5.70    1.30
   0 -15   0    3.50    1.00
   0  15   1    2.90    1.20
   0 -15   1    5.10    1.20
   0 -15   1    3.20    1.00
   0  15   1    2.80    1.00
   0 -15   1    2.40    1.40
   0 -15  -1    4.40    2.40
   0 -15   2  781.52   45.50
   0  15   2  660.13   45.40
   0 -15   2  815.02   45.50
   0  15   2  738.53   44.50
   0 -15   2  649.93   43.70
   0 -15   2  799.52   47.10
   0 -15  -2  735.83   46.90
   0  15   2  752.32   47.20
   0 -15   3   17.90    3.90
   0  15   3   12.80    4.30
   0 -15  -3   18.90    4.80
   0 -15   3   20.00    2.40
   0  15   3   13.90    2.10
   0  15   3   15.80    4.20
   0 -15   3   17.50    4.60
   0 -15   3   14.20    2.00
   0 -15   3   15.40    4.20
   0  15   3   14.70    2.10
   0  15   3   20.80    5.50
   0  15   4  655.93   50.79
   0  15   4  661.13   39.00
   0 -15   4  760.32   50.69
   0  15   4  635.74   47.60
   0 -15   4  637.64   38.90
   0 -15   4  660.73   47.70
   0 -15   4  716.83   39.40
   0 -15   4  688.03   38.80
   0 -15   4  628.94   38.70
   0  15   4  647.54   39.60
   0  15   4  695.63   40.20
   0 -15  -4  658.03   47.30
   0 -15   4  681.83   39.70
   0  15   4  762.82   49.80
   0  15   4  750.92   39.30
   0  15   4  743.93   39.50
   0  15   4  664.53   38.90
   0 -15   4  634.64   38.90
   0  15   4  669.13   40.20
   0 -15   4  690.13   39.70
   0  15   5    5.30    1.90
   0 -15   5    3.90    1.70
   0 -15   5    7.90    3.80
   0 -15   5    4.20    2.70
   0  15   5    1.80    2.00
   0  15   5    5.70    3.10
   0  15   5   11.60    8.50
   0 -15   5    1.40    4.60
   0 -15   5    4.40    1.90
   0 -15   5    6.10    2.60
   0  15   5    3.50    1.80
   0 -15   5    4.40    1.80
   0  15   5    3.70    1.80
   0  15   5    5.80    1.70
   0 -15   5    2.80    1.40
   0  15   5    4.80    1.60
   0 -15   5    4.70    1.80
   0 -15   5    4.70    1.60
   0 -15   5    7.00    1.70
   0  15   6  111.59    8.70
   0 -15   6  119.29    8.80
   0  15   6  121.19    9.30
   0 -15   6  141.59   10.60
   0  15   6  101.59    9.10
   0 -15   6  140.79    9.80
   0 -15   6  131.29    9.40
   0  15   6  128.79    9.60
   0 -15   6  142.29    9.50
   0  15   6  104.79    8.50
   0 -15   6  115.29    8.80
   0  15   6  123.29    9.50
   0 -15   6  129.29    9.20
   0  15   7   -0.60    3.60
   0 -15   7    0.10    0.60
   0  16   1  138.69    8.80
   0  16   1  115.69    8.10
   0 -16   1  139.29    8.30
   0  16   2 1339.37   80.79
   0 -16   2 1349.16   79.79
   0 -16   2 1389.06   79.49
   0  16   2 1448.26   79.89
   0 -16   2 1383.36   78.29
   0  16   2 1301.07   77.59
   0 -16   2 1334.07   77.39
   0 -16   3    2.20    1.70
   0 -16  -3    2.00    1.80
   0  16   3    6.10    3.10
   0  16   3    2.60    1.20
   0  16   3    5.20    1.20
   0 -16   3    3.10    0.90
   0  16   3    1.10    2.00
   0 -16   3    2.50    0.80
   0  16   3    3.10    1.00
   0  16   3    0.80    1.50
   0 -16   3    3.60    2.40
   0 -16   3    3.20    2.10
   0 -16   4  244.68   15.90
   0  16   4  224.98   24.30
   0 -16   4  237.68   22.60
   0  16   4  234.18   15.80
   0 -16   4  282.67   25.10
   0  16   4  260.57   23.50
   0 -16   4  254.37   16.00
   0 -16   4  289.87   16.70
   0 -16   4  223.68   15.90
   0 -16   4  223.68   16.60
   0  16   4  249.97   16.80
   0 -16  -4  208.08   22.10
   0 -16   4  254.57   16.60
   0  16   4  268.87   17.10
   0  16   4  283.77   16.50
   0  16   4  279.87   16.60
   0 -16   4  221.58   15.70
   0  16   4  242.98   15.90
   0 -16   4  260.27   16.60
   0  16   4  238.38   16.80
   0  16   5   19.70    3.30
   0  16   5   15.30    5.50
   0 -16   5   14.70    4.80
   0  16   5   18.80    8.90
   0  16   5   10.50    2.60
   0 -16   5   16.60    3.50
   0 -16   5   11.40    2.70
   0 -16   5    7.80    4.70
   0 -16   5   15.50    2.80
   0  16   5   10.00    2.40
   0  16   5   13.30    2.50
   0 -16   5   11.50    2.70
   0  16   5   10.80    2.20
   0 -16   5    9.20    2.10
   0 -16   5   12.50    2.30
   0 -16   5    9.80    2.40
   0  16   6   15.50    2.40
   0 -16   6   18.20    2.50
   0 -16   6   20.90    3.60
   0  16   6   16.10    2.90
   0  16   6   18.00    2.90
   0 -16   6   19.30    3.10
   0 -16   6   20.60    2.90
   0  16   6   21.70    3.10
   0 -16   6   22.00    2.90
   0  16   6   17.60    2.80
   0 -16   6   22.10    2.90
   0 -16   6   17.30    2.50
   0  16   6   17.50    2.50
   0  16   7    8.50    3.20
   0 -16   7   11.80    1.60
   0 -17   0    0.10    0.30
   0  17   1   65.79    4.70
   0  17  -1   50.89    4.20
   0  17   1   35.10    3.70
   0 -17  -1   43.90    7.20
   0  17   1   54.09    7.50
   0 -17   2  316.37   23.00
   0  17   2  312.47   24.50
   0 -17   2  337.47   23.40
   0  17   2  293.57   18.60
   0  17  -2  319.87   18.50
   0  17   2  280.37   20.70
   0 -17   2  323.07   21.70
   0 -17   2  286.37   20.60
   0  17   2  320.97   22.60
   0 -17   3   94.69   10.60
   0  17   3   93.19    6.60
   0 -17   3   92.79    6.50
   0  17   3  109.69   12.90
   0 -17   3   88.39   10.80
   0  17   3   83.59   10.40
   0  17   3   97.09    7.60
   0 -17   3   75.29    6.70
   0 -17  -3   95.59   12.20
   0  17   3  113.79   13.00
   0  17   3   86.69    7.40
   0 -17   3   87.09    6.60
   0 -17   3  105.89   11.10
   0 -17   4  275.17   18.10
   0 -17   4  308.17   25.30
   0  17   4  294.27   27.80
   0 -17   4  287.77   26.30
   0  17   4  304.57   25.70
   0  17   4  287.47   18.20
   0 -17   4  296.77   18.40
   0 -17   4  310.37   18.90
   0  17   4  289.27   19.20
   0 -17   4  274.77   18.50
   0  17   4  307.97   19.40
   0  17   4  326.07   19.00
   0  17   4  317.97   19.10
   0 -17   4  290.87   18.30
   0  17   4  269.27   18.00
   0  17   4  294.07   19.20
   0 -17   5   17.20    2.70
   0  17   5   18.30    2.70
   0  17   5   25.60    7.00
   0  17   5   17.70    8.40
   0 -17   5   21.20    4.00
   0  17   5   18.60    3.30
   0 -17   5   14.10    3.10
   0  17   5   20.30    3.30
   0  17   5   19.90    3.00
   0 -17   5   16.00    2.60
   0 -17   5   13.10    2.90
   0  17   5   12.80    2.30
   0 -17   5   18.00    3.00
   0 -17   5   19.80    3.00
   0 -17   6  168.28   10.80
   0  17   6  130.69   11.00
   0  17   6  145.79   11.10
   0 -17   6  186.08   11.70
   0  17   6  169.28   11.10
   0 -17   6  159.08   10.60
   0 -17   6  157.68   11.00
   0 -17   7    0.60    0.50
   0  18   0 2478.25  133.99
   0  18   1    6.20    1.50
   0  18  -1    4.30    1.30
   0 -18  -1    5.20    3.30
   0 -18   1    4.30    1.60
   0  18   1    4.60    2.20
   0 -18   2  811.92   50.69
   0 -18  -2  738.73   52.39
   0  18   2  789.52   51.89
   0  18  -2  881.21   45.50
   0  18   2  794.82   45.50
   0 -18   2  716.13   47.20
   0  18   2  855.11   49.70
   0 -18   2  812.12   48.30
   0  18   2  779.32   47.70
   0 -18   3   29.40    5.80
   0  18   3   31.10    6.50
   0 -18   3   25.80    2.80
   0 -18   3   28.50    5.20
   0  18   3   27.60    5.40
   0  18   3   33.10    3.80
   0 -18   3   25.10    3.20
   0  18   3   21.80    5.80
   0  18   3   28.30    3.70
   0  18   3   32.20    3.80
   0 -18   3   23.50    2.70
   0 -18   3   40.80    6.80
   0 -18   4   94.09   11.80
   0 -18   4   73.29    6.60
   0  18   4   86.09   11.40
   0  18   4  102.99   14.00
   0  18   4   79.09    6.70
   0 -18   4   88.19    7.20
   0 -18   4   96.69    7.70
   0 -18   4   77.39    7.30
   0 -18   4  120.19    9.30
   0  18   4  100.59    7.90
   0  18   4   90.99    7.60
   0  18   4   95.09    7.50
   0  18   4   85.79    6.80
   0 -18   4   79.59    6.80
   0  18   4   85.19    7.50
   0 -18   5   33.40    4.00
   0  18   5   31.60    3.70
   0 -18   5   29.00    3.60
   0  18   5   40.50    9.50
   0 -18   5   43.20    5.00
   0  18   5   38.40    4.40
   0  18   5   27.10    3.50
   0 -18   5   30.70    4.50
   0 -18   5   34.00    3.90
   0 -18   5   42.50    4.70
   0 -18   5   36.90    4.20
   0 -18   6   27.80    3.00
   0  18   6   27.60    3.50
   0  18   6   20.00    3.10
   0 -18   6   32.40    3.70
   0  19   0    0.20    0.80
   0  19   1   25.20    3.10
   0  19  -1   31.10    3.10
   0  19   1   24.80    5.20
   0 -19   1   27.40    3.80
   0 -19  -1   19.90    5.20
   0 -19   2  107.79   11.50
   0 -19  -2   95.09   12.40
   0  19   2   98.09   11.80
   0  19  -2  111.79    7.60
   0  19   2   97.49    7.60
   0 -19   2   80.79    8.30
   0  19   2  105.29   10.00
   0 -19   3   77.99   10.40
   0 -19   3   83.99    7.00
   0  19   3   88.39   11.90
   0  19   3   85.99    7.30
   0  19   3   82.69    7.10
   0  19   3   92.59    7.20
   0 -19   3   75.89    5.90
   0  19   3   77.59    9.60
   0 -19   3   72.09    8.90
   0  19   3   90.49   11.00
   0 -19   4   87.99   11.40
   0  19   4  101.49   13.50
   0 -19   4   96.69    8.00
   0 -19   4  100.49    7.90
   0 -19   4  116.89    9.40
   0  19   4   86.99    8.30
   0  19   4  103.19    8.10
   0  19   4   93.89    8.10
   0 -19   4   84.49    7.20
   0  19   4  100.49    8.10
   0  19   5   31.50    3.90
   0 -19   5   23.30    3.10
   0  19   5   35.70    8.70
   0 -19   5   33.50    4.60
   0 -19   5   38.00    4.60
   0  19   5   35.50    4.20
   0 -19   5   25.10    3.20
   0 -19   5   19.20    3.70
   0 -19   5   35.10    4.00
   0 -19   5   24.00    3.60
   0  19   5   27.80    3.70
   0 -19   6  122.89    8.30
   0  19   6  108.59    8.10
   0  20   0 1433.66   78.59
   0  20   1   39.10    4.00
   0  20  -1   50.99    4.30
   0 -20  -1   32.50    6.60
   0 -20   1   37.80    4.60
   0  20   1   53.69    7.90
   0 -20   2  278.67   22.60
   0  20   2  270.37   23.30
   0 -20  -2  248.68   23.90
   0  20   2  289.07   17.70
   0  20  -2  297.87   17.50
   0  20   2  258.07   19.70
   0 -20   3   14.40    4.50
   0 -20   3   20.30    3.00
   0 -20   3   17.40    2.80
   0 -20  -3   15.50    5.50
   0  20   3   25.30    6.10
   0  20   3   15.10    2.70
   0  20   3   17.80    3.00
   0 -20   3   16.90    2.80
   0  20   3   19.30    3.00
   0 -20   3    9.80    3.00
   0  20   3   23.40    5.10
   0 -20   4   21.70    3.10
   0 -20   4   26.60    3.70
   0 -20   4   24.60    3.60
   0 -20   4   26.60    3.90
   0  20   4   27.20    3.80
   0  20   4   23.70    3.50
   0 -20   4   21.20    2.80
   0 -20   4   18.50    2.60
   0  20   5  139.89   10.00
   0  20   5  161.18   13.10
   0 -20   5  135.59   10.40
   0 -20   5  151.58   11.10
   0  20   5  130.79    9.80
   0 -20   5   99.79   10.10
   0 -20   5  101.69    8.80
   0 -20   5  138.49   10.30
   0 -20   5  136.29   10.00
   0  20   5  158.48   10.60
   0  20   6    8.80    2.00
   0 -20   6   12.60    2.10
   0  20   6   11.40    2.10
   0  21   0   -0.20    0.90
   0 -21  -1   57.99    9.20
   0  21   1   59.89    9.00
   0  21   1   64.79    5.40
   0  21  -1   62.69    5.30
   0  21   2    1.00    1.90
   0  21  -2    3.50    1.30
   0  21   2    1.80    1.10
   0 -21   2    4.40    2.30
   0 -21   3  131.09    9.80
   0 -21   3  130.89    9.70
   0  21   3  134.49   15.70
   0 -21  -3  100.79   14.80
   0  21   3  129.99   10.30
   0 -21   3  137.79   10.30
   0  21   3  136.29   10.10
   0  21   3  124.79   10.00
   0 -21   3  116.99   13.90
   0  21   4   45.30    5.20
   0  21   4   40.90    4.90
   0 -21   4   58.29    5.80
   0 -21   4   46.70    5.30
   0 -21   4   40.20    4.70
   0 -21   4   50.09    5.30
   0  21   5   23.50    7.60
   0 -21  -5   28.10    4.50
   0 -21   5   30.00    4.10
   0 -21   5   19.60    3.70
   0 -21   5   27.80    3.70
   0 -21   5   22.50    3.30
   0  21   5   20.60    3.30
   0 -21   6   16.10    2.50
   0 -21   6   16.30    2.40
   0  21   6   12.60    2.20
   0  21   6   19.90    2.60
   0  22   0    7.70    1.60
   0  22  -1    0.20    0.80
   0  22   1    0.90    1.00
   0 -22  -1    1.00    1.80
   0  22   2  167.18   17.50
   0  22  -2  200.98   12.40
   0  22   2  183.28   12.50
   0 -22   2  178.08   17.30
   0  22   3  112.09    9.20
   0  22   3  104.89    9.50
   0 -22   3  118.59    9.50
   0 -22   3  120.29    9.10
   0 -22   3  121.99    9.10
   0  22   3  126.69    9.60
   0 -22   3  112.49   13.80
   0  22   4  215.08   14.70
   0  22   4  187.68   14.60
   0 -22   4  232.38   15.10
   0 -22   4  222.38   14.90
   0  22   4  227.48   15.50
   0 -22   4  204.38   14.30
   0 -22   4  187.98   14.40
   0  22   5  183.38   13.90
   0 -22  -5  200.78   14.20
   0 -22   5  204.78   13.00
   0 -22   5  137.39   12.50
   0 -22   5  153.28   11.80
   0 -22   5  163.28   12.10
   0 -22   5  195.18   13.20
   0  22   5  162.88   12.10
   0 -22   6   24.50    2.90
   0 -22   6   19.00    2.60
   0  22   6   23.00    2.80
   0  23   0   -0.20    0.90
   0  23   0    0.90    2.00
   0  23   1   33.30    3.70
   0  23  -1   39.70    3.90
   0 -23   2   35.30    3.70
   0 -23  -2   33.10    7.50
   0  23   2   36.70    7.20
   0 -23   2   33.50    3.90
   0  23   2   22.00    3.70
   0  23   2   30.00    3.70
   0  23  -2   30.50    3.60
   0 -23   2   30.10    6.40
   0 -23   3  143.29   10.70
   0  23   3  140.09   10.60
   0  23   3  140.49   11.10
   0 -23   3  140.79   10.40
   0  23   3  136.99   10.80
   0 -23   3  129.39   15.40
   0  23   4   33.80    4.30
   0  23   4   30.90    4.40
   0 -23   4   42.50    4.60
   0 -23   4   33.20    4.30
   0  23   4   33.10    5.90
   0 -23   4   25.50    3.80
   0 -23   4   32.70    4.30
   0 -23  -5   14.90    3.40
   0  23   5   10.40    6.30
   0 -23   5   14.80    2.80
   0 -23   5   14.00    3.20
   0 -23   5   13.90    2.60
   0 -23   5   15.30    2.70
   0  23   5   15.60    2.90
   0 -23   5   12.40    2.80
   0 -23   6   11.80    1.90
   0 -23   6   10.20    1.90
   0  23   6   16.50    2.20
   0  24   0  320.77   19.70
   0  24   0  340.67   27.20
   0  24   1   34.90    3.80
   0  24  -1   31.00    3.50
   0 -24  -1   25.40    6.20
   0 -24   2  131.19    9.00
   0 -24  -2  124.59   15.40
   0  24   2  119.79    8.90
   0  24   2   94.39    9.20
   0 -24   2  115.69    9.10
   0  24  -2  116.59    8.80
   0  24   2  130.69    9.30
   0 -24   2  118.39   13.70
   0  24   3   52.89    5.00
   0 -24  -3   49.10    5.40
   0 -24   3   48.10    5.00
   0 -24  -3   45.30    9.00
   0  24   3   36.80    5.00
   0 -24   3   43.90    5.00
   0  24   3   47.10    5.00
   0  24   3   44.20    5.30
   0 -24   3   45.40    8.30
   0  24   4   -0.30    4.80
   0 -24   4    8.80    2.20
   0 -24   4    2.40    1.40
   0  24   4    0.40    1.30
   0  24   4    4.00    2.50
   0  24   4    1.00    1.10
   0 -24   4    1.00    1.30
   0 -24   4    0.30    1.00
   0  24   5  170.38   13.10
   0 -24  -5  198.48   14.10
   0 -24   5  160.78   12.70
   0 -24   5  153.58   11.80
   0 -24   5  171.48   12.00
   0  24   5  176.38   12.30
   0 -24   5  194.58   12.90
   0  24   6   10.80    1.80
   0 -24   6   10.30    1.70
   0 -24   6    9.20    1.70
   0  25   0    1.00    2.20
   0  25   0    0.20    1.30
   0  25   1    2.30    1.30
   0  25  -1    3.20    1.40
   0 -25   2  256.17   15.80
   0 -25  -2  225.58   23.00
   0  25   2  203.98   16.40
   0 -25   2  234.28   16.00
   0  25   2  253.87   15.80
   0  25   2  248.98   16.00
   0  25  -2  261.27   15.90
   0 -25   2  230.78   21.80
   0 -25  -3    1.40    1.40
   0  25   3    1.70    1.20
   0 -25   3    0.30    1.10
   0 -25  -3   -1.40    0.10
   0  25   3    2.50    1.60
   0  25   3    2.90    1.50
   0 -25   3    0.30    1.00
   0  25   3    0.70    1.20
   0 -25   3   -1.20    0.10
   0 -25   4  241.68   15.90
   0 -25   4  265.37   16.50
   0  25   4  231.98   22.80
   0  25   4  237.48   16.20
   0  25   4  215.78   16.50
   0  25   4  243.18   16.80
   0 -25   4  234.58   16.10
   0 -25   4  231.78   16.10
   0 -25  -5    1.70    1.60
   0  25   5    2.00    4.50
   0 -25   5   -0.30    1.50
   0 -25   5   -0.40    1.50
   0 -25   5    2.70    1.20
   0 -25   5   -0.30    0.90
   0 -25   5    0.90    1.20
   0  25   5    0.60    1.20
   0 -25   6   48.50    4.00
   0  25   6   56.99    4.50
   0  26   0 1225.08   69.99
   0  26   0 1463.15   80.19
   0  26   1  131.49    9.70
   0  26  -1  136.59    9.70
   0 -26   2  669.53   36.80
   0 -26  -2  549.45   44.70
   0 -26   2  640.04   37.20
   0  26   2  633.34   36.60
   0  26   2  521.25   37.50
   0  26  -2  671.23   36.90
   0  26   2  681.23   37.10
   0 -26   2  589.34   43.90
   0  26   3  175.88   11.20
   0 -26  -3  145.39   11.50
   0 -26   3  178.78   11.60
   0 -26  -3  132.39   16.90
   0  26   3  112.89   11.40
   0  26   3  158.18   11.40
   0 -26   3  145.79   11.40
   0  26   3  152.98   11.80
   0 -26   3  144.49   16.60
   0 -26   4   37.30    4.30
   0 -26   4   39.10    4.70
   0  26   4   48.50    8.80
   0  26   4   38.90    4.60
   0  26   4   41.10    5.20
   0  26   4   37.80    6.90
   0 -26   4   31.70    4.30
   0 -26   4   40.80    4.70
   0  26   5   33.30    5.30
   0 -26  -5   47.70    5.40
   0 -26   5   39.00    4.40
   0 -26   5   35.50    4.00
   0 -26   5   42.60    4.90
   0 -26   5   36.00    4.00
   0 -26   5   36.10    3.90
   0  26   5   43.30    4.50
   0 -26   5   44.50    4.70
   0 -26   6    8.00    1.40
   0  26   6   11.00    1.70
   0 -27   0    0.60    1.10
   0  27   0    0.30    1.40
   0 -27   1    0.60    1.00
   0 -27  -1    0.60    0.80
   0  27  -1    0.30    1.10
   0  27   1   -0.30    1.10
   0 -27   2  347.37   21.10
   0 -27  -2  284.87   28.00
   0  27   2  343.87   21.00
   0 -27   2  324.57   21.40
   0  27   2  307.37   22.00
   0  27  -2  364.36   21.40
   0  27   2  355.56   21.40
   0 -27   2  371.16   29.00
   0  27   3    2.20    1.60
   0 -27  -3    3.60    1.70
   0 -27   3    5.00    1.70
   0 -27  -3    1.30    1.50
   0 -27   3    3.80    1.50
   0  27   3    7.00    2.00
   0  27   3    2.60    1.70
   0  27   3    3.10    1.70
   0 -27   3    1.30    1.40
   0 -27   4  380.66   23.70
   0 -27   4  385.16   23.10
   0  27   4  363.06   31.30
   0  27   4  407.16   23.90
   0  27   4  353.06   24.10
   0 -27   4  369.06   23.40
   0  27   4  401.06   24.10
   0 -27   4  376.26   23.40
   0 -27   4  361.06   23.50
   0  27   5    4.30    3.30
   0 -27  -5    5.40    2.10
   0 -27   5    2.00    1.40
   0 -27   5    0.90    1.30
   0 -27   5    3.30    1.10
   0  27   5    2.10    1.20
   0 -27   5    1.10    1.20
   0  27   6  167.28    9.30
   0 -27   6  160.48    8.90
   0 -28   0 2999.70  167.88
   0  28   0 3182.08  167.78
   0 -28   1  161.08   12.00
   0 -28  -1  159.18   11.90
   0  28   1  175.48   11.90
   0  28  -1  181.18   12.00
   0  28   1  182.78   18.80
   0 -28   2 1242.38   64.79
   0 -28  -2 1074.49   73.39
   0  28   2 1059.79   65.69
   0  28   2 1170.58   64.49
   0 -28   2 1106.19   64.99
   0  28   2 1125.99   64.79
   0  28  -2 1236.78   64.89
   0 -28   2 1081.09   72.79
   0 -28  -3   79.69    7.60
   0  28   3   92.99    7.30
   0 -28   3   86.49    7.50
   0  28   3   81.69   12.80
   0 -28  -3   70.39   11.30
   0  28   3   86.89    7.50
   0 -28   3  101.59    8.20
   0  28   3   77.99    8.10
   0  28   3   82.89    7.90
   0 -28   3   79.49   12.00
   0  28   4   96.99    8.00
   0  28   4   86.89    8.30
   0 -28   4   91.59    7.70
   0 -28   4   86.19    7.20
   0 -28   4   93.29    7.90
   0  28   4  101.59    9.20
   0 -28  -4  101.09    8.40
   0 -28   4   93.29    7.80
   0 -28   4   87.59    7.50
   0 -28  -5   52.99    5.60
   0  28   5   42.60    5.00
   0 -28   5   48.70    4.70
   0 -28   5   47.20    5.00
   0 -28   5   46.10    4.30
   0 -28   5   53.19    4.90
   0  28   5   44.80    4.60
   0  28   6    1.70    0.90
   0  29   0   -0.30    1.60
   0 -29   0    4.20    1.80
   0 -29  -1    6.40    1.90
   0 -29   1    6.90    1.90
   0  29   1    7.40    3.50
   0  29   1    6.80    1.90
   0  29  -1    7.00    1.90
   0 -29   2  319.07   19.90
   0 -29   2  318.17   20.50
   0  29   2  305.07   19.70
   0  29   2  315.87   21.10
   0  29  -2  345.47   20.30
   0  29   2  307.67   20.10
   0 -29   2  320.27   27.40
   0 -29  -3   28.80    4.00
   0 -29   3   27.00    3.70
   0  29   3   27.50    7.10
   0 -29  -3   23.90    6.10
   0  29   3   26.60    4.20
   0  29   3   27.90    3.90
   0 -29   3   32.90    4.20
   0  29   3   34.00    4.50
   0 -29   3   29.50    6.80
   0  29   4  400.26   24.50
   0 -29   4  396.56   24.30
   0  29   4  391.66   25.20
   0 -29   4  406.36   24.50
   0 -29  -4  430.86   25.10
   0  29   4  429.36   24.70
   0 -29   4  381.26   24.10
   0 -29   4  357.36   24.20
   0 -29  -5   18.80    3.00
   0 -29   5   13.60    2.00
   0 -29   5   16.40    2.50
   0 -29   5   15.40    2.60
   0 -29   5   18.90    2.40
   0  29   5   14.70    2.30
   0 -29   5   15.70    2.50
   0  29   6  110.29    7.00
   0  30   0 1403.06   77.69
   0 -30   0 1393.96   78.09
   0  30   1  336.37   29.00
   0 -30   1  320.77   20.50
   0 -30  -1  323.77   20.50
   0  30   1  323.47   20.20
   0  30  -1  329.17   20.20
   0 -30   1  307.27   20.10
   0 -30   2 1253.67   68.69
   0  30   2 1242.18   68.69
   0  30   2 1221.68   70.19
   0 -30   2 1221.68   69.49
   0  30  -2 1245.58   68.99
   0  30   2 1210.28   68.99
   0 -30   2 1206.38   78.19
   0 -30  -3   48.50    5.40
   0 -30   3   48.60    5.10
   0  30   3   42.70    8.90
   0  30   3   49.40    6.00
   0 -30   3   60.49    5.90
   0  30   3   47.70    5.10
   0  30   3   46.00    5.50
   0 -30   3   45.80    8.60
   0 -30   4  275.87   17.10
   0  30   4  266.17   17.90
   0  30   4  260.27   17.00
   0 -30   4  263.67   17.10
   0 -30  -4  280.37   17.60
   0  30   4  275.17   17.20
   0 -30   4  245.38   16.60
   0 -30   4  249.08   16.90
   0  30   5    1.60    1.10
   0 -30   5    2.80    1.30
   0 -30   5    3.70    1.30
   0 -30  -5    2.20    1.30
   0 -30   5    2.40    1.30
   0  30   6    1.00    0.60
   0  31   0   -0.60    1.60
   0 -31   0    1.30    1.30
   0  31   1   33.00    7.70
   0 -31  -1   22.40    3.30
   0 -31   1   20.60    3.20
   0 -31   1   21.10    3.00
   0  31   1   21.80    3.20
   0  31  -1   22.30    3.30
   0 -31   2  234.68   14.90
   0  31   2  220.38   14.60
   0 -31   2  212.88   15.40
   0  31   2  223.58   16.10
   0  31  -2  241.38   15.30
   0  31   2  208.88   14.90
   0 -31   2  230.38   22.00
   0 -31  -3   67.79    6.40
   0 -31   3   56.99    5.80
   0  31   3   66.09   11.40
   0 -31   3   61.59    6.20
   0  31   3   58.49    6.50
   0  31   3   66.39    6.00
   0  31   3   65.89    6.60
   0 -31   3   57.59    9.70
   0  31   4  363.06   21.10
   0 -31   4  329.87   20.80
   0 -31   4  342.47   21.30
   0  31   4  345.77   21.70
   0 -31   4  323.27   21.00
   0 -31  -4  361.16   21.50
   0  31   4  343.07   20.80
   0 -31   4  330.27   20.50
   0 -31   4  315.17   20.80
   0 -31   5   17.00    2.50
   0 -31  -5   12.90    2.30
   0  31   5   14.90    2.10
   0 -31   5   12.80    2.20
   0  32   0  735.33   42.40
   0 -32   0  733.63   42.80
   0 -32   1    8.20    2.00
   0 -32  -1    6.70    1.90
   0 -32   1    9.20    2.00
   0  32   1    7.90    2.00
   0  32  -1    7.00    2.10
   0 -32  -2  695.93   42.90
   0  32   2  771.02   42.10
   0  32   2  750.32   43.60
   0 -32   2  724.93   43.00
   0 -32   2  744.13   42.20
   0  32  -2  743.83   42.50
   0  32   2  703.43   42.40
   0 -32   2  736.53   51.29
   0 -32  -3    3.70    1.70
   0  32   3    3.90    1.50
   0  32   3    1.60    1.50
   0 -32   3    3.70    1.50
   0 -32   3    4.50    1.50
   0  32   3    3.50    1.70
   0 -32   3    2.40    1.90
   0  32   4  258.47   17.10
   0  32   4  262.17   16.30
   0 -32   4  259.37   16.80
   0 -32   4  265.47   16.60
   0 -32  -4  271.37   16.90
   0  32   4  264.17   16.20
   0 -32   4  241.68   16.20
   0 -32   4  244.98   15.90
   0 -32   5    4.00    1.20
   0  32   5    5.70    1.30
   0 -32   5    3.70    1.10
   0  32   5    2.70    1.20
   0 -32   5    4.20    1.30
   0 -32  -5    3.90    1.30
   0  33   0    2.50    1.60
   0 -33   0    0.30    1.40
   0 -33   1   20.10    3.00
   0  33  -1   20.80    3.20
   0  33   1   15.10    2.80
   0 -33   1   23.90    3.10
   0 -33   1   21.10    3.30
   0 -33  -1   28.70    3.70
   0 -33  -2   56.19    6.10
   0 -33   2   69.39    6.70
   0  33   2   68.79    7.00
   0  33   2   69.39    5.80
   0  33   2   58.69    6.00
   0  33  -2   67.39    6.20
   0 -33   2   67.19   10.70
   0  33   3   88.39    8.00
   0 -33   3   84.39    7.50
   0  33   3   81.59    7.00
   0 -33   3   82.59    7.00
   0  33   3   81.89    7.40
   0 -33  -3   84.39    7.50
   0 -33   4  135.99    9.90
   0  33   4  134.79   10.10
   0  33   4  144.99    9.60
   0 -33   4  137.09    9.70
   0  33   4  132.79    9.30
   0 -33  -4  139.89    9.90
   0 -33   4  123.89    9.40
   0  33   5   26.60    2.70
   0  33   5   32.80    3.30
   0 -33   5   30.70    3.00
   0 -33   5   25.30    2.90
   0 -33  -5   30.10    3.20
   0 -34   0  321.47   20.10
   0  34   0  297.17   19.80
   0 -34   0  302.47   26.30
   0 -34   0  319.37   20.40
   0 -34   1  138.79   10.50
   0 -34   1  129.39    9.50
   0 -34  -1  122.99   10.00
   0  34   1  124.19    9.90
   0  34  -1  135.39   10.20
   0 -34   1  142.09   10.00
   0 -34  -2  369.66   23.40
   0  34   2  381.76   22.30
   0  34   2  356.36   23.60
   0 -34   2  373.06   22.70
   0 -34   2  378.06   23.50
   0 -34   2  360.36   22.20
   0  34   2  359.26   22.80
   0  34  -2  367.66   22.90
   0 -34   2  356.06   30.10
   0  34   3   -0.30    1.00
   0 -34   3    0.90    1.10
   0 -34   3   -0.30    1.00
   0  34   3    1.10    1.50
   0 -34  -3    1.30    1.10
   0 -34   4  133.99    9.90
   0  34   4  153.88   10.40
   0  34   4  142.39    9.50
   0 -34  -4  141.79   10.00
   0 -34   4  131.29    9.50
   0  34   5   40.50    3.30
   0  34   5   43.20    3.90
   0 -34   5   44.70    3.80
   0 -34  -5   46.00    3.90
   0 -35   0    1.20    1.20
   0 -35   0    1.10    1.20
   0  35   0    0.30    1.10
   0 -35   0   -0.30    1.00
   0 -35   1   24.70    3.20
   0 -35  -1   22.30    3.40
   0 -35   1   21.70    3.00
   0 -35   1   29.40    3.80
   0  35   1   28.50    3.70
   0  35  -1   23.50    3.50
   0 -35  -2   70.49    6.70
   0 -35   2   63.29    6.50
   0  35   2   70.99    7.00
   0  35   2   75.09    5.90
   0 -35   2   68.99    6.20
   0 -35   2   67.59    5.80
   0  35   2   59.99    6.00
   0  35  -2   70.39    6.40
   0 -35   2   78.69   11.00
   0 -35   3   89.89    7.50
   0 -35   3   81.59    7.00
   0  35   3   90.19    7.80
   0  35   3   89.19    7.40
   0 -35  -3   75.49    7.10
   0 -35   4   22.00    2.90
   0  35   4   26.70    3.20
   0  35   4   21.70    3.30
   0 -35   4   21.10    2.60
   0 -35  -4   17.10    2.60
   0 -35   4   21.10    2.60
   0  35   5   17.00    1.80
   0  35   5   25.80    2.50
   0 -35   5   20.60    2.30
   0 -35  -5   21.10    2.30
   0 -36   0  614.64   35.30
   0  36   0  592.74   35.30
   0 -36   0  534.25   41.60
   0 -36   0  599.74   35.60
   0 -36   1    5.20    1.60
   0  36  -1    8.60    2.20
   0  36   1    3.80    1.80
   0 -36   1    8.50    2.20
   0 -36   1    6.70    1.60
   0 -36  -1    7.70    1.90
   0 -36  -2  121.19    9.30
   0 -36   2  104.99    9.00
   0 -36   2  114.49    8.60
   0  36   2  118.69    9.50
   0  36   2   91.49    8.40
   0  36  -2  119.09    9.00
   0 -36   2  109.29   13.40
   0  36   3   24.70    3.60
   0 -36   3   23.40    3.40
   0 -36   3   25.20    3.30
   0 -36   3   21.40    2.90
   0  36   3   27.90    3.50
   0 -36  -3   24.40    3.40
   0 -36  -4   29.60    3.40
   0 -36   4   35.40    3.70
   0  36   4   33.90    3.70
   0 -36   4   39.00    4.00
   0 -36   4   34.10    3.30
   0 -36   4   36.80    3.50
   0  36   4   35.10    4.00
   0  36   5   78.59    5.10
   0 -36   5   71.29    4.90
   0 -36  -5   61.89    4.70
   0 -37   0    2.20    1.60
   0  37   0    1.00    1.70
   0 -37   0    2.20    2.00
   0 -37   0    2.10    1.50
   0 -37   1   25.10    3.30
   0  37   1   29.00    3.80
   0  37  -1   21.60    3.40
   0 -37  -1   25.60    3.50
   0 -37   1   22.90    3.50
   0 -37   2   50.29    5.50
   0 -37   2   59.99    5.30
   0 -37  -2   54.59    5.60
   0  37   2   49.40    5.10
   0  37  -2   48.80    5.20
   0 -37   3   43.80    4.80
   0 -37   3   45.60    4.60
   0  37   3   47.70    5.10
   0  37   3   52.09    4.90
   0 -37  -3   48.50    4.90
   0 -37  -4   26.50    2.90
   0 -37   4   21.60    2.80
   0  37   4   29.10    3.10
   0  37   4   33.20    3.50
   0 -37   4   21.70    2.50
   0 -37   4   25.70    3.10
   0 -37   5   10.40    1.30
   0  37   5   10.50    1.40
   0 -38   0   44.80    4.90
   0  38   0   39.60    4.80
   0 -38   0   43.50    8.10
   0 -38   0   44.90    5.10
   0 -38   1   12.10    2.20
   0  38   1   13.20    2.60
   0 -38  -1   13.40    4.10
   0  38  -1    9.80    2.40
   0 -38  -1   12.50    2.50
   0 -38   1   13.50    2.70
   0 -38  -2    7.30    2.00
   0  38   2    6.50    1.70
   0  38  -2    7.80    1.90
   0 -38   2    4.60    1.60
   0 -38   2    9.40    2.10
   0 -38   3   68.69    6.10
   0  38   3   72.39    6.30
   0 -38   3   62.49    5.70
   0  38   3   72.39    5.90
   0 -38  -3   72.29    6.20
   0 -38  -4    8.10    1.50
   0  38   4   10.20    1.70
   0 -38   4   10.50    1.70
   0  38   4   11.30    2.00
   0 -38   4    9.80    1.90
   0 -38   4    9.10    1.40
   0 -39   0    1.20    1.20
   0 -39   0    1.10    1.20
   0  39   0    1.60    1.70
   0 -39   0    1.70    1.40
   0 -39   1    2.00    1.20
   0  39  -1    0.90    1.30
   0  39   1    0.30    1.30
   0 -39  -1    0.90    0.90
   0 -39   1    2.40    1.60
   0 -39   2  126.99    9.50
   0 -39   2  116.69    8.50
   0 -39  -2  129.39    9.40
   0  39   2  101.49    8.60
   0  39  -2  116.99    8.90
   0  39   3    1.70    1.20
   0 -39   3    0.60    0.80
   0 -39   3    0.20    0.90
   0  39   3    2.80    1.20
   0 -39  -3    1.00    1.00
   0  39   4  116.39    7.30
   0 -39   4  103.69    7.20
   0  39   4  104.59    7.50
   0 -39  -4   92.49    6.90
   0 -39  -4  119.89    7.70
   0 -39   4  106.69    7.50
   0 -40   0  394.76   23.50
   0 -40   0  362.26   22.90
   0  40   0  362.06   23.10
   0 -40   1   76.69    6.90
   0  40   1   65.59    6.40
   0 -40  -1   70.39    6.30
   0 -40  -1   77.89    6.70
   0 -40   1   72.49    6.00
   0  40   1   65.99    6.30
   0  40  -1   68.69    6.40
   0 -40   2  137.29    9.50
   0 -40   2  157.68   10.80
   0 -40  -2  154.48   10.60
   0  40  -2  132.89    9.90
   0  40   2  123.29    9.60
   0  40   3   46.60    4.50
   0 -40   3   48.90    4.50
   0 -40   3   48.20    4.20
   0  40   3   40.70    3.90
   0 -40  -3   43.30    4.30
   0  40   4    3.00    0.90
   0 -40   4    3.20    0.90
   0  40   4    3.30    1.10
   0 -40   4    4.90    1.10
   0 -40  -4    3.70    1.10
   0 -40  -4    1.30    0.70
   0 -41   0    3.00    1.50
   0  41   0    1.20    1.60
   0 -41   0    1.20    1.50
   0 -41   1    0.90    0.90
   0 -41  -1    0.30    1.20
   0  41  -1    0.90    1.30
   0  41   1    0.80    1.20
   0 -41   1    0.30    1.30
   0  41   1    3.50    1.60
   0 -41   2  120.59    8.00
   0 -41  -2  129.49    9.10
   0  41   2  113.49    8.40
   0  41  -2  112.69    8.50
   0  41   2   99.39    8.20
   0  41   3    1.20    1.10
   0 -41   3    0.20    0.80
   0 -41   3   -1.10    0.90
   0 -41   3    0.20    0.90
   0  41   3    0.90    0.70
   0 -41  -3    1.00    1.00
   0  41   4  119.39    8.00
   0 -41   4  133.49    8.10
   0  41   4  132.79    8.40
   0 -41  -4  141.99    8.50
   0 -41   4  125.49    8.20
   0 -41   4  139.69    8.40
   0 -42   0  784.02   44.40
   0 -42   0  813.22   44.10
   0  42   0  717.03   44.10
   0 -42   1  168.08   11.60
   0  42   1  161.28   11.20
   0 -42  -1  166.78   11.30
   0 -42   1  148.69   10.30
   0  42   1  139.09   10.80
   0  42  -1  156.48   11.10
   0 -42   2  348.77   20.30
   0  42   2  382.46   21.50
   0 -42  -2  385.46   21.70
   0  42   2  361.86   20.90
   0  42   2  306.87   20.70
   0  42  -2  328.17   20.90
   0  42   3   71.19    5.20
   0 -42   3   72.99    5.40
   0 -42   3   78.79    5.90
   0  42   3   74.89    5.80
   0 -42   3   71.49    5.70
   0 -42  -3   83.39    6.00
   0 -42   4   10.50    1.30
   0  42   4   13.10    1.50
   0 -42   4   13.10    1.50
   0 -42  -4   11.80    1.50
   0 -42   4   10.40    1.40
   0 -43   0    2.40    1.30
   0  43   0    3.00    1.50
   0 -43   0    1.10    1.40
   0 -43  -1    8.40    2.00
   0  43   1    7.00    1.90
   0  43  -1   10.60    2.20
   0  43   1   10.20    2.30
   0 -43   1    9.90    2.30
   0 -43   2  140.89    9.60
   0  43   2  124.79    9.50
   0  43   2  154.88    9.80
   0  43  -2  138.89    9.70
   0 -43  -2  163.98   10.40
   0 -43   2  145.69    9.10
   0  43   2  153.48   10.20
   0 -43   3   16.90    2.10
   0 -43  -3   19.50    2.30
   0  43   3   15.50    2.10
   0 -43   3   17.10    1.90
   0 -43   4  141.09    8.40
   0 -43  -4  143.19    8.50
   0  44   0  666.73   41.40
   0 -44   0  743.03   41.30
   0 -44   0  780.02   41.80
   0  44  -1  163.18   11.80
   0  44   1  160.08   11.70
   0 -44  -1  186.98   12.00
   0 -44   1  189.78   12.30
   0  44   1  188.18   12.10
   0  44   2  370.16   20.60
   0 -44   2  373.66   20.50
   0  44  -2  328.77   20.50
   0 -44  -2  379.46   21.30
   0  44   2  397.96   21.10
   0 -44   3   54.89    4.10
   0 -44  -3   50.49    4.30
   0 -44  -3   57.69    4.30
   0  44   3   57.19    4.20
   0 -44   3   48.60    3.70
   0 -45   0    2.70    1.20
   0  45   0    1.20    1.40
   0 -45  -1   10.40    1.90
   0  45  -1    9.50    1.90
   0  45   1   10.20    2.00
   0 -45   1   13.20    2.20
   0  45   2   85.89    6.30
   0 -45   2   76.39    5.70
   0  45   2   88.39    6.00
   0 -45  -2   91.89    6.60
   0  45   3   37.30    3.00
   0  45   3   32.20    3.00
   0 -45   3   31.20    2.80
   0 -45  -3   39.80    3.10
   0 -45  -3   41.20    3.20
   0  46   0  495.65   30.10
   0 -46   0  542.75   29.80
   0  46  -1   73.29    6.00
   0  46   1   71.09    5.80
   0 -46  -1   83.59    6.10
   0 -46   2  232.78   14.90
   0  46   2  256.27   15.30
   0 -46  -2  298.47   16.10
   0 -46  -2  289.17   15.70
   0  46   2  275.77   15.80
   0 -46  -3    5.70    0.90
   0 -46  -3    4.90    0.90
   0 -46   3    5.50    0.90
   0  46   3    6.10    0.90
   0 -47   0    0.90    0.90
   0  47   0    0.60    0.90
   0 -47  -1   10.00    1.70
   0  47   1    7.60    1.40
   0  47  -1    6.30    1.40
   0  47   1    5.90    1.30
   0  47  -1    5.50    1.40
   0  47   2   19.20    2.10
   0 -47  -2   20.20    2.00
   0 -47  -2   18.10    2.20
   0  47   2   16.30    1.70
   0  48   0  289.07   17.30
   0  48  -1   65.89    5.00
   0  48   1   75.19    5.20
   0 -48   1   58.99    4.40
   0 -48  -1   73.29    5.00
   0  48   1   62.79    4.70
   0 -48  -2  178.48   10.40
   0 -48   2  176.68   10.10
   0  48   2  186.28   10.30
   0  49   1   11.40    1.50
   0  49  -1    7.70    1.40
   0 -49  -1    9.00    1.30
   0  49   1    6.60    1.10
   0 -49  -2    5.40    0.90
   0  49   2    6.30    1.00
   0 -50  -1   13.70    1.50
   0  50   1   18.20    1.70
  -1   0   7    0.30    1.20
  -1   0   7    1.50    3.60
  -1   0   7    0.30    1.30
  -1   0   6  171.68   11.70
  -1   0   6  152.58   12.00
  -1   0   6  193.38   14.00
  -1   0   6  135.49   13.50
  -1   0   6  189.08   13.90
  -1   0   6  143.59   13.70
  -1   0   5    3.40    1.70
  -1   0   5    0.90    1.60
   1   0  -5    1.10    2.40
  -1   0   5    3.50    2.40
  -1   0   5    2.70    2.20
  -1   0   5    2.10    1.80
  -1   0   5   -3.00    0.10
  -1   0   5   -2.50    2.70
  -1   0   4   61.49    8.80
  -1   0   4   64.99   16.00
  -1   0   4  107.09   17.80
  -1   0   4  106.99    9.30
  -1   0   4  104.99   17.10
   1   0  -4  146.99   13.70
  -1   0   4   63.39    8.90
  -1   0   4  103.89    8.40
  -1   0   4  123.89    9.90
  -1   0   4  126.29    7.60
  -1   0   3    1.30    0.70
  -1   0   3   -0.30    1.20
  -1   0   3    0.30    0.80
  -1   0   3    2.80    3.00
  -1   0   3   -1.30    2.00
  -1   0   3    0.80    1.30
  -1   0   2   44.50    8.00
  -1   0   2   51.79    6.70
   1   0  -2   50.69    4.50
   1   0  -1    0.20    0.60
   1   0   0    6.50    3.30
   1   0   0    7.20    0.90
   1   0   1    0.40    1.20
   1   0   1    0.40    1.30
   1   0   1    0.30    0.60
   1   0   2   73.19    8.70
   1   0   2   50.49    8.10
   1   0   2   49.20    8.10
   1   0   2   56.19    7.80
   1   0   3    0.70    0.40
   1   0   3    1.30    0.60
  -1   0  -3    0.40    0.70
   1   0   3   -0.30    1.00
   1   0   3    1.40    1.10
   1   0   3   -1.50    2.80
   1   0   3   -1.50    4.00
   1   0   3    1.30    2.70
   1   0   4   47.10    7.00
   1   0   4   49.10    7.20
   1   0   4   64.89   14.90
   1   0   4   91.19   15.80
   1   0   4   82.79    7.90
   1   0   4   88.79    6.10
   1   0   4   74.09    7.20
   1   0   4   68.89    6.70
   1   0   4   88.39    6.40
  -1   0  -4   92.39    9.10
   1   0   4   42.40    6.90
   1   0   4   81.69    6.00
   1   0   4   89.79    6.20
   1   0   4   68.89    7.40
   1   0   4   79.19    6.00
   1   0   5   -0.70    2.30
   1   0   5    8.20    5.10
   1   0   5    0.30    4.70
   1   0   5    0.20    0.90
   1   0   5    1.60    1.60
   1   0   5    0.60    0.90
   1   0   5    0.50    1.60
   1   0   5    2.30    2.70
   1   0   5    4.70    3.50
   1   0   5    2.20    3.70
   1   0   5   -0.60    2.40
   1   0   5    0.30    1.20
   1   0   6  106.19    8.30
   1   0   6   91.49    8.60
   1   0   6   98.89    8.00
   1   0   6   90.49    9.70
   1   0   6  114.09   10.30
   1   0   6  119.29   10.60
   1   0   6   88.09   10.10
   1   0   6   83.49   10.00
   1   0   7    0.30    1.20
   1   0   7    1.00    1.30
   1   0   7    3.50    4.90
   1   0   7    0.30    0.70
  -1  -1   7    1.20    1.10
  -1   1   7    1.60    1.30
  -1   1   7    0.40    3.60
  -1   1   7    0.90    1.30
  -1  -1   7    1.20    1.10
  -1  -1   6   32.70    4.10
  -1   1   6   42.20    4.50
  -1  -1   6   39.20    6.30
  -1   1   6   39.50    4.60
  -1   1   6   39.10    6.40
  -1  -1   6   26.30    4.00
  -1  -1   6   41.10    5.50
  -1   1   6   42.20    5.60
  -1   1   6   30.00    5.60
  -1  -1   6   29.00    5.50
  -1  -1   6   35.40    5.30
  -1   1   6   36.00    5.30
  -1  -1   6   34.40    5.70
  -1   1   6   25.60    5.10
  -1   1   5   18.60    3.50
  -1  -1   5   19.00    3.30
  -1  -1   5   17.80    3.60
  -1   1   5   20.10    2.90
  -1   1   5   11.60    3.10
  -1  -1   5   17.60    7.80
  -1  -1   5   24.40    4.50
  -1   1   5   12.30    7.50
  -1  -1   5   27.20    9.30
  -1   1   5   11.80    6.40
   1  -1  -5   16.80    5.10
   1   1  -5   27.50    6.60
  -1  -1   5   22.10    4.20
  -1   1   5   22.80    4.30
  -1  -1   5   15.90    4.10
  -1   1   5    9.10    3.40
  -1  -1   4  177.18   18.00
  -1   1   4  160.08   17.70
  -1   1   4  291.67   18.60
  -1   1   4  180.68   27.20
  -1  -1   4  215.38   29.50
  -1   1   4  245.28   28.00
  -1   1   4  295.97   30.60
  -1  -1   4  284.17   18.50
  -1  -1   4  286.37   29.70
  -1  -1   4  280.37   30.30
  -1   1   4  294.77   16.20
  -1  -1   4  315.57   16.30
  -1  -1   4  296.17   16.60
   1  -1  -4  318.07   22.90
  -1  -1   4  194.18   18.40
  -1   1   4  170.18   18.00
  -1   1   4  252.17   20.60
  -1   1   4  241.98   16.90
  -1  -1   4  283.37   18.70
  -1   1   4  287.57   18.60
  -1   1   4  272.07   15.90
  -1  -1   4  279.87   16.00
  -1   1   3    4.40    1.00
  -1  -1   3    2.80    0.90
  -1  -1   3    2.20    1.30
  -1   1   3    2.80    1.30
  -1  -1   3    5.60    4.00
  -1  -1   3   -1.30    3.80
  -1   1   3    4.50    1.50
  -1   1   3    1.40    3.60
  -1   1   3    2.70    2.50
  -1  -1   3    1.80    1.20
  -1   1   3    4.00    2.60
   1  -1  -3    5.90    2.20
  -1  -1   3    3.60    2.70
  -1   1   2  508.75   38.80
  -1  -1   2  479.55   38.40
  -1   1   2  594.04   36.30
   1   1  -2  583.54   32.90
   1  -1  -2  577.24   32.90
  -1  -1   2  626.34   37.50
   1   1  -1    2.60    0.90
   1  -1  -1    3.80    1.00
  -1  -1   0  149.29    8.60
   1   1   0  140.89   13.80
   1  -1   0  140.19   13.50
   1  -1   0  145.99    8.80
   1  -1   1    1.70    1.50
   1   1   1    5.20    2.10
   1   1   1    3.00    0.80
   1   1   1    2.60    1.70
   1  -1   1    4.30    1.30
   1   1   1    4.00    0.60
   1  -1   1    4.30    1.90
   1   1   2   -0.90    2.00
   1  -1   2   -0.90    2.20
   1   1   2    2.20    2.00
   1   1   2    2.80    2.20
   1  -1   2   -0.70    2.10
   1  -1   2   -0.90    1.40
   1  -1   2    0.70    1.70
   1   1   2    0.70    1.30
   1  -1   3   13.10    1.60
   1  -1   3   17.70    1.90
   1   1   3   16.40    1.90
   1  -1   3   18.00    2.80
   1   1   3   19.20    3.00
   1   1   3   13.60    5.70
   1   1   3   15.90    2.70
   1  -1   3   16.30    5.50
   1  -1   3   19.70    6.80
   1   1   3   18.90    6.00
   1  -1   3    7.50    4.70
   1   1   3   10.80    5.10
   1  -1   3   17.10    2.70
   1   1   4    5.30    2.40
   1  -1   4    9.80    3.10
   1  -1   4    3.20    2.30
   1   1   4    6.50    2.60
   1   1   4    2.00    3.80
   1  -1   4    8.80    2.50
   1  -1   4   14.10    6.10
   1   1   4    5.80    2.00
   1  -1   4   11.80    7.20
   1   1   4    7.30    5.20
   1   1   4    7.00    1.50
   1  -1   4    6.30    3.60
   1  -1   4    8.80    2.60
   1  -1   4    8.50    1.70
   1  -1   4    7.50    2.10
   1   1   4    9.20    1.80
   1  -1   4    8.30    1.80
   1   1   4    6.50    2.10
   1   1   4    6.50    2.10
   1   1   4    7.60    1.60
   1   1   4    9.50    3.00
  -1   1  -4   11.60    3.20
   1  -1   4    8.20    2.80
   1  -1   4    8.80    1.70
   1   1   4    9.80    1.70
   1   1   4    8.00    1.60
   1  -1   4    8.90    1.90
   1  -1   4    9.40    2.70
   1   1   4    7.10    2.40
   1   1   4    6.50    1.50
   1  -1   4    7.20    1.50
   1   1   5   32.20    6.10
   1  -1   5   25.00    5.60
   1   1   5   35.20   11.60
   1   1   5   27.30   10.30
   1  -1   5   35.30   11.10
   1  -1   5   28.30   10.30
   1  -1   5   31.10    5.70
   1   1   5   33.70    7.10
   1  -1   5   34.40    3.70
   1   1   5   37.40    3.80
   1  -1   5   34.20    4.00
   1  -1   5   28.60    4.80
   1   1   5   32.80    4.70
   1   1   5   34.90    4.10
   1   1   5   36.80    4.20
   1  -1   5   37.00    4.60
   1  -1   5   27.70    5.80
   1   1   5   28.10    5.80
   1  -1   5   30.00    4.40
   1   1   5   43.30    4.80
   1   1   5   44.60    6.40
   1  -1   5   33.90    5.00
   1  -1   5   31.20    5.60
   1   1   5   38.40    5.30
   1   1   5   38.30    4.20
   1  -1   5   33.70    3.90
   1  -1   6    1.20    1.20
   1   1   6    3.00    1.80
   1  -1   6    1.10    1.30
   1   1   6    1.80    6.20
   1  -1   6    3.10    5.70
   1   1   6    4.30    1.70
   1  -1   6    2.50    1.70
   1  -1   6   -0.50    2.10
   1   1   6    2.70    2.10
   1   1   6    1.40    2.30
   1   1   6    1.60    2.00
   1  -1   6    4.80    2.80
   1  -1   6    3.20    2.60
   1   1   6    3.20    2.50
   1  -1   6    2.60    2.70
   1   1   6    1.30    2.10
   1   1   7    1.60    1.50
   1  -1   7    1.30    1.40
   1   1   7    1.00    1.50
   1  -1   7    2.20    1.30
   1  -1   7    0.90    0.80
   1   1   7   -1.20    4.80
   1  -1   7    4.80    5.10
  -1  -2   7    0.60    1.20
  -1   2   7    1.30    3.80
  -1  -2   7    2.00    1.30
  -1   2   6  222.58   15.20
  -1  -2   6  240.28   15.50
  -1   2   6  226.58   15.40
  -1  -2   6  180.38   15.40
  -1   2   6  213.08   15.50
  -1  -2   6  250.27   15.70
  -1  -2   6  223.48   16.30
  -1   2   6  236.48   15.80
  -1   2   6  279.17   17.90
  -1  -2   6  240.38   18.10
  -1  -2   6  269.57   17.80
  -1   2   6  291.27   18.10
  -1   2   6  212.78   17.70
  -1  -2   6  230.08   17.80
  -1  -2   5   17.70    3.90
  -1   2   5   13.00    2.40
  -1   2   5   11.80    2.70
  -1  -2   5   18.40    3.90
  -1   2   5   29.10    9.80
  -1   2   5   18.70    3.90
  -1  -2   5    8.50    5.40
   1  -2  -5   15.60    4.90
   1   2  -5   31.40    7.10
  -1   2   5   19.80    4.10
  -1  -2   5   25.00    4.60
  -1  -2   5   11.40    3.90
  -1  -2   4  208.58   20.50
  -1   2   4  332.17   21.00
  -1  -2   4  250.47   31.90
  -1   2   4  414.96   35.70
  -1   2   4  288.07   30.80
  -1  -2   4  345.17   18.70
  -1   2   4  329.37   18.70
  -1  -2   4  332.77   19.00
   1  -2  -4  350.66   25.20
  -1   2   4  312.27   23.70
   1   2  -4  326.37   25.10
  -1  -2   4  226.18   20.80
  -1   2   4  254.57   19.10
  -1   2   4  309.77   20.80
  -1   2   4  317.47   18.60
  -1  -2   4  319.47   18.50
  -1  -2   3  159.78    9.90
  -1   2   3  168.88   10.00
  -1   2   3  139.09   11.20
  -1   2   3  159.78   18.40
  -1   2   3  149.69   11.30
  -1   2   3  158.08   18.70
  -1   2   3  182.58   15.80
  -1  -2   3  178.68   16.80
  -1   2   2   62.89    9.50
  -1  -2   2   87.29    9.40
  -1   2   2   67.49    7.60
   1   2  -2   76.89    6.00
  -1  -2   1  136.29    9.00
   1  -2  -1  132.49    9.00
   1  -2  -1  156.38    9.60
   1   2  -1  130.69    8.90
  -1  -2   0    9.30    1.10
   1  -2   0    9.00    1.40
   1  -2   0    6.10    3.00
   1  -2   0    5.80    1.10
   1  -2   1  601.84   33.20
   1   2   1  591.74   33.80
   1  -2   1  592.34   35.40
   1   2   1  515.05   36.60
   1  -2   1  515.55   36.60
   1   2   1  619.24   33.40
  -1  -2  -1  687.83   33.50
   1   2   2   11.80    3.60
   1   2   2    4.60    3.00
   1  -2   2    8.90    3.60
   1  -2   2   10.60    3.50
  -1  -2  -2   12.10    1.90
   1  -2   3  269.37   15.60
   1  -2   3  279.37   15.90
   1   2   3  272.27   16.00
  -1  -2  -3  325.37   19.10
   1   2   3  262.07   17.40
   1   2   3  233.78   25.70
   1   2   3  266.07   17.40
   1  -2   3  188.98   23.90
   1   2   3  298.57   26.00
   1  -2   4  112.29   11.20
   1   2   4  107.69   10.70
   1   2   4  144.29   11.10
   1  -2   4   95.09   18.20
   1   2   4  120.69   18.70
   1   2   4  123.29    8.60
   1  -2   4  124.89    9.50
   1   2   4  119.89    9.40
   1  -2   4  143.99    9.10
   1   2   4  133.29    9.10
   1  -2   4  111.09    9.50
   1   2   4  116.19    9.70
   1  -2   4  121.49   10.40
   1   2   4  137.89    9.00
   1   2   4  114.99    9.70
   1  -2   4  127.69    8.90
   1  -2   4   99.99   10.80
   1  -2   4  139.39    8.80
   1   2   4  122.29    8.60
   1   2   4  135.09    8.80
   1  -2   4  123.99    8.80
   1   2   4  138.29   11.00
   1   2   4  114.89    8.50
   1  -2   4  112.79    8.50
   1  -2   5    0.70    2.20
   1  -2   5    3.10    4.70
   1   2   5   10.80    6.50
   1   2   5    0.90    1.00
   1  -2   5    7.10    3.90
   1  -2   5    3.60    1.40
   1   2   5    0.70    5.80
   1   2   5    1.80    1.40
   1  -2   5    4.60    3.20
   1   2   5    4.40    1.60
   1  -2   5    2.10    3.20
   1  -2   5    4.60    1.80
   1  -2   5    0.70    2.20
   1   2   5    0.70    2.40
   1  -2   5    0.50    2.90
   1   2   5    2.20    3.80
   1  -2   5    0.20    3.80
   1   2   5    0.60    2.20
   1   2   5   -0.30    1.10
   1  -2   5    0.30    1.10
   1   2   6  111.39    9.90
   1  -2   6   97.09    7.70
   1   2   6   92.09    9.30
   1   2   6   84.49    7.80
   1   2   6   80.39    7.20
   1  -2   6   83.39    7.30
   1  -2   6   83.69    8.90
   1  -2   6   83.99    8.20
   1  -2   6   92.49   10.10
   1   2   6   82.59    7.20
   1   2   6  108.29    9.90
   1  -2   6  102.59   10.40
   1  -2   7    1.30    1.20
   1  -2   7    1.50    1.40
   1  -2   7    0.80    0.90
   1  -2   7    1.90    5.00
   1   2   7   -0.70    4.90
  -1  -3   7    6.20    1.90
  -1   3   7    0.80    3.90
  -1  -3   7    4.70    1.60
  -1  -3   6   17.00    2.80
  -1  -3   6   13.90    5.10
  -1   3   6   15.20    2.90
  -1  -3   6   10.10    2.90
  -1   3   6   16.20    5.60
  -1   3   6   18.10    3.20
  -1  -3   6   11.90    2.80
  -1   3   6   14.30    3.20
  -1  -3   6   11.70    3.60
  -1   3   6   16.50    3.50
  -1  -3   6    9.80    3.70
  -1  -3   5  164.88   11.70
  -1  -3   5  181.48   12.10
  -1   3   5  180.48   11.70
  -1   3   5  157.28   12.40
  -1  -3   5  128.19   12.80
  -1   3   5  180.68   24.70
  -1   3   5  196.28   14.40
  -1  -3   5  148.69   24.30
   1   3  -5  179.68   18.80
   1  -3  -5  138.49   16.50
  -1   3   5  193.68   14.40
  -1  -3   5  159.48   14.60
  -1  -3   4  189.18   17.60
  -1  -3   4  183.38   26.90
  -1   3   4  255.87   28.70
  -1   3   4  277.87   28.80
  -1   3   4  266.47   17.80
  -1   3   4  233.78   16.50
  -1   3   4  273.47   15.70
  -1  -3   4  276.57   16.00
  -1  -3   4  255.57   15.40
   1  -3  -4  217.28   20.30
  -1  -3   4  202.38   18.00
   1   3  -4  311.37   23.10
  -1   3   4  226.68   20.10
  -1   3   4  227.88   16.40
  -1   3   4  275.27   17.80
  -1   3   4  263.07   15.60
  -1  -3   4  253.77   15.30
  -1  -3   3   10.50    1.40
  -1   3   3    7.00    1.30
  -1  -3   3    8.20    1.40
  -1   3   3    8.60    2.00
  -1   3   3    6.60    3.80
  -1   3   3   10.30    4.80
  -1   3   3    7.60    2.00
   1  -3  -3   19.30    4.10
  -1  -3   3   10.00    3.80
   1   3  -3    5.50    1.70
  -1   3   3   10.90    3.40
  -1   3   2  366.96   29.10
   1   3  -2  386.56   23.10
  -1   3   2  403.36   25.60
  -1  -3   1  808.82   47.00
   1  -3  -1  913.91   47.70
   1   3  -1  835.22   47.00
   1  -3   0  122.69    8.10
  -1  -3   0  123.49    7.50
   1  -3   0  124.19   11.90
   1  -3   0  114.49    8.00
   1  -3   1   63.99    5.80
   1  -3   1   56.39    4.00
   1   3   1   59.49    4.00
   1   3   1   58.59    6.50
   1  -3   1   57.09    6.90
   1  -3   1   65.69    6.90
   1   3   1   66.59    4.10
   1   3   2    0.70    1.60
   1   3   2   -0.90    1.70
   1  -3   2    1.70    2.30
   1  -3   2    3.50    2.00
  -1  -3  -2    4.20    1.10
   1  -3   3  186.48   11.60
   1   3   3  204.58   12.00
   1  -3   3  198.18   11.90
  -1  -3  -3  225.18   14.70
   1   3   3  202.38   13.50
   1   3   3  195.08   20.50
   1   3   3  158.08   20.60
   1   3   3  204.98   13.50
   1  -3   3  169.18   20.60
   1  -3   4   -0.50    1.40
   1   3   4    1.60    1.90
   1  -3   4    2.20    3.40
   1   3   4    0.90    1.40
   1   3   4   -2.00    3.70
   1  -3   4    1.60    3.80
   1   3   4    2.30    1.70
   1   3   4    3.60    1.20
   1  -3   4    4.30    1.20
   1  -3   4    3.60    1.60
   1  -3   4    1.80    1.40
   1   3   4    3.00    1.20
   1   3   4    3.00    1.30
   1  -3   4    2.30    1.10
   1   3   4    1.80    1.20
   1  -3   4    2.20    2.00
  -1   3  -4    5.80    2.40
   1   3   4    2.80    1.10
   1  -3   4    3.60    1.80
   1  -3   4    1.20    2.20
   1   3   4    2.60    1.70
   1   3   4    3.50    1.20
   1   3   4    3.10    1.20
   1  -3   4    2.60    1.00
   1  -3   5  220.78   18.20
   1   3   5  295.97   33.50
   1  -3   5  205.78   29.00
   1  -3   5  226.98   14.50
   1   3   5  207.88   14.20
   1   3   5  207.78   16.60
   1  -3   5  193.68   14.60
   1  -3   5  223.98   14.90
   1  -3   5  225.88   15.20
   1   3   5  250.07   15.00
   1   3   5  232.88   15.10
   1  -3   5  164.88   15.30
   1  -3   5  214.68   18.30
   1   3   5  235.18   14.90
   1  -3   5  234.18   15.00
   1   3   5  224.08   14.50
   1  -3   5  225.88   14.60
   1   3   5  279.07   18.50
   1  -3   5  221.58   14.80
   1   3   5  236.78   14.90
   1   3   6   16.00    3.50
   1   3   6    9.50    6.20
   1   3   6   10.10    2.40
   1  -3   6   17.80    5.60
   1  -3   6   11.60    3.10
   1  -3   6    9.70    2.20
   1  -3   6    9.80    3.40
   1   3   6   17.30    3.80
   1   3   6   17.30    3.60
   1  -3   6   13.00    3.90
   1  -3   7   29.40    3.70
   1  -3   7   26.40    3.40
   1   3   7   17.50    5.30
   1  -3   7   23.60    5.50
   1  -3   7   16.40    2.50
  -1  -4   7    0.50    1.20
  -1  -4   7   -0.30    1.10
  -1  -4   7   -0.20    0.80
  -1   4   7    0.40    0.80
  -1   4   6  157.38   11.70
  -1   4   6  117.99   10.20
  -1  -4   6  118.99   10.70
  -1  -4   6  107.09    9.90
  -1   4   6  124.09    9.80
  -1  -4   6  128.09   10.20
  -1  -4   6  130.39    9.80
  -1  -4   6  150.78   12.30
  -1   4   6  146.69   11.40
  -1  -4   6  138.99   11.90
  -1   4   5   54.69    6.60
  -1  -4   5   36.60   11.40
  -1  -4   5   68.89   15.40
  -1   4   5   46.30   11.80
  -1  -4   5   42.00    6.40
  -1   4   5   50.79    5.70
  -1   4   5   57.69    5.30
  -1  -4   5   58.59    6.40
  -1  -4   5   49.99    5.30
   1   4  -5   60.79   10.70
   1  -4  -5   66.99   10.20
  -1   4   5   67.79    7.30
  -1  -4   5   50.39    7.20
  -1   4   4  213.38   23.90
  -1   4   4  177.78   22.00
  -1   4   4  186.08   13.10
  -1  -4   4  150.38   22.10
  -1  -4   4  177.18   11.00
  -1   4   4  154.08   11.70
  -1   4   4  180.88   11.20
  -1  -4   4  169.78   11.20
  -1   4   4  131.29   13.10
  -1   4   4  137.19   14.80
  -1  -4   4  156.18   13.50
   1  -4  -4  169.78   16.00
  -1   4   4  171.88   11.00
  -1  -4   4  168.08   10.80
  -1   4   4  178.58   13.00
  -1  -4   4  140.39   13.20
  -1   4   4  134.49   13.30
   1  -4  -3  897.01   48.90
  -1   4   3  871.21   47.20
  -1  -4   3  862.61   47.00
  -1  -4   3  810.02   48.60
  -1   4   3  857.41   48.80
  -1  -4   3  816.52   48.50
  -1   4   3  846.42   58.49
  -1   4   3  869.61   58.49
  -1   4   3  804.22   48.60
  -1  -4   3  879.71   56.99
   1   4  -3  846.32   48.60
   1  -4  -3  972.60   52.49
  -1  -4   2   91.29    7.40
  -1   4   2   88.19   10.80
  -1   4   2   94.89   11.10
   1   4  -2   79.69    6.60
   1  -4  -2   83.49    7.70
  -1  -4   1 3960.60  215.78
   1  -4  -1 4081.29  216.18
   1   4  -1 4001.80  215.68
  -1  -4   0    0.60    0.40
   1  -4   0    0.20    0.40
   1  -4   0    0.20    0.70
   1   4   1 4045.00  199.68
   1  -4   1 3673.93  202.68
   1  -4   1 3494.85  204.28
   1  -4   1 3379.76  204.78
   1   4   1 3349.26  204.38
   1   4   1 3508.25  203.48
   1  -4   1 3419.26  203.28
   1   4   1 3212.48  203.08
   1   4   1 3359.96  201.18
  -1  -4  -1 4087.39  200.38
   1  -4   1 3513.25  203.48
   1  -4   2    9.10    1.40
   1   4   2   10.10    3.20
   1   4   2   10.90    4.10
   1  -4   2    6.70    3.10
   1  -4   2   11.80    3.50
  -1  -4  -2   11.40    1.90
   1  -4   3  403.36   22.40
   1  -4   3  382.96   22.00
   1   4   3  391.76   22.50
   1   4   3  326.47   23.50
  -1  -4  -3  458.15   25.50
   1   4   3  395.56   23.90
   1  -4   3  393.26   23.80
   1   4   3  431.16   33.00
   1  -4   3  402.96   33.70
   1   4   3  409.36   24.00
   1  -4   3  400.16   23.80
   1  -4   4   57.19    6.90
   1   4   4   46.40    6.40
   1   4   4   46.10    6.60
   1  -4   4   43.60    6.40
   1  -4   4   51.29   12.40
   1   4   4   65.59    6.70
   1   4   4   62.19   12.60
   1   4   4   59.39    4.90
   1   4   4   57.99    5.70
   1  -4   4   44.00    5.70
   1  -4   4   42.30    5.60
   1  -4   4   55.49    5.70
   1   4   4   62.09    5.20
   1  -4   4   68.59    5.40
   1   4   4   65.89    5.40
   1   4   4   54.69    5.80
   1  -4   4   68.59    5.30
  -1   4  -4   71.59    8.30
   1   4   4   53.59    7.00
   1  -4   4   66.49    7.40
   1   4   4   58.69    5.00
   1  -4   4   64.49    5.50
   1   4   4   65.19    5.20
   1  -4   4   67.89    5.50
   1   4   4   59.49    6.60
   1  -4   4   58.09    5.00
   1  -4   4   54.29    4.50
   1   4   4   57.59    5.00
   1  -4   5    9.20    3.80
   1   4   5    3.10    4.70
   1  -4   5    2.80    3.00
   1   4   5   -2.60    5.50
   1  -4   5   -2.50    3.80
   1   4   5   -2.20    7.60
   1   4   5    0.70    1.00
   1  -4   5    8.80    2.50
   1   4   5    2.60    2.10
   1  -4   5    4.50    4.90
   1  -4   5   12.70    3.70
   1  -4   5    5.20    2.20
   1   4   5    1.20    1.90
   1   4   5    2.00    1.50
   1  -4   5    2.00    2.90
   1   4   5    3.90    2.00
   1   4   5    3.00    3.10
   1  -4   5    6.00    3.70
   1   4   5   11.50    3.20
   1  -4   5    0.90    1.70
   1   4   5    1.70    1.50
   1  -4   6   80.99    8.30
   1   4   6   96.99    8.80
   1  -4   6   75.59    6.70
   1  -4   6   74.19    7.80
   1  -4   6   71.89    7.80
   1   4   6   67.89    7.90
   1   4   6   64.59    6.30
   1  -4   6   72.89    8.60
   1   4   6   71.69    6.70
   1   4   6   94.39    8.70
   1  -4   6   76.19    8.50
   1   4   7    5.80    1.90
   1  -4   7    4.30    1.70
   1  -4   7    3.80    1.70
   1   4   7    7.20    4.90
   1  -4   7    6.30    4.90
   1  -4   7    3.20    1.40
  -1  -5   7   75.99    6.00
  -1   5   7   66.89    5.90
  -1  -5   7   70.69    5.80
  -1   5   7   63.39    5.80
  -1   5   7   66.39    5.90
  -1   5   7   50.39    4.90
  -1  -5   7   54.09    5.00
  -1   5   6   18.20    3.70
  -1  -5   6   15.90    3.30
  -1   5   6   16.10    3.10
  -1   5   6   19.10    5.10
  -1  -5   6   10.70    3.00
  -1  -5   6   16.50    5.00
  -1  -5   6   16.80    3.10
  -1  -5   6   20.70    3.10
  -1  -5   6   15.30    3.60
  -1   5   6   14.30    3.70
  -1   5   6   26.10    4.00
  -1  -5   6   19.80    3.60
  -1   5   6   18.10    4.10
  -1  -5   6   11.50    3.20
  -1  -5   5  251.57   17.40
  -1   5   5  272.47   17.80
  -1  -5   5  242.68   28.70
  -1   5   5  258.77   29.50
  -1  -5   5  241.68   30.70
  -1   5   5  200.78   29.30
  -1   5   5  203.08   15.50
  -1  -5   5  227.98   15.40
  -1  -5   5  247.28   15.60
   1   5  -5  234.98   22.70
  -1   5   5  251.97   17.50
  -1  -5   5  245.98   17.50
  -1  -5   5  225.48   18.20
  -1   5   5  192.88   17.80
  -1   5   4   38.00    4.80
  -1  -5   4   35.60    4.70
  -1   5   4   33.80    8.80
  -1  -5   4   25.90    8.40
  -1   5   4   30.80    9.10
  -1   5   4   22.90    8.40
  -1  -5   4   26.90    9.30
  -1  -5   4   40.10    9.60
  -1  -5   4   36.60    3.60
  -1  -5   4   29.40    3.50
  -1   5   4   40.50    3.80
  -1   5   4   30.70    3.90
  -1   5   4   30.30    5.20
  -1   5   4   32.40    6.00
   1  -5  -4   27.60    5.80
  -1  -5   4   29.00    4.80
  -1   5   4   36.50    3.60
  -1  -5   4   37.30    3.50
  -1   5   4   35.60    4.70
  -1  -5   4   36.90    4.80
  -1  -5   4   29.10    4.90
  -1   5   4   25.00    4.80
  -1  -5   3  615.84   34.20
  -1   5   3  644.74   34.40
   1  -5  -3  603.44   35.70
  -1  -5   3  573.64   35.70
  -1   5   3  600.24   35.80
  -1   5   3  627.84   44.90
  -1  -5   3  582.44   35.60
  -1  -5   3  610.54   44.40
  -1   5   3  615.54   35.80
  -1  -5   3  573.44   44.50
  -1   5   3  655.33   45.60
   1   5  -3  603.74   35.90
  -1  -5   3  660.23   44.60
   1  -5  -3  717.93   39.80
  -1  -5   2  187.28   13.00
   1  -5  -2  179.78   12.10
  -1  -5   2  189.28   17.10
  -1   5   2  176.08   16.50
  -1  -5   2  186.28   16.60
  -1   5   2  177.78   16.60
   1   5  -2  186.28   12.20
   1  -5  -2  179.38   13.30
  -1  -5   1  107.89    7.70
   1  -5  -1  100.69    7.40
  -1   5   1   96.09    7.60
   1  -5  -1  121.09    8.20
  -1  -5   0   30.80    2.90
   1  -5   0   36.90    3.60
   1   5   0   31.10    5.30
   1  -5   1 1802.32   98.29
   1  -5   1 1745.23   99.39
   1  -5   1 1827.12  100.29
   1   5   1 1818.22  100.09
   1  -5   1 1916.91   98.89
   1   5   1 1849.31   98.89
   1   5   1 1512.85   99.09
   1   5   1 1683.13   96.89
   1  -5   1 1903.71   98.99
   1   5   1 1701.03   98.59
  -1   5  -1 1637.04   95.19
  -1  -5  -1 1989.40   96.19
   1  -5   2   15.10    1.90
   1   5   2   12.10    3.60
   1  -5   2   20.30    4.80
   1  -5   2   13.70    4.60
   1  -5   2   11.60    3.30
   1   5   2   10.00    3.60
   1   5   2    8.00    3.70
   1   5   2   12.50    3.50
   1  -5   2   12.30    3.50
  -1  -5  -2   14.60    2.20
   1  -5   3 1652.63   91.69
   1   5   3 1694.53   92.19
   1  -5   3 1678.83   91.99
  -1  -5  -3 1840.62   95.39
   1   5   3 1750.92   93.69
   1  -5   3 1686.73   93.49
   1  -5   3 1722.93   93.49
   1   5   3 1820.12   93.79
   1  -5   3 1716.93  103.19
   1   5   3 1450.65  104.49
   1  -5   3 1533.85  103.59
   1   5   3 1750.52  103.59
   1  -5   4    0.50    1.60
   1   5   4    1.00    1.50
   1   5   4   -2.20    2.20
   1  -5   4    3.50    1.80
   1   5   4    1.90    2.90
   1   5   4    0.40    1.20
   1  -5   4    1.80    2.70
   1  -5   4    0.80    1.00
   1   5   4    2.30    3.50
   1  -5   4   -2.00    2.20
   1   5   4    0.80    0.70
   1   5   4    1.60    1.40
   1  -5   4    1.30    3.40
   1  -5   4    2.10    1.60
   1   5   4    0.30    1.20
   1   5   4    0.90    1.10
   1   5   4    2.60    1.10
   1  -5   4   -0.20    0.80
   1  -5   4    0.40    1.10
   1  -5   4    0.30    1.00
   1   5   4    0.90    0.80
   1  -5   4    1.00    1.60
   1   5   4   -0.60    2.00
   1   5   4    0.40    0.80
   1  -5   4    1.10    2.20
   1  -5   4    1.60    1.40
   1   5   4    1.10    0.80
   1   5   4   -1.60    1.20
   1  -5   4    0.20    2.30
   1   5   4    0.40    0.60
   1  -5   4    0.20    0.70
   1  -5   4    1.10    0.70
   1  -5   5  575.14   35.10
   1   5   5  493.05   34.80
   1   5   5  651.13   52.79
   1  -5   5  578.74   49.90
   1  -5   5  567.24   52.09
   1   5   5  450.65   49.70
   1   5   5  483.05   32.50
   1   5   5  512.15   30.40
   1  -5   5  510.95   30.60
   1   5   5  525.25   31.80
   1   5   5  525.15   31.20
   1  -5   5  517.15   31.10
   1  -5   5  364.76   31.60
   1  -5   5  551.94   31.20
   1   5   5  483.15   34.70
   1  -5   5  563.44   35.10
   1  -5   5  527.25   30.80
   1   5   5  540.85   30.80
   1   5   5  554.04   30.80
   1  -5   5  592.74   34.10
   1   5   5  606.34   34.30
   1  -5   5  546.45   31.10
   1   5   5  513.25   30.90
   1  -5   6    5.10    2.10
   1   5   6    6.20    2.50
   1   5   6    4.90    4.80
   1   5   6    5.30    1.70
   1   5   6    3.80    1.60
   1  -5   6    4.70    2.20
   1  -5   6    6.60    5.30
   1  -5   6    6.00    1.70
   1   5   6    4.80    2.40
   1  -5   6    3.30    2.10
   1   5   6    2.40    1.80
   1  -5   6    6.10    2.40
   1   5   6    3.80    3.30
   1   5   6    5.30    2.60
   1  -5   6    5.90    2.70
   1  -5   7  115.09    8.60
   1   5   7  124.39    8.90
   1   5   7  119.79    8.80
   1  -5   7  119.39    8.60
   1  -5   7   90.29    7.80
   1   5   7  100.19    8.80
  -1  -6   7   -0.50    1.30
  -1   6   7    0.50    1.00
  -1   6   7    0.50    1.20
  -1  -6   7    0.20    0.90
  -1  -6   7    0.20    0.90
  -1   6   7   -0.40    0.80
  -1  -6   6   10.80    2.70
  -1   6   6   11.60    2.80
  -1  -6   6   12.30    4.90
  -1   6   6   10.20    2.00
  -1   6   6   12.00    2.60
  -1   6   6   11.70    4.20
  -1  -6   6   11.00    2.90
  -1  -6   6    8.70    2.40
  -1  -6   6    9.30    2.20
  -1   6   6   12.70    3.50
  -1  -6   6   12.10    3.10
  -1  -6   6   12.40    2.90
  -1   6   6   12.30    3.00
  -1  -6   6   16.60    3.40
  -1   6   6    9.00    2.80
  -1  -6   5  112.09   19.30
  -1  -6   5  116.69   18.80
  -1   6   5  109.69   10.00
  -1   6   5   64.99   16.50
  -1   6   5  147.59   20.90
  -1  -6   5  127.29   10.40
  -1   6   5  113.69    9.10
  -1  -6   5  110.79    8.70
  -1   6   5   95.39    8.60
  -1  -6   5  114.39    9.10
  -1   6   5  107.39    8.50
  -1  -6   5  115.09    8.90
  -1  -6   5  110.69    8.30
   1   6  -5  118.99   15.20
  -1  -6   5  103.09   10.60
  -1   6   5   95.09   10.60
  -1  -6   5  116.29   10.30
  -1   6   5  130.69   10.60
  -1   6   5  102.59   11.10
  -1  -6   5   99.69   10.30
  -1  -6   4   16.10    6.10
  -1   6   4   13.70    2.80
  -1  -6   4   15.10    5.50
  -1   6   4   13.80    5.90
  -1  -6   4   15.90    6.50
  -1   6   4   17.80    7.20
  -1  -6   4   12.50    2.60
  -1   6   4   15.80    6.00
  -1   6   4   17.10    2.40
  -1  -6   4   12.70    2.70
  -1  -6   4   15.00    2.20
  -1   6   4   16.60    3.60
  -1  -6   4   11.20    3.00
  -1   6   4   10.00    3.30
   1  -6  -4   12.20    3.90
  -1  -6   4   12.70    2.00
  -1   6   4   10.50    1.90
  -1  -6   4   15.70    3.00
  -1   6   4   14.00    2.90
  -1   6   4   10.80    3.00
  -1  -6   4    8.70    2.70
  -1   6   3 1158.18   60.69
  -1  -6   3 1131.79   60.59
  -1  -6   3 1012.20   61.79
  -1   6   3 1076.79   62.09
  -1   6   3 1103.69   62.09
  -1  -6   3 1082.29   61.89
  -1   6   3 1181.18   72.29
  -1  -6   3 1098.69   70.89
  -1   6   3 1081.99   70.99
  -1  -6   3 1145.99   72.09
   1  -6  -3 1187.28   65.99
   1   6  -3 1075.49   62.39
  -1  -6   3 1186.18   71.79
   1  -6  -2   41.30    4.10
  -1  -6   2   38.00    4.50
  -1   6   2   38.30    6.60
  -1   6   2   42.20    6.90
  -1  -6   2   40.60    6.80
  -1  -6   2   37.00    6.40
   1   6  -2   37.90    4.10
  -1   6   2   43.50    5.10
   1  -6  -2   43.30    5.10
   1  -6  -1 3893.61  203.58
  -1  -6   1 3775.22  203.88
   1  -6  -1 3640.44  204.08
  -1  -6   0   11.50    1.70
   1   6   0   11.20    3.00
   1  -6   0   13.10    3.30
   1  -6   0   13.30    2.20
   1  -6   1 1947.31  107.29
   1  -6   1 2042.10  107.29
   1  -6   1 1942.81  107.99
   1   6   1 1794.02  108.09
   1   6   1 2002.70  108.59
   1  -6   1 2043.10  108.99
   1   6   1 2063.09  107.59
  -1   6  -1 1751.72  104.39
   1  -6   1 2096.49  107.59
   1   6   1 1956.80  107.29
   1  -6   2   20.30    2.40
   1  -6   2   15.00    4.20
   1   6   2   20.70    5.10
   1  -6   2   19.20    4.10
   1   6   2   20.30    4.50
   1  -6   2   24.40    5.40
   1   6   2   22.70    5.30
   1  -6   2   19.70    4.40
   1   6   2   19.80    4.40
   1   6   3  435.96   24.90
   1  -6   3  429.36   24.40
   1  -6   3  436.56   24.70
  -1  -6  -3  474.65   28.00
   1   6   3  452.65   26.20
   1  -6   3  435.56   26.00
   1   6   3  443.16   26.20
   1  -6   3  435.06   25.90
   1  -6   3  439.56   34.00
   1  -6   3  413.66   34.60
   1   6   3  318.87   33.80
   1   6   3  467.45   34.80
   1  -6   4    1.90    1.40
   1  -6   4   -0.50    1.90
   1   6   4    1.50    1.80
   1   6   4    1.10    1.80
   1   6   4    1.20    1.20
   1   6   4    1.80    2.80
   1  -6   4   -1.70    2.60
   1   6   4    2.30    2.40
   1  -6   4    1.50    1.20
   1  -6   4    2.00    2.10
   1   6   4    1.60    1.20
   1   6   4    0.60    0.70
   1  -6   4    0.50    1.40
   1   6   4    0.60    0.70
   1  -6   4    0.20    2.20
   1  -6   4    1.90    0.90
   1  -6   4   -0.40    1.00
   1   6   4    0.50    0.90
   1  -6   4    1.30    1.10
   1   6   4    1.10    1.60
   1  -6   4    1.50    1.70
   1  -6   4    1.50    2.10
   1   6   4    0.40    0.70
   1   6   4    1.30    0.80
   1  -6   4    1.20    1.20
   1   6   4    0.40    1.50
   1  -6   4    1.40    2.30
   1  -6   4    0.60    0.70
   1  -6   4    0.60    0.50
   1   6   4    0.70    0.60
   1   6   5    4.70    3.50
   1  -6   5    2.40    2.80
   1  -6   5   11.40    6.00
   1   6   5    2.40    5.10
   1  -6   5    7.70    5.50
   1   6   5   17.40    7.70
   1  -6   5    7.60    2.20
   1   6   5    5.40    7.80
   1  -6   5    2.40    5.00
   1   6   5    6.70    2.40
   1   6   5    2.00    2.00
   1  -6   5    4.70    2.20
   1  -6   5    4.90    3.00
   1  -6   5    5.50    3.10
   1   6   5    0.70    2.70
   1   6   5    5.40    2.10
   1  -6   5    8.70    3.10
   1   6   5    3.40    2.20
   1   6   5    4.50    2.60
   1  -6   5    4.50    2.70
   1   6   5    3.40    1.90
   1  -6   5    4.10    1.80
   1  -6   6    2.60    1.70
   1   6   6    2.30    1.70
   1  -6   6    2.70    1.20
   1   6   6    3.10    1.30
   1   6   6    2.00    1.30
   1   6   6    1.60    3.60
   1  -6   6    3.00    5.10
   1  -6   6    1.00    1.80
   1   6   6    2.30    1.60
   1  -6   6    6.80    2.60
   1   6   6    4.00    3.30
   1   6   6    0.40    1.50
   1   6   6    2.60    3.50
   1  -6   6    2.70    2.00
   1  -6   6    4.60    2.30
   1   6   6    2.80    2.10
   1  -6   7   43.20    4.50
   1   6   7   42.80    4.50
   1  -6   7   48.70    4.50
   1   6   7   45.70    4.70
   1  -6   7   35.00    4.00
   1   6   7   42.10    6.10
  -1   7   7   63.49    5.40
  -1  -7   7   59.79    5.10
  -1  -7   7   52.69    4.90
  -1   7   7   56.89    5.50
  -1   7   7   52.39    4.60
  -1  -7   7   56.79    5.00
  -1   7   7   63.19    5.40
  -1  -7   6    9.10    2.10
  -1  -7   6    9.30    2.80
  -1   7   6   11.30    3.70
  -1  -7   6   10.50    2.50
  -1  -7   6    6.50    4.50
  -1   7   6    9.30    2.20
  -1  -7   6   12.90    2.70
  -1   7   6   11.90    2.80
  -1   7   6    7.10    2.80
  -1  -7   6   14.20    3.20
  -1   7   6    9.30    2.50
  -1  -7   6   12.60    2.90
  -1  -7   6    7.10    2.50
  -1   7   6    8.60    2.90
  -1  -7   5  218.88   14.90
  -1   7   5  223.88   15.20
  -1  -7   5  231.48   15.40
  -1   7   5  235.98   15.80
  -1   7   5  210.18   15.20
  -1  -7   5  238.28   15.30
  -1  -7   5  223.28   15.30
  -1   7   5  243.38   15.40
  -1   7   5  281.37   29.80
  -1   7   5  249.58   17.20
  -1  -7   5  257.07   17.00
  -1  -7   5  254.17   28.20
  -1  -7   5  270.17   30.70
  -1   7   5  199.08   27.50
  -1  -7   5  216.58   17.40
   1  -7  -5  189.38   20.50
  -1   7   5  226.88   18.10
  -1   7   5  253.37   17.10
  -1  -7   5  247.48   17.20
  -1   7   5  218.28   18.00
  -1  -7   5  248.38   17.90
  -1  -7   4    7.80    2.40
  -1   7   4    2.60    1.80
  -1   7   4    8.30    4.40
  -1  -7   4    4.90    3.90
  -1  -7   4    4.30    1.70
  -1   7   4    4.30    4.00
  -1   7   4    8.40    4.80
  -1   7   4    7.70    2.10
  -1  -7   4   11.40    5.40
  -1  -7   4    1.70    2.60
  -1  -7   4    5.30    1.40
  -1  -7   4    5.20    2.30
  -1   7   4    4.60    1.40
   1  -7  -4    5.30    3.00
  -1   7   4    3.60    1.80
  -1   7   4    6.60    2.70
  -1  -7   4    5.60    2.20
  -1   7   4    7.90    4.50
  -1  -7   4    5.20    1.80
  -1   7   4    5.80    2.00
  -1   7   4    4.00    1.20
  -1  -7   4    4.50    1.20
  -1  -7   4    5.90    1.50
  -1   7   3  416.76   23.70
  -1  -7   3  420.96   23.60
  -1  -7   3  390.56   24.70
  -1   7   3  421.06   24.90
  -1  -7   3  441.06   33.50
  -1   7   3  458.45   33.80
  -1   7   3  431.46   33.10
  -1  -7   3  390.66   24.70
  -1  -7   3  410.06   32.20
  -1   7   3  419.86   24.90
  -1  -7   3  426.16   33.40
   1   7  -3  398.16   25.40
   1  -7  -3  452.65   28.60
  -1  -7   2   11.90    2.40
   1  -7  -2    6.70    1.60
  -1   7   2   11.20    3.50
  -1  -7   2    5.30    2.90
  -1  -7   2    6.40    2.60
  -1   7   2    5.90    2.70
  -1   7   2    4.30    1.70
   1   7  -2    7.50    1.70
   1  -7  -2    8.30    2.30
  -1  -7   1   31.30    3.60
   1  -7  -1   32.60    3.50
  -1   7   1   30.60    4.70
  -1   7   1   24.40    2.70
   1  -7   0   94.19    7.00
  -1  -7   0   70.89    5.80
   1  -7   1  843.52   52.49
   1  -7   1  912.61   53.59
   1  -7   1  883.91   51.99
   1  -7   1  962.90   52.99
   1   7   1  898.41   53.19
   1   7   1  897.61   52.19
   1   7   1  869.71   53.19
   1   7   1  897.81   51.99
   1  -7   1  926.21   52.19
  -1   7  -1  887.31   50.19
  -1  -7  -1  899.41   50.99
   1  -7   2    3.30    1.00
   1   7   2   -1.70    2.10
   1  -7   2    1.30    1.40
   1  -7   2    6.10    2.60
   1   7   2    1.80    1.90
   1   7   2    4.10    2.10
   1  -7   2    5.40    2.70
   1  -7   2    4.00    2.20
  -1  -7  -2    5.90    1.60
   1   7   2    2.70    1.90
   1  -7   3 1303.47   71.79
   1  -7   3 1322.27   72.09
   1   7   3 1339.37   72.39
  -1  -7  -3 1423.66   75.89
   1  -7   3 1297.87   73.39
   1   7   3 1330.77   73.49
   1   7   3 1373.06   73.59
   1  -7   3 1289.27   73.19
   1  -7   3 1342.27   82.19
   1  -7   3 1338.87   83.89
   1   7   3 1218.08   84.69
   1   7   3 1407.36   83.69
   1   7   4   10.00    2.90
   1  -7   4   13.80    3.30
   1   7   4   13.90    3.10
   1  -7   4   19.00    3.60
   1   7   4   12.40    2.70
   1  -7   4   12.30    2.70
   1  -7   4   11.20    5.70
   1   7   4   10.60    5.10
   1  -7   4   16.50    6.50
   1   7   4   15.30    7.10
   1   7   4   11.90    1.90
   1   7   4   15.50    2.70
   1  -7   4   10.70    2.00
   1  -7   4   13.90    3.60
   1  -7   4   10.00    2.60
   1  -7   4   17.70    3.70
   1   7   4   17.00    2.60
   1  -7   4   13.70    2.60
   1   7   4   15.20    3.40
   1  -7   4   12.00    3.00
   1   7   4   17.90    2.40
   1  -7   4   14.70    2.80
   1   7   4   10.70    2.20
   1   7   4   14.20    2.20
   1   7   4   15.60    3.10
   1  -7   4   14.10    3.20
   1  -7   4   12.70    2.80
   1  -7   4   14.50    2.30
   1  -7   4   12.20    2.10
   1   7   4    7.80    1.70
   1  -7   4   12.40    1.80
   1  -7   5  549.95   32.80
   1   7   5  414.56   32.20
   1  -7   5  541.85   46.50
   1  -7   5  549.54   48.40
   1   7   5  537.55   47.40
   1   7   5  362.86   44.80
   1  -7   5  515.35   29.30
   1   7   5  462.55   31.30
   1   7   5  471.15   29.70
   1  -7   5  422.06   30.90
   1  -7   5  482.65   29.50
   1   7   5  513.85   29.80
   1   7   5  488.65   29.70
   1  -7   5  464.25   29.40
   1  -7   5  532.45   32.80
   1   7   5  452.75   32.50
   1   7   5  545.75   29.40
   1   7   5  491.35   29.20
   1  -7   5  480.95   29.10
   1   7   5  578.84   32.20
   1  -7   5  545.05   31.80
   1   7   5  472.55   29.30
   1  -7   5  509.25   29.60
   1   7   6   20.90    3.60
   1  -7   6   13.70    2.90
   1  -7   6   13.80    2.60
   1  -7   6   16.80    5.80
   1   7   6   13.60    3.70
   1   7   6   18.40    2.70
   1   7   6   14.00    2.60
   1  -7   6   18.20    3.60
   1   7   6   16.80    3.90
   1   7   6   18.60    4.00
   1   7   6   14.10    4.40
   1   7   6   23.80    3.90
   1  -7   6   20.40    3.60
   1   7   6   18.80    4.00
   1  -7   6   18.00    3.60
   1   7   7   89.49    7.00
   1  -7   7   86.09    6.80
   1   7   7   98.29    7.10
   1  -7   7   94.69    6.80
   1   7   7   68.49    7.50
   1  -7   7   69.39    6.40
  -1  -8   7   -0.60    0.90
  -1   8   7   -0.20    0.90
  -1   8   7    0.50    0.70
  -1  -8   7   -0.20    0.90
  -1   8   7    0.10    3.70
  -1  -8   7    0.80    1.00
  -1   8   7    0.20    1.10
  -1  -8   6    4.00    1.40
  -1  -8   6    3.30    2.00
  -1  -8   6    5.10    4.60
  -1  -8   6    3.30    1.60
  -1   8   6    3.50    1.60
  -1   8   6    5.00    2.80
  -1   8   6    5.60    2.00
  -1  -8   6    2.50    1.40
  -1  -8   6    6.50    2.30
  -1   8   6    6.20    2.30
  -1  -8   6    3.30    1.70
  -1   8   6    4.80    1.80
  -1  -8   6    5.10    2.00
  -1   8   6    3.40    1.90
  -1  -8   5  108.09    8.60
  -1  -8   5  119.89    9.10
  -1   8   5  120.69    8.90
  -1  -8   5  115.89    9.00
  -1   8   5  107.39    8.70
  -1   8   5   98.79    8.50
  -1  -8   5  106.89    8.90
  -1   8   5  128.49   10.30
  -1  -8   5   93.59   16.60
  -1   8   5  110.99   19.00
  -1  -8   5  130.09   10.20
  -1   8   5  131.59   19.20
  -1  -8   5  115.29   19.20
  -1  -8   5  108.49   10.60
   1  -8  -5   98.99   14.10
  -1   8   5  101.29   10.60
  -1   8   5  121.59   10.10
  -1  -8   5  130.29   10.40
  -1   8   5   99.29   10.70
  -1  -8   5  120.19   10.80
  -1   8   4    0.50    1.40
  -1  -8   4   -0.40    1.30
  -1  -8   4   -1.60    3.80
  -1  -8   4    0.30    1.00
  -1   8   4   -1.60    2.40
  -1  -8   4    1.70    2.50
  -1   8   4    4.20    3.90
  -1   8   4    1.40    1.30
  -1   8   4    1.60    2.50
  -1  -8   4   -1.80    2.80
  -1   8   4    2.50    1.00
  -1  -8   4    1.00    2.10
  -1  -8   4    0.20    0.70
  -1   8   4    1.00    1.00
  -1   8   4   -0.50    1.40
  -1  -8   4   -0.40    1.70
   1  -8  -4    6.30    2.90
  -1   8   4    3.20    4.70
  -1  -8   4    0.40    1.20
  -1   8   4    1.40    1.50
  -1   8   4    0.20    0.80
  -1  -8   4   -0.70    0.90
  -1  -8   4    0.20    0.70
  -1   8   3 1212.78   64.29
  -1  -8   3 1187.38   64.19
  -1  -8   3 1142.79   65.29
  -1   8   3 1161.98   65.39
  -1  -8   3 1325.27   75.79
  -1   8   3 1285.47   75.09
  -1  -8   3 1076.39   72.89
  -1   8   3 1191.78   65.39
  -1   8   3 1200.48   74.49
  -1  -8   3 1086.39   65.09
  -1   8   3 1156.88   69.39
   1   8  -3 1147.19   66.29
   1  -8  -3 1279.67   69.79
  -1  -8   2    7.10    2.00
  -1  -8   2    9.50    3.00
  -1   8   2    8.40    3.10
  -1  -8   2   10.20    3.30
  -1   8   2    6.40    2.60
   1  -8  -2    5.40    2.00
  -1   8   2    6.30    1.80
   1   8  -2    5.40    1.60
   1  -8  -2    6.80    1.60
  -1  -8   1 3389.46  169.68
   1  -8  -1 3488.45  169.48
  -1   8   1 3267.37  171.58
  -1  -8   1 2692.83  170.68
   1  -8  -1 3386.76  170.28
  -1   8   1 2831.32  167.88
   1  -8   0   13.30    2.50
   1  -8   1 2505.65  153.48
   1   8   1 2737.13  154.28
   1   8   1 2831.82  153.08
   1  -8   1 2675.53  152.68
   1   8   1 3002.40  154.48
   1  -8   1 3026.00  154.78
   1   8   1 2719.33  152.78
   1  -8   1 2751.32  152.78
  -1  -8  -1 2646.14  152.28
  -1   8  -1 3030.30  151.88
   1  -8   2   84.39    6.70
   1  -8   2   84.19    9.20
   1  -8   2   77.99   10.40
   1   8   2   92.79   11.00
   1   8   2   92.09    9.80
   1   8   2   58.69    9.10
   1  -8   2   79.59    9.60
   1   8   2   65.49    8.50
  -1  -8  -2   89.79    7.50
   1  -8   2   99.29   10.00
   1  -8   3  485.35   27.60
   1  -8   3  498.25   27.90
   1   8   3  468.85   28.20
  -1  -8  -3  522.15   31.60
   1   8   3  507.95   29.20
   1  -8   3  495.35   29.00
   1  -8   3  473.65   35.90
   1   8   3  513.35   29.20
   1  -8   3  485.95   28.80
   1  -8   3  577.54   39.10
   1   8   3  446.16   38.40
   1   8   3  611.34   39.00
   1   8   4   35.10    5.40
   1  -8   4   50.89    5.80
   1   8   4   45.80    5.90
   1  -8   4   36.30    5.60
   1  -8   4   48.40   10.70
   1   8   4   55.29    5.80
   1  -8   4   48.20    5.20
   1   8   4   46.50   11.40
   1   8   4   59.09   11.20
   1  -8   4   36.50    8.90
   1   8   4   44.40    4.10
   1   8   4   42.60    5.00
   1  -8   4   34.10    5.50
   1  -8   4   46.80    4.50
   1  -8   4   51.49    5.40
   1  -8   4   39.30    5.10
   1  -8   4   36.10    4.60
   1   8   4   39.90    5.80
   1  -8   4   51.59    5.90
   1   8   4   50.29    4.50
   1   8   4   45.00    4.80
   1  -8   4   49.00    5.00
   1   8   4   50.39    4.50
   1   8   4   48.10    5.40
   1  -8   4   43.50    4.50
   1  -8   4   47.00    5.40
   1   8   4   42.20    4.30
   1  -8   4   47.70    4.00
   1  -8   4   45.90    4.30
   1   8   5    1.90    2.50
   1  -8   5    0.40    1.90
   1   8   5    2.20    3.30
   1  -8   5    6.20    3.80
   1   8   5    0.90    1.90
   1   8   5   10.70    5.80
   1  -8   5    9.20    5.00
   1   8   5    4.90    8.40
   1  -8   5    3.00    1.70
   1  -8   5    0.50    4.40
   1   8   5   -0.60    2.10
   1   8   5    1.20    1.90
   1   8   5    1.90    1.60
   1  -8   5    1.00    2.90
   1  -8   5   -0.50    2.40
   1   8   5    0.60    2.70
   1   8   5    0.30    2.00
   1   8   5    0.30    1.90
   1   8   5    2.30    2.30
   1  -8   5    3.60    2.70
   1  -8   5    1.20    1.70
   1   8   5    0.30    1.40
   1   8   6    0.40    1.30
   1  -8   6   -0.80    1.40
   1  -8   6   -0.30    0.80
   1   8   6    3.60    2.60
   1   8   6    0.70    1.00
   1   8   6   -0.30    1.00
   1  -8   6    4.00    5.30
   1   8   6    1.00    1.60
   1  -8   6    0.50    1.60
   1   8   6    1.40    3.40
   1   8   6   -0.20    3.90
   1  -8   6   -1.20    1.40
   1   8   6    1.20    1.50
   1   8   6   -0.50    1.50
   1  -8   6    0.40    1.50
   1  -8   7   30.60    3.30
   1   8   7   28.50    3.30
   1  -8   7   27.60    3.10
   1   8   7   33.50    3.50
   1  -8   7   24.30    3.20
   1   8   7   20.80    5.50
  -1  -9   7   82.69    5.90
  -1   9   7   82.39    6.10
  -1  -9   7   71.39    6.00
  -1   9   7   67.59    5.60
  -1   9   7   67.99    6.20
  -1   9   7   81.89    6.10
  -1  -9   7   73.69    5.70
  -1  -9   6    3.10    1.60
  -1  -9   6    0.90    1.80
  -1   9   6    4.50    2.20
  -1  -9   6    0.50    4.50
  -1   9   6    2.90    1.50
  -1  -9   6    1.40    1.40
  -1  -9   6    0.30    1.20
  -1   9   6    2.50    1.50
  -1  -9   6    2.00    1.70
  -1   9   6    1.80    1.60
  -1  -9   6    2.50    1.40
  -1   9   6    0.30    1.10
  -1  -9   6    0.80    1.30
  -1   9   6    0.50    2.00
  -1   9   5  335.67   20.90
  -1  -9   5  337.17   20.60
  -1  -9   5  350.66   21.20
  -1   9   5  336.77   20.80
  -1  -9   5  316.57   20.50
  -1  -9   5  322.27   20.80
  -1  -9   5  335.07   21.90
  -1  -9   5  400.66   34.90
  -1   9   5  401.16   35.90
  -1  -9   5  353.16   35.20
  -1   9   5  265.47   33.60
  -1   9   5  357.06   22.40
  -1  -9   5  344.17   23.00
   1  -9  -5  262.87   26.60
  -1   9   5  326.87   23.30
  -1  -9   5  339.97   22.20
  -1   9   5  353.36   22.20
  -1   9   5  303.07   23.00
  -1  -9   5  328.87   22.70
  -1   9   4   53.79    6.70
  -1  -9   4   60.19    6.70
  -1  -9   4   52.79   10.90
  -1   9   4   72.19    6.50
  -1  -9   4   62.99    6.10
  -1   9   4   68.19   12.30
  -1  -9   4   64.69   11.50
  -1   9   4   58.39   12.70
  -1   9   4   69.19   12.00
  -1  -9   4   66.49   12.80
  -1  -9   4   54.99    5.30
  -1  -9   4   68.69    5.60
  -1   9   4   74.59    5.80
  -1   9   4   61.59    9.10
  -1   9   4   58.99    7.10
  -1  -9   4   67.39    7.00
  -1   9   4   59.29    7.80
  -1   9   4   61.39    6.10
  -1  -9   4   59.09    6.10
  -1  -9   4   67.59    5.60
  -1   9   4   64.09    5.40
  -1  -9   4   61.69    5.20
  -1  -9   3  383.86   21.40
  -1   9   3  388.26   21.60
  -1  -9   3  340.97   22.20
  -1   9   3  372.46   22.30
  -1   9   3  394.06   22.50
  -1   9   3  343.87   29.00
  -1  -9   3  351.26   22.10
  -1  -9   3  352.96   28.80
  -1  -9   3  367.46   29.70
  -1   9   3  371.46   29.40
   1  -9  -3  396.36   26.50
   1   9  -3  348.07   23.40
  -1   9   3  372.06   26.70
  -1  -9   2   59.29    6.10
   1  -9  -2   48.90    5.00
  -1   9   2   57.59    7.50
  -1   9   2   58.19    7.60
  -1  -9   2   60.59    7.50
  -1  -9   2   46.10    7.00
   1   9  -2   52.49    5.40
   1  -9  -2   50.99    6.00
  -1  -9   1    0.60    0.80
  -1   9   1    2.10    1.50
  -1  -9   1    1.70    1.20
   1  -9  -1    1.10    1.30
   1  -9  -1    4.00    1.30
  -1   9   1    2.30    0.80
   1   9   0   13.10    2.70
  -1   9   0   15.70    2.50
   1  -9   0   19.30    3.20
   1   9   1  924.81   52.39
   1  -9   1  834.92   53.09
   1  -9   1  815.92   51.59
   1   9   1  879.71   52.89
   1  -9   1  895.01   51.89
  -1   9  -1 1058.29   52.09
   1   9   1  877.31   51.89
   1  -9   2   39.80    4.40
   1  -9   2   34.30    5.70
   1   9   2   43.20    7.10
   1  -9   2   51.39    7.20
   1  -9   2   42.10    7.30
   1   9   2   35.50    6.50
   1   9   2   45.90    6.50
  -1  -9  -2   44.60    5.10
   1  -9   2   50.39    6.80
   1   9   2   42.30    6.40
   1   9   3 1522.25   83.09
   1  -9   3 1494.95   82.69
   1  -9   3 1497.15   82.49
  -1  -9  -3 1625.24   87.19
   1   9   3 1580.74   83.89
   1  -9   3 1541.55   83.69
   1  -9   3 1486.55   83.59
   1   9   3 1552.14   83.89
   1  -9   3 1532.15   93.39
   1   9   3 1438.16   94.89
   1   9   3 1583.94   92.89
   1  -9   3 1505.25   91.69
   1   9   4   81.69    8.10
   1  -9   4   78.89    8.30
   1  -9   4   77.79    7.60
   1   9   4   74.69    8.00
   1   9   4   73.19   14.50
   1  -9   4   70.09   13.20
   1   9   4   91.29    7.60
   1   9   4   77.59   13.10
   1  -9   4   78.99    7.10
   1  -9   4   63.79   11.80
   1   9   4   73.99    6.00
   1  -9   4   78.59    7.00
   1  -9   4   66.19    6.70
   1  -9   4   77.69    8.40
   1  -9   4   72.39    7.30
   1  -9   4   75.89    6.40
   1   9   4   77.29    6.50
   1   9   4   70.79    7.80
   1  -9   4   84.99    7.90
   1   9   4   79.19    6.40
   1   9   4   93.29    6.70
   1   9   4   76.99    6.90
   1  -9   4   77.19    6.40
   1  -9   4   82.49    7.00
   1  -9   4   81.59    7.30
   1   9   4   91.79    7.50
   1  -9   4   70.89    5.70
   1  -9   4   77.89    6.20
   1   9   4   75.69    6.30
   1   9   5  643.34   38.50
   1  -9   5  667.13   38.40
   1  -9   5  632.54   51.59
   1   9   5  678.13   53.29
   1  -9   5  634.74   53.19
   1   9   5  580.54   53.99
   1   9   5  593.74   38.60
   1   9   5  622.04   36.80
   1   9   5  627.94   37.00
   1  -9   5  606.04   36.50
   1  -9   5  617.64   36.80
   1  -9   5  588.24   38.50
   1   9   5  590.24   36.90
   1  -9   5  654.03   39.40
   1   9   5  603.04   39.60
   1   9   5  652.43   36.70
   1   9   5  646.84   36.60
   1  -9   5  619.04   38.20
   1   9   5  693.43   38.70
   1  -9   5  643.94   36.90
   1  -9   6   -0.40    1.30
   1   9   6    0.40    1.20
   1   9   6   -1.70    4.30
   1   9   6    0.20    0.70
   1  -9   6    8.00    5.80
   1   9   6    0.30    0.80
   1   9   6    1.70    2.00
   1   9   6   -1.00    1.60
   1  -9   6    0.40    1.50
   1  -9   6   -0.40    1.00
   1   9   6   -0.40    1.30
   1   9   6    3.20    4.20
   1  -9   6   -0.40    1.70
   1   9   6    0.50    1.90
   1   9   6   -1.20    3.70
   1  -9   7  105.99    7.20
   1   9   7  103.39    7.60
   1   9   7   92.19    8.30
  -1 -10   7    7.90    1.50
  -1  10   7   10.70    1.80
  -1  10   7    9.00    1.60
  -1 -10   7    5.10    1.50
  -1  10   7    6.00    3.50
  -1 -10   7    8.20    1.40
  -1  10   7    9.60    1.60
  -1 -10   6   71.19    6.40
  -1 -10   6   63.09    7.00
  -1  10   6   60.39    6.20
  -1 -10   6   66.09    6.50
  -1  10   6   68.69    6.10
  -1 -10   6   66.29    6.40
  -1  10   6   76.49    6.70
  -1 -10   6   75.19    7.00
  -1  10   6   73.09    7.30
  -1 -10   6   72.39    6.60
  -1  10   6   66.29    6.40
  -1  10   6   65.19    7.00
  -1 -10   6   64.69    6.70
  -1 -10   5  112.09   10.00
  -1  10   5  105.89   10.30
  -1  10   5   79.79    9.40
  -1 -10   5  104.19    8.40
  -1 -10   5  106.89    8.70
  -1  10   5  117.49    8.80
  -1 -10   5  111.49    9.20
  -1 -10   5  112.29   16.30
  -1  10   5  114.19   16.50
  -1  10   5  107.39    9.30
  -1 -10   5  122.99   17.90
  -1  10   5  131.69   19.60
   1  10  -5   99.19   15.00
  -1  10   5  107.29   10.30
  -1 -10   5  108.59    9.90
   1 -10  -5   96.09   13.60
  -1 -10   5  105.09    9.20
  -1  10   5  103.39    9.10
  -1 -10   5  102.19    8.20
  -1  10   5  105.19    8.40
  -1 -10   5  111.29    8.80
  -1  10   4   54.59    6.60
  -1 -10   4   69.19    6.80
  -1  10   4   67.79   11.70
  -1  10   4   62.49    6.00
  -1  10   4   58.19   12.40
  -1 -10   4   71.99   12.80
  -1 -10   4   58.69    5.80
  -1 -10   4   67.79   11.80
  -1 -10   4   73.79   11.80
  -1 -10   4   54.89    5.20
  -1 -10   4   60.49    5.40
  -1  10   4   64.29    5.50
  -1  10   4   67.59    9.60
   1 -10  -4   61.79    9.20
  -1 -10   4   59.69    6.50
  -1  10   4   66.69    7.10
  -1  10   4   57.49    7.90
  -1  10   4   64.29    6.10
  -1 -10   4   54.29    5.80
  -1 -10   4   58.59    5.10
  -1  10   4   62.59    5.30
  -1 -10   4   60.99    5.50
  -1 -10   3  917.61   54.69
  -1 -10   3  918.11   50.39
  -1  10   3  946.61   50.59
  -1  10   3  918.01   51.29
  -1 -10   3  871.61   51.19
  -1  10   3  985.70   59.99
  -1  10   3  951.80   59.79
  -1 -10   3  857.31   51.09
  -1 -10   3  946.81   59.29
  -1  10   3  952.90   51.39
  -1 -10   3 1002.10   60.39
  -1  10   3  911.71   56.39
   1  10  -3  874.41   52.89
  -1  10   2    1.80    0.60
  -1 -10   2    3.00    1.60
  -1 -10   2    3.10    1.60
  -1  10   2    1.90    1.50
  -1 -10   2    1.30    1.40
   1 -10  -2    3.40    1.20
   1 -10  -2    1.90    1.60
   1 -10  -1 3819.52  195.28
  -1 -10   1 3894.61  195.48
  -1  10   1 3564.54  195.68
  -1 -10   1 3123.49  195.48
   1 -10  -1 3551.34  196.18
   1 -10   0   69.19    6.80
   1 -10   0   60.49    5.90
   1  10   0   58.69    5.70
  -1  10   0   63.89    5.90
   1 -10   0   56.89    5.70
   1  10   0   50.99    5.50
   1 -10   1 2390.76  146.19
   1  10   1 2599.84  147.59
   1  10   1 2746.53  147.09
   1  10   1 2816.62  148.29
   1 -10   1 2692.33  148.09
   1 -10   1 2771.72  147.39
   1  10   1 2538.85  146.49
  -1 -10  -1 2498.95  147.09
   1 -10   1 2703.63  146.69
  -1  10  -1 3156.48  147.39
   1  10   2    0.40    0.50
   1 -10   2    1.30    0.80
   1 -10   2   -0.70    1.30
   1 -10   2    0.60    1.30
   1  10   2    0.80    0.90
   1  10   2   -0.80    2.00
   1 -10   2    0.90    1.30
   1  10   2    0.60    1.00
   1 -10   2    0.60    1.60
  -1 -10  -2    2.20    1.40
   1  10   2    0.70    1.00
   1 -10   3  529.35   33.50
   1 -10   3  548.45   31.10
   1 -10   3  556.74   31.40
   1  10   3  579.04   31.80
  -1 -10  -3  561.74   35.80
   1  10   3  573.64   32.40
   1 -10   3  561.44   32.20
   1 -10   3  540.75   32.10
   1  10   3  595.84   40.60
   1  10   3  561.04   32.40
   1 -10   3  565.04   39.50
   1  10   3  597.34   43.20
   1 -10   3  558.04   40.60
   1  10   4   33.10    9.40
   1 -10   4   50.89    5.20
   1  10   4   50.49    5.20
   1 -10   4   36.10    9.10
   1  10   4   60.29   11.20
   1 -10   4   30.70    8.10
   1 -10   4   49.50    4.40
   1 -10   4   41.50    3.80
   1  10   4   48.00    4.50
   1 -10   4   41.40    5.10
   1  10   4   40.00    4.30
   1 -10   4   44.40    5.00
   1 -10   4   33.70    4.40
   1 -10   4   40.20    6.00
   1 -10   4   45.30    4.50
   1 -10   4   42.60    5.30
   1  10   4   41.30    5.50
   1  10   4   44.40    4.90
   1  10   4   49.90    4.60
   1 -10   4   46.00    4.50
   1  10   4   47.50    4.60
   1 -10   4   43.90    4.90
   1  10   4   44.70    5.00
   1 -10   4   47.00    5.00
   1 -10   4   39.60    5.80
   1  10   4   44.60    5.70
   1 -10   4   39.60    5.10
   1  10   4   45.20    5.70
   1 -10   5   16.80    6.10
   1  10   5   14.40    6.40
   1 -10   5   15.30    3.00
   1  10   5   19.30    3.60
   1 -10   5   20.70    7.40
   1  10   5   17.50    6.30
   1  10   5   18.80    9.00
   1  10   5   11.00    2.90
   1 -10   5   12.80    4.60
   1  10   5   12.80    3.20
   1 -10   5   12.40    3.30
   1  10   5    8.70    2.40
   1 -10   5   18.60    3.70
   1  10   5   16.00    2.90
   1  10   5   13.50    3.20
   1 -10   5   15.50    2.70
   1 -10   6   21.40    3.30
   1  10   6   14.70    2.90
   1  10   6   11.30    4.80
   1 -10   6   17.70    3.00
   1 -10   6   14.90    3.50
   1 -10   6   17.30    5.90
   1  10   6   13.50    2.50
   1  10   6   14.30    2.80
   1 -10   6   17.40    3.30
   1  10   6   16.60    3.40
   1 -10   6   14.40    2.80
   1  10   6   20.90    3.30
   1  10   6   10.80    4.30
   1  10   6   19.60    3.60
   1 -10   6   17.50    3.30
   1  10   6   20.00    4.40
   1  10   7    7.30    4.80
   1  10   7   10.70    1.90
   1 -10   7   11.20    1.70
  -1 -11   7    4.90    1.00
  -1  11   7    4.00    1.00
  -1  11   7    5.60    1.20
  -1 -11   7    3.10    1.20
  -1 -11   7    3.50    0.90
  -1  11   7    6.20    1.30
  -1 -11   6   23.30    3.40
  -1  11   6   24.40    3.30
  -1  11   6   16.80    3.10
  -1 -11   6   20.60    3.50
  -1 -11   6   30.80    4.10
  -1  11   6   23.50    3.80
  -1  11   6   22.50    3.30
  -1 -11   6   17.30    3.00
  -1 -11   6   23.70    3.70
  -1  11   6   27.60    4.20
  -1 -11   5    5.30    2.20
  -1  11   5    6.10    2.40
  -1  11   5    8.00    4.20
  -1 -11   5    6.50    1.90
  -1 -11   5    9.40    3.90
  -1  11   5    5.10    1.80
  -1  11   5   10.00    2.40
  -1  11   5   15.50    5.60
  -1 -11   5    9.60    4.60
  -1 -11   5    6.20    1.90
  -1 -11   5   18.70    6.10
  -1  11   5   11.00    5.30
   1  11  -5   14.40    6.00
  -1  11   5    6.50    2.60
  -1 -11   5    4.50    2.20
   1 -11  -5   10.10    3.90
  -1  11   5    8.40    2.20
  -1 -11   5    6.40    2.10
  -1 -11   5    5.40    1.80
  -1  11   5    9.20    2.20
  -1 -11   5    6.30    1.70
  -1 -11   4  121.39    9.80
  -1  11   4   94.79    9.60
  -1 -11   4  105.19    8.70
  -1  11   4  105.29    8.80
  -1 -11   4  112.89   15.20
  -1  11   4  121.49   15.80
  -1 -11   4  120.69   17.00
  -1  11   4  117.39   17.70
  -1 -11   4  101.29    8.10
  -1 -11   4  126.19    8.60
  -1  11   4  122.09    8.80
  -1  11   4  123.29   10.30
   1 -11  -4   93.29   12.40
  -1 -11   4  111.29    9.60
  -1  11   4  124.89   13.90
  -1  11   4  104.99   10.30
  -1  11   4  117.79    9.10
  -1 -11   4  112.49    9.00
  -1  11   4  112.59    8.30
  -1 -11   4  124.99    8.70
  -1 -11   4  117.49    8.30
  -1 -11   3   89.09    9.30
  -1  11   3   85.09    6.10
  -1  11   3   80.89    6.50
  -1 -11   3   77.39    6.40
  -1  11   3   94.39    6.80
  -1 -11   3   80.09    6.40
  -1  11   3   84.09   11.10
  -1 -11   3   84.99   11.00
  -1 -11   3   87.19   11.40
  -1  11   3   79.89   10.90
  -1  11   3   83.69    9.90
  -1 -11   3   74.79   12.00
   1 -11  -3   87.79    9.90
   1  11  -3   73.09    7.70
  -1  11   2  216.88   12.60
   1 -11  -2  198.58   14.50
  -1 -11   2  203.98   15.70
  -1 -11   2  223.08   17.10
  -1  11   2  204.68   16.90
   1 -11  -2  219.08   16.40
  -1  11   2  228.18   16.70
  -1 -11   1   36.80    4.40
   1 -11  -1   39.20    4.50
  -1  11   1   38.80    4.50
  -1 -11   1   25.30    3.90
  -1  11   1   32.40    4.50
   1 -11  -1   26.50    4.60
   1 -11   0   47.40    5.60
   1 -11   0   41.70    4.60
   1  11   0   42.10    4.40
   1 -11   0   35.90    4.30
   1  11   0   41.50    4.40
   1 -11   1  881.01   55.69
   1  11   1  975.20   56.19
   1  11   1 1034.20   57.19
   1 -11   1  968.60   57.19
   1 -11   1  958.50   56.29
   1  11   1 1042.00   57.49
  -1 -11  -1  968.50   57.09
   1 -11   1 1016.20   56.09
   1  11   1  980.10   55.89
   1 -11   2    8.00    2.00
   1  11   2    4.00    2.20
   1  11   2    8.10    2.60
   1 -11   2   11.70    3.20
   1 -11   2    6.80    2.70
  -1 -11  -2    5.10    2.20
   1 -11   3  560.04   31.20
   1 -11   3  561.94   30.90
   1  11   3  567.64   31.60
   1 -11   3  547.85   33.60
  -1 -11  -3  551.44   36.00
   1  11   3  564.34   31.90
   1 -11   3  526.35   31.80
   1 -11   3  576.54   39.00
   1  11   3  573.54   39.60
   1 -11   3  509.45   31.60
   1  11   3  562.64   32.00
   1 -11   3  582.14   40.30
   1  11   3  550.84   41.60
   1 -11   4    6.20    1.80
   1  11   4    7.20    2.00
   1  11   4    1.90    2.90
   1 -11   4    6.30    3.40
   1  11   4    7.40    3.90
   1 -11   4    4.20    3.00
   1 -11   4    6.00    1.30
   1 -11   4    7.90    1.70
   1  11   4    9.30    1.90
   1 -11   4    4.80    2.90
   1 -11   4    4.70    2.80
   1 -11   4    7.60    1.80
   1 -11   4    6.70    1.90
   1  11   4    8.20    1.70
   1 -11   4    5.80    2.00
   1 -11   4    8.50    2.30
   1  11   4    8.40    2.40
   1  11   4    8.10    1.80
   1  11   4    6.60    1.90
   1 -11   4    9.50    2.20
   1  11   4   10.00    2.00
   1 -11   4    9.90    2.30
   1 -11   4    6.60    2.00
   1  11   4    6.10    2.00
   1 -11   4   10.50    2.60
   1  11   4    7.40    2.60
   1  11   4    9.40    2.60
   1 -11   4    4.80    2.20
   1 -11   5  125.39   10.90
   1  11   5  176.28   20.60
   1 -11   5  181.08   20.50
   1  11   5  143.89   20.70
   1  11   5  146.89   11.00
   1 -11   5  121.59   10.30
   1  11   5  115.19   13.20
   1  11   5  130.79    9.60
   1  11   5  126.59   10.10
   1 -11   5  150.48   11.70
   1  11   5  117.99    9.90
   1 -11   5  115.29   10.30
   1 -11   5   97.49    9.80
   1  11   5  132.69    9.90
   1  11   5  142.29   10.00
   1 -11   5  143.69   10.90
   1  11   5  133.79   10.60
   1 -11   5  125.89    9.70
   1 -11   5  138.69   10.10
   1 -11   6    0.60    1.10
   1  11   6    1.70    1.20
   1  11   6   -2.50    4.90
   1 -11   6   -0.30    1.10
   1 -11   6    0.20    5.60
   1 -11   6   -0.50    1.70
   1  11   6    0.30    1.00
   1  11   6    1.40    1.50
   1 -11   6   -0.40    1.50
   1  11   6   -1.10    4.00
   1 -11   6   -0.30    1.00
   1  11   6    0.80    1.60
   1 -11   6    1.10    1.60
   1  11   6   -0.20    3.70
   1  11   7   28.90    5.30
   1 -11   7   28.00    2.80
   1  11   7   35.20    3.20
  -1  12   7    4.70    1.10
  -1 -12   6  200.18   13.00
  -1 -12   6  177.08   12.80
  -1  12   6  164.18   12.60
  -1  12   6  177.38   12.10
  -1  12   6  173.88   13.10
  -1 -12   6  202.38   13.20
  -1  12   6  175.78   12.30
  -1 -12   6  176.58   12.50
  -1 -12   6  180.58   12.80
  -1  12   6  162.78   12.90
  -1  12   5  116.59   10.50
  -1 -12   5  120.59   10.10
  -1  12   5  100.19   10.10
  -1 -12   5  114.49    9.40
  -1 -12   5  112.69    9.00
  -1  12   5  122.89    9.30
  -1  12   5  113.39   18.20
  -1 -12   5  110.29    9.30
  -1  12   5  126.39    9.70
  -1  12   5  102.99   15.30
  -1 -12   5  121.69   16.40
  -1 -12   5  116.69   17.20
   1 -12  -5  100.59   13.80
  -1  12   5  116.69   10.50
   1  12  -5  142.09   18.60
  -1 -12   5  113.59   10.00
  -1 -12   5  114.29    9.60
  -1  12   5  114.89    9.40
  -1  12   5  117.89    9.00
  -1 -12   5  125.29    9.10
  -1 -12   5  127.79    9.60
  -1 -12   4  178.58   13.20
  -1  12   4  176.08   13.70
  -1 -12   4  175.88   12.40
  -1  12   4  154.98   18.70
  -1 -12   4  181.78   19.80
  -1  12   4  179.68   12.50
  -1 -12   4  199.88   21.70
  -1  12   4  195.58   23.00
  -1 -12   4  176.38   12.00
  -1 -12   4  183.48   11.80
  -1  12   4  184.78   12.30
   1 -12  -4  185.38   18.00
  -1 -12   4  180.58   13.30
  -1  12   4  166.08   13.40
  -1  12   4  159.28   17.10
  -1  12   4  165.98   13.70
  -1  12   4  178.28   12.50
  -1 -12   4  168.18   12.40
  -1 -12   4  174.58   11.80
  -1 -12   4  192.78   12.30
  -1  12   4  173.68   11.90
  -1  12   3  482.25   27.60
  -1 -12   3  511.55   32.30
  -1  12   3  489.55   28.00
  -1 -12   3  455.85   27.90
  -1 -12   3  557.24   37.30
  -1 -12   3  485.45   34.90
  -1  12   3  511.55   35.30
  -1  12   3  486.05   28.00
  -1 -12   3  501.75   35.70
  -1  12   3  490.35   35.20
  -1 -12   3  467.15   27.90
   1 -12  -3  450.85   32.80
  -1  12   3  491.05   33.60
   1  12  -3  472.95   30.50
  -1 -12   3  542.75   38.80
  -1  12   2    3.00    0.80
  -1 -12   2    5.30    2.00
  -1  12   2    1.20    1.40
  -1 -12   2    2.30    1.50
  -1  12   2    0.60    0.90
  -1 -12   2    3.70    1.80
   1 -12  -2    1.80    1.10
   1 -12  -2    4.50    2.00
  -1  12   2    3.50    1.90
  -1 -12   1 1042.50   56.19
   1 -12  -1 1014.50   56.19
  -1  12   1  892.81   54.99
  -1 -12   1  906.21   55.39
   1 -12  -1  971.00   57.59
  -1  12   1 1045.30   56.89
   1 -12   0  102.29    8.90
   1 -12   0   85.19    6.70
   1  12   0   78.69    6.30
   1 -12   0   81.29    6.70
   1  12   0   77.29    6.30
  -1  12   0   79.79    7.60
   1 -12   0   68.69    6.20
   1  12   1  635.64   35.40
   1 -12   1  558.74   34.70
   1  12   1  540.65   33.70
   1 -12   1  497.85   33.20
   1  12   1  624.64   34.90
   1 -12   1  554.04   34.00
  -1 -12  -1  584.64   35.40
   1 -12   1  571.14   33.60
   1  12   1  534.05   33.30
   1 -12   2    5.30    1.70
   1 -12   2    1.70    1.20
   1  12   2    0.80    1.50
   1  12   2    1.80    1.50
   1 -12   2    4.00    2.00
   1 -12   3  219.78   16.20
   1 -12   3  226.78   13.80
  -1 -12  -3  235.78   18.60
   1 -12   3  227.08   14.30
   1  12   3  218.48   14.20
   1  12   3  237.78   20.90
   1 -12   3  243.28   20.50
   1  12   3  228.78   14.40
   1 -12   3  216.78   14.10
   1 -12   3  263.37   21.90
   1  12   3  224.68   22.20
   1 -12   4  120.29   15.30
   1  12   4  107.59   14.80
   1 -12   4  139.09   17.00
   1  12   4  100.49   16.10
   1 -12   4   99.39    7.90
   1 -12   4  105.29    7.50
   1  12   4   99.09    7.80
   1 -12   4   96.79    8.10
   1 -12   4   94.09    9.90
   1 -12   4  102.19    8.40
   1 -12   4  101.49    8.90
   1 -12   4  117.89    8.40
   1 -12   4  105.19    9.00
   1  12   4   96.99    9.10
   1  12   4  116.09    8.40
   1  12   4  101.79    8.60
   1  12   4  107.69    8.20
   1  12   4  106.79    8.50
   1 -12   4  104.39    8.40
   1 -12   4  114.69    9.10
   1  12   4  102.59    9.30
   1 -12   5   84.29    7.80
   1 -12   5  103.39   15.00
   1  12   5   79.69   13.50
   1  12   5   80.79    7.80
   1 -12   5   87.29    7.50
   1 -12   5   88.59    6.90
   1  12   5   95.99    7.30
   1  12   5   86.49    7.90
   1 -12   5   97.79    9.00
   1  12   5   84.99    7.70
   1 -12   5   84.69    8.50
   1 -12   5   75.39    7.90
   1  12   5   93.09    7.60
   1  12   5   90.89    7.50
   1 -12   5   92.19    8.10
   1 -12   5   77.89    7.40
   1  12   5  105.49    8.40
   1 -12   5   94.09    8.50
   1  12   5   80.79    8.70
   1  12   6   48.90    7.40
   1 -12   6   63.19    6.90
   1  12   6   40.30    4.90
   1 -12   6   50.99    7.60
   1 -12   6   60.19    5.90
   1  12   6   59.49    5.60
   1 -12   6   60.69    6.00
   1  12   6   58.49    6.30
   1  12   6   55.79    6.10
   1 -12   6   62.79    6.00
   1 -12   6   50.39    5.30
   1  12   6   61.79    5.80
   1  12   6   56.69    6.00
   1  12   6   61.59    6.30
   1  12   7    4.70    4.30
   1 -12   7    4.70    1.30
  -1  13   7    4.20    1.00
  -1 -13   6   16.70    2.80
  -1  13   6   12.00    2.40
  -1 -13   6   13.20    3.20
  -1  13   6   12.10    2.70
  -1 -13   6   15.70    2.90
  -1 -13   6   14.00    2.70
  -1  13   6   11.30    2.70
  -1  13   6   12.80    2.30
  -1 -13   6   15.60    2.60
  -1  13   6   17.30    3.10
  -1 -13   5    9.90    2.70
  -1  13   5    7.30    2.40
  -1  13   5   13.20    4.70
  -1  13   5   14.40    2.60
  -1 -13   5    9.80    2.20
  -1 -13   5   12.10    4.10
  -1  13   5   11.70    2.40
  -1 -13   5   12.20    2.40
  -1  13   5   12.00    5.30
  -1  13   5    9.30    4.10
  -1 -13   5   13.90    5.00
  -1 -13   5   12.10    5.00
   1 -13  -5   18.80    5.50
  -1 -13   5   13.70    2.80
  -1  13   5   10.90    2.80
  -1  13   5   11.50    2.50
  -1 -13   5   10.30    2.30
  -1  13   5   10.80    2.30
  -1 -13   5   17.10    2.90
  -1 -13   5    9.70    2.20
  -1  13   4  320.37   21.50
  -1  13   4  329.57   20.30
  -1 -13   4  305.17   20.10
  -1  13   4  315.97   28.50
  -1 -13   4  313.07   28.20
  -1 -13   4  327.37   30.20
  -1  13   4  288.77   30.50
  -1  13   4  350.46   20.40
  -1 -13   4  312.27   19.80
  -1 -13   4  321.27   19.60
  -1 -13   4  350.26   21.30
  -1  13   4  334.87   21.60
  -1  13   4  273.97   26.00
   1 -13  -4  281.27   26.00
  -1  13   4  291.47   21.10
  -1  13   4  319.07   20.10
  -1 -13   4  294.07   20.10
  -1 -13   4  336.97   19.80
  -1  13   4  320.67   19.70
  -1 -13   4  367.06   20.40
  -1  13   3    8.40    1.50
  -1 -13   3    7.20    2.70
  -1  13   3    8.90    1.70
  -1 -13   3   10.50    1.80
  -1  13   3   15.90    5.80
  -1 -13   3    8.40    1.60
  -1  13   3    7.80    1.60
  -1 -13   3   17.10    4.70
  -1  13   3   10.00    3.60
  -1 -13   3   13.50    4.50
  -1  13   3    8.10    3.40
  -1 -13   3   13.30    4.00
  -1  13   3   12.60    3.80
  -1 -13   3    8.60    4.20
   1  13  -3    8.80    2.70
   1 -13  -3    9.60    3.40
   1 -13  -2  563.14   34.50
  -1  13   2  570.64   31.70
  -1 -13   2  596.24   36.00
  -1  13   2  573.54   36.30
  -1 -13   2  534.85   36.50
  -1 -13   2  567.14   35.90
  -1  13   2  583.74   36.40
  -1  13   2  599.94   37.00
   1 -13  -2  520.65   36.30
  -1 -13   1    6.00    1.90
  -1 -13   1    6.10    1.80
  -1  13   1    7.60    1.80
   1 -13  -1    7.20    2.90
   1 -13  -1    3.90    1.70
  -1  13   1    4.50    1.90
   1 -13   0  144.79   12.00
   1  13   0  141.59    9.00
   1 -13   0  129.09    9.10
   1 -13   0  129.99    9.20
   1 -13   0  123.69    8.90
   1  13   0  114.89    8.60
  -1  13   0  154.58   11.40
   1  13   1   89.59    7.90
   1 -13   1   79.59    7.40
   1 -13   1   75.19    7.70
   1  13   1   99.69    8.50
   1  13   1   67.39    6.70
  -1 -13  -1   70.49    8.00
   1 -13   1   76.99    7.00
   1 -13   2  107.59    9.40
   1 -13   2  101.49   10.00
   1  13   2   97.59   10.00
   1 -13   2  100.89   11.80
   1  13   2  105.89   11.50
   1 -13   2  102.99   10.70
   1  13   2   93.69   11.00
   1 -13   3  137.49   12.00
  -1 -13  -3  150.68   14.30
   1 -13   3  146.09   10.00
   1  13   3  147.89   10.10
   1  13   3  153.38   15.80
   1 -13   3  140.99   14.80
   1  13   3  148.69   10.10
   1 -13   3  150.58   10.00
   1 -13   3  166.58   16.40
   1  13   3  168.88   17.90
   1 -13   4   49.60    9.80
   1  13   4   43.10    9.90
   1 -13   4   53.49    9.40
   1  13   4   43.50    9.00
   1 -13   4   48.30    4.20
   1 -13   4   45.80    4.50
   1 -13   4   37.50    4.90
   1 -13   4   38.50    5.80
   1 -13   4   44.50    5.20
   1 -13   4   45.50    4.80
   1 -13   4   42.50    5.10
   1  13   4   37.10    5.00
   1  13   4   45.60    5.10
   1  13   4   49.80    4.80
   1  13   4   48.20    4.80
   1  13   4   42.30    4.70
   1 -13   4   43.40    4.70
   1 -13   4   41.70    4.90
   1  13   4   38.40    5.10
   1  13   5   64.59    6.50
   1 -13   5   68.99    6.60
   1  13   5   73.89   12.40
   1 -13   5   62.69   11.40
   1 -13   5   65.09    6.20
   1 -13   5   67.79    5.70
   1 -13   5   57.09    7.40
   1  13   5   68.69    6.70
   1  13   5   59.59    6.20
   1 -13   5   80.39    7.70
   1  13   5   70.79    7.50
   1 -13   5   72.89    7.20
   1  13   5   82.19    6.60
   1  13   5   66.59    6.20
   1 -13   5   48.50    6.30
   1 -13   5   61.29    6.30
   1 -13   5   67.59    6.60
   1  13   5   67.09    6.40
   1 -13   5   68.19    6.90
   1  13   5   64.69    7.20
   1  13   6   16.20    5.80
   1  13   6   19.10    3.10
   1 -13   6   22.70    4.10
   1 -13   6   20.90    3.30
   1 -13   6   22.60    3.30
   1  13   6   24.40    3.70
   1  13   6   17.60    4.50
   1 -13   6   22.20    3.30
   1  13   6   19.90    3.30
   1  13   6   21.90    4.30
   1  13   7   16.50    4.50
   1 -13   7   20.30    2.40
  -1  14   6   84.79    7.70
  -1 -14   6   89.79    8.40
  -1  14   6   88.69    7.20
  -1 -14   6   90.89    7.70
  -1 -14   6   92.29    7.20
  -1  14   6   88.29    7.20
  -1  14   6  103.89    8.10
  -1 -14   6  101.69    7.70
  -1 -14   6   84.69    7.10
  -1  14   6   81.49    7.00
  -1 -14   6  105.99    8.00
  -1 -14   5   16.80    3.10
  -1  14   5   19.90    3.60
  -1  14   5   16.20    2.80
  -1  14   5   17.10    6.20
  -1 -14   5   16.70    2.90
  -1  14   5   20.60    6.00
  -1 -14   5   20.50    6.00
  -1 -14   5   26.20    7.10
  -1 -14   5   18.40    4.80
  -1  14   5   24.40    3.40
  -1  14   5    8.70    4.40
  -1 -14   5   20.20    3.40
  -1  14   5   19.30    3.50
  -1  14   5   15.60    2.80
  -1 -14   5   13.00    2.70
  -1 -14   5   22.20    3.10
  -1 -14   5   17.00    3.00
  -1  14   4   62.39    5.70
  -1 -14   4   68.89   11.70
  -1 -14   4   52.89    9.50
  -1 -14   4   56.09    5.40
  -1  14   4   74.29   11.30
  -1  14   4   61.49   11.70
  -1 -14   4   54.09    5.10
  -1  14   4   57.99    5.70
  -1 -14   4   55.79    5.30
  -1  14   4   51.89    6.00
  -1  14   4   69.09   10.40
   1 -14  -4   58.79    9.70
  -1  14   4   43.60    7.80
  -1  14   4   57.09    5.40
  -1 -14   4   59.29    5.60
  -1 -14   4   70.29    5.90
  -1 -14   4   64.59    5.50
  -1  14   4   55.39    5.30
  -1 -14   3   58.79    8.10
  -1  14   3   64.99    5.00
  -1  14   3   60.09    5.10
  -1 -14   3   57.79    5.00
  -1  14   3   68.99    5.20
  -1  14   3   52.19    9.40
  -1  14   3   56.49    8.50
  -1 -14   3   60.19    8.70
  -1 -14   3   57.99    5.00
  -1 -14   3   66.49    9.60
  -1  14   3   50.79    8.50
  -1 -14   3   60.19    9.40
  -1 -14   3   77.69   11.30
   1  14  -3   59.19    7.20
  -1  14   3   57.99    8.50
   1 -14  -3   72.89    9.40
   1 -14  -2   43.20    5.50
  -1  14   2   44.30    3.70
  -1 -14   2   65.99    7.20
  -1  14   2   49.99    6.40
  -1 -14   2   37.90    5.60
  -1  14   2   52.59    6.40
  -1 -14   2   46.80    6.30
  -1  14   2   42.70    6.50
   1 -14  -2   43.90    6.80
  -1 -14   1  109.49    9.50
   1 -14  -1  104.69    9.60
  -1 -14   1   95.99    7.90
  -1  14   1   89.89    7.70
  -1  14   1  101.89    8.10
  -1 -14   1  110.19    8.40
  -1  14   1  104.99    9.90
   1 -14  -1   89.59   10.30
   1  14   0    4.00    1.20
   1 -14   0    5.00    1.20
   1  14   0    4.10    1.00
   1 -14   0    4.00    2.10
   1 -14   0    3.20    0.90
  -1  14   0    2.40    1.40
   1 -14   1  112.89   10.50
   1  14   1  142.99   10.90
   1  14   1  150.28   11.40
   1  14   1  123.39    9.90
  -1 -14  -1  155.78   12.60
   1 -14   1  134.69   10.10
   1 -14   2   10.70    2.90
   1  14   2   12.00    3.50
   1  14   2   14.70    3.40
   1 -14   2    6.70    2.30
   1 -14   2   10.10    2.90
  -1 -14  -2   10.40    3.30
   1 -14   3   44.20    5.90
   1  14   3   46.30    4.30
   1 -14   3   44.70    4.30
   1  14   3   45.50    7.60
   1 -14   3   52.09    8.00
   1  14   3   44.40    8.60
   1  14   3   51.39    4.40
   1 -14   3   56.79    8.70
   1 -14   4   61.79    6.10
   1 -14   4   52.99   10.10
   1  14   4   66.29   12.40
   1  14   4   76.89   11.90
   1 -14   4   81.49   12.70
   1 -14   4   75.59    6.30
   1 -14   4   75.49    5.80
   1 -14   4   63.09    6.40
   1 -14   4   77.79    7.90
   1 -14   4   73.49    7.10
   1  14   4   65.69    6.90
   1 -14   4   77.09    6.90
   1  14   4   83.89    6.80
   1  14   4   73.79    6.40
   1  14   4   70.79    6.90
   1 -14   4   64.99    6.10
   1  14   4   75.99    6.50
   1  14   4   73.19    7.20
   1  14   5    7.70    3.70
   1 -14   5    1.70    1.80
   1 -14   5    3.60    1.50
   1 -14   5    3.00    2.30
   1  14   5    5.00    1.70
   1 -14   5    3.30    1.10
   1 -14   5    4.40    1.60
   1 -14   5    6.00    4.90
   1 -14   5    8.60    2.60
   1  14   5    1.00    1.00
   1  14   5    5.70    2.10
   1 -14   5    6.70    2.20
   1  14   5    1.30    1.50
   1  14   5    2.20    1.40
   1 -14   5    2.60    1.60
   1 -14   5    1.70    1.30
   1 -14   5    2.10    1.50
   1  14   5    3.70    1.60
   1  14   5    2.90    1.50
   1  14   5    4.00    2.00
   1 -14   5    4.50    2.00
   1  14   6  100.59    8.20
   1  14   6   87.99    7.80
   1  14   6  104.59    8.50
   1 -14   6   93.89    7.90
   1 -14   6  107.09    9.10
   1  14   6   81.79    7.70
   1 -14   6  111.59    8.40
   1 -14   6  105.49    8.10
   1  14   6   98.29    8.30
   1 -14   7   -0.40    0.60
   1  14   7   -1.10    3.90
  -1 -15   7    0.50    0.60
  -1 -15   6   60.19    5.50
  -1  15   6   51.49    4.90
  -1 -15   6   66.29    5.60
  -1 -15   6   43.50    5.50
  -1  15   6   43.10    5.00
  -1  15   6   46.30    4.50
  -1 -15   6   41.40    4.30
  -1  15   6   39.70    4.30
  -1 -15   6   48.80    4.60
  -1 -15   6   55.09    4.90
  -1 -15   5    5.30    1.90
  -1  15   5    7.80    2.30
  -1  15   5   -0.80    4.00
  -1  15   5    4.60    1.90
  -1 -15   5    5.90    2.30
  -1 -15   5    2.00    4.10
  -1  15   5    5.70    1.70
  -1  15   5   10.80    4.70
  -1  15   5    4.20    2.60
  -1 -15   5    7.00    3.40
  -1 -15   5    5.10    1.60
  -1  15   5    3.60    1.60
  -1 -15   5    4.70    1.70
  -1 -15   5    2.80    1.40
  -1  15   5    2.60    1.40
  -1 -15   5    5.10    1.70
  -1 -15   5    7.00    1.90
  -1 -15   4  208.78   14.30
  -1  15   4  202.48   13.60
  -1 -15   4  193.08   13.50
  -1  15   4  214.18   21.00
  -1 -15   4  200.18   20.40
  -1 -15   4  173.58   20.70
  -1  15   4  227.58   24.00
  -1  15   4  212.28   14.10
  -1 -15   4  203.28   13.60
  -1 -15   4  201.78   13.40
  -1  15   4  192.78   20.20
   1 -15  -4  198.18   20.40
  -1  15   4  191.08   15.40
  -1 -15   4  199.48   13.60
  -1  15   4  183.88   13.30
  -1 -15   4  224.08   13.80
  -1 -15   4  236.38   14.30
  -1  15   4  200.38   13.40
  -1  15   3   32.50    3.20
  -1 -15   3   32.30    5.70
  -1 -15   3   32.50    3.30
  -1  15   3   26.50    3.00
  -1  15   3   29.60    6.00
   1 -15  -3   20.30    5.40
  -1 -15   3   32.10    7.40
   1  15  -3   22.60    4.70
  -1  15   3   27.00    5.70
  -1  15   3   28.20    3.10
  -1 -15   3   31.00    3.10
  -1  15   3   29.70    6.10
  -1 -15   3   34.00    6.70
  -1  15   3   23.00    6.30
  -1 -15   3   31.40    6.30
  -1 -15   3   26.00    5.40
  -1  15   2  296.37   22.60
  -1 -15   2  337.47   24.60
   1 -15  -2  314.77   23.30
  -1 -15   2  286.77   20.60
  -1  15   2  277.57   20.70
  -1 -15   2  288.97   21.10
  -1  15   2  299.77   21.00
  -1 -15   2  328.97   22.10
   1 -15  -2  274.07   20.20
  -1  15   1   62.39    7.40
  -1  15   1   63.09    5.50
  -1 -15   1   58.59    5.40
  -1 -15   1   54.19    5.40
   1 -15  -1   63.19    7.10
  -1 -15   1   56.39    7.00
   1 -15   0   96.39   10.80
  -1  15   0   99.89    9.20
   1  15   0   82.59    5.40
   1 -15   0   71.79    5.50
   1  15   0   92.19    6.30
   1 -15   0   85.99    9.20
   1 -15   1   16.10    2.60
  -1 -15  -1   18.30    3.90
   1  15   1   17.40    3.00
  -1 -15  -2    8.20    2.90
   1 -15   2    8.50    2.50
   1  15   2    8.10    2.90
   1  15   2    4.60    2.00
   1 -15   2    4.40    2.10
   1 -15   3   13.30    3.20
   1 -15   3    8.40    2.00
   1 -15   3    7.50    1.50
   1  15   3   10.90    1.80
   1 -15   3   12.00    3.70
   1  15   3   16.00    4.40
   1  15   3   18.20    5.20
   1 -15   3   10.60    3.60
   1 -15   4    0.80    0.90
   1 -15   4    2.60    1.00
   1 -15   4    2.80    3.20
   1 -15   4    1.10    1.30
   1 -15   4    1.40    1.90
   1  15   4    0.80    1.10
   1  15   4    0.30    1.20
   1  15   4    1.50    1.30
   1  15   4    0.80    1.00
   1 -15   4    1.40    1.10
   1  15   4    1.20    1.20
   1 -15   4    1.40    2.10
   1  15   4    2.50    2.30
   1  15   4    3.20    2.40
   1 -15   4    0.30    0.80
   1 -15   4    2.50    1.90
   1  15   4   -0.60    0.80
   1 -15   5    7.10    2.20
   1  15   5    5.40    2.10
   1  15   5   12.70    5.20
   1  15   5    5.90    3.20
   1 -15   5    4.40    2.70
   1  15   5    5.10    1.60
   1 -15   5    3.70    1.50
   1 -15   5    7.90    3.80
   1  15   5    2.60    8.10
   1  15   5    6.50    2.10
   1 -15   5    8.40    2.60
   1  15   5    7.40    2.00
   1 -15   5    3.80    5.00
   1  15   5    8.70    2.50
   1 -15   5    6.30    1.90
   1  15   5    5.80    1.90
   1 -15   5    6.60    2.50
   1  15   5    7.10    2.00
   1 -15   5    6.40    2.00
   1  15   5    6.90    1.90
   1 -15   5    4.00    1.80
   1 -15   5    3.40    1.50
   1 -15   5    7.40    1.60
   1 -15   6    1.50    2.00
   1  15   6    3.50    1.60
   1 -15   6    0.30    1.30
   1 -15   6    1.10    1.10
   1  15   6    2.70    1.60
   1  15   6   -0.40    3.90
   1 -15   6    1.80    1.20
   1  15   6    1.80    1.30
   1  15   6    3.30    3.10
   1  15   7   -0.30    3.50
   1 -15   7    1.50    0.70
  -1 -16   6  219.28   14.10
  -1 -16   6  238.18   14.20
  -1  16   6  188.38   14.00
  -1  16   6  219.38   13.70
  -1 -16   6  247.28   15.10
  -1  16   6  199.48   13.00
  -1 -16   6  223.08   13.50
  -1  16   6  165.28   12.60
  -1 -16   6  177.98   12.90
  -1  16   6  220.78   13.80
  -1 -16   6  212.18   13.30
  -1  16   5    1.90    1.20
  -1 -16   5    1.60    1.20
  -1  16   5   -0.80    4.20
  -1 -16   5    2.30    1.80
  -1  16   5    2.00    1.30
  -1 -16   5    2.20    1.60
  -1 -16   5    2.00    1.10
  -1  16   5    5.10    3.20
  -1  16   5    2.30    1.30
  -1 -16   5   -1.30    0.10
  -1 -16   5    1.70    1.40
  -1  16   5    0.80    1.10
  -1 -16   5    2.30    1.20
  -1  16   5    1.90    1.30
  -1 -16   5    3.20    1.40
  -1 -16   5    1.50    1.10
  -1 -16   4  286.57   17.40
  -1  16   4  272.07   17.60
  -1 -16   4  239.48   16.20
  -1  16   4  253.17   16.30
  -1  16   4  252.07   23.60
  -1 -16   4  260.17   23.50
  -1 -16   4  287.77   25.80
  -1  16   4  261.47   26.10
  -1  16   4  239.48   18.00
  -1 -16   4  240.78   16.20
  -1  16   4  258.17   17.00
   1 -16  -4  242.28   23.80
  -1  16   4  276.17   24.60
  -1 -16   4  249.48   17.00
  -1 -16   4  251.57   16.40
  -1  16   4  243.08   16.20
  -1 -16   4  261.57   16.50
  -1 -16   4  291.77   17.20
  -1 -16   3    3.90    2.10
  -1  16   3    8.60    1.70
  -1 -16   3    9.40    1.70
  -1  16   3    7.80    1.90
  -1 -16   3    6.50    1.40
  -1  16   3    7.30    1.50
  -1 -16   3    3.30    2.40
  -1  16   3    7.40    3.10
  -1  16   3    5.60    3.00
  -1  16   3    8.40    1.50
  -1 -16   3   12.20    4.20
  -1 -16   3    7.00    3.00
  -1 -16   3    5.70    1.30
  -1  16   3    8.20    3.30
  -1  16   3    7.80    3.30
  -1 -16   3   12.80    4.50
   1  16  -3    8.30    3.00
   1 -16  -3    6.00    3.10
   1 -16  -2   27.10    4.50
  -1 -16   2   27.20    4.90
  -1  16   2   30.40    3.10
   1  16  -2   24.60    2.90
  -1 -16   2   26.30    4.60
  -1 -16   2   22.40    4.20
  -1  16   2   23.00    4.10
  -1 -16   2   30.90    4.60
  -1  16   2   28.50    4.40
   1 -16  -2   30.70    6.00
  -1  16   2   25.00    5.10
  -1 -16   2   28.10    5.60
   1 -16  -1   84.49    8.90
  -1 -16   1   98.69    9.40
   1  16  -1   80.49    6.20
  -1  16   1   76.89    6.60
  -1 -16   1   90.39    6.80
  -1 -16   1   95.79    7.20
  -1  16   1   81.49    6.60
  -1  16   1   83.09    9.20
  -1 -16   0    2.00    0.50
   1 -16   0    6.40    2.40
   1 -16   0    4.00    2.50
  -1  16   0    1.70    1.50
   1  16   1    9.40    1.70
  -1  16  -1    8.10    1.50
   1 -16   1   11.70    2.40
  -1 -16  -1    8.00    2.90
   1  16   2   10.80    1.80
   1 -16   2   11.80    3.10
  -1  16  -2   12.40    1.90
   1 -16   2   11.50    3.10
   1 -16   2    9.20    2.70
   1  16   2   13.00    3.20
   1  16   3    0.90    1.60
   1 -16   3    1.70    2.00
   1  16   3    3.60    1.10
   1 -16   3    1.90    0.90
   1 -16   3    3.80    2.30
   1  16   3    6.70    3.20
   1  16   3    2.50    1.30
   1 -16   3    4.10    1.30
  -1 -16  -3    3.70    2.50
   1  16   3    2.90    1.20
   1 -16   3    4.40    1.20
   1  16   3    4.00    1.40
   1  16   3    1.90    0.90
   1 -16   3    3.80    2.10
   1 -16   4   73.89    6.60
   1 -16   4   83.09   11.60
   1  16   4   77.49    6.80
   1  16   4   98.19   12.80
   1  16   4   79.89   12.70
   1 -16   4   80.29    6.50
   1 -16   4   87.19    7.00
   1 -16   4   74.09    7.30
   1 -16   4  103.19    8.90
   1 -16   4   94.99    8.00
   1  16   4   90.49    7.50
   1  16   4   95.19    7.60
   1  16   4   82.89    7.80
   1 -16   4   72.99    6.60
   1  16   4   76.19    6.60
   1 -16   4   93.29    7.50
   1 -16   5   18.80    3.10
   1  16   5   20.60    3.40
   1 -16   5   16.60    2.70
   1  16   5   15.50    2.60
   1  16   5   27.50    7.40
   1 -16   5   17.80    5.40
   1  16   5   13.80    8.60
   1 -16   5   16.50    5.50
   1  16   5   17.20    3.20
   1  16   5   12.80    2.70
   1 -16   5   18.40    3.50
   1  16   5   15.60    3.00
   1 -16   5   10.80    2.50
   1 -16   5    9.80    2.80
   1  16   5   21.50    3.20
   1 -16   5   15.70    2.70
   1  16   5   17.20    2.90
   1 -16   5    9.20    2.60
   1  16   5   18.10    2.80
   1 -16   5   14.00    2.30
   1 -16   5   18.60    2.90
   1  16   6   86.29    7.70
   1  16   6   95.59    7.70
   1 -16   6   86.69    7.20
   1  16   6   91.19    7.60
   1  16   6   94.59    7.80
   1 -16   6  119.89    8.20
   1 -16   6   97.99    8.30
   1 -16   6   92.89    7.40
   1  16   6  100.99    7.80
   1 -16   7    5.00    1.00
   1  16   7    2.50    3.20
  -1  17   6   14.50    2.70
  -1 -17   6   11.70    2.90
  -1  17   6   12.40    2.40
  -1 -17   6   13.70    2.60
  -1 -17   6   12.70    2.10
  -1 -17   6   13.40    2.50
  -1 -17   6   10.10    1.80
  -1  17   5    3.20    1.50
  -1 -17   5    6.20    1.80
  -1 -17   5    5.00    1.40
  -1  17   5    4.30    1.40
  -1  17   5    1.90    3.70
  -1 -17   5    2.70    1.70
  -1  17   5    6.90    2.10
  -1 -17   5    6.90    2.10
  -1 -17   5    4.10    1.50
  -1  17   5    7.80    2.10
  -1  17   5    1.30    1.10
  -1 -17   5    4.10    1.60
  -1 -17   5    7.20    2.10
  -1 -17   5    3.70    1.50
  -1  17   4  171.58   12.80
  -1  17   4  170.28   11.80
  -1  17   4  171.68   18.00
  -1 -17   4  155.68   17.50
  -1 -17   4  168.58   11.80
  -1 -17   4  203.28   19.70
  -1  17   4  197.08   20.60
  -1  17   4  180.18   14.00
  -1  17   4  157.88   12.60
  -1  17   4  196.78   12.30
  -1 -17   4  182.08   12.20
  -1 -17   4  165.08   11.80
  -1  17   4  171.68   11.80
  -1  17   4  159.18   18.40
   1 -17  -4  182.38   19.60
  -1 -17   4  195.98   12.70
  -1  17   4  180.48   12.90
  -1 -17   3  187.08   16.30
  -1  17   3  173.48   11.00
  -1 -17   3  150.88   10.70
  -1  17   3  179.98   16.20
  -1 -17   3  196.68   17.50
  -1  17   3  169.78   17.90
  -1 -17   3  185.68   18.50
  -1  17   3  168.48   17.20
   1  17  -3  166.68   15.50
   1 -17  -3  179.08   18.00
  -1  17   3  186.08   12.30
  -1  17   3  181.88   12.00
  -1 -17   3  156.58   10.90
  -1 -17   3  192.18   16.80
  -1 -17   2  369.16   25.50
   1 -17  -2  276.67   22.50
  -1  17   2  396.56   20.40
   1  17  -2  341.47   20.10
  -1 -17   2  335.67   22.70
  -1  17   2  331.47   22.70
  -1 -17   2  314.67   22.90
  -1  17   2  310.97   22.80
  -1 -17   2  322.17   23.30
  -1  17   2  327.07   24.40
  -1  17   2  314.67   25.20
   1 -17  -2  320.17   26.30
  -1 -17   2  359.06   26.20
  -1 -17   1  403.16   27.20
   1 -17  -1  393.46   26.90
  -1  17   1  437.06   23.00
   1  17  -1  388.76   23.00
  -1 -17   1  390.76   23.40
  -1 -17   1  369.16   23.00
  -1  17   1  360.86   23.10
  -1 -17   1  399.86   23.40
  -1  17   1  420.46   28.10
   1 -17  -1  396.26   29.50
   1  17   0  120.89    8.50
  -1  17   0  115.69   11.30
   1 -17   0  137.89   13.50
   1  17   1  515.75   30.80
  -1  17  -1  535.25   30.40
  -1 -17  -1  604.84   35.70
   1 -17   2    1.40    1.30
   1  17   2    2.50    1.10
  -1 -17  -2    1.60    2.20
  -1  17  -2    1.50    0.80
   1 -17   2    1.20    1.10
   1  17   2    4.20    2.00
   1  17   2    1.10    1.00
   1 -17   2    2.10    1.30
   1  17   3  260.77   21.50
   1  17   3  249.28   15.60
   1 -17   3  252.07   15.50
   1  17   3  271.27   23.60
   1 -17   3  231.88   20.60
   1  17   3  281.57   17.10
   1 -17   3  243.68   15.90
  -1 -17  -3  214.18   21.00
   1  17   3  298.87   17.00
   1  17   3  237.28   16.60
   1  17   3  227.68   15.40
   1  17   3  284.27   16.80
   1 -17   3  250.17   15.50
   1 -17   3  262.17   20.20
   1  17   4    3.60    1.30
   1 -17   4    2.00    1.00
   1  17   4    3.50    2.20
   1 -17   4    3.50    2.20
   1 -17   4    3.90    1.20
   1 -17   4    2.20    1.10
   1 -17   4    3.00    3.70
   1 -17   4    1.30    1.80
   1 -17   4    0.70    1.30
   1 -17   4    3.40    1.20
   1  17   4    5.50    1.90
   1  17   4    2.00    1.30
   1  17   4    5.00    1.70
   1  17   4    2.50    1.20
   1 -17   4    1.60    1.00
   1  17   4    2.40    1.40
   1  17   5   30.50    4.10
   1 -17   5   30.20    3.90
   1 -17   5   22.90    3.30
   1  17   5   24.80    3.50
   1  17   5   39.00    9.40
   1  17   5   26.20    3.90
   1  17   5   32.00    4.40
   1 -17   5   32.80    4.50
   1 -17   5   41.30    5.40
   1  17   5   27.10    3.90
   1 -17   5   38.00    4.30
   1  17   5   31.10    4.00
   1 -17   5   28.90    4.40
   1  17   5   37.10    4.20
   1 -17   5   20.80    3.20
   1  17   5   24.20    3.30
   1 -17   5   26.30    4.10
   1 -17   5   32.80    3.60
   1 -17   5   34.10    4.00
   1 -17   6    3.10    1.60
   1 -17   6    1.30    1.30
   1  17   6    4.40    1.40
   1 -17   6    2.40    1.10
   1  17   6    1.40    2.80
   1 -17   6    3.90    1.20
  -1 -18   6  205.68   12.60
  -1  18   6  183.78   12.20
  -1  18   6  162.18   12.50
  -1 -18   6  179.28   12.40
  -1  18   5    4.70    1.80
  -1 -18   5    2.00    1.30
  -1  18   5    3.30    1.20
  -1 -18   5    2.00    1.10
  -1  18   5    4.40    3.60
  -1 -18   5    1.70    2.10
  -1  18   5    3.80    2.10
  -1 -18   5    3.80    1.40
  -1  18   5    4.30    1.70
  -1 -18   5    1.50    1.10
  -1  18   5    2.70    1.30
  -1 -18   5    4.40    1.90
  -1 -18   5    1.90    1.30
  -1  18   4  209.48   14.30
  -1  18   4  195.68   13.30
  -1 -18   4  178.98   13.10
  -1  18   4  208.18   19.90
  -1 -18   4  212.08   19.60
  -1  18   4  254.27   23.20
  -1  18   4  218.38   14.40
   1 -18  -4  184.98   21.00
  -1  18   4  235.98   22.20
  -1  18   4  219.58   15.80
  -1  18   4  225.18   14.00
  -1 -18   4  182.08   13.20
  -1  18   4  202.58   13.30
  -1 -18   4  220.48   14.00
  -1 -18   3  414.26   29.30
  -1  18   3  449.66   30.00
  -1 -18   3  406.76   23.50
  -1 -18   3  445.06   31.00
  -1  18   3  379.46   31.30
  -1 -18   3  424.66   32.80
  -1  18   3  375.26   30.80
   1 -18  -3  386.86   32.10
   1  18  -3  449.56   30.60
  -1  18   3  451.75   25.00
  -1  18   3  364.86   24.40
  -1 -18   3  392.76   23.60
  -1 -18   3  415.86   30.40
  -1 -18   2   53.89    7.60
  -1  18   2   56.99    4.80
   1  18  -2   52.09    4.70
  -1  18   2   45.00    5.80
  -1 -18   2   46.70    5.80
  -1 -18   2   51.89    6.30
  -1  18   2   50.49    6.00
  -1 -18   2   45.00    6.10
  -1  18   2   59.59    7.50
   1 -18  -2   47.80    8.30
  -1 -18   2   67.49    8.70
  -1 -18   1 1598.14   82.19
   1 -18  -1 1355.56   81.29
  -1  18   1 1648.24   76.79
   1  18  -1 1487.45   76.79
   1  18  -1 1063.49   76.99
  -1 -18   1 1429.86   76.29
  -1 -18   1 1212.48   76.39
  -1  18   1 1454.85   77.49
  -1  18   1 1574.74   83.09
   1 -18  -1 1440.16   84.99
  -1  18   0    9.10    1.60
   1  18   0    9.40    1.80
  -1  18   0    9.20    2.80
   1 -18   0    9.40    3.30
   1  18   1 1093.39   61.89
  -1  18  -1 1133.39   61.49
   1 -18   2   51.19    7.40
  -1 -18  -2   55.49    8.30
  -1  18  -2   63.19    4.90
   1  18   2   56.59    5.10
   1 -18   2   53.09    6.90
   1 -18   2   41.10    6.00
   1  18   2   50.19    6.50
   1  18   2   52.49    7.20
   1 -18   3  178.98   16.80
   1  18   3  170.98   16.70
   1 -18   3  180.88   11.80
   1 -18   3  203.28   18.00
   1  18   3  219.68   13.60
   1 -18   3  164.08   12.20
   1 -18   3  208.78   13.30
   1  18   3  219.78   20.90
   1  18   3  188.58   13.30
   1  18   3  188.48   13.20
   1 -18   3  165.58   11.70
   1  18   3  215.88   13.40
   1 -18   3  184.08   16.50
   1  18   4   84.99    6.70
   1 -18   4   68.19   10.40
   1 -18   4   77.69    6.50
   1  18   4  102.39   13.70
   1  18   4   80.49   11.20
   1 -18   4   74.69    6.40
   1 -18   4   82.79    7.00
   1 -18   4   67.99    7.40
   1 -18   4   93.19    7.90
   1 -18   4  113.39    8.80
   1  18   4   82.09    7.30
   1  18   4   89.29    7.60
   1  18   4   73.69    7.30
   1  18   4   78.69    6.50
   1 -18   4   72.89    6.50
   1  18   4   89.39    7.50
   1  18   5    2.00    1.40
   1 -18   5    1.20    1.30
   1  18   5    1.10    1.00
   1 -18   5    1.30    1.20
   1  18   5    4.90    8.30
   1 -18   5    3.80    2.30
   1  18   5    0.40    1.80
   1 -18   5    1.50    1.80
   1 -18   5    0.30    1.10
   1  18   5    1.70    1.30
   1  18   5    1.40    1.50
   1 -18   5    0.40    2.30
   1  18   5    2.00    1.40
   1 -18   5    1.60    2.00
   1 -18   5    0.60    1.00
   1 -18   5    0.50    0.90
   1  18   6   46.60    6.20
   1  18   6   41.50    5.00
   1  18   6   46.40    4.90
   1 -18   6   52.69    5.20
   1  18   6   45.30    4.60
  -1 -19   6    5.80    1.60
  -1  19   6    3.00    1.50
  -1 -19   6    5.90    1.80
  -1  19   6    5.00    1.60
  -1  19   5  352.86   23.40
  -1  19   5  366.26   24.10
   1 -19  -5  396.76   24.90
  -1 -19   5  439.96   25.10
  -1  19   5  383.26   24.10
  -1  19   5  382.06   23.60
  -1 -19   5  318.47   22.40
  -1 -19   5  455.25   24.80
  -1 -19   5  406.16   23.90
  -1  19   4   77.49    7.00
  -1 -19   4   74.69    6.20
  -1 -19   4   82.49   10.80
  -1  19   4   78.69   11.90
  -1  19   4   74.69    6.90
   1 -19  -4   78.99   12.80
  -1  19   4   95.59   12.70
  -1  19   4   91.79    9.40
  -1  19   4   84.19    6.90
  -1 -19   4   66.09    6.10
  -1 -19   4   83.39    6.90
  -1  19   3  195.18   16.60
  -1 -19   3  185.18   16.30
  -1  19   3  211.88   19.20
  -1  19   3  180.38   19.00
   1 -19  -3  176.38   19.50
  -1 -19   3  210.38   19.70
   1  19  -3  204.38   18.40
   1 -19  -3  176.28   13.40
  -1  19   3  222.18   13.60
  -1  19   3  176.38   13.00
  -1 -19   3  192.68   13.20
  -1  19   3  216.28   13.40
  -1 -19   3  175.58   12.00
  -1 -19   3  213.68   18.90
  -1 -19   2  134.09   13.30
  -1  19   2  134.19    8.90
   1  19  -2  110.99    8.60
  -1 -19   2  121.79   10.20
  -1 -19   2  122.99   10.50
  -1  19   2  115.89   11.40
  -1 -19   2  125.49   12.90
   1  19  -1  122.39    8.80
  -1  19   1  125.59    8.50
  -1 -19   1  125.39   12.10
   1 -19  -1  114.49   13.60
  -1  19   1  108.39   12.20
  -1  19   0   90.89    6.80
   1  19   0   91.79    7.10
  -1  19   0   93.09   10.20
   1 -19   0  116.69   12.20
   1  19   1  226.28   15.30
  -1  19  -1  237.98   14.80
   1 -19   2   18.90    4.40
  -1 -19  -2   17.10    4.50
   1  19   2   19.60    2.80
  -1  19  -2   19.70    2.60
   1  19   2   20.00    4.00
   1  19   3  779.02   53.09
   1 -19   3  756.12   52.69
   1  19   3  870.31   55.89
   1  19   3  952.10   48.90
   1 -19   3  937.71   48.60
   1 -19   3  921.81   48.50
   1  19   3 1040.40   60.19
   1  19   3  843.82   48.70
   1  19   3  816.92   48.50
   1 -19   3  734.03   46.70
   1  19   3  852.11   48.60
   1 -19   3  818.22   53.29
   1  19   4    4.10    2.60
   1 -19   4    3.30    1.20
   1 -19   4    3.20    2.00
   1 -19   4    1.50    1.00
   1 -19   4   -0.30    0.70
   1 -19   4    1.50    1.40
   1 -19   4    0.70    1.00
   1  19   4    3.50    1.40
   1  19   4    4.00    1.60
   1 -19   4    0.70    0.90
   1  19   4    3.20    1.70
   1  19   4    1.90    1.20
   1  19   5  441.06   26.50
   1  19   5  467.55   28.70
   1  19   5  383.36   26.90
   1 -19   5  538.55   28.30
   1 -19   5  501.45   27.60
   1  19   5  436.56   26.50
   1  19   5  453.05   26.90
   1 -19   5  452.45   27.70
   1  19   5  482.05   26.90
   1 -19   5  325.47   26.50
   1 -19   5  387.16   25.80
   1 -19   5  413.46   25.60
   1  19   6    5.60    4.10
   1  19   6    2.40    2.30
   1 -19   6    2.10    1.40
   1  19   6    4.00    1.20
  -1 -20   6   30.70    3.30
  -1 -20   6   29.50    3.30
  -1  20   6   28.90    3.20
  -1  20   6   19.40    3.10
  -1  20   5   38.60    4.30
   1 -20  -5   38.90    5.20
  -1 -20   5   44.80    5.30
  -1 -20   5   46.10    4.90
  -1 -20   5   36.60    4.70
  -1 -20   5   36.60    3.80
  -1  20   5   34.20    4.20
  -1 -20   4   49.90    4.90
  -1  20   4   74.29   11.10
  -1  20   4   72.39    8.20
  -1  20   4   77.19    6.30
  -1 -20   4   49.70    4.90
  -1 -20   4   68.79    6.00
  -1  20   3  597.84   43.80
  -1 -20   3  553.94   42.30
   1  20  -3  590.14   42.50
   1 -20  -3  489.25   35.80
  -1  20   3  695.43   36.00
  -1 -20   3  613.74   35.90
  -1  20   3  735.13   36.50
  -1  20   3  629.54   35.90
  -1 -20   3  648.84   43.10
  -1 -20   3  527.95   39.00
  -1  20   3  562.04   41.60
  -1 -20   2  103.19   11.90
  -1  20   2  118.19    8.00
   1  20  -2   94.69    7.80
  -1 -20   2  108.49    9.20
  -1  20   2  103.69   10.10
  -1 -20   2  114.49   12.00
  -1  20   1 1722.63   92.59
   1  20  -1 1692.43   92.99
  -1 -20   1 1669.23   98.09
  -1  20   1 1710.53   99.59
  -1 -20   1 1652.63   96.39
   1  20   0  233.48   14.80
  -1  20   0  229.08   14.40
  -1  20   0  230.18   18.90
   1 -20   0  241.18   20.30
  -1  20  -1 1907.51  109.79
   1  20   1 2028.20  110.49
   1 -20   2  120.49   12.80
  -1 -20  -2   95.59   11.90
  -1  20  -2  131.09    8.50
   1  20   2   97.79    8.50
   1  20   2  133.09   11.50
   1 -20   3  251.37   21.70
   1  20   3  340.17   25.30
   1  20   3  318.77   19.30
   1 -20   3  295.87   18.80
   1 -20   3  306.57   18.80
   1  20   3  324.67   27.60
   1  20   3  302.27   19.30
   1  20   3  281.37   19.20
   1 -20   3  258.37   19.20
   1  20   3  302.47   19.30
   1 -20   3  262.87   23.10
   1 -20   4    0.60    0.60
   1 -20   4    4.20    1.40
   1 -20   4    2.60    1.40
   1  20   4    2.00    1.60
   1  20   4    2.30    1.40
   1  20   4    1.10    1.30
   1 -20   4    0.90    0.80
   1 -20   4    3.20    1.10
   1  20   5   26.30    3.50
   1  20   5   28.40    8.90
   1 -20   5   33.50    4.60
   1  20   5   19.20    3.90
   1 -20   5   40.50    4.70
   1  20   5   22.00    3.40
   1 -20   5   21.20    4.10
   1  20   5   31.00    4.00
   1  20   5   30.20    4.20
   1 -20   5   14.30    3.60
   1 -20   5   21.40    3.00
   1  20   6    4.10    3.50
   1 -20   6    3.00    1.30
   1  20   6    5.00    1.50
   1  20   6   -0.80    2.20
  -1 -21   6   -0.20    1.00
  -1 -21   6   -0.20    0.80
  -1  21   6    1.30    1.00
  -1  21   6   -0.30    1.10
  -1 -21   6    0.20    0.70
  -1 -21   5  386.76   23.20
   1 -21  -5  353.66   23.60
  -1 -21   5  353.16   22.90
  -1 -21   5  342.17   22.40
  -1 -21   4   29.20    4.10
  -1  21   4   36.90    4.30
  -1  21   4   42.10    8.20
  -1  21   4   38.10    6.50
  -1 -21   4   36.30    4.20
  -1 -21   3  282.77   18.10
  -1  21   3  281.47   18.20
  -1  21   3  278.57   18.00
  -1  21   3  311.37   18.20
   1 -21  -3  211.68   17.90
  -1 -21   3  300.87   24.70
   1  21  -3  310.97   25.50
  -1 -21   3  300.77   24.50
  -1  21   3  304.97   25.80
  -1  21   2    4.70    1.30
   1  21  -2    3.80    1.50
  -1 -21   2    2.70    2.20
  -1 -21   2    1.50    1.40
   1 -21  -2    1.20    1.30
   1  21  -1    0.50    1.40
  -1 -21   1    0.70    1.40
  -1  21   1    1.90    1.20
  -1  21   1   -0.90    1.90
  -1  21   0    2.30    1.90
   1  21   0    3.10    1.30
  -1  21   0    0.80    0.80
  -1  21  -1  407.16   25.10
   1  21   1  434.96   25.80
   1  21   2   42.00    7.90
  -1 -21  -2   42.10    7.30
  -1  21  -2   37.10    3.70
   1  21   2   26.30    3.70
   1 -21   2   39.50    6.70
   1  21   3  972.10   52.99
   1 -21   3  969.80   52.49
   1 -21   3  984.30   52.89
   1  21   3 1009.80   63.49
   1 -21   3  869.41   53.39
   1  21   3  800.52   52.99
   1  21   3  944.91   53.19
   1  21   3  926.61   53.29
   1 -21   3  854.81   58.69
   1  21   4   82.29    7.80
   1  21   4   76.69    7.80
   1  21   4   89.99    8.00
   1 -21   4  106.09    8.20
   1  21   4   97.99    8.30
   1 -21   4   80.79    7.10
   1 -21   4   76.89    6.90
   1 -21   5  581.74   32.10
   1  21   5  518.15   31.20
   1  21   5  535.75   31.00
   1 -21   5  611.74   31.70
   1  21   5  475.85   31.40
   1  21   5  581.64   32.80
   1 -21   6    6.50    1.60
   1  21   6    5.60    1.50
   1 -21   6    6.30    1.50
   1  21   6    4.30    2.30
  -1  22   6    0.50    0.80
  -1 -22   6    1.80    1.10
  -1  22   6   -0.20    1.00
  -1 -22   6    0.20    0.90
  -1 -22   5   65.69    6.60
  -1 -22   5   74.29    6.70
   1 -22  -5   63.19    7.10
  -1 -22   5   74.29    6.60
  -1 -22   5   73.99    6.90
  -1 -22   4    1.40    1.30
  -1 -22   4    5.10    1.70
  -1  22   4    3.80    1.50
   1 -22  -4    9.80    4.30
  -1  22   4    2.60    2.00
  -1  22   4    3.30    5.00
  -1 -22   4    3.60    1.50
  -1  22   3  722.93   41.40
  -1 -22   3  736.03   41.60
  -1  22   3  738.93   41.90
   1 -22  -3  654.93   41.90
  -1  22   3  766.92   41.30
  -1 -22   3  690.73   49.00
  -1  22   3  684.03   50.09
   1 -22  -3  591.64   50.59
   1  22  -3  659.93   49.10
  -1 -22   2   45.00    7.80
  -1  22   2   58.19    4.90
   1  22  -2   46.20    4.80
  -1  22   1 2109.99  124.39
   1 -22  -1 1827.42  124.89
  -1 -22   1 2050.69  122.89
  -1  22   1 2170.18  116.79
   1  22  -1 2248.48  117.29
  -1  22   0   62.49    5.30
   1  22   0   68.29    5.70
  -1  22   0   57.19    8.40
   1  22   1 2141.79  111.59
  -1  22  -1 2391.16  119.59
   1 -22   2   20.30    2.90
   1  22   2   27.20    3.40
   1  22   2   16.00    5.40
  -1 -22  -2   25.70    5.50
   1  22   2   22.20    3.20
   1  22   2   20.60    3.40
   1  22   2   23.70    3.40
  -1  22  -2   27.60    3.10
   1 -22   2   26.60    5.70
   1  22   3  458.75   26.20
   1 -22   3  445.26   25.60
   1 -22   3  428.46   26.00
   1  22   3  362.36   26.30
   1 -22   3  431.36   26.80
   1  22   3  413.36   26.20
   1  22   3  462.05   35.60
   1  22   3  418.06   26.60
   1 -22   3  392.86   31.80
   1  22   4   21.70    3.70
   1  22   4   27.30    4.00
   1  22   4   23.60    3.90
   1 -22   4   30.80    4.40
   1  22   4   24.50    3.80
   1 -22   4   22.50    3.30
   1 -22   4   21.90    3.10
   1 -22   5   -0.40    1.90
   1  22   5    0.40    1.80
   1  22   5    0.40    2.40
   1 -22   5   -0.30    1.50
   1  22   5    0.60    1.50
   1 -22   5   -0.80    2.20
   1  22   5    2.40    7.70
   1  22   6   10.90    1.90
   1 -22   6   10.40    1.80
   1  22   6    9.20    2.40
  -1  23   6    0.40    0.70
  -1  23   6   -0.20    0.80
  -1 -23   5  245.38   14.90
  -1 -23   5  202.78   14.30
   1 -23  -5  189.98   15.20
  -1 -23   5  192.78   14.30
  -1 -23   5  230.28   15.00
  -1 -23   4    3.00    1.50
  -1 -23   4    4.70    1.80
  -1  23   4    2.60    2.00
   1 -23  -4    8.30    4.00
  -1  23   4    1.60    1.20
  -1 -23   4   -0.30    0.90
  -1  23   4    4.10    4.60
  -1 -23   4    1.70    1.40
  -1 -23   3  162.38   11.60
   1  23  -3  151.18   17.80
  -1  23   3  176.78   18.80
   1 -23  -3  117.29   17.60
  -1  23   3  170.28   12.20
  -1 -23   3  157.88   11.70
  -1  23   3  160.88   11.70
  -1  23   3  172.88   11.80
   1 -23  -3  153.98   12.30
  -1 -23   3  154.48   17.30
  -1 -23   2    7.40    1.60
  -1 -23   2    9.40    2.00
   1 -23  -2    9.00    2.20
   1  23  -2    6.70    1.90
  -1  23   2    8.60    1.80
  -1 -23   2    9.00    3.40
  -1 -23   2    5.70    2.20
  -1 -23   1    8.30    3.20
   1  23  -1   10.90    2.30
  -1  23   1    6.70    1.70
  -1  23   1   15.60    4.90
   1 -23  -1   11.70    4.70
  -1  23   0   11.00    2.00
   1  23   0   12.60    2.30
  -1  23   0   14.60    4.20
  -1  23  -1  478.75   29.00
   1  23   1  511.65   29.90
  -1  23  -1  549.74   36.40
   1  23   2   21.50    3.20
   1 -23   2   22.60    3.00
   1  23   2   25.90    6.60
   1 -23   2   26.10    3.60
   1  23   2   23.40    3.20
   1  23   2   16.90    3.30
  -1  23  -2   28.30    3.20
   1 -23   2   27.70    6.00
   1  23   2   19.60    3.20
   1  23   3  766.12   41.00
   1 -23   3  744.13   40.90
   1  23   3  578.74   41.10
   1  23   3  747.73   41.30
   1 -23   3  710.13   41.70
   1  23   3  746.23   51.39
   1  23   3  661.53   41.40
   1 -23   3  612.54   46.90
   1  23   4   17.40    3.20
   1 -23   4   21.40    3.60
   1  23   4   13.00    3.00
   1  23   4   13.00    2.90
   1  23   4   18.30    3.30
   1 -23   4   15.10    2.50
   1 -23   4   11.40    2.20
   1  23   5  341.97   23.60
   1 -23   5  423.66   24.40
   1  23   5  357.26   23.30
   1 -23   5  401.56   23.80
   1 -23   5  349.77   24.10
   1  23   5  419.56   25.20
   1 -23   6   24.00    2.60
   1 -23   6   23.50    2.70
   1  23   6   28.70    3.10
   1  23   6   26.80    3.20
  -1  24   6   20.00    2.40
  -1  24   6   18.30    2.50
  -1 -24   5  113.79    8.40
  -1 -24   5   98.29    8.10
   1 -24  -5   87.09    8.80
  -1 -24   5   97.69    8.20
  -1 -24   5  105.29    8.40
  -1 -24   4    2.30    1.40
  -1 -24   4    0.90    0.90
  -1  24   4    3.30    1.40
  -1  24   4    2.70    4.30
  -1 -24   4    2.80    1.50
  -1 -24   3  670.73   38.10
   1 -24  -3  473.55   46.40
  -1  24   3  637.14   47.20
   1  24  -3  597.24   46.80
  -1 -24   3  688.63   38.50
  -1  24   3  637.54   38.70
  -1  24   3  682.83   37.80
   1 -24  -3  647.84   39.10
  -1 -24   3  619.64   46.30
   1 -24  -2   74.69    6.90
  -1 -24   2   66.09    5.90
  -1 -24   2   57.79    7.80
  -1  24   2   75.39    6.20
   1  24  -2   82.19    6.70
  -1 -24   2   69.99   10.40
  -1  24   2   72.79    6.00
  -1 -24   2   67.59    6.30
   1 -24  -1 1960.70  116.89
  -1  24   1 2025.40  115.79
  -1 -24   1 1770.42  109.09
  -1  24   1 1992.80  106.89
   1  24  -1 2062.89  107.39
  -1 -24   1 1825.82  113.29
  -1  24   0  161.98   11.20
   1  24   0  174.68   11.80
  -1  24  -1 1617.74   92.49
   1  24   1 1792.62   93.59
   1  24   2   78.79    6.60
   1 -24   2   84.39    6.80
   1  24   2   89.99    7.10
   1  24   2   81.39   12.00
   1 -24   2   77.09    7.20
   1  24   2   87.59    7.20
   1  24   2   59.19    7.10
  -1  24  -2   89.39    6.80
   1  24   2   83.19    7.40
   1 -24   2   80.09   10.80
   1  24   3  251.07   15.60
   1  24   3  180.68   15.60
   1 -24   3  238.98   16.30
   1  24   3  248.68   16.00
   1 -24   3  248.18   15.70
   1  24   3  212.18   16.00
   1 -24   3  182.38   20.00
   1  24   4    1.10    1.30
   1  24   4    2.60    1.80
   1 -24   4    2.80    1.70
   1  24   4    1.90    1.40
   1 -24   4    2.40    1.40
   1  24   4    1.60    1.60
   1 -24   4    2.00    1.00
   1 -24   4    0.30    0.70
   1  24   5    9.70    2.40
   1 -24   5    4.70    2.10
   1 -24   5   10.60    2.20
   1 -24   5   11.00    2.50
   1  24   5    6.60    1.90
   1 -24   5    6.80    2.40
   1  24   5    3.10    6.90
   1  24   6   17.70    2.30
   1 -24   6   13.70    1.80
   1  24   6   15.20    2.70
  -1  25   6    8.80    1.60
  -1  25   6   10.40    1.70
  -1 -25   6    7.80    1.30
  -1 -25   5   25.70    3.30
  -1 -25   5   19.90    3.10
   1 -25  -5   24.20    3.90
  -1 -25   5   26.80    3.50
  -1 -25   5   21.90    3.30
  -1 -25   4  137.49   10.30
  -1  25   4  130.19   10.20
  -1 -25   4  132.99   10.00
  -1  25   4  129.09   10.40
  -1 -25   4  125.49   10.20
  -1 -25   3   62.39    6.00
   1  25  -3   79.79   12.30
  -1  25   3   35.90    8.70
  -1 -25   3   77.49    6.60
  -1  25   3   59.89    6.30
   1 -25  -3   53.19    6.20
  -1  25   3   64.19    6.30
  -1 -25   3   50.29    9.40
   1 -25  -2  125.59   10.30
  -1 -25   2  139.69    9.70
  -1 -25   2  137.19   10.10
  -1  25   2  126.59    9.30
  -1 -25   2  120.19   12.00
   1 -25  -2  125.79   16.80
   1  25  -2  141.49   10.20
  -1  25   2  136.59    9.70
  -1 -25   2  137.99   15.50
  -1 -25   1    4.90    1.60
   1 -25  -1    6.90    1.90
  -1 -25   1   11.80    4.00
   1  25  -1    4.50    1.90
  -1  25   1    6.50    1.80
   1 -25  -1    3.60    3.40
  -1  25   1    3.20    2.60
  -1 -25   1    8.60    2.20
   1  25   0   -0.30    0.90
  -1  25   0   -0.20    0.90
  -1  25  -1  383.76   24.00
   1  25   1  426.86   24.80
   1  25   2   73.89    6.20
   1  25   2   74.79    6.50
   1 -25   2   71.69    6.20
   1  25   2   64.99   10.90
   1  25   2   55.59    6.70
   1  25   2   69.49    6.40
   1 -25   2   71.19    6.80
  -1  25  -2   76.99    6.20
   1  25   2   73.99    6.80
   1 -25   2   74.49   10.40
   1  25   3  605.64   33.50
   1  25   3  635.74   34.10
   1 -25   3  590.74   34.40
   1  25   3  445.86   33.70
   1 -25   3  608.64   33.70
   1  25   3  505.05   34.10
   1 -25   3  482.05   39.80
   1  25   4   66.49    6.50
   1  25   4   50.39    6.00
   1  25   4   44.70    5.70
   1 -25   4   56.49    6.10
   1 -25   4   54.89    5.30
   1 -25   4   59.89    5.90
   1  25   4   63.49    6.10
   1 -25   4   47.10    5.00
   1 -25   4   51.29    5.10
   1  25   5  207.68   14.00
   1 -25   5  232.28   14.70
   1  25   5  175.78   14.00
   1 -25   5  220.38   13.80
   1 -25   5  194.28   14.60
   1  25   5  220.48   15.70
   1  25   6    4.90    1.10
   1 -25   6    2.70    0.80
   1  25   6    1.70    1.90
  -1  26   6   72.79    5.20
  -1  26   6   79.69    5.20
  -1 -26   5  148.69   10.60
  -1 -26   5  134.99   10.20
   1 -26  -5  152.68   11.70
  -1 -26   5  156.98   10.80
  -1 -26   5  153.58   10.80
  -1 -26   4   43.70    4.70
  -1 -26   4   40.80    4.50
   1 -26  -4   28.40    7.50
  -1  26   4   38.20    4.60
  -1 -26   4   38.80    4.30
  -1  26   4   33.30    5.10
  -1 -26   4   34.60    4.50
  -1 -26   3  531.75   31.50
  -1  26   3  509.15   40.70
   1  26  -3  524.75   41.30
   1 -26  -3  408.96   40.70
  -1 -26   3  581.54   32.10
  -1  26   3  503.55   32.20
   1 -26  -3  539.05   32.50
  -1 -26   3  513.25   40.00
  -1 -26   2   12.10    2.20
  -1  26   2   14.30    2.30
  -1 -26   2   14.10    2.60
  -1 -26   2   13.70    3.30
   1 -26  -2   14.70    5.80
   1 -26  -2   14.70    2.90
  -1 -26   2   14.60    4.80
   1  26  -2   20.40    3.20
  -1  26   2   16.10    2.60
   1 -26  -1 1011.40   58.69
  -1  26   1 1023.30   66.69
   1 -26  -1 1017.30   67.69
   1 -26  -1  963.70   58.89
  -1 -26   1 1038.50   58.49
  -1 -26   1 1105.99   66.09
  -1  26   1 1054.59   58.09
   1  26  -1 1115.69   58.79
   1 -26   0  136.59   10.90
  -1 -26   0  150.98   10.70
  -1 -26   0  151.58   14.90
  -1  26   0  153.48   10.50
   1  26   0  155.88   10.90
   1  26   1 1043.10   54.69
  -1  26  -1  927.71   53.69
   1 -26   1  923.51   53.69
   1  26   2   27.10    3.20
   1  26   2   23.20    3.20
   1  26   2   22.40    3.30
   1 -26   2   22.90    3.50
   1  26   2   14.60    3.30
   1 -26   2   28.00    3.40
  -1  26  -2   20.30    2.90
   1 -26   2   21.00    5.30
   1  26   2   21.30    3.30
   1  26   3  474.05   26.90
   1 -26   3  455.15   27.70
   1  26   3  492.85   27.50
   1  26   3  338.67   27.10
   1 -26   3  470.15   27.10
   1  26   3  403.46   27.70
   1 -26   3  402.36   33.40
   1  26   4    7.50    2.40
   1 -26   4    7.10    2.30
   1  26   4    7.30    2.20
   1  26   4    6.10    2.20
   1 -26   4    8.90    2.20
   1  26   4    7.80    2.40
   1 -26   4    9.20    2.00
   1 -26   5   73.79    6.70
   1  26   5   74.19    6.90
   1  26   5   75.69    6.40
   1 -26   5   69.49    5.90
   1 -26   5   74.29    7.00
   1  26   5   88.39    9.10
   1 -26   6   26.30    2.40
   1  26   6   28.60    3.10
  -1  27   6   20.10    2.10
  -1  27   6   23.90    2.20
  -1 -27   5   20.50    2.80
  -1 -27   5   27.80    3.30
   1 -27  -5   21.80    3.60
  -1 -27   5   23.60    3.10
  -1 -27   5   18.90    2.80
  -1 -27   4  109.59    8.50
  -1 -27   4   99.29    8.60
  -1  27   4  116.09    9.10
  -1 -27   4  114.49    8.70
  -1  27   4  115.59    8.90
   1 -27  -4  107.89    9.30
  -1 -27   4  109.19    9.00
  -1 -27   3    1.50    1.20
   1 -27  -3    3.20    2.50
   1  27  -3    1.50    1.60
  -1  27   3    2.70    2.60
  -1 -27   3    0.30    1.10
  -1  27   3    3.20    1.70
   1 -27  -3    2.80    1.80
  -1 -27   3    3.90    2.40
   1 -27  -2  227.78   15.80
  -1 -27   2  214.38   14.70
  -1 -27   2  215.08   15.30
  -1  27   2  234.78   14.80
   1 -27  -2  206.18   23.00
  -1  27   2  229.28   14.90
   1  27  -2  264.47   15.90
  -1 -27   2  227.18   21.80
  -1 -27   1   21.50    5.40
  -1  27   1   16.70    2.80
   1  27  -1   21.90    3.30
  -1  27   1   17.20    5.60
   1 -27  -1    6.20    3.90
   1 -27  -1   22.00    3.40
  -1 -27   1   17.80    2.90
   1 -27   0   14.90    2.80
  -1 -27   0    9.60    2.10
   1 -27   0   17.30    2.70
  -1  27   0   14.70    2.40
   1  27   0   15.50    2.70
  -1 -27   0   12.80    4.00
   1 -27   1  163.78   11.20
  -1 -27  -1  142.69   11.00
   1 -27   1  162.98   11.00
   1  27   1  151.58   10.80
   1  27   1  174.98   12.00
  -1  27  -1  166.38   11.30
   1 -27   1  174.08   11.80
   1  27   2   15.80    2.80
   1 -27   2   12.50    2.70
   1  27   2   10.60    2.90
   1 -27   2   19.30    2.80
   1  27   2   15.30    2.40
   1  27   2   16.40    3.00
   1 -27   2   16.10    4.80
  -1  27  -2   18.70    2.90
   1  27   3  217.98   13.60
   1  27   3  151.48   13.80
   1 -27   3  197.08   14.20
   1  27   3  206.58   13.70
   1 -27   3  204.98   13.80
   1 -27   3  191.58   13.40
   1  27   3  162.08   13.90
   1 -27   3  158.88   17.90
   1  27   4    3.10    2.10
   1  27   4    1.80    1.60
   1  27   4    1.70    1.60
   1 -27   4    1.90    1.40
   1  27   4    3.20    1.70
   1 -27   4    5.60    1.60
   1 -27   5  130.19    9.50
   1  27   5  120.59    9.60
   1  27   5  128.29    9.10
   1 -27   5  119.59    8.60
   1  27   5  121.69   10.60
   1 -27   5  137.69   10.10
   1  27   6    2.80    0.80
  -1  28   6   83.19    5.40
  -1 -28   5   60.29    5.20
   1 -28  -5   64.09    6.00
  -1 -28   5   62.59    5.30
  -1 -28   5   48.60    4.90
  -1 -28   5   51.99    5.10
  -1 -28   4   66.29    6.00
  -1 -28   4   69.29    6.40
  -1  28   4   72.79    6.60
  -1 -28   4   63.59    6.10
   1 -28  -4   66.69    6.80
  -1  28   4   65.09    6.10
  -1 -28   4   76.19    6.70
  -1 -28   3  140.79   10.60
   1 -28  -3  140.19   18.20
  -1  28   3  151.98   11.60
  -1 -28   3  144.79   11.00
   1 -28  -3  149.09   11.50
  -1 -28   3  126.29   16.10
  -1 -28   2    1.50    0.90
  -1 -28   2    0.30    0.80
   1 -28  -2   -1.50    4.20
   1 -28  -2   -0.40    1.30
   1  28  -2    0.60    1.50
  -1  28   2    1.40    1.30
  -1 -28   2   -1.20    2.20
   1  28  -1  224.48   14.30
  -1  28   1  205.78   13.70
  -1 -28   1  219.38   19.90
  -1 -28   1  202.68   14.00
   1 -28  -1  184.38   14.20
   1 -28   0   20.30    3.10
  -1 -28   0   18.80    2.90
   1 -28   0   15.00    2.80
  -1  28   0   22.70    3.10
   1  28   0   16.80    2.90
  -1 -28   0   14.30    4.20
  -1 -28  -1  171.38   12.00
   1 -28   1  170.18   11.90
   1 -28   1  177.58   11.70
   1  28   1  161.18   11.50
   1  28   1  196.48   12.90
  -1  28  -1  172.08   12.00
   1 -28   1  182.88   12.50
   1  28   2    1.20    1.10
   1 -28   2    0.70    1.00
   1 -28   2    0.60    1.10
   1  28   2    0.40    1.40
   1 -28   2    1.10    0.90
   1  28   2    0.20    0.90
   1 -28   2    1.10    1.70
   1  28   2   -0.30    1.30
  -1  28  -2    0.30    1.10
   1  28   3   76.39    6.80
   1 -28   3   75.59    7.40
   1 -28   3   95.29    7.70
   1  28   3   85.79    7.40
   1  28   3   58.99    7.40
   1 -28   3   83.59    7.20
   1  28   3   73.59    7.80
   1 -28   3   65.79   10.40
   1  28   4   49.00    5.40
   1  28   4   53.09    5.80
   1  28   4   42.80    5.50
   1 -28   4   52.19    5.30
  -1 -28  -4   61.99    5.70
   1 -28   4   41.20    4.60
   1 -28   5   26.50    3.30
   1  28   5   23.60    3.00
   1  28   5   20.10    3.20
   1  28   5   18.90    5.30
   1 -28   5   22.60    3.40
   1  28   6   65.39    4.80
  -1 -29   6   11.70    1.40
  -1 -29   5    9.40    1.90
   1 -29  -5   11.80    2.50
  -1 -29   5    6.70    1.60
  -1 -29   5    9.20    1.70
  -1 -29   5   11.10    2.00
  -1 -29   4  169.98   12.10
  -1 -29   4  184.48   12.70
  -1 -29   4  184.48   12.60
  -1  29   4  195.68   13.10
   1 -29  -4  183.28   13.30
  -1  29   4  186.88   12.30
  -1 -29   4  184.48   13.00
  -1 -29   3   12.00    2.40
   1 -29  -3    7.70    3.80
  -1 -29   3   10.00    2.30
  -1  29   3   13.20    2.80
   1 -29  -3   11.90    2.60
  -1 -29   3    5.30    2.90
   1 -29  -2  267.97   18.10
  -1 -29   2  260.37   16.90
  -1 -29   2  265.07   17.80
  -1  29   2  268.87   18.10
   1 -29  -2  226.38   24.50
  -1 -29   2  277.17   24.80
   1  29  -2  294.47   17.90
  -1  29   2  262.77   17.10
   1 -29  -1    8.80    2.40
  -1 -29   1    6.60    1.90
  -1  29   1    8.80    2.00
   1  29  -1   12.40    2.40
  -1 -29   1   10.50    3.90
   1 -29   0  125.69    9.60
  -1  29   0  130.79   15.00
  -1 -29   0  125.79    9.60
   1 -29   0  130.49   10.00
   1  29   0  129.79    9.70
  -1  29   0  114.09    9.10
  -1 -29   0  113.39   13.10
  -1 -29  -1   14.80    2.60
   1 -29   1   15.20    2.50
   1  29   1   16.30    2.60
   1  29   1   15.90    2.40
   1 -29   1   19.00    3.00
   1  29   1   18.70    3.20
  -1  29  -1   16.90    2.80
   1 -29   2    7.30    2.20
   1 -29   2   10.50    2.30
   1  29   2   11.50    2.30
   1  29   2    9.90    2.70
   1 -29   2   11.30    2.20
  -1  29  -2   11.60    2.20
   1  29   2   12.70    2.70
   1 -29   2   10.00    4.00
   1  29   3    2.30    1.60
   1  29   3    1.80    1.80
   1 -29   3    2.70    1.50
   1 -29   3    3.50    1.70
   1 -29   3    4.40    1.70
   1  29   3    0.90    1.40
   1 -29   3    3.60    2.20
   1  29   4   34.70    4.80
   1  29   4   41.30    4.80
   1  29   4   33.30    4.40
   1 -29   4   34.20    4.10
  -1 -29  -4   36.30    4.30
   1 -29   4   28.10    3.50
   1 -29   5    2.10    1.20
   1  29   5    0.50    1.10
   1 -29   5    0.90    1.00
   1  29   5    3.80    3.90
   1 -29   5    2.40    1.30
   1  29   5    1.90    0.90
   1  29   6    6.20    1.10
   1 -30  -5   26.90    3.40
  -1 -30   5   21.30    2.80
  -1 -30   5   24.40    2.80
  -1 -30   5   21.30    2.40
  -1 -30   5   26.10    3.10
  -1 -30   5   23.50    2.80
  -1 -30   5   24.10    2.70
  -1 -30   4  109.39    8.10
  -1 -30   4  125.39    8.90
  -1 -30   4  109.19    8.60
  -1  30   4  122.39    9.00
   1 -30  -4  106.49    9.10
  -1 -30   4  108.89    8.80
  -1 -30   3    2.00    1.10
  -1 -30   3    0.70    1.10
  -1  30   3    1.10    1.60
  -1 -30   3   -1.30    0.10
  -1 -30   2   21.80    3.00
   1 -30  -2   24.30    7.00
   1 -30  -2   23.20    3.70
   1  30  -2   23.50    3.60
  -1  30   2   22.10    3.10
  -1 -30   2   24.70    6.30
  -1  30   2   20.90    3.60
  -1 -30   2   17.80    3.20
   1  30  -1    1.00    1.30
  -1 -30   1    2.20    1.70
  -1  30   1    1.70    1.50
  -1 -30   1    0.60    1.00
   1 -30  -1    3.90    1.60
  -1  30   0   12.60    4.60
   1 -30   0    9.40    2.20
  -1 -30   0   11.00    2.30
  -1  30   0    9.40    2.20
   1  30   0    8.80    2.30
  -1 -30   0    4.80    2.80
   1 -30   0   10.00    2.30
  -1 -30  -1   12.70    2.40
   1 -30   1   17.70    2.60
   1  30   1   16.10    2.50
   1  30   1   15.00    2.90
   1 -30   1   10.80    4.20
  -1  30  -1   17.90    2.90
   1 -30   1   14.80    2.70
   1 -30   2    2.90    1.70
   1 -30   2    2.40    1.40
   1  30   2    3.20    1.60
   1  30   2    2.60    1.60
  -1  30  -2    1.70    1.20
   1  30   2    2.10    1.70
   1 -30   2   -1.10    2.10
   1 -30   3    0.80    1.20
   1  30   3    1.30    1.70
   1  30   3   -0.30    1.00
   1 -30   3    0.70    1.20
   1 -30   3    0.30    1.20
   1  30   3    0.40    1.50
   1 -30   3    4.70    2.50
   1  30   4   58.09    6.30
   1  30   4   57.29    5.80
   1  30   4   66.59    6.40
   1  30   4   57.59    6.40
  -1 -30  -4   63.59    5.90
   1 -30   4   55.19    5.20
   1  30   5   40.80    3.60
   1  30   5   44.20    4.30
   1 -30   5   45.10    4.20
   1 -30   5   36.60    3.80
   1 -30   5   36.10    4.10
   1  30   5   39.20    4.90
   1 -31  -5   76.89    6.30
  -1 -31   5   77.29    5.90
  -1  31   5   79.39    6.10
  -1 -31   5   70.09    5.60
  -1 -31   5   73.39    6.00
  -1 -31   5   70.79    5.60
  -1 -31   4   88.29    7.30
  -1 -31   4   96.19    7.50
  -1  31   4   89.19    7.50
   1 -31  -4   98.99    8.10
  -1 -31   4   97.69    7.80
  -1 -31   3   42.20    4.50
  -1 -31   3   42.50    4.80
  -1  31   3   50.49    5.40
   1 -31  -3   36.10    4.80
  -1 -31   3   46.50    8.60
   1 -31  -2  167.28   12.60
  -1 -31   2  168.88   11.50
  -1 -31   2  168.38   12.40
  -1  31   2  169.38   12.80
  -1 -31   2  149.69   17.60
   1  31  -2  179.18   12.50
  -1  31   2  169.88   11.90
   1 -31  -1    1.80    1.40
  -1 -31   1    2.60    1.30
   1  31  -1    3.60    1.70
  -1 -31   1    1.10    1.70
  -1  31   1    1.40    1.20
   1 -31   0   57.29    6.00
   1 -31   0   69.79    6.60
  -1 -31   0   60.79    6.10
  -1  31   0   75.39   11.00
   1  31   0   69.29    6.40
  -1  31   0   68.29    6.10
  -1 -31   0   52.79    8.90
   1 -31   1   10.20    2.10
  -1 -31  -1    8.90    2.00
   1  31   1   13.00    2.30
   1 -31   1   12.00    2.40
   1  31   1    6.70    2.20
   1 -31   1    7.10    3.30
  -1  31  -1   11.00    2.30
   1 -31   2    1.20    1.30
   1  31   2    2.30    1.40
   1 -31   2    1.10    1.10
   1  31   2    1.70    1.70
   1 -31   2    0.60    1.10
   1  31   2    3.50    1.70
   1 -31   2    3.40    2.10
  -1  31  -2    1.20    1.20
   1  31   3   32.30    3.90
   1  31   3   31.20    4.60
   1 -31   3   35.40    7.10
   1  31   3   31.10    4.70
   1 -31   3   32.80    4.40
   1 -31   3   35.50    4.30
   1  31   3   36.00    4.40
  -1 -31  -4    0.30    1.10
   1  31   4    1.00    4.00
   1  31   4    0.30    1.10
   1 -31   4   -0.20    0.60
   1 -31   4    0.30    1.30
   1  31   4    1.10    1.30
   1  31   4    2.50    1.70
   1  31   5   36.10    3.80
   1  31   5   32.00    3.10
   1 -31   5   38.20    3.70
   1 -31   5   42.40    4.00
   1  31   5   34.30    4.20
  -1 -31  -5   40.40    4.00
   1 -32  -5    8.40    1.80
  -1  32   5    9.80    1.80
  -1 -32   5    6.70    1.40
  -1 -32   5    6.90    1.60
  -1 -32   5    6.50    1.30
  -1 -32   4  114.79    8.40
  -1  32   4  110.79    8.60
  -1 -32   4  118.19    8.50
   1 -32  -4  119.59    9.00
  -1 -32   4  108.79    8.60
  -1  32   3   27.00    3.70
  -1 -32   3   22.40    3.30
  -1 -32   3   19.60    2.90
   1 -32  -3   26.20    3.70
  -1 -32   3   19.00    5.40
   1 -32  -2   73.29    7.10
  -1  32   2   79.89    7.50
  -1 -32   2   73.09    7.00
  -1 -32   2   73.99    6.20
  -1  32   2   70.09    6.40
   1  32  -2   81.29    7.10
  -1 -32   2   78.89   11.80
   1  32  -1  479.95   27.80
  -1  32   1  423.56   27.10
  -1 -32   1  433.46   34.80
   1 -32  -1  452.75   28.00
  -1 -32   1  465.55   27.90
   1 -32   0   25.10    3.50
   1  32   0   26.10    3.70
  -1  32   0   21.40    3.30
  -1 -32   0   21.60    5.70
   1 -32   0   23.70    3.70
  -1 -32   0   24.10    3.50
   1 -32   1  401.56   23.90
   1 -32   1  357.86   24.10
  -1 -32  -1  369.36   23.50
   1  32   1  393.66   23.30
   1 -32   1  402.16   23.40
   1  32   1  384.96   24.00
  -1  32  -1  388.96   23.70
  -1 -32  -1  322.37   28.50
   1 -32   1  378.16   30.30
   1 -32   2   26.30    3.80
   1  32   2   20.40    3.10
   1 -32   2   26.50    3.50
   1 -32   2   22.40    3.10
  -1  32  -2   22.50    3.20
   1  32   2   17.60    3.30
   1 -32   2   18.10    5.20
   1  32   3   12.00    2.20
  -1 -32  -3    6.70    2.10
   1  32   3   11.30    3.10
   1 -32   3    9.30    2.40
   1 -32   3    6.80    2.00
   1  32   3   10.30    2.50
   1  32   3    9.90    2.60
   1 -32   3    8.80    3.40
   1  32   4   45.50    5.20
   1 -32   4   45.80    4.90
   1  32   4   44.80    4.90
   1 -32   4   52.19    4.90
   1  32   4   51.59    6.10
  -1 -32  -4   52.59    4.90
   1 -32   4   41.20    4.10
   1  32   5   18.20    2.40
   1 -32   5   16.20    2.30
   1  32   5   15.50    2.70
  -1 -32  -5   23.80    2.70
   1 -32   5   19.00    2.50
  -1  33   5   51.19    4.40
  -1 -33   5   52.39    4.50
   1 -33  -5   58.59    4.70
  -1  33   4   43.10    4.40
  -1 -33   4   41.10    4.20
  -1 -33   4   40.60    4.10
   1 -33  -4   44.70    4.90
   1 -33  -4   42.60    4.50
  -1 -33   4   41.80    4.40
  -1 -33   4   49.70    4.50
  -1  33   3  315.07   19.70
  -1 -33   3  283.07   19.20
  -1 -33   3  289.17   18.50
   1 -33  -3  314.97   19.70
   1 -33  -2  101.29    8.60
  -1 -33   2  101.99    7.50
  -1 -33   2   86.19    8.10
  -1  33   2   97.79    8.60
  -1  33   2   87.79    7.60
   1  33  -2   96.89    8.20
  -1 -33   2  103.69   13.70
   1 -33  -1   94.49    8.20
  -1 -33   1  101.99    8.30
  -1  33   1   93.69   14.00
   1  33  -1   90.09    7.90
  -1  33   1   79.09    7.40
  -1 -33   1   99.29   12.90
   1 -33   0   54.09    5.70
   1  33   0   56.49    5.80
  -1  33   0   56.89    5.70
  -1 -33   0   57.89    9.30
   1 -33   0   55.29    6.10
  -1 -33   0   64.99    6.00
   1 -33   1  562.84   32.50
   1  33   1  569.44   31.90
   1 -33   1  570.14   33.20
  -1 -33  -1  533.95   32.10
   1 -33   1  516.55   31.70
  -1  33  -1  534.75   32.30
   1  33   1  552.34   32.70
   1 -33   1  494.35   38.50
  -1 -33  -1  521.85   38.60
   1  33   2   11.50    2.20
   1 -33   2   12.00    2.40
   1 -33   2    5.90    2.00
   1 -33   2    7.60    1.90
   1  33   2   11.50    2.60
  -1  33  -2    9.40    2.30
   1 -33   2   10.10    3.70
   1  33   3  490.25   30.10
   1 -33   3  478.25   29.40
   1 -33   3  482.15   29.00
   1  33   3  501.65   28.90
   1 -33   3  483.15   28.80
   1  33   3  459.35   29.60
  -1 -33  -3  465.35   29.00
   1  33   3  488.05   28.30
   1  33   4    7.60    2.20
   1 -33   4    7.20    1.90
   1 -33   4    7.10    1.80
  -1 -33  -4    7.30    1.90
   1  33   4   12.50    4.20
   1  33   4    7.90    2.00
   1  33   5   99.89    7.20
   1 -33   5  105.89    7.30
  -1 -33  -5  115.49    7.50
   1 -33   5  104.59    7.40
  -1 -34   5   15.70    1.90
  -1  34   5   17.00    2.10
  -1 -34   5   20.10    2.20
   1 -34  -5   20.20    2.30
  -1 -34   4   68.89    5.70
   1 -34  -4   76.59    6.60
   1 -34  -4   67.29    6.00
  -1 -34   4   72.59    6.00
  -1 -34   4   63.39    5.60
  -1  34   4   80.49    6.00
  -1 -34   3  311.07   20.20
  -1  34   3  321.47   20.40
  -1 -34   3  298.57   19.30
   1 -34  -3  349.87   20.80
   1 -34  -2  218.68   14.60
  -1  34   2  193.88   14.30
  -1 -34   2  214.48   14.40
  -1  34   2  199.28   22.10
   1  34  -2  212.38   14.20
  -1  34   2  180.98   13.30
  -1 -34   2  181.98   19.80
  -1 -34   1  856.11   48.70
   1 -34  -1  846.02   48.80
  -1  34   1  803.12   58.19
   1  34  -1  863.81   48.60
  -1  34   1  824.02   48.00
  -1 -34   1  782.52   55.99
   1 -34   0  247.98   16.60
   1  34   0  244.68   16.60
  -1  34   0  240.08   16.30
  -1 -34   0  227.28   22.30
  -1 -34   0  250.97   16.60
   1 -34   0  257.17   17.10
   1 -34   1  496.15   28.50
   1 -34   1  486.65   28.00
   1 -34   1  478.75   29.20
  -1 -34  -1  458.85   28.30
   1  34   1  472.15   27.80
   1 -34   1  462.25   35.20
  -1 -34  -1  389.56   33.20
   1  34   1  479.45   28.80
  -1  34  -1  455.25   28.40
   1  34   2   85.69    6.70
   1 -34   2   69.59    6.50
   1 -34   2   63.39    6.80
  -1  34  -2   76.09    6.70
   1  34   2   85.09    7.30
   1 -34   2   87.99   11.40
  -1 -34  -2   66.29    9.20
   1 -34   3   81.69    7.10
   1  34   3   67.39    6.40
   1 -34   3   76.89    6.70
   1  34   3   71.39    7.30
   1 -34   3   74.59    6.40
  -1 -34  -3   72.49    6.70
   1  34   3   74.09    7.10
   1  34   4   30.30    3.80
   1 -34   4   33.30    3.70
   1  34   4   26.40    3.40
  -1 -34  -4   26.50    3.30
   1  34   4   32.90    4.60
   1 -34   4   28.90    3.70
   1 -34   5    0.40    0.70
   1  34   5   -0.30    0.80
  -1 -34  -5    0.10    0.80
   1 -34   5    0.60    0.80
  -1  35   5   98.69    6.30
  -1 -35   5   87.69    6.30
   1 -35  -5   95.29    6.40
  -1  35   4    0.30    1.30
  -1 -35   4    1.30    0.80
   1 -35  -4    0.30    1.00
   1 -35  -4   -0.40    1.00
  -1 -35   4    0.70    0.60
  -1 -35   4    0.60    0.70
  -1 -35   4   -0.20    1.10
  -1  35   4   -0.20    0.90
  -1 -35   3  223.48   15.10
  -1  35   3  221.68   15.10
   1 -35  -3  227.08   15.30
  -1 -35   3  222.28   14.20
  -1 -35   2   14.30    2.90
  -1  35   2   18.00    3.20
  -1  35   2   18.80    5.70
   1 -35  -2   16.10    3.10
  -1  35   2   15.30    2.70
   1  35  -2   17.80    3.10
  -1 -35   2   17.10    5.00
   1 -35  -1   26.50    4.00
  -1 -35   1   34.50    4.50
  -1  35   1   26.70    7.40
   1  35  -1   33.00    4.50
  -1  35   1   33.20    4.20
  -1 -35   1   34.00    7.40
   1 -35   0    9.10    2.20
  -1  35   0    8.60    2.30
  -1 -35   0    6.50    3.40
   1  35   0    7.40    2.20
  -1 -35   0   13.10    2.60
   1 -35   0   11.70    2.60
   1 -35   1  295.87   18.40
   1  35   1  273.57   18.70
  -1  35  -1  283.87   18.50
   1 -35   1  273.87   24.50
  -1 -35  -1  258.57   23.40
  -1 -35  -1  263.87   18.10
   1 -35   1  291.37   17.90
   1  35   1  294.67   17.80
   1 -35   1  299.07   19.10
  -1  35  -2  121.49    9.00
   1  35   2   96.59    8.90
  -1 -35  -2   95.29   11.60
   1 -35   2  107.09   13.10
   1  35   2  119.09    8.70
   1 -35   2  133.29    9.20
   1 -35   2  112.49    9.50
   1  35   3  605.14   34.60
   1 -35   3  566.04   34.60
   1 -35   3  599.44   35.20
   1  35   3  601.34   35.80
  -1 -35  -3  593.84   34.90
   1  35   3  610.44   35.50
   1 -35   4   39.30    3.90
   1  35   4   33.60    3.90
   1  35   4   33.00    3.60
  -1 -35  -4   34.60    3.50
   1  35   4   33.90    4.10
   1 -35   4   33.40    4.00
   1  35   5  192.48   11.30
   1 -35   5  196.88   11.50
  -1 -35  -5  179.68   11.20
  -1 -36   5   37.30    2.90
  -1  36   5   32.80    2.80
  -1 -36   5   37.00    2.90
   1 -36  -5   34.40    2.90
  -1  36   4   19.80    2.80
  -1 -36   4   25.00    2.90
  -1  36   4   21.80    2.50
  -1 -36   4   20.20    2.40
  -1 -36   4   19.90    2.50
   1 -36  -4   23.70    3.10
   1 -36  -4   20.50    2.60
   1 -36  -3  385.46   23.80
  -1 -36   3  377.16   23.60
  -1  36   3  393.96   23.70
  -1  36   2   25.20    3.80
  -1  36   2   18.50    5.70
   1 -36  -2   32.10    4.10
  -1  36   2   21.00    3.10
  -1 -36   2   34.50    7.00
   1  36  -2   18.30    3.20
  -1 -36   1  784.72   47.70
  -1  36   1  807.02   47.90
   1  36  -1  855.31   48.30
  -1 -36   1  820.12   56.49
  -1 -36   1  941.31   49.00
   1 -36   0   45.90    5.00
  -1  36   0   47.00    5.10
   1  36   0   49.80    5.40
  -1 -36   0   49.20    8.60
  -1 -36   0   39.00    4.80
   1 -36   0   51.29    5.50
   1 -36   1  671.53   38.50
   1  36   1  683.83   39.00
  -1  36  -1  646.94   38.70
   1 -36   1  523.35   44.00
  -1 -36  -1  536.55   44.00
   1 -36   1  697.83   38.00
   1 -36   1  690.73   39.50
  -1 -36  -1  675.03   38.60
   1 -36   2   82.89    7.40
   1  36   2   72.49    6.30
   1 -36   2   89.09    6.80
  -1  36  -2   73.59    6.70
   1  36   2   73.29    6.90
   1  36   3  170.08   11.70
   1  36   3  177.58   12.70
   1 -36   3  177.68   12.30
   1 -36   3  168.88   11.80
  -1 -36  -3  153.48   11.80
   1  36   3  177.38   12.50
   1 -36   3  191.78   12.50
   1 -36   4   13.80    2.20
   1  36   4   16.10    2.50
  -1 -36  -4   14.10    2.10
   1  36   4   15.50    2.20
   1 -36   4   17.20    2.60
   1 -36   5    3.50    0.90
   1  36   5    2.80    0.70
  -1 -37   5   84.29    5.50
  -1 -37   5   87.99    5.50
  -1  37   4    6.80    1.30
  -1 -37   4    5.90    1.40
   1 -37  -4    7.40    1.70
   1 -37  -4    7.90    1.50
  -1  37   4    3.90    1.40
  -1 -37   4    7.40    1.30
  -1 -37   4    7.00    1.40
  -1 -37   3   83.19    6.20
   1 -37  -3   84.99    7.20
  -1 -37   3   83.79    6.80
  -1 -37   3   77.49    6.90
  -1  37   3   85.09    7.00
   1 -37  -2    1.70    1.60
  -1  37   2    1.30    1.10
   1  37  -2    4.50    1.90
  -1  37   2    0.30    1.20
  -1 -37   1    1.50    1.30
   1  37  -1    2.30    1.90
  -1  37   1    1.50    1.50
  -1 -37   1    1.20    1.30
   1 -37   0    9.50    2.10
  -1 -37   0   12.00    3.90
  -1  37   0    7.30    2.20
   1  37   0   10.00    2.60
   1 -37   0   11.90    2.70
  -1 -37   0    6.30    1.90
   1 -37   1  196.98   12.90
   1  37   1  173.28   13.10
  -1  37  -1  173.78   12.90
  -1 -37  -1  166.58   17.50
   1 -37   1  184.58   18.00
  -1 -37  -1  179.88   12.70
   1 -37   1  195.08   12.40
   1 -37   1  196.08   13.70
   1 -37   2   31.80    3.80
   1 -37   2   40.30    4.60
   1  37   2   42.20    4.00
  -1 -37  -2   35.70    4.40
   1  37   2   27.70    3.90
  -1  37  -2   29.70    3.80
   1  37   3  387.86   23.40
   1  37   3  401.96   24.40
   1 -37   3  410.06   23.70
   1 -37   3  380.26   24.00
   1 -37   3  409.06   24.10
   1  37   3  388.06   24.10
  -1 -37  -3  382.66   23.80
   1  37   4   39.10    4.00
   1  37   4   44.00    3.80
   1 -37   4   40.80    3.80
   1 -37   4   44.80    4.10
  -1 -37  -4   43.50    3.70
   1 -37   4   43.60    4.10
   1  37   4   34.90    3.90
   1 -37   5  198.48   11.50
  -1 -38   4    6.20    1.40
  -1  38   4    5.90    1.10
   1 -38  -4    5.00    1.20
   1 -38  -4    7.10    1.60
  -1  38   4    7.40    1.50
  -1 -38   4    4.40    1.00
   1 -38  -3  413.76   24.70
  -1 -38   3  398.56   24.10
  -1  38   3  429.06   24.50
  -1 -38   3  391.96   24.50
  -1  38   2   82.69    7.40
   1  38  -2  100.69    8.00
   1 -38  -2  113.59    8.50
  -1 -38   2   96.79    7.40
  -1 -38   1  724.33   40.10
   1  38  -1  714.23   40.80
  -1  38   1  664.13   40.30
  -1 -38   1  675.73   48.30
  -1 -38   1  693.43   41.00
   1 -38   0  270.87   17.10
  -1  38   0  253.87   17.00
   1  38   0  233.88   16.80
  -1 -38   0  238.08   22.50
  -1 -38   0  287.97   17.50
   1 -38   0  245.48   17.30
   1 -38   1  655.63   38.00
  -1 -38  -1  656.43   37.10
   1 -38   1  625.34   36.30
   1 -38   1  649.74   36.90
  -1  38  -1  628.74   37.30
   1  38   1  604.14   37.30
   1 -38   1  642.34   36.70
   1  38   2  113.49    8.20
   1 -38   2  122.39    9.30
   1 -38   2  116.69    8.50
  -1 -38  -2  123.59    9.20
  -1  38  -2  108.79    8.60
   1  38   2   98.59    8.50
   1 -38   3  217.88   13.80
   1  38   3  212.78   13.60
   1  38   3  215.08   14.50
   1  38   3  211.68   14.20
   1 -38   3  217.58   14.10
  -1 -38  -3  212.48   14.00
   1 -38   4    4.80    1.20
   1  38   4    3.30    1.20
   1 -38   4    2.10    0.90
  -1 -38  -4    2.60    0.90
   1 -38   4    3.60    1.20
   1  38   4    2.90    0.90
   1  38   4    4.20    1.30
  -1 -39   4   35.90    3.10
  -1  39   4   28.80    2.70
   1 -39  -4   32.80    2.90
   1 -39  -4   39.90    3.60
  -1 -39   4   37.20    3.40
  -1  39   4   33.60    3.20
   1 -39  -3   17.80    2.70
  -1 -39   3   17.00    2.50
  -1 -39   3   14.60    2.20
  -1  39   3   13.20    2.30
  -1  39   2   24.70    3.30
   1  39  -2   33.60    3.90
   1 -39  -2   31.40    4.00
  -1 -39   2   26.70    3.20
   1  39  -1   40.60    4.80
  -1  39   1   37.40    4.50
  -1 -39   1   39.40    4.10
   1 -39  -1   46.40    5.00
  -1 -39   1   44.90    5.00
  -1 -39   0    3.80    1.60
   1 -39   0    4.80    1.70
  -1  39   0    1.20    1.50
   1  39   0    2.60    1.50
   1 -39   0    2.10    1.60
  -1 -39   0    3.80    1.50
   1 -39   1   97.09    8.00
  -1 -39  -1   78.89    7.00
   1 -39   1   87.79    7.00
   1 -39   1   82.19    6.80
   1  39   1   82.19    7.40
  -1  39  -1   93.39    7.70
   1 -39   2   73.09    6.50
   1  39   2   63.89    5.40
   1 -39   2   68.09    5.70
   1  39   2   62.09    6.30
  -1 -39  -2   74.69    6.50
  -1  39  -2   63.29    5.90
   1 -39   2   82.69    6.30
   1  39   2   57.69    5.80
   1 -39   3  221.88   14.00
   1  39   3  222.18   14.60
   1  39   3  226.88   14.40
   1 -39   3  235.48   14.40
  -1 -39  -3  203.18   14.10
   1  39   4   52.19    4.10
   1  39   4   59.79    4.60
   1 -39   4   58.59    4.40
   1 -39   4   64.49    4.70
  -1 -39  -4   50.99    4.10
   1 -39   4   66.79    4.80
   1  39   4   53.79    4.50
  -1 -40   4    1.20    0.60
   1 -40  -4    0.80    0.50
   1 -40  -4    1.40    0.80
  -1 -40   4    1.80    0.80
  -1  40   4    1.30    0.80
   1 -40  -3  357.36   20.60
  -1 -40   3  325.07   19.90
  -1 -40   3  335.27   20.40
  -1  40   3  339.77   20.20
  -1 -40   2   65.89    5.00
   1 -40  -2   60.79    5.70
  -1  40   2   62.09    5.10
   1  40  -2   54.09    5.30
  -1  40   2   44.70    4.80
  -1 -40   1  739.63   40.70
  -1 -40   1  720.63   39.60
   1 -40  -1  699.43   40.40
   1  40  -1  662.03   40.20
  -1  40   1  651.63   39.90
   1 -40   0  129.49   10.00
  -1 -40   0  146.49   10.10
  -1 -40   0  119.39    9.30
   1 -40   0  126.39    9.50
   1  40   0  121.29    9.70
  -1  40   0  113.59    9.40
   1 -40   1  799.32   43.60
  -1 -40  -1  742.63   42.50
   1 -40   1  766.92   42.30
   1 -40   1  752.82   42.00
   1  40   1  684.13   42.70
  -1  40  -1  723.53   42.80
   1 -40   2   48.20    5.00
   1  40   2   51.19    4.30
   1 -40   2   45.20    4.40
   1  40   2   51.19    5.20
  -1 -40  -2   57.49    5.30
  -1  40  -2   44.70    4.60
   1  40   2   42.90    4.60
   1 -40   2   52.79    4.80
   1  40   2   48.20    5.00
   1 -40   3  254.27   15.30
   1  40   3  248.98   15.80
   1 -40   3  253.37   15.60
   1  40   3  242.68   15.50
  -1 -40  -3  248.98   15.60
   1  40   4    1.60    0.90
   1 -40   4    3.10    0.80
   1 -40   4    1.90    0.80
   1  40   4    2.40    0.60
   1 -40   4    2.00    0.80
   1  40   4    2.40    1.00
  -1 -41   4   74.19    5.10
   1 -41  -4   84.49    5.60
  -1 -41   4   83.69    5.50
  -1  41   4   71.09    5.20
   1 -41  -3    1.00    1.00
  -1 -41   3    2.60    0.90
  -1 -41   3    2.50    1.10
  -1  41   3    2.70    1.00
  -1  41   2   55.69    5.30
  -1  41   2   64.39    5.30
   1  41  -2   70.49    5.90
   1 -41  -2   77.59    6.30
  -1 -41   2   67.59    5.20
  -1 -41   1   27.90    3.00
   1 -41  -1   22.20    3.30
  -1  41   1   18.70    3.00
   1  41  -1   20.50    3.30
  -1  41   1   25.50    3.50
  -1 -41   1   25.10    3.60
  -1 -41   0    4.50    1.60
   1 -41   0    3.50    1.50
  -1  41   0    2.60    1.60
   1  41   0    3.30    1.70
  -1 -41   0    5.90    1.90
  -1  41  -1  123.89    9.40
   1  41   1  115.19    9.30
  -1 -41  -1  144.09    9.80
   1 -41   1  128.89    9.00
   1 -41   1  129.79    9.90
  -1 -41  -1  118.79    9.00
   1  41   2   23.40    3.20
   1  41   2   21.70    3.00
   1 -41   2   27.10    3.10
  -1  41  -2   20.80    2.90
  -1 -41  -2   28.10    3.50
   1 -41   2   25.90    3.40
   1 -41   2   26.20    2.90
   1  41   2   25.60    3.40
   1  41   3  163.28   10.50
   1 -41   3  163.38   10.60
  -1 -41  -3  155.38   10.60
   1  41   3  165.78   10.90
   1 -41   3  160.18   10.30
   1 -41   4   32.90    2.80
   1 -41   4   30.00    2.70
  -1 -41  -4   35.20    2.90
   1  41   4   30.90    2.70
   1 -41   4   31.80    2.70
  -1 -42   4    7.50    1.10
   1 -42  -4    8.80    1.20
  -1 -42   4    6.40    0.90
   1 -42  -3  135.99    8.80
   1 -42  -3  128.59    8.80
  -1 -42   3  121.79    8.10
  -1 -42   3  127.39    8.60
  -1  42   3  122.79    8.30
   1 -42  -2   11.30    2.20
   1 -42  -2   14.40    2.50
  -1  42   2   11.50    1.80
  -1  42   2   12.50    2.00
   1  42  -2    9.70    2.00
  -1 -42   2    8.30    1.50
   1  42  -1  181.68   12.40
  -1  42   1  162.18   12.00
  -1 -42   1  175.98   11.50
   1 -42  -1  193.68   12.60
   1 -42  -1  177.98   12.10
  -1 -42   1  193.08   12.60
  -1  42   1  173.98   12.20
  -1  42   0   56.69    5.50
   1  42   0   53.89    5.40
   1 -42   0   54.09    5.10
  -1 -42   0   51.99    5.00
  -1 -42   0   51.49    5.20
   1  42   0   52.39    5.30
  -1  42  -1  140.39   10.10
   1  42   1  121.89    9.80
  -1 -42  -1  142.69   10.20
  -1 -42  -1  143.79    9.70
   1 -42   1  145.49   10.50
  -1 -42  -2    3.20    1.40
   1  42   2    4.30    1.30
   1 -42   2    4.70    1.30
  -1  42  -2    3.70    1.30
   1  42   2    5.20    1.40
   1 -42   2    4.40    1.10
   1  42   2    6.30    1.70
   1 -42   3   71.39    5.30
  -1 -42  -3   67.89    5.30
   1  42   3   66.99    5.20
   1 -42   3   69.89    5.10
   1  42   3   66.49    5.40
   1 -42   4    1.40    0.50
  -1 -42  -4    1.60    0.60
   1 -42   4    0.90    0.40
   1 -42   4    2.00    0.50
   1  42   4    1.20    0.50
   1 -43  -3   20.00    2.40
   1 -43  -3   21.90    2.40
  -1 -43   3   18.00    2.00
  -1  43   3   21.30    2.10
  -1 -43   3   17.30    2.20
  -1 -43   3   17.30    1.90
   1  43  -2   90.39    7.00
  -1  43   2   81.59    6.70
   1 -43  -2  109.89    7.50
   1 -43  -2  111.79    7.70
  -1  43   2   98.19    7.30
   1  43  -1   27.00    3.50
  -1  43   1   20.90    3.00
   1 -43  -1   25.90    3.40
   1 -43  -1   34.30    3.40
  -1 -43   1   29.40    3.60
  -1  43   1   33.50    3.60
   1 -43   0   14.30    2.40
  -1 -43   0   15.30    2.40
   1  43   0   14.30    2.60
  -1  43   0   10.30    2.30
   1  43   0   13.50    2.40
  -1 -43   0   16.80    2.60
  -1 -43  -1    7.10    1.80
  -1  43  -1    3.80    1.50
   1  43   1    5.20    1.60
  -1 -43  -2    0.40    1.00
   1  43   2    1.60    1.00
   1 -43   2    1.10    0.90
  -1  43  -2    1.30    0.80
   1  43   2   -0.20    0.90
   1 -43   2    1.10    0.70
   1  43   2    0.40    1.00
   1  43   3    2.70    0.90
   1 -43   3    3.30    1.00
  -1 -43  -3    4.50    1.10
   1 -43   3    4.90    1.20
   1 -43   3    3.20    0.80
   1  43   3    4.10    1.20
  -1 -44   3   27.50    2.50
   1 -44  -3   30.00    2.70
   1 -44  -3   27.10    2.60
  -1 -44   3   25.70    2.50
  -1  44   3   23.60    2.20
  -1 -44   3   18.70    1.90
   1 -44  -2    2.30    1.20
   1 -44  -2    2.50    1.10
   1  44  -2    2.10    0.90
  -1  44   2    0.90    0.80
  -1  44   2    2.70    1.10
   1 -44  -1    5.50    1.60
  -1  44   1    7.80    1.70
   1  44  -1    5.70    1.60
  -1 -44   1    8.80    1.80
  -1  44   1    7.00    1.70
   1 -44   0    5.30    1.50
  -1 -44   0    6.20    1.60
  -1  44   0    3.50    1.70
   1  44   0    5.00    1.70
  -1 -44   0    7.90    1.70
   1  44   0    9.20    1.90
  -1 -44  -1   12.10    2.20
   1  44   1   11.00    2.10
  -1  44  -1   10.20    2.10
  -1 -44  -2    3.60    1.30
   1  44   2    4.70    1.30
   1  44   2    4.90    1.30
   1 -44   2    5.10    1.10
   1  44   2    3.90    1.20
  -1  44  -2    5.00    1.30
   1 -44   3   10.40    1.30
   1  44   3   12.50    1.70
   1  44   3   10.70    1.40
  -1 -44  -3   11.80    1.60
   1 -44   3   14.10    1.80
   1 -44   3   11.10    1.40
   1  44   3    9.20    1.50
  -1  45   3   17.90    1.80
   1 -45  -3   27.10    2.30
   1 -45  -3   22.20    2.20
  -1 -45   3   23.60    2.10
  -1  45   3   17.60    2.10
  -1 -45   2   60.69    4.80
   1 -45  -2   65.89    5.40
   1 -45  -2   76.59    5.30
  -1  45   2   68.29    5.10
   1 -45  -1   26.00    3.00
   1  45  -1   21.30    2.80
  -1  45   1   17.70    2.60
   1  45  -1   25.70    2.90
  -1 -45   1   23.30    2.90
  -1  45   1   22.70    2.90
   1 -45   0   28.10    3.00
  -1 -45   0   23.60    2.80
  -1  45   0   20.70    2.90
   1  45   0   19.00    2.80
  -1 -45   0   24.80    2.90
   1  45   0   23.10    3.00
   1 -45   1    2.30    0.90
  -1 -45  -1    1.60    1.10
   1  45   1    1.20    0.90
  -1  45  -1    0.80    1.00
   1  45   2    0.70    0.80
   1 -45   2    1.10    0.60
   1  45   2    0.30    0.60
  -1 -45  -2    0.20    0.80
   1 -45   2    0.60    0.70
   1  45   3    1.90    0.80
   1 -45   3    3.00    0.80
  -1 -45  -3    1.10    0.60
   1  45   3    1.20    0.70
   1 -45   3    1.70    0.50
   1  45   3    1.20    0.50
   1 -46  -3    4.90    0.80
   1 -46  -3    5.50    0.90
  -1  46   3    2.60    0.70
  -1 -46   2   20.40    2.00
   1 -46  -2   24.10    2.60
   1 -46  -2   24.00    2.30
  -1  46   2   21.10    2.30
  -1  46   1   34.60    3.60
   1  46  -1   37.20    3.80
   1 -46  -1   40.00    3.80
  -1 -46   1   45.60    4.00
   1  46  -1   38.50    3.70
  -1 -46   0    8.40    1.50
   1 -46   0    7.80    1.50
  -1  46   0    6.10    1.60
   1  46   0    8.20    1.80
  -1 -46   0    8.40    1.60
  -1  46   0    7.70    1.70
   1  46   0    8.70    1.80
  -1 -46  -1   44.80    3.80
   1 -46   1   43.90    3.50
  -1  46  -1   36.10    3.70
   1  46   2   16.60    2.10
   1  46   2   19.40    2.10
  -1 -46  -2   17.40    2.20
   1 -46   2   17.30    2.00
   1  46   3    0.20    0.50
   1 -46   3    0.80    0.50
  -1 -46  -3    0.60    0.50
  -1 -46  -3   -0.10    0.40
   1  46   3    0.80    0.50
  -1  47   2   24.50    2.30
   1 -47  -2   25.10    2.50
  -1 -47   1    3.10    1.00
   1  47  -1    1.80    1.00
   1 -47  -1    2.70    1.00
  -1  47   1    2.00    0.70
  -1  47   1    0.90    0.70
   1  47  -1    1.90    1.00
  -1  47   0   19.10    2.50
   1  47   0   22.10    2.70
  -1  47   0   21.70    2.50
   1 -47   0   22.30    2.40
  -1 -47   0   17.10    2.10
  -1 -47  -1   12.70    1.90
   1 -47   1   11.20    1.50
   1  47   1   15.20    2.00
  -1  47  -1   11.70    1.90
   1  47   1   10.60    1.80
   1  47   2   13.10    1.60
   1 -47   2   11.40    1.50
  -1 -47  -2   13.40    1.70
   1  47   2   12.30    1.70
   1 -48  -2   77.59    4.90
  -1  48   2   62.99    4.50
   1 -48  -1  181.48   11.40
  -1  48   1  192.38   11.40
   1  48   0   72.29    5.70
  -1  48   0   69.49    5.60
  -1  48   0   86.99    5.70
   1  48   1  176.78    9.90
  -1 -48  -1  189.28    9.90
   1  48   2   44.70    3.50
  -1 -48  -2   58.89    3.90
   1 -48   2   48.20    3.50
   1  48   2   55.09    3.80
   1 -49  -2    4.00    0.80
   1 -49  -1    1.80    0.70
  -1  49   1    1.60    0.70
   1  49   0   26.50    2.50
   1  49   1   50.09    3.70
  -1 -49  -1   47.60    3.70
  -1  49  -1   50.79    3.80
   1  49   1   49.90    3.80
  -1 -49  -2   13.90    1.40
   1  49   2   13.20    1.40
   1 -50  -1  206.78   12.00
  -1  50   1  210.98   12.00
   1  50   0   52.59    4.00
   1  50   0   59.19    4.00
   1  50   1  182.68   10.70
  -1  50  -1  181.18   10.90
   1  50   1  199.98   10.90
  -1 -50  -1  178.08   10.70
  -2   0   7    0.30    0.90
  -2   0   6   78.39    7.80
  -2   0   6   74.09    6.80
  -2   0   6   64.89    6.50
  -2   0   6   68.59    6.30
  -2   0   6   72.59    6.40
  -2   0   6   74.49    8.40
  -2   0   6   89.79    8.20
  -2   0   6   67.89    8.10
  -2   0   5    2.90    3.10
  -2   0   5    1.50    1.60
  -2   0   5    4.90    3.70
  -2   0   5    9.50    5.10
  -2   0   5   -0.40    1.10
  -2   0   5    0.70    2.80
  -2   0   5    2.40    1.40
  -2   0   5    0.70    1.80
   2   0  -5    5.10    3.70
  -2   0   5   -0.80    1.00
  -2   0   5   -2.10    1.60
  -2   0   5   -0.70    2.20
   2   0  -4  199.08   18.40
  -2   0   4  145.29   17.40
  -2   0   4  178.78   11.20
  -2   0   4  150.18   10.80
  -2   0   4  175.48   13.20
  -2   0   4  155.88   12.70
  -2   0   4  182.08   22.90
  -2   0   4  181.18   23.30
  -2   0   3    0.90    2.00
   2   0  -3   -0.70    2.00
  -2   0   3    0.10    0.50
  -2   0   3    0.50    0.50
  -2   0   3   -1.00    1.30
  -2   0   3    1.50    2.30
  -2   0   3   -0.30    0.90
  -2   0   3   -1.40    1.60
  -2   0   2 2843.32  160.78
   2   0  -2 3106.09  162.28
  -2   0   2 3160.38  171.48
   2   0  -1    0.30    0.90
   2   0   0 9999.00  527.95
   2   0   0 8869.71  540.55
   2   0   1    1.70    2.20
   2   0   1    0.30    0.80
   2   0   1    0.20    0.50
   2   0   1    0.90    2.60
   2   0   1    3.20    2.60
   2   0   1    0.90    2.40
   2   0   2  909.51   50.19
   2   0   2  913.91   57.99
   2   0   2  757.12   58.59
   2   0   2 1011.40   59.09
   2   0   2  877.71   50.29
   2   0   2  870.31   50.19
   2   0   2  933.71   50.39
   2   0   3   -1.60    2.50
   2   0   3   -0.30    0.90
   2   0   3   -1.80    2.70
   2   0   3   -1.40    2.10
   2   0   3    0.10    0.40
   2   0   3   -0.30    1.00
   2   0   3    2.70    3.00
   2   0   3   -0.30    1.10
   2   0   3   -0.30    1.10
   2   0   4   -2.50    5.30
   2   0   4    6.40    5.10
   2   0   4    4.60    2.60
   2   0   4    4.80    2.30
   2   0   4    7.60    2.10
   2   0   4   11.10    3.20
   2   0   4    2.60    1.50
   2   0   4    3.60    2.50
   2   0   4    4.70    1.70
   2   0   4    4.40    1.70
   2   0   4    3.60    1.60
   2   0   4    2.30    2.20
   2   0   4    1.50    1.30
   2   0   5    0.70    2.50
   2   0   5    1.50    2.60
   2   0   5    0.60    2.00
   2   0   5    2.90    3.10
   2   0   5   -0.30    5.80
   2   0   5    0.50    0.90
   2   0   5    1.40    1.80
   2   0   5   -3.10    3.10
   2   0   5    0.30    0.80
   2   0   5   -0.50    1.50
   2   0   5    1.50    2.50
   2   0   5    3.80    3.60
   2   0   5    0.60    1.90
   2   0   5    0.50    4.50
   2   0   5    0.30    0.70
   2   0   6   59.69    5.80
   2   0   6   43.80    7.30
   2   0   6   43.30    7.10
   2   0   6   60.09    6.60
   2   0   7   -1.10    1.80
  -2   1   7    5.00    1.70
  -2  -1   7    6.30    1.70
  -2   1   6   57.49    6.40
  -2  -1   6   60.89    6.50
  -2  -1   6   48.30    4.90
  -2   1   6   37.20    4.80
  -2  -1   6   47.10    5.70
  -2  -1   6   42.30    5.20
  -2   1   6   52.59    5.90
  -2   1   6   55.39    5.30
  -2   1   6   51.99    5.00
  -2  -1   6   53.79    5.20
  -2   1   6   47.60    6.50
  -2  -1   6   50.49    6.80
  -2  -1   6   63.79    6.70
  -2   1   6   67.19    6.80
  -2   1   6   47.90    6.60
  -2  -1   6   50.29    6.70
  -2  -1   5   20.10    3.90
  -2   1   5   14.10    6.30
  -2  -1   5   28.20    9.70
  -2   1   5   14.40    7.00
  -2  -1   5   27.00    8.80
  -2   1   5   19.70    3.70
  -2   1   5   21.80    7.90
  -2  -1   5   18.80    7.20
  -2   1   5   15.50    2.80
  -2   1   5   19.70    3.30
  -2  -1   5   11.70    3.10
  -2  -1   5   18.00    4.00
  -2  -1   5   19.90    3.20
  -2  -1   5   13.80    2.60
  -2   1   5   16.70    2.70
   2  -1  -5   15.30    5.20
   2   1  -5   24.60    6.90
  -2  -1   5    9.90    3.40
  -2   1   5   13.40    4.10
  -2   1   5   22.40    4.20
  -2  -1   5   14.90    3.50
  -2   1   5   12.80    3.90
  -2  -1   5    8.60    3.20
  -2   1   4  150.38   10.40
  -2  -1   4  179.48   11.30
  -2  -1   4  149.59   17.90
   2   1  -4  183.88   18.00
   2  -1  -4  180.58   17.70
  -2  -1   4  137.49   10.30
  -2  -1   4  156.38   10.60
  -2   1   4  167.58   10.80
  -2  -1   4  156.08   12.70
  -2   1   4  171.08   12.80
  -2  -1   4  175.78   22.30
  -2   1   4  157.68   21.10
  -2  -1   4  156.18   21.40
  -2   1   4  167.28   22.10
  -2   1   4  157.28   12.50
  -2  -1   4  165.48   12.70
   2   1  -3   41.60    6.80
  -2   1   3   45.50    7.50
  -2  -1   3   41.90    7.90
  -2   1   3   47.80    3.80
  -2   1   3   46.80    3.70
  -2  -1   3   44.50    3.70
  -2  -1   3   44.90    3.80
  -2   1   3   44.10    4.90
  -2  -1   3   45.50    5.00
  -2  -1   3   42.50    9.70
  -2   1   3   50.59   10.20
  -2   1   3   44.30    5.00
  -2  -1   3   33.10    8.30
  -2  -1   3   45.60    5.00
  -2   1   3   40.00    8.90
  -2   1   2    5.00    1.90
  -2  -1   2    5.30    1.80
   2  -1  -2    5.80    2.10
   2   1  -2   13.80    3.00
  -2  -1   2    3.40    4.10
  -2   1   2    5.60    4.20
   2  -1  -1   26.50    3.40
   2   1  -1   22.50    3.20
   2  -1   0 2179.58  123.29
   2   1   0 2364.46  123.09
   2  -1   0 2158.88  135.59
   2   1   0 2496.55  137.99
   2   1   1   28.90    6.00
   2   1   1   33.10    3.20
   2  -1   1   28.00    5.80
   2  -1   1   33.30    3.80
   2   1   1   33.60    3.60
   2  -1   1   24.70    5.50
   2   1   1   21.50    5.50
   2  -1   1   44.50    7.50
   2   1   1   22.30    5.40
   2  -1   1   22.10    6.00
   2   1   1   20.10    5.70
   2   1   2 1873.21  107.89
   2  -1   2 1983.40  108.49
   2   1   2 1763.12   99.39
   2   1   2 1547.25  108.49
   2  -1   2 1607.64  108.99
   2   1   2 1919.01  108.49
   2  -1   2 2024.10  108.69
   2  -1   2 1796.12   99.49
   2   1   2 1835.42   99.49
   2  -1   2 1884.21   99.59
   2   1   3   11.60    5.10
   2   1   3   12.50    4.80
   2  -1   3    4.90    3.50
   2  -1   3   11.00    4.70
   2   1   3    5.00    1.80
   2  -1   3    6.80    1.90
   2   1   3    3.50    3.30
   2  -1   3    3.50    3.30
   2   1   3    9.60    1.40
   2  -1   3    7.20    1.20
   2   1   3    7.00    1.90
   2  -1   3    5.40    1.90
   2  -1   3    8.20    4.20
   2   1   3    4.10    3.30
   2   1   3    7.20    2.00
   2  -1   3    5.90    1.70
   2   1   3    7.60    2.00
   2  -1   3    7.90    2.10
   2   1   4 1020.40   57.59
   2   1   4 1031.90   73.79
   2  -1   4 1139.59   75.29
   2  -1   4  994.90   57.39
   2  -1   4  751.12   70.79
   2   1   4  721.53   70.69
   2  -1   4 1137.39   55.39
   2   1   4 1063.99   55.09
   2  -1   4  927.71   54.99
   2   1   4  885.41   55.09
   2   1   4 1058.39   55.29
   2   1   4  964.30   54.79
   2  -1   4  911.81   54.69
   2   1   4  916.81   55.89
   2  -1   4 1072.79   55.19
   2  -1   4  902.11   55.89
   2   1   4  915.01   56.29
   2  -1   4 1006.20   54.89
   2   1   4 1059.19   55.09
   2   1   4 1051.09   55.09
   2  -1   4  990.90   54.79
   2  -1   4 1032.00   57.69
   2   1   4  997.80   57.59
   2   1   4  891.31   54.59
   2  -1   4  946.21   54.69
   2  -1   5    1.40    2.60
   2   1   5   -0.80    2.60
   2   1   5   -0.70    2.20
   2  -1   5    0.70    2.10
   2  -1   5   -3.20    0.10
   2   1   5   -3.30    0.10
   2  -1   5    1.80    1.80
   2   1   5    8.60    5.30
   2   1   5    0.60    2.20
   2  -1   5   -0.30    5.20
   2   1   5   -0.30    6.20
   2  -1   5    0.30    0.70
   2   1   5    1.30    1.10
   2  -1   5   -0.50    1.80
   2  -1   5    0.60    0.70
   2   1   5    1.40    1.60
   2  -1   5    1.00    1.50
   2   1   5    1.70    1.10
   2  -1   5   -0.30    4.10
   2   1   5    1.40    2.40
   2   1   5    2.30    1.50
   2  -1   5    0.80    2.20
   2   1   5    0.80    2.20
   2  -1   5    1.80    3.50
   2   1   5    3.30    3.30
   2  -1   5   -0.60    2.00
   2   1   5    1.20    2.20
   2  -1   5   -1.30    4.40
   2   1   5    3.70    4.20
   2  -1   5    0.30    0.80
   2   1   5    0.60    0.90
   2  -1   6  270.87   16.80
   2   1   6  261.67   16.90
   2   1   6  253.17   20.50
   2  -1   6  263.77   20.70
   2   1   6  248.08   20.30
   2  -1   6  253.27   20.30
   2  -1   6  284.47   18.60
   2   1   6  265.77   18.00
   2  -1   7   11.80    2.60
   2   1   7    6.20    2.10
  -2  -2   7   42.70    4.40
  -2   2   6   30.70    4.40
  -2  -2   6   22.50    3.20
  -2  -2   6   20.80    3.50
  -2   2   6   26.60    4.90
  -2   2   6   28.60    3.70
  -2   2   6   20.10    3.20
  -2  -2   6   17.70    4.30
  -2  -2   6   27.40    3.40
  -2   2   6   23.40    3.20
  -2  -2   6   21.80    4.30
  -2  -2   6   34.90    4.70
  -2   2   6   27.20    4.30
  -2   2   6   21.50    4.30
  -2  -2   6   21.50    4.50
  -2   2   5   64.59    7.20
  -2  -2   5   49.40   13.30
  -2   2   5   69.09   14.20
  -2   2   5   81.09   15.30
  -2  -2   5   46.00    6.30
  -2   2   5   67.49    6.00
  -2   2   5   58.49    5.50
  -2  -2   5   63.39    5.90
  -2  -2   5   57.09    6.00
  -2   2   5   54.69    5.40
  -2  -2   5   66.19    5.90
   2   2  -5   69.79   11.50
  -2  -2   5   56.19    7.60
   2  -2  -5   50.99    9.80
  -2  -2   5   67.39    7.50
  -2   2   5   76.99    7.80
  -2  -2   5   58.99    7.80
  -2  -2   4  503.45   27.20
   2  -2  -4  476.25   34.70
  -2  -2   4  507.05   38.10
  -2  -2   4  441.86   26.60
  -2  -2   4  410.26   26.30
  -2   2   4  436.86   26.60
  -2  -2   4  469.75   29.00
  -2   2   4  460.25   28.90
  -2   2   4  506.55   29.20
  -2   2   4  531.25   42.80
  -2   2   4  507.15   42.50
   2  -2  -3   25.80    5.40
  -2  -2   3   30.50    6.50
  -2   2   3   32.90    6.10
   2   2  -3   15.70    3.50
  -2   2   3   28.20    2.60
  -2  -2   3   23.20    2.50
  -2  -2   3   29.00    2.70
  -2   2   3   29.00    2.70
  -2   2   3   29.90    3.90
  -2   2   3   30.70    8.00
  -2   2   3   21.10    6.40
  -2  -2   3   26.80    7.50
  -2   2   3   21.70    3.40
  -2   2   2 1445.26   77.29
   2  -2  -2 1235.48   73.29
   2   2  -2 1373.86   73.79
  -2  -2   2 1284.07   70.49
  -2   2   2 1301.47   72.29
  -2   2   2 1384.26   81.89
  -2  -2   2 1329.37   81.49
   2  -2  -1  409.66   23.90
   2   2  -1  382.96   23.60
   2  -2  -1  369.66   23.50
   2   2   0 1300.17   65.49
   2  -2   0 1080.79   65.89
   2  -2   0 1143.49   77.09
   2  -2   1  220.38   20.00
   2   2   1  279.57   15.80
   2   2   1  269.37   16.20
   2  -2   1  285.97   17.20
   2   2   1  181.98   20.70
   2  -2   1  239.18   21.20
   2  -2   1  192.48   20.00
   2   2   2  639.54   42.00
   2   2   2  599.94   34.30
   2   2   2  508.15   42.60
   2  -2   2  653.33   42.30
   2  -2   2  571.44   34.30
   2   2   2  602.94   34.30
   2  -2   2  612.24   34.40
   2   2   3   12.50    5.30
   2   2   3   18.00    2.90
   2  -2   3   28.70    7.90
   2   2   3   19.00    6.50
   2  -2   3   18.10    2.00
   2   2   3   18.40    2.10
   2  -2   3   17.60    2.90
   2  -2   3   21.80    6.30
   2   2   3   15.20    2.80
   2  -2   3   20.20    3.10
   2  -2   4   10.90    3.70
   2   2   4   12.70    6.80
   2   2   4    7.80    2.90
   2   2   4   10.20    2.10
   2  -2   4    9.60    2.50
   2  -2   4   10.40    2.20
   2  -2   4   10.60    3.00
   2   2   4    9.40    2.10
   2   2   4    5.10    2.50
   2  -2   4   10.40    2.20
   2   2   4   15.20    2.40
   2  -2   4    7.10    2.00
   2   2   4   11.50    3.40
   2   2   4   11.00    2.20
   2  -2   4    9.50    2.20
   2  -2   4    8.60    1.80
   2   2   4    7.30    1.90
   2   2   5    9.90    3.60
   2  -2   5   10.20    3.40
   2  -2   5   15.60    7.50
   2   2   5   19.80    8.10
   2   2   5   14.50    3.70
   2   2   5   11.30    2.20
   2  -2   5   10.80    2.10
   2   2   5    3.20    6.30
   2  -2   5    8.00    4.60
   2   2   5   11.80    2.90
   2   2   5   10.00    2.60
   2  -2   5   12.50    3.20
   2  -2   5   10.10    2.10
   2   2   5   10.60    2.50
   2  -2   5    6.50    2.60
   2   2   5    9.40    2.00
   2  -2   5   11.20    4.00
   2   2   5    7.30    3.10
   2  -2   5    8.00    3.60
   2   2   5   13.80    3.60
   2   2   5   12.20    4.40
   2  -2   5   11.70    4.70
   2  -2   5    8.80    2.00
   2  -2   6   25.10    3.30
   2  -2   6   37.20    6.20
   2  -2   6   30.90    5.50
   2   2   6   40.10    4.80
   2  -2   6   35.60    5.10
   2   2   6   29.60    4.90
   2  -2   7    0.30    1.80
  -2  -3   7   24.30    3.10
  -2  -3   7   21.40    3.00
  -2   3   6   37.30    4.90
  -2  -3   6   30.50    3.70
  -2   3   6   29.50    3.80
  -2  -3   6   28.60    4.70
  -2  -3   6   27.90    4.20
  -2   3   6   34.60    5.30
  -2  -3   6   32.80    3.90
  -2   3   6   31.30    3.70
  -2  -3   6   25.70    4.80
  -2   3   6   32.50    4.70
  -2  -3   6   35.90    5.20
  -2   3   5  126.29   10.80
  -2   3   5  138.59   20.50
  -2  -3   5  133.09   21.20
  -2   3   5  120.79    9.30
  -2  -3   5  112.59    8.80
  -2   3   5  111.39    8.50
  -2  -3   5  116.59    9.10
  -2  -3   5  110.39   10.40
  -2   3   5  111.19    8.70
  -2  -3   5  116.69    8.90
   2   3  -5  138.69   16.80
   2  -3  -5  124.29   15.40
  -2  -3   5  105.19   11.10
  -2   3   5  121.29   10.70
  -2  -3   5  109.09   11.20
  -2  -3   4   51.89    4.90
  -2   3   4   55.19    4.70
  -2  -3   4   46.30    9.70
  -2   3   4   43.80    4.40
  -2  -3   4   46.80    4.50
  -2  -3   4   49.40    4.60
  -2   3   4   47.90    5.80
  -2   3   4   58.19    6.20
  -2   3   4   46.00   11.10
  -2   3   4   61.49   12.50
   2   3  -3  308.07   21.50
   2  -3  -3  360.56   24.90
  -2  -3   3  361.26   28.10
  -2  -3   3  303.67   18.50
  -2   3   3  299.27   18.40
  -2  -3   3  325.57   18.70
  -2   3   3  324.67   18.60
  -2   3   3  330.17   20.50
  -2   3   3  322.17   29.10
  -2   3   3  403.26   31.60
  -2   3   3  343.67   20.60
   2  -3  -2    0.50    1.50
   2   3  -2    4.10    1.80
  -2   3   2    0.60    1.30
  -2   3   2    1.80    0.60
  -2   3   2   -0.20    1.40
  -2   3   2   -1.10    2.60
   2  -3  -1 1996.00  108.59
   2   3  -1 1999.40  108.49
   2  -3  -1 1927.61  108.39
   2  -3   0  125.79    9.30
  -2  -3   0  132.29    8.50
   2  -3   0  137.79   16.50
   2   3   1  697.43   36.40
   2  -3   1  568.94   41.40
   2  -3   1  626.54   37.70
   2   3   1  666.73   36.60
   2   3   1  603.54   43.90
   2  -3   1  628.14   42.90
   2  -3   1  493.55   41.20
   2   3   2 1073.59   63.89
   2   3   2  989.10   55.59
   2   3   2  910.01   64.79
   2  -3   2 1084.19   63.99
   2  -3   2  979.10   55.69
   2   3   2  988.00   55.59
   2  -3   2 1022.40   55.79
   2  -3   3    4.70    3.80
   2   3   3    5.50    3.30
   2   3   3    5.50    1.60
   2   3   3    3.40    3.20
   2   3   3    4.60    1.10
   2  -3   3    5.80    1.10
   2  -3   3    3.50    1.50
   2  -3   3    9.50    4.10
   2   3   3    3.40    1.40
   2  -3   3    4.70    1.80
   2  -3   4  583.74   42.90
   2   3   4  794.72   43.50
   2   3   4  714.03   57.69
   2   3   4  728.23   40.60
   2   3   4  712.93   41.80
   2   3   4  768.92   40.90
   2  -3   4  674.13   40.40
   2  -3   4  740.13   40.70
   2  -3   4  651.03   41.50
   2   3   4  748.23   40.70
   2  -3   4  703.63   40.40
   2  -3   4  732.23   40.50
   2   3   4  782.92   40.80
   2   3   4  771.72   43.30
   2   3   4  676.23   40.30
   2  -3   4  651.93   40.10
   2   3   5   -0.70    2.00
   2  -3   5    0.70    2.00
   2  -3   5   -3.00    0.10
   2   3   5    2.80    3.00
   2   3   5    1.20    1.90
   2   3   5   -0.30    6.30
   2  -3   5    0.30    1.10
   2   3   5    1.30    1.10
   2  -3   5   -0.70    3.60
   2  -3   5    0.50    1.50
   2   3   5    0.40    1.50
   2   3   5    1.10    1.10
   2   3   5    1.20    1.50
   2  -3   5    0.60    1.00
   2  -3   5   -0.70    2.50
   2  -3   5   -0.70    3.20
   2   3   5    0.30    2.20
   2   3   5    1.20    1.70
   2  -3   5    0.30    4.00
   2   3   5    0.50    3.30
   2  -3   5    2.10    1.20
   2   3   6   97.99    8.10
   2  -3   6   93.09    8.90
   2  -3   6   86.49    9.80
   2  -3   6   80.39    6.80
   2  -3   6   96.79   10.00
   2   3   6  101.69    8.10
   2  -3   7    1.20    1.70
  -2   4   7   85.29    6.90
  -2  -4   7   84.29    6.70
  -2  -4   7   84.39    6.70
  -2   4   6    4.20    2.00
  -2  -4   6    3.20    1.80
  -2   4   6    5.20    1.90
  -2  -4   6    6.10    2.10
  -2  -4   6    4.20    3.60
  -2   4   6    3.80    4.30
  -2  -4   6    8.10    1.90
  -2   4   6    4.70    1.50
  -2  -4   6    6.40    2.60
  -2   4   6    5.00    2.10
  -2  -4   6    4.80    2.20
  -2   4   5  121.29   10.30
  -2  -4   5  107.79   18.80
  -2   4   5   91.29   18.00
  -2   4   5  126.39   19.60
  -2  -4   5  130.89   19.00
  -2  -4   5   85.49    9.50
  -2   4   5  115.09    8.20
  -2  -4   5  111.49    8.50
  -2  -4   5  101.19    8.20
  -2   4   5  108.69    8.80
  -2   4   5   97.99    8.60
  -2   4   5   97.29    8.10
  -2  -4   5  112.19    8.50
   2  -4  -5   74.09   12.30
   2   4  -5  111.79   15.20
  -2  -4   5   96.69   10.50
  -2   4   5  122.29   10.30
  -2  -4   5   92.59   10.20
  -2   4   4  267.97   16.50
  -2  -4   4  267.07   16.90
   2   4  -4  273.87   24.00
   2  -4  -4  254.07   23.00
  -2  -4   4  272.77   26.90
  -2  -4   4  249.97   16.50
  -2  -4   4  267.37   16.80
  -2   4   4  278.37   16.80
  -2   4   4  296.07   18.90
  -2   4   4  305.67   19.00
  -2   4   4  234.88   27.10
  -2   4   4  324.97   31.00
  -2  -4   3   12.80    4.70
   2   4  -3    6.60    2.60
   2  -4  -3   16.80    4.30
   2  -4  -3    7.80    2.40
  -2  -4   3    9.60    1.60
  -2   4   3    9.70    1.50
  -2  -4   3    8.50    1.50
  -2   4   3    4.90    1.70
  -2   4   3    4.20    3.70
  -2   4   3    7.40    2.00
  -2   4   3    8.10    4.40
  -2  -4   3    6.30    1.90
   2   4  -2  905.91   48.20
   2  -4  -2  887.91   49.30
  -2   4   2  768.52   44.60
  -2  -4   2  830.82   44.70
  -2  -4   2  816.22   46.20
  -2   4   2  860.01   46.40
  -2   4   2  845.42   54.89
   2   4  -1   15.60    2.70
   2  -4  -1   17.40    2.80
  -2  -4   1    9.80    2.00
   2  -4  -1   17.70    2.80
   2  -4   0  806.32   47.30
  -2  -4   0  818.52   46.00
   2   4   0  888.51   59.59
   2   4   1  552.34   30.80
   2  -4   1  517.75   36.10
   2   4   1  548.55   31.00
   2  -4   1  565.24   32.90
   2  -4   1  545.85   37.20
   2   4   1  464.15   37.20
   2  -4   1  461.05   36.00
   2   4   2  410.06   30.70
   2   4   2  397.36   24.00
   2  -4   2  398.86   23.90
   2   4   2  352.56   31.50
   2  -4   2  454.95   31.40
   2   4   2  396.06   24.10
   2  -4   2  413.46   24.20
   2  -4   2  396.16   23.90
   2   4   2  425.26   24.10
   2   4   2  404.56   24.00
   2  -4   2  424.96   24.20
   2  -4   3   39.70    4.50
   2  -4   3   33.10    8.60
   2   4   3   41.70    4.60
   2   4   3   33.70    9.00
   2   4   3   51.69    9.70
   2  -4   3   46.40    4.90
   2   4   3   42.30    4.70
   2   4   3   42.40    3.80
   2  -4   3   43.10    3.50
   2  -4   3   44.20    8.80
   2  -4   3   44.60    4.80
   2   4   3   47.80    5.00
   2  -4   3   48.40    5.00
   2   4   3   45.70    4.80
   2   4   4   15.90    4.10
   2  -4   4   20.30    4.20
   2   4   4    8.20    5.50
   2   4   4   11.60    3.30
   2  -4   4   23.50    7.90
   2   4   4   13.40    3.10
   2  -4   4   14.00    3.30
   2   4   4   12.90    2.30
   2  -4   4   10.40    2.80
   2  -4   4   16.00    2.50
   2   4   4   12.90    3.00
   2   4   4   16.60    2.70
   2  -4   4   16.60    3.10
   2   4   4   18.00    2.60
   2  -4   4   16.00    3.40
   2   4   4   11.80    2.40
   2   4   4   19.40    3.80
   2   4   4   13.10    2.40
   2  -4   4   16.40    3.50
   2  -4   4   14.90    2.30
   2  -4   4   13.30    2.20
   2   4   4   18.20    2.50
   2   4   5   21.60    5.00
   2  -4   5   25.30    5.00
   2  -4   5   28.80   10.40
   2   4   5   28.50   10.30
   2   4   5   40.60   11.40
   2   4   5   36.50    5.70
   2  -4   5   33.70   10.20
   2   4   5   28.40    3.50
   2  -4   5   29.00    3.60
   2   4   5   26.30    6.90
   2  -4   5   19.90    4.00
   2  -4   5   28.20    4.60
   2   4   5   30.10    3.60
   2   4   5   28.60    3.60
   2  -4   5   24.10    5.20
   2   4   5   25.70    3.50
   2   4   5   31.90    5.20
   2   4   5   26.00    4.10
   2  -4   5   25.70    5.10
   2  -4   5   28.90    3.70
   2  -4   6   27.70    3.30
   2  -4   6   31.50    5.40
   2  -4   6   31.40    5.30
   2  -4   6   27.60    4.60
   2   4   6   26.80    3.80
   2   4   6   28.60    5.10
   2  -4   7   10.30    2.30
  -2   5   7    8.30    1.90
  -2  -5   7   10.00    2.00
  -2   5   7    7.30    1.80
  -2  -5   7    9.80    2.00
  -2  -5   7    6.40    1.30
  -2  -5   6   13.20    2.80
  -2   5   6   10.00    2.60
  -2   5   6   10.30    4.50
  -2  -5   6   10.90    2.20
  -2  -5   6   10.80    2.90
  -2  -5   6   10.00    3.70
  -2   5   6    8.20    2.00
  -2   5   6   10.60    2.00
  -2  -5   6   14.60    3.30
  -2   5   6   11.70    3.10
  -2   5   6   12.70    2.80
  -2  -5   6   10.40    2.70
  -2  -5   6    9.30    2.80
  -2   5   5  198.58   14.60
  -2  -5   5  192.18   14.30
  -2   5   5  185.08   24.50
  -2  -5   5  192.08   24.30
  -2  -5   5  148.39   23.90
  -2   5   5  146.19   23.50
  -2   5   5  164.08   12.80
  -2  -5   5  190.98   12.80
  -2  -5   5  180.48   12.30
  -2   5   5  189.58   12.40
  -2   5   5  188.58   13.10
  -2   5   5  178.78   12.50
  -2  -5   5  194.18   12.90
  -2   5   5  172.18   15.30
  -2  -5   5  196.58   15.50
   2   5  -5  175.08   20.20
  -2   5   5  207.58   14.70
  -2   5   5  158.68   14.90
  -2  -5   5  166.68   14.80
  -2  -5   4   19.50    2.70
  -2   5   4   18.40    2.60
   2   5  -4   16.80    5.40
  -2  -5   4   14.10    6.20
   2  -5  -4   23.90    5.90
  -2  -5   4   18.20    2.60
  -2  -5   4   21.20    2.70
  -2   5   4   17.10    2.40
  -2   5   4   16.10    3.30
  -2  -5   4   18.30    3.40
  -2  -5   4   18.50    7.00
  -2   5   4   34.50    9.00
  -2  -5   4   21.50    3.50
  -2   5   4   16.80    3.20
  -2  -5   4   26.20    7.80
  -2   5   4   10.60    5.50
   2   5  -3  559.24   37.50
  -2   5   3  569.34   39.70
  -2  -5   3  674.83   45.80
   2  -5  -3  647.34   40.70
  -2  -5   3  602.74   34.40
   2  -5  -3  644.04   38.10
  -2   5   3  607.14   34.40
  -2  -5   3  607.34   36.10
  -2   5   3  625.74   36.20
  -2   5   3  664.03   36.40
  -2   5   3  633.54   45.80
  -2  -5   3  609.84   36.00
  -2  -5   3  621.54   45.70
  -2  -5   3  639.04   46.60
  -2   5   3  721.63   47.60
   2  -5  -2    7.30    2.30
   2   5  -2    4.30    1.80
   2  -5  -2    6.50    2.00
  -2  -5   2    6.40    1.00
  -2  -5   2    4.80    1.50
  -2   5   2    3.00    1.40
  -2  -5   2    5.10    3.30
  -2   5   2    4.00    3.10
   2   5  -1  251.27   16.00
   2  -5  -1  225.88   16.00
   2  -5  -1  241.18   16.00
  -2  -5   1  237.68   15.50
   2  -5   0   70.39    6.60
  -2  -5   0   67.19    5.30
   2  -5   0   71.99    6.40
   2   5   1   58.19    4.80
   2  -5   1   44.80    7.30
   2   5   1   48.70    7.50
   2  -5   1   53.79    6.10
  -2  -5  -1   52.69    3.60
   2  -5   1   59.99    9.20
   2   5   1   51.89    7.90
   2  -5   1   64.99    8.80
   2   5   1   56.79    9.00
   2  -5   1   51.99    8.00
   2   5   1   44.30    7.80
   2   5   2  375.76   28.90
   2  -5   2  380.86   28.60
   2   5   2  373.86   22.40
   2  -5   2  382.06   22.40
   2  -5   2  349.77   30.50
   2   5   2  386.26   30.90
   2  -5   2  360.86   29.40
   2   5   2  374.16   21.40
   2  -5   2  410.66   29.60
   2   5   2  434.76   29.80
   2  -5   2  395.36   22.70
   2   5   2  348.37   22.30
   2  -5   2  385.26   22.40
   2   5   2  376.96   22.50
   2   5   2  381.56   22.50
   2  -5   2  380.16   22.50
   2  -5   3   32.00    8.20
   2   5   3   35.70    4.10
   2  -5   3   27.50    3.60
   2   5   3   29.40    8.00
   2  -5   3   34.30    7.70
   2   5   3   36.10    7.90
   2  -5   3   41.20    9.90
   2   5   3   34.60    9.00
   2   5   3   30.50    3.00
   2   5   3   33.10    4.00
   2  -5   3   36.30    4.20
   2  -5   3   27.10    2.70
   2  -5   3   35.70    8.10
   2   5   3   48.60    9.10
   2  -5   3   30.40    3.80
   2   5   3   32.70    4.00
   2  -5   3   30.70    3.90
   2   5   3   34.90    4.10
   2   5   4  396.86   27.40
   2  -5   4  383.66   26.60
   2   5   4  365.66   26.90
   2  -5   4  357.66   27.10
   2   5   4  451.15   26.60
   2  -5   4  410.76   25.90
   2  -5   4  476.55   39.60
   2   5   4  482.45   40.90
   2   5   4  420.96   24.00
   2   5   4  354.36   24.70
   2   5   4  391.46   24.90
   2  -5   4  387.96   26.40
   2   5   4  390.06   25.00
   2   5   4  451.25   24.50
   2  -5   4  429.56   24.40
   2  -5   4  362.86   24.90
   2  -5   4  295.07   24.50
   2  -5   4  395.86   24.00
   2   5   4  378.66   24.10
   2   5   4  446.96   24.50
   2   5   4  437.16   24.30
   2  -5   4  415.86   24.00
   2  -5   4  408.16   24.00
   2   5   4  461.75   26.70
   2  -5   4  437.86   24.20
   2  -5   4  428.96   26.20
   2   5   4  380.26   23.90
   2  -5   4  403.96   23.80
   2   5   5   -2.10    2.80
   2  -5   5    3.20    2.40
   2   5   5    3.90    2.50
   2  -5   5    1.40    2.60
   2  -5   5   -2.70    0.10
   2   5   5    6.20    4.70
   2   5   5    2.80    2.10
   2  -5   5    3.20    2.30
   2   5   5    2.60    2.80
   2  -5   5   -2.50    0.10
   2   5   5    3.90    1.40
   2  -5   5    4.70    1.70
   2   5   5    8.10    5.90
   2  -5   5    3.80    2.00
   2   5   5    1.70    1.10
   2   5   5    1.80    1.40
   2  -5   5    1.30    2.20
   2   5   5    5.70    3.10
   2   5   5    5.20    1.70
   2  -5   5    3.20    2.10
   2   5   5    7.20    2.60
   2  -5   5    4.20    4.10
   2   5   5    0.80    1.70
   2  -5   5    3.00    1.30
   2   5   6   52.79    5.30
   2  -5   6   71.79    7.70
   2   5   6   56.09    7.40
   2   5   6   60.59    6.70
   2   5   6   46.80    6.00
   2  -5   6   50.89    4.90
   2  -5   6   59.89    7.20
   2   5   6   47.60    7.00
   2  -5   7   15.40    2.70
   2   5   7   14.00    2.80
  -2  -6   7  154.88   10.20
  -2   6   7  160.98   10.40
  -2   6   7  168.38   10.50
  -2  -6   7  152.68   10.10
  -2  -6   7  132.89    9.60
  -2   6   6    0.80    1.10
  -2  -6   6    1.10    1.20
  -2   6   6    5.00    4.50
  -2   6   6   -0.30    1.30
  -2  -6   6    1.30    1.60
  -2  -6   6    0.30    0.90
  -2   6   6    0.50    0.80
  -2  -6   6    0.90    1.80
  -2   6   6    0.50    1.80
  -2  -6   6    1.50    1.20
  -2   6   6    0.40    1.20
  -2   6   6    0.50    1.60
  -2  -6   6    0.40    1.50
  -2   6   5  202.58   14.40
  -2   6   5  115.89   21.20
  -2  -6   5  182.48   13.90
  -2   6   5  226.68   25.30
  -2  -6   5  250.57   26.20
  -2  -6   5  159.28   23.80
  -2   6   5  168.98   12.80
  -2   6   5  196.08   12.40
  -2  -6   5  187.38   12.30
  -2  -6   5  192.78   12.80
  -2   6   5  156.18   12.40
  -2   6   5  174.78   12.30
  -2  -6   5  189.78   12.90
   2   6  -5  168.48   20.10
  -2  -6   5  187.08   15.10
  -2   6   5  166.48   14.90
  -2   6   5  207.68   14.50
  -2  -6   5  185.58   14.10
  -2  -6   5  170.38   14.60
  -2   6   5  160.88   14.90
  -2   6   4   93.49    6.80
  -2  -6   4   85.29    6.90
   2  -6  -4   93.69   12.00
  -2  -6   4   89.09   14.50
  -2  -6   4   83.79    6.70
  -2  -6   4   90.99    7.00
  -2   6   4   82.49    6.70
  -2   6   4  106.79    8.60
  -2  -6   4   97.09    8.30
  -2  -6   4   83.79    7.90
  -2  -6   4   85.99   14.70
  -2   6   4   98.09   15.50
  -2   6   4   92.19    8.20
  -2  -6   4   77.59   13.70
  -2   6   4  103.59   15.60
   2   6  -3   65.79    7.80
  -2   6   3   71.79    8.80
  -2  -6   3  100.89   13.40
   2  -6  -3   84.69    9.80
   2  -6  -3   70.89    7.60
  -2  -6   3   80.39    5.60
  -2   6   3   77.19    5.60
  -2   6   3   87.89    7.10
  -2  -6   3   74.79    6.70
  -2   6   3   79.99    6.80
  -2  -6   3   63.49   10.90
  -2  -6   3   69.99    6.50
  -2   6   3   73.79   11.60
  -2  -6   3   77.09   12.30
  -2   6   3   85.89   12.70
   2   6  -2  297.37   20.30
   2  -6  -2  305.57   21.30
   2  -6  -2  331.67   20.40
  -2  -6   2  282.87   18.40
  -2   6   2  305.27   18.70
  -2  -6   2  353.16   26.40
  -2   6   2  328.57   25.90
   2   6  -1    4.20    1.40
   2  -6  -1    4.30    1.60
  -2  -6   1    4.00    1.30
   2  -6  -1    4.20    1.50
   2  -6   0  118.09   10.20
  -2  -6   0  125.49    8.60
   2  -6   0  129.89    9.80
   2  -6   1    6.30    2.20
   2  -6   1    7.20    2.90
   2   6   1    8.60    3.00
   2   6   1   10.20    1.80
  -2  -6  -1    7.50    1.00
   2   6   1   10.00    3.40
   2  -6   1    7.10    3.00
   2  -6   1    7.40    3.20
   2   6   1    6.50    3.00
   2  -6   1    3.20    2.30
   2   6   1   -0.90    1.40
   2  -6   2   31.90    6.60
   2   6   2   36.00    7.40
   2   6   2   42.20    7.30
   2  -6   2   37.50    6.90
   2   6   2   31.50    3.40
   2  -6   2   27.70    3.30
   2  -6   2   24.90    6.90
   2   6   2   46.90    8.90
   2   6   2   35.70    6.70
   2   6   2   33.60    3.00
   2  -6   2   65.89    8.80
   2   6   2   33.30    3.60
   2  -6   2   28.00    2.40
   2  -6   2   36.50    3.70
   2   6   2   34.70    3.60
   2  -6   2   49.70    4.00
   2  -6   2   67.09    4.60
   2   6   2   30.00    3.40
   2   6   3   11.30    5.20
   2   6   3   11.50    2.20
   2  -6   3    9.90    2.10
   2   6   3   10.50    4.50
   2  -6   3    7.40    3.60
   2  -6   3    8.50    4.50
   2   6   3   12.90    5.30
   2   6   3    8.30    1.50
   2   6   3   11.50    2.20
   2  -6   3   15.30    2.60
   2  -6   3    9.70    1.40
   2  -6   3   17.00    5.50
   2   6   3    7.70    3.70
   2   6   3   11.30    2.20
   2  -6   3    9.80    2.10
   2   6   3   10.20    2.20
   2  -6   3   10.60    2.30
   2   6   4    3.40    2.00
   2   6   4    1.70    2.80
   2  -6   4    2.40    1.80
   2  -6   4    1.20    2.50
   2   6   4    5.90    4.20
   2   6   4    2.60    1.80
   2  -6   4    3.20    1.70
   2  -6   4    1.80    3.40
   2   6   4    2.70    1.30
   2   6   4    2.10    1.90
   2   6   4    3.50    1.60
   2  -6   4    3.10    1.20
   2  -6   4    1.50    1.70
   2  -6   4    4.40    3.90
   2   6   4    1.00    1.90
   2  -6   4    4.60    1.80
   2   6   4    3.80    1.60
   2  -6   4    2.80    1.70
   2  -6   4    3.50    2.20
   2   6   4    2.60    1.50
   2  -6   4    4.90    2.80
   2   6   4    6.40    1.80
   2  -6   4    2.00    1.60
   2   6   4    5.40    2.30
   2  -6   4    2.90    3.10
   2   6   4    1.50    1.10
   2  -6   4    4.10    1.40
   2  -6   4    4.70    1.30
   2  -6   5   27.60    4.90
   2   6   5   24.60    5.20
   2  -6   5   31.30    9.80
   2   6   5   41.60   12.00
   2   6   5   28.60    4.80
   2  -6   5   21.80    4.20
   2   6   5   37.70   10.60
   2  -6   5   37.90   10.30
   2   6   5   19.50    6.40
   2   6   5   19.90    3.00
   2  -6   5   18.20    3.00
   2   6   5   18.80    3.00
   2   6   5   22.20    3.50
   2   6   5   27.00    3.60
   2  -6   5   22.60    4.70
   2  -6   5   27.90    4.40
   2  -6   5   21.10    3.60
   2  -6   5   24.30    4.90
   2   6   5   20.10    4.60
   2   6   5   28.60    3.70
   2   6   5   29.10    3.50
   2  -6   5   23.00    4.40
   2  -6   5   35.70    5.10
   2   6   5   32.70    5.10
   2  -6   5   26.40    3.40
   2   6   6    3.20    4.00
   2  -6   6    0.90    0.80
   2   6   6    0.60    1.20
   2  -6   6    0.50    1.60
   2   6   6    0.60    2.10
   2   6   6    2.80    3.60
   2   6   6    0.70    4.50
   2  -6   6    0.50    1.90
   2   6   6    0.60    2.10
   2   6   7   31.30    3.80
   2  -6   7   27.30    3.40
  -2  -7   7   17.50    2.40
  -2   7   7   16.90    2.40
  -2  -7   7   22.00    2.50
  -2   7   7   17.70    2.50
  -2  -7   7   12.30    2.00
  -2   7   6   -0.40    1.00
  -2  -7   6    0.70    1.00
  -2   7   6    1.20    1.00
  -2  -7   6   -0.90    1.60
  -2  -7   6    2.00    1.10
  -2   7   6    2.60    4.40
  -2   7   6    0.80    0.80
  -2   7   6    1.40    1.60
  -2  -7   6    0.80    1.40
  -2  -7   6   -0.40    1.30
  -2   7   6    0.40    1.10
  -2  -7   6    1.20    1.50
  -2   7   6   -0.50    1.50
  -2   7   5  321.17   20.70
  -2  -7   5  336.17   20.70
  -2   7   5  351.16   33.50
  -2  -7   5  359.16   33.40
  -2  -7   5  318.37   33.80
  -2   7   5  291.07   34.40
  -2  -7   5  307.07   19.10
  -2   7   5  305.17   18.60
  -2   7   5  270.17   18.70
  -2  -7   5  281.67   18.50
  -2   7   5  282.97   18.70
  -2  -7   5  313.37   19.20
   2   7  -5  280.37   27.70
   2  -7  -5  280.87   26.80
  -2  -7   5  300.77   21.50
  -2   7   5  304.57   21.90
  -2   7   5  309.87   20.50
  -2  -7   5  299.07   20.40
  -2  -7   5  280.47   21.00
  -2   7   5  280.27   21.50
  -2  -7   4    2.50    1.40
  -2   7   4    2.60    1.40
  -2   7   4    1.70    2.60
  -2  -7   4    1.70    2.60
  -2  -7   4   -1.60    3.00
  -2   7   4    8.30    4.40
  -2   7   4    3.40    1.20
  -2  -7   4    3.80    1.30
  -2   7   4    1.90    1.80
  -2  -7   4   10.00    5.10
   2  -7  -4    4.30    3.10
  -2   7   4    3.80    1.30
  -2  -7   4    2.30    1.10
  -2  -7   4    3.00    1.80
  -2   7   4    2.20    1.40
  -2   7   4    3.10    2.00
  -2  -7   4    0.90    1.60
   2  -7  -3  898.81   55.09
   2   7  -3  765.52   51.89
  -2  -7   3 1004.20   61.79
  -2   7   3  813.62   53.49
  -2   7   3  872.51   48.70
   2  -7  -3  826.92   51.79
  -2  -7   3  905.41   48.80
  -2   7   3  930.11   50.39
  -2  -7   3  895.21   50.19
  -2  -7   3  846.02   49.99
  -2   7   3  927.31   50.39
  -2   7   3  959.90   60.79
  -2  -7   3  898.31   59.59
  -2  -7   3  980.00   61.39
  -2   7   3  908.61   60.09
   2   7  -2   -0.40    1.20
  -2   7   2    0.50    1.10
   2  -7  -2    2.00    1.70
  -2  -7   2   -0.90    1.20
   2  -7  -2    2.70    1.30
  -2   7   2    1.50    1.00
  -2  -7   2    3.40    1.20
  -2  -7   2    1.00    2.50
  -2   7   2    0.90    2.00
   2   7  -1  531.95   32.40
   2  -7  -1  552.34   32.60
  -2  -7   1  538.95   32.20
   2  -7   0   22.70    4.10
  -2  -7   0   28.30    3.10
   2  -7   1  113.09   11.50
   2   7   1  117.29    8.20
   2   7   1   88.69   10.70
  -2  -7  -1  106.59    7.10
   2  -7   1   99.49    9.70
   2   7   1  118.79   11.90
   2  -7   1   96.79   12.10
   2   7   1  110.39   12.60
   2  -7   1  111.79   11.90
   2   7   1   93.99   11.90
   2   7   2  138.39   14.60
   2   7   2  137.19    9.40
   2  -7   2  131.59    9.20
   2  -7   2  129.29   13.90
   2  -7   2  143.19   16.40
   2   7   2  129.29   15.20
   2  -7   2  139.49   14.90
   2   7   2  136.19   15.40
   2   7   2  148.59    9.10
   2  -7   2  163.58   15.50
   2   7   2  121.39   13.60
   2   7   2  130.39    9.30
   2  -7   2  143.19    9.60
   2  -7   2  128.29    8.50
   2   7   2  142.39    9.50
   2  -7   2  140.19    9.30
   2  -7   2  142.19    9.50
   2   7   2  134.69    9.40
   2  -7   3   11.70    5.10
   2   7   3    5.80    1.70
   2  -7   3    9.90    2.00
   2   7   3    1.30    2.80
   2   7   3   11.10    5.10
   2  -7   3    4.80    3.20
   2  -7   3    8.20    2.00
   2   7   3    7.40    1.90
   2  -7   3    2.60    3.10
   2   7   3   10.20    4.60
   2   7   3    8.00    2.00
   2  -7   3    9.80    2.10
   2  -7   3    8.10    1.90
   2   7   3    5.90    1.70
   2  -7   4    4.10    2.40
   2  -7   4    2.80    2.00
   2   7   4    2.20    1.90
   2   7   4    4.90    2.40
   2   7   4    0.40    1.50
   2  -7   4    2.30    1.60
   2   7   4    5.70    3.50
   2  -7   4    7.00    4.20
   2   7   4    3.40    1.10
   2   7   4    1.10    1.20
   2   7   4    1.60    1.00
   2  -7   4    3.80    3.90
   2   7   4    2.20    1.10
   2  -7   4    1.00    0.80
   2  -7   4    5.10    1.90
   2  -7   4    1.20    1.20
   2   7   4    5.90    2.10
   2  -7   4    2.50    1.80
   2   7   4    2.20    2.20
   2  -7   4    1.40    1.70
   2  -7   4    2.40    2.50
   2   7   4    2.30    1.10
   2   7   4    2.00    1.30
   2  -7   4    1.20    1.40
   2   7   4    3.30    1.20
   2   7   4    1.60    1.40
   2  -7   4    1.10    3.00
   2  -7   4    6.70    1.70
   2  -7   4    3.70    1.10
   2   7   5   12.00    5.80
   2  -7   5    7.40    4.60
   2   7   5    5.70    4.40
   2   7   5    6.70    2.40
   2  -7   5    5.80    2.30
   2  -7   5    9.00    4.90
   2  -7   5    5.50    1.80
   2   7   5    5.80    1.70
   2  -7   5    4.20    2.70
   2   7   5    5.50    1.80
   2   7   5    4.90    1.80
   2  -7   5    4.20    2.10
   2  -7   5    3.00    1.60
   2  -7   5    4.70    2.40
   2   7   5    4.00    2.50
   2   7   5    5.40    1.80
   2  -7   5    5.30    3.10
   2   7   5    7.10    1.90
   2   7   5    4.50    2.10
   2  -7   5    7.40    2.60
   2   7   5    7.20    2.90
   2  -7   5    8.00    2.80
   2  -7   6    0.90    0.90
   2   7   6    8.70    4.90
   2   7   6    1.00    1.00
   2  -7   6    2.90    1.80
   2   7   6   -0.50    1.50
   2   7   6   -2.00    4.70
   2   7   6    0.50    2.20
   2  -7   6    0.50    1.90
   2   7   6    3.00    3.50
   2  -7   7   19.20    2.90
   2   7   7   17.60    2.90
   2  -7   7   14.00    2.10
  -2  -8   7  184.58   11.30
  -2   8   7  189.18   11.50
  -2   8   7  186.18   11.50
  -2  -8   7  172.48   11.10
  -2  -8   7  165.08   11.20
  -2   8   6    5.20    1.70
  -2  -8   6    3.70    1.60
  -2  -8   6    7.30    1.80
  -2   8   6    5.40    1.80
  -2  -8   6    3.90    2.30
  -2   8   6    8.00    4.40
  -2   8   6    4.10    1.40
  -2  -8   6    8.40    2.40
  -2   8   6    5.30    2.30
  -2  -8   6    9.00    2.30
  -2   8   6    5.80    1.90
  -2  -8   6    6.60    2.10
  -2   8   6    4.00    2.20
  -2  -8   5  358.86   22.50
  -2   8   5  376.96   22.80
  -2   8   5  451.75   37.30
  -2  -8   5  355.66   34.00
  -2  -8   5  315.27   34.40
  -2   8   5  320.47   36.10
  -2  -8   5  337.47   20.70
  -2  -8   5  321.47   20.90
  -2   8   5  297.67   20.60
  -2   8   5  327.77   20.90
  -2  -8   5  365.96   21.60
   2   8  -5  339.77   31.30
  -2  -8   5  343.27   23.40
   2  -8  -5  297.57   28.90
  -2   8   5  323.67   23.60
  -2  -8   5  362.76   22.60
  -2   8   5  377.46   22.70
  -2   8   5  313.17   23.50
  -2  -8   5  329.07   23.20
  -2  -8   4    1.70    3.10
  -2   8   4    1.60    2.50
  -2   8   4    2.50    1.40
  -2  -8   4    3.10    1.50
  -2  -8   4    3.20    2.90
  -2   8   4    9.60    4.20
  -2   8   4    1.10    1.00
  -2  -8   4    1.90    1.20
  -2   8   4   -1.00    1.10
   2  -8  -4    3.20    3.10
  -2  -8   4    8.50    4.90
  -2  -8   4    2.40    1.10
  -2   8   4    0.20    0.70
  -2  -8   4    1.80    1.30
  -2   8   4    2.50    1.40
  -2  -8   4    1.80    1.70
  -2   8   4    2.00    1.70
   2  -8  -3   57.99    8.40
   2   8  -3   43.90    6.50
  -2   8   3   47.70    6.70
  -2  -8   3   73.89   11.70
  -2  -8   3   53.29    4.50
   2  -8  -3   56.89    6.60
  -2   8   3   58.89    4.50
  -2  -8   3   57.09    5.40
  -2   8   3   56.29    5.40
  -2   8   3   65.69    5.70
  -2  -8   3   59.59   10.20
  -2  -8   3   57.19    5.30
  -2  -8   3   53.39    9.30
  -2   8   3   63.99   10.30
  -2   8   3   76.09   11.10
   2  -8  -2   23.30    4.30
  -2   8   2   26.10    3.90
   2   8  -2   28.70    4.20
   2  -8  -2   28.80    4.10
  -2  -8   2   28.00    4.20
  -2   8   2   23.80    2.20
  -2   8   2   23.30    2.80
  -2  -8   2   26.30    3.00
  -2  -8   2   21.10    5.40
  -2   8   2   26.10    5.90
   2   8  -1   34.20    4.50
  -2  -8   1   43.10    4.80
   2  -8  -1   43.00    4.90
  -2  -8   0   85.19    6.70
   2  -8   0   83.19    7.70
   2   8   1   51.49    4.90
   2  -8   1   43.20    6.60
   2   8   1   51.89    7.10
  -2   8  -1   54.19    4.70
   2  -8   1   47.00    6.30
  -2  -8  -1   48.60    4.10
   2  -8   1   49.80    8.10
   2  -8   1   50.59    7.20
   2   8   1   42.30    6.80
   2   8   1   50.49    7.90
   2  -8   2   16.00    4.80
   2   8   2   17.40    5.20
   2   8   2   15.10    2.20
   2  -8   2   12.90    2.00
   2   8   2   11.50    3.90
   2  -8   2   13.30    4.10
   2  -8   2    8.00    3.90
   2   8   2   14.10    4.70
   2  -8   2   13.00    4.20
   2   8   2   13.70    3.90
   2   8   2   13.40    2.00
   2  -8   2   12.40    1.80
   2  -8   2   16.00    2.30
   2   8   2   11.10    2.00
   2  -8   2   13.70    2.00
   2   8   2   13.90    2.10
   2   8   2    9.70    1.80
   2  -8   2   20.50    2.50
   2   8   3   10.40    2.10
   2  -8   3    9.90    2.00
   2  -8   3    9.90    4.70
   2   8   3    6.20    4.10
   2   8   3   12.60    4.50
   2  -8   3   12.80    4.60
   2  -8   3    8.90    2.10
   2  -8   3   12.60    4.90
   2   8   3    6.30    3.30
   2   8   3    8.90    2.00
   2  -8   3    8.80    2.00
   2  -8   3   10.00    2.20
   2   8   3   10.50    2.20
   2  -8   4   11.40    3.30
   2   8   4    5.30    2.40
   2  -8   4   10.90    3.70
   2  -8   4    8.50    2.60
   2   8   4    9.60    3.30
   2   8   4   19.50    3.30
   2  -8   4   13.60    2.70
   2   8   4   16.40    6.20
   2  -8   4   10.10    5.20
   2   8   4   15.70    2.30
   2   8   4   11.40    2.60
   2  -8   4   16.00    4.10
   2  -8   4    6.20    2.70
   2   8   4   12.20    2.60
   2   8   4   14.40    2.50
   2  -8   4    8.10    2.30
   2  -8   4    8.90    2.50
   2  -8   4   12.50    3.00
   2   8   4   13.20    3.10
   2  -8   4    6.70    2.00
   2   8   4   10.40    2.20
   2   8   4   10.70    2.30
   2  -8   4   11.30    3.50
   2  -8   4    9.00    2.40
   2   8   4   11.50    2.20
   2   8   4   12.80    2.70
   2  -8   4    9.40    2.10
   2  -8   4   14.20    2.10
   2  -8   5   91.39   16.40
   2   8   5   62.79   14.80
   2   8   5  100.39   16.90
   2  -8   5   87.89   15.40
   2   8   5   98.59    9.00
   2  -8   5   91.09    8.60
   2  -8   5   84.99    7.20
   2   8   5   78.39    7.30
   2  -8   5   90.29    9.70
   2  -8   5   79.19    8.20
   2  -8   5   62.89    7.60
   2  -8   5   92.59    9.30
   2   8   5   81.29    9.30
   2  -8   5   73.69    7.00
   2   8   5   85.09    7.20
   2   8   5   86.69    7.30
   2  -8   5   96.39    8.90
   2   8   5  101.79    9.20
   2   8   5   78.09    9.20
   2  -8   5  106.39    9.70
   2   8   6   12.50    5.20
   2  -8   6    9.50    1.90
   2   8   6    5.80    1.60
   2  -8   6   13.20    3.00
   2   8   6    5.00    2.40
   2   8   6    9.00    4.10
   2   8   6    6.10    4.50
   2  -8   6    7.40    2.40
   2   8   6   10.00    3.10
   2  -8   7   25.60    3.30
   2   8   7   25.40    3.40
  -2  -9   7   23.30    2.50
  -2   9   7   26.80    2.70
  -2   9   7   26.80    2.70
  -2  -9   7   24.50    2.50
  -2  -9   7   19.40    2.50
  -2  -9   6   10.10    3.00
  -2   9   6   20.00    4.60
  -2   9   6   14.90    2.90
  -2  -9   6   17.10    3.00
  -2  -9   6   21.20    3.40
  -2   9   6   17.70    3.40
  -2  -9   6   24.70    3.70
  -2   9   6   24.70    3.90
  -2  -9   6   19.50    3.10
  -2   9   6   21.20    3.20
  -2  -9   6   21.40    3.10
  -2   9   6   19.30    3.10
  -2   9   5  278.77   17.30
  -2  -9   5  256.47   16.90
  -2   9   5  284.77   28.30
  -2  -9   5  284.77   27.50
  -2  -9   5  227.78   26.60
  -2   9   5  199.18   26.70
  -2  -9   5  238.18   15.80
  -2  -9   5  225.88   15.40
  -2   9   5  235.48   15.60
   2  -9  -5  178.08   21.90
  -2   9   5  219.98   17.80
  -2  -9   5  240.28   17.70
   2   9  -5  263.97   26.10
  -2   9   5  259.37   17.10
  -2  -9   5  236.58   16.80
  -2   9   5  222.38   17.90
  -2   9   4   59.89    5.80
  -2  -9   4   50.79    5.40
  -2  -9   4   59.89   11.80
  -2   9   4   34.60    9.00
  -2  -9   4   50.19   10.20
  -2   9   4   51.09   10.40
  -2  -9   4   56.69    5.00
  -2  -9   4   50.49   11.10
  -2  -9   4   52.69    6.20
  -2   9   4   41.70    5.80
  -2   9   4   46.10    8.10
  -2   9   4   48.90    4.60
  -2  -9   4   50.99    4.90
  -2  -9   4   53.19    5.60
  -2   9   4   55.49    5.60
  -2  -9   4   49.80    6.00
  -2   9   4   43.00    5.90
   2  -9  -3  669.83   42.90
   2   9  -3  621.54   40.10
  -2  -9   3  751.92   49.80
  -2   9   3  636.34   36.20
  -2  -9   3  666.03   36.40
   2  -9  -3  580.74   39.10
  -2  -9   3  616.64   37.40
  -2   9   3  674.43   37.60
  -2   9   3  688.73   37.70
  -2  -9   3  654.73   45.90
  -2  -9   3  648.44   37.40
  -2   9   3  651.63   46.10
   2  -9  -2    8.70    2.30
   2   9  -2    6.70    2.20
  -2   9   2    7.50    2.00
  -2  -9   2    9.50    2.50
  -2   9   2   11.60    1.30
  -2  -9   2   10.40    1.80
  -2   9   2   11.10    1.80
  -2  -9   2   10.60    3.80
  -2   9   2    9.50    3.50
   2   9  -1  477.65   29.30
   2  -9  -1  468.85   29.20
  -2  -9   1  474.45   29.10
  -2  -9   0   73.89    6.30
   2  -9   0   78.69    7.50
  -2   9  -1   83.59    6.80
   2   9   1   85.49    9.50
   2  -9   1   74.49    8.90
  -2  -9  -1   85.39    6.30
   2  -9   1   87.29    9.40
   2  -9   1   84.89    9.80
   2   9   1   80.39    9.50
   2  -9   1   68.69    9.80
   2   9   1   96.79   11.20
   2   9   2  328.67   24.60
   2  -9   2  284.97   23.10
   2  -9   2  269.07   17.40
   2   9   2  293.87   17.70
   2  -9   2  292.57   25.30
   2   9   2  278.77   24.60
   2  -9   2  319.47   24.40
   2   9   2  294.67   25.00
   2   9   2  293.97   17.80
   2  -9   2  335.37   24.30
   2   9   2  306.87   23.70
   2  -9   2  301.17   17.80
   2   9   2  303.37   17.70
   2  -9   2  277.77   17.70
   2  -9   2  269.27   17.40
   2   9   2  289.77   17.60
   2  -9   2  311.77   17.80
   2   9   2  285.47   17.60
   2   9   3    0.60    1.00
   2  -9   3    0.30    0.90
   2  -9   3    1.20    1.90
   2   9   3    1.20    2.30
   2   9   3    0.50    0.90
   2  -9   3    0.80    0.80
   2   9   3   -0.30    0.90
   2  -9   3    0.30    0.80
   2  -9   3   -1.60    2.50
   2   9   3   -1.50    2.30
   2   9   3    1.20    1.30
   2  -9   3    1.10    2.40
   2   9   4   81.39    8.50
   2  -9   4   81.09    8.70
   2   9   4   85.29    8.60
   2   9   4   81.79    8.70
   2  -9   4   83.49    8.10
   2  -9   4   70.49    8.80
   2  -9   4   68.19   13.20
   2   9   4   99.99   16.70
   2   9   4  108.39   16.20
   2   9   4   89.59    8.00
   2  -9   4   97.49   14.90
   2  -9   4   79.79    7.50
   2   9   4   72.29    7.50
   2   9   4   90.19    6.90
   2  -9   4   91.69    7.60
   2   9   4   86.29    7.20
   2   9   4   94.39    7.30
   2   9   4   86.19    7.90
   2  -9   4   82.29    7.70
   2  -9   4   81.19    8.10
   2  -9   4   69.19    8.20
   2  -9   4   93.19    8.60
   2   9   4   87.19    8.80
   2   9   4   89.59    7.20
   2  -9   4   81.09    7.10
   2   9   4   86.29    7.10
   2   9   4   82.19    7.30
   2  -9   4   79.99    7.40
   2   9   4   84.59    7.80
   2  -9   4   86.89    7.70
   2  -9   4   84.79    7.20
   2  -9   4   80.19    6.50
   2   9   5   11.30    3.30
   2  -9   5   12.20    3.20
   2   9   5    8.50    2.20
   2  -9   5    6.70    2.80
   2  -9   5   11.00    2.70
   2  -9   5    7.30    2.60
   2   9   5    8.00    2.10
   2  -9   5   11.10    5.40
   2   9   5   10.40    5.60
   2   9   5   10.70    2.90
   2  -9   5   11.70    2.90
   2  -9   5   12.20    5.40
   2   9   5    8.60    4.70
   2   9   5   13.10    3.30
   2   9   5    8.00    2.10
   2  -9   5   12.00    2.90
   2  -9   5    8.60    1.90
   2   9   5   11.90    3.50
   2  -9   5   13.70    3.20
   2  -9   6   15.00    2.50
   2   9   6   14.70    5.90
   2   9   6   18.80    3.80
   2  -9   6   19.50    3.50
   2   9   6   17.70    5.40
   2  -9   6   19.80    3.50
   2   9   6   16.30    3.60
   2   9   6   16.20    4.60
   2  -9   7    9.30    2.50
   2   9   7   11.10    2.70
  -2  10   7   91.39    6.10
  -2 -10   7   83.89    6.20
  -2  10   6   -0.20    3.80
  -2 -10   6    0.90    1.70
  -2 -10   6    5.10    1.70
  -2  10   6    4.00    1.80
  -2 -10   6    3.70    1.60
  -2 -10   6    2.10    1.50
  -2  10   6    4.30    1.80
  -2 -10   6    2.10    1.40
  -2  10   6    5.40    1.70
  -2  10   6    3.40    1.40
  -2 -10   6    4.10    1.40
  -2 -10   5   86.49    7.20
  -2 -10   5   82.89    7.10
  -2  10   5   83.39    6.90
  -2  10   5   80.19    6.90
  -2 -10   5   71.59    6.60
   2 -10  -5   66.59   11.90
  -2  10   5   80.09    8.50
  -2 -10   5   84.29    8.30
  -2  10   5   80.79    7.60
  -2 -10   5   77.59    7.60
  -2  10   5   93.09    8.00
  -2 -10   5   77.69    7.40
  -2 -10   5   86.89   14.80
  -2  10   5   88.39   15.90
  -2  10   5   98.19   14.80
  -2 -10   5  101.59   14.90
  -2  10   4   69.59    6.40
  -2 -10   4   69.69    6.20
  -2 -10   4   51.69   11.60
  -2 -10   4   60.99   11.50
  -2  10   4   58.99   11.40
  -2 -10   4   48.40    9.90
  -2  10   4   53.59   10.70
  -2 -10   4   59.19    5.40
  -2  10   4   61.19    9.50
  -2 -10   4   57.29    6.60
  -2 -10   4   80.69   13.60
   2 -10  -4   60.49   10.00
  -2  10   4   48.20    6.40
  -2  10   4   63.39    5.40
  -2 -10   4   67.89    5.70
  -2 -10   4   70.59    6.40
  -2  10   4   69.49    6.40
  -2 -10   4   62.09    6.60
  -2  10   4   59.39    6.90
   2 -10  -3   13.70    3.20
   2  10  -3   12.10    3.70
  -2 -10   3   21.90    2.50
  -2  10   3   19.80    2.30
  -2 -10   3   17.80    2.70
  -2  10   3   20.90    2.90
  -2  10   3   21.70    2.90
  -2 -10   3   23.80    6.00
  -2  10   3   18.70    5.60
  -2 -10   3   19.80    2.80
   2  10  -2  402.76   28.00
   2 -10  -2  443.66   29.40
  -2  10   2  432.86   24.40
  -2 -10   2  456.65   28.60
   2 -10  -2  433.16   27.70
  -2 -10   2  429.56   25.30
  -2  10   2  442.56   25.40
  -2 -10   2  469.75   32.30
  -2  10   2  475.55   32.00
   2  10  -1   60.29    6.50
  -2 -10   1   63.49    6.30
   2 -10  -1   58.29    6.30
   2 -10   0  615.44   40.70
  -2 -10   0  635.74   37.10
   2 -10   0  670.13   39.10
   2  10   0  611.04   41.80
   2  10   1    1.20    1.50
  -2  10  -1    3.00    1.30
   2 -10   1    1.90    1.30
   2 -10   1    2.50    1.80
  -2 -10  -1    0.70    0.60
   2 -10   1   -0.70    1.50
   2 -10   1   -0.80    1.70
   2  10   1    5.50    2.80
   2  10   2  108.29   12.10
   2 -10   2   98.99   11.40
   2 -10   2  104.49    7.40
   2  10   2  109.19    7.60
   2 -10   2   99.69   13.00
   2  10   2  102.49   13.30
   2 -10   2  104.99   12.20
   2  10   2  127.89   14.00
   2  10   2   96.89    7.80
   2 -10   2  118.89   12.30
   2  10   2  116.89   12.30
   2 -10   2  101.29    8.00
   2 -10   2   97.29    7.50
   2  10   2   95.99    7.40
   2  10   2  108.09    7.60
   2 -10   2  112.29    7.60
   2 -10   2  111.09    7.70
   2  10   2  108.69    7.60
   2 -10   3    7.30    3.70
   2  10   3    8.40    1.90
   2 -10   3   10.10    1.90
   2  10   3   10.70    4.50
   2 -10   3    8.70    4.20
   2 -10   3    8.90    3.60
   2 -10   3    4.50    1.60
   2  10   3    9.90    2.00
   2 -10   3    8.20    1.80
   2  10   3   10.50    5.10
   2 -10   4    1.70    1.90
   2  10   4    2.10    2.20
   2 -10   4   -1.60    2.90
   2  10   4    0.40    1.20
   2 -10   4   -0.30    1.20
   2  10   4    1.70    1.80
   2  10   4   -0.40    1.80
   2  10   4    0.20    0.80
   2  10   4   -0.70    1.60
   2 -10   4    1.50    3.30
   2  10   4    0.30    1.20
   2 -10   4    1.50    3.20
   2  10   4    0.80    1.20
   2 -10   4   -0.40    2.30
   2 -10   4   -0.80    1.90
   2 -10   4    0.40    1.40
   2  10   4    0.50    1.40
   2  10   4   -1.00    1.60
   2 -10   4    0.40    1.40
   2  10   4    0.30    1.30
   2 -10   4    0.70    1.30
   2  10   4   -1.40    1.50
   2  10   4    1.90    1.30
   2 -10   4   -0.30    1.60
   2 -10   4    0.20    2.40
   2 -10   4   -0.40    1.80
   2  10   4    0.50    2.30
   2 -10   4    0.50    2.60
   2  10   4   -0.50    1.50
   2  10   4   -0.50    1.90
   2 -10   4   -0.50    2.30
   2 -10   5    7.20    2.50
   2  10   5    5.60    2.50
   2 -10   5    8.00    2.50
   2  10   5    8.20    1.90
   2 -10   5    6.00    2.80
   2 -10   5   10.20    2.70
   2  10   5    6.60    2.00
   2 -10   5    6.30    3.90
   2  10   5    4.90    3.80
   2  10   5    8.20    4.40
   2  10   5    4.80    2.00
   2 -10   5    7.00    2.20
   2 -10   5    3.90    3.00
   2 -10   5    8.40    2.50
   2  10   5    9.40    2.10
   2 -10   5    7.00    1.70
   2 -10   5    5.50    2.20
   2  10   5    6.80    2.50
   2  10   6   11.10    5.90
   2 -10   6   16.30    2.50
   2 -10   6   23.10    3.70
   2  10   6   18.80    3.60
   2  10   6    9.80    5.10
   2  10   6   15.10    3.40
   2 -10   6   18.30    3.30
   2  10   6   21.20    4.90
  -2  11   7    1.30    0.70
  -2 -11   7    1.30    0.90
  -2 -11   6   20.60    3.10
  -2  11   6   14.00    3.90
  -2 -11   6   16.40    2.80
  -2 -11   6   20.40    2.90
  -2  11   6   19.20    2.90
  -2  11   6   20.90    3.60
  -2 -11   6   19.10    3.10
  -2 -11   6   17.10    2.90
  -2  11   6   18.70    2.80
  -2 -11   6   17.00    3.10
  -2  11   6   17.30    3.30
  -2  11   5  135.89    9.60
  -2 -11   5  124.39    9.60
  -2 -11   5  124.19    9.60
  -2  11   5  130.69   10.30
  -2 -11   5  120.19   10.00
  -2  11   5  165.88   19.50
  -2 -11   5  146.89   18.10
  -2 -11   5  122.29   17.70
  -2  11   5  110.69   18.00
   2 -11  -5   90.89   14.60
  -2  11   5  131.99   10.30
  -2 -11   5  136.59   10.40
  -2 -11   5  123.29    9.50
  -2  11   5  128.49    9.60
  -2  11   4   78.19    8.00
  -2 -11   4   84.09    7.90
   2 -11  -4   91.09    7.50
  -2 -11   4   83.19    6.80
  -2  11   4   85.99    6.80
  -2  11   4   78.39   11.30
   2 -11  -4   74.09   11.30
  -2 -11   4   84.59    8.10
  -2  11   4   68.39    7.80
  -2  11   4   81.29    6.50
  -2 -11   4   89.59    7.00
  -2  11   4   84.99    7.30
  -2 -11   4   79.29    7.30
  -2 -11   4   79.69    7.10
  -2 -11   4   79.79   13.90
  -2  11   4   76.69   14.40
  -2 -11   4   73.69   12.40
  -2  11   4   78.69   12.80
  -2 -11   4   89.39   14.00
  -2  11   4   81.49   13.10
  -2  11   4   85.19    7.30
   2 -11  -3  550.34   38.20
   2  11  -3  567.94   36.20
  -2  11   3  535.25   31.50
  -2 -11   3  603.44   31.90
   2 -11  -3  499.75   34.60
  -2 -11   3  546.55   32.50
  -2  11   3  585.44   32.60
  -2  11   3  559.34   32.60
  -2  11   3  632.94   41.50
  -2 -11   3  539.95   32.40
  -2 -11   3  560.84   40.30
  -2  11   3  617.84   41.10
   2  11  -2   49.50    6.10
   2 -11  -2   46.80    6.60
  -2  11   2   40.20    4.70
  -2  11   2   46.10    3.40
  -2 -11   2   40.40    5.80
   2 -11  -2   41.70    5.40
  -2 -11   2   40.80    3.90
  -2  11   2   38.90    3.80
  -2 -11   2   37.10    6.80
  -2  11   2   44.80    7.00
  -2  11   1  472.25   29.40
   2 -11  -1  556.44   32.50
  -2 -11   1  581.74   32.20
   2 -11   0  241.28   20.30
   2 -11   0  254.97   20.70
   2  11   0  265.67   21.00
  -2 -11   0  282.77   17.80
   2 -11   0  286.27   19.40
   2  11   0  254.07   20.70
   2 -11   0  272.47   21.00
  -2  11  -1  334.97   21.00
   2 -11   1  332.97   23.40
   2  11   1  310.07   22.90
   2 -11   1  317.77   23.70
  -2 -11  -1  319.97   20.10
   2  11   1  344.97   25.10
   2  11   2  599.24   40.50
   2  11   2  587.94   34.00
   2 -11   2  591.84   33.90
   2 -11   2  547.85   39.50
   2 -11   2  573.34   42.20
   2  11   2  654.03   43.20
   2 -11   2  629.64   41.20
   2  11   2  605.44   42.10
   2  11   2  598.04   35.10
   2 -11   2  651.23   40.80
   2  11   2  654.73   40.90
   2 -11   2  536.95   33.80
   2 -11   2  648.64   34.20
   2  11   2  628.14   34.10
   2 -11   2  579.54   35.30
   2  11   2  598.04   34.10
   2 -11   2  612.34   34.20
   2 -11   3   48.10    5.00
   2  11   3   61.69    5.30
   2 -11   3   48.20    9.10
   2  11   3   58.59   10.60
   2  11   3   61.59   10.00
   2 -11   3   54.39    9.20
   2  11   3   56.19    5.20
   2 -11   3   50.19    4.90
   2  11   4  460.35   38.10
   2 -11   4  404.76   35.70
   2  11   4  436.96   26.70
   2 -11   4  414.86   26.30
   2 -11   4  467.75   38.60
   2  11   4  395.16   38.70
   2  11   4  397.06   27.00
   2  11   4  434.26   26.00
   2  11   4  445.06   27.00
   2 -11   4  426.56   25.70
   2 -11   4  452.95   28.50
   2 -11   4  351.36   26.20
   2 -11   4  478.95   27.90
   2 -11   4  467.95   27.60
   2  11   4  436.16   28.00
   2  11   4  458.55   26.30
   2  11   4  461.65   26.20
   2 -11   4  402.16   25.40
   2  11   4  393.56   26.30
   2 -11   4  408.66   26.90
   2 -11   4  409.56   26.40
   2  11   4  467.15   26.90
   2 -11   4  436.96   26.70
   2  11   4  446.96   28.30
   2 -11   4  410.56   28.00
   2  11   4  408.76   27.60
   2 -11   4  461.95   27.30
   2  11   4  444.56   27.90
   2  11   5    1.60    1.60
   2 -11   5    1.40    1.60
   2  11   5    0.60    0.80
   2 -11   5    0.90    1.50
   2 -11   5    1.20    2.50
   2  11   5    1.30    1.40
   2 -11   5    0.50    1.40
   2 -11   5    0.30    1.10
   2  11   5    1.50    1.30
   2 -11   5    2.00    2.10
   2  11   5    7.00    4.30
   2 -11   5    1.80    2.00
   2  11   5    2.10    1.30
   2 -11   5    0.80    1.20
   2  11   5   -1.90    0.10
   2  11   5    0.90    1.20
   2 -11   5    0.30    1.30
   2  11   5    1.60    1.90
   2 -11   5    0.50    1.60
   2  11   6   96.29    8.40
   2 -11   6  104.99    8.40
   2  11   6   69.49    9.30
   2 -11   6   69.59    6.60
   2 -11   6   93.49    7.90
   2  11   6  102.89    8.60
   2  11   6   92.39    8.40
   2  11   6   90.09    8.20
  -2 -12   7   35.90    3.20
  -2  12   7   35.00    3.10
  -2 -12   6    8.30    1.90
  -2  12   6   10.10    3.30
  -2 -12   6    6.20    1.90
  -2  12   6    6.90    1.80
  -2 -12   6    6.40    1.60
  -2 -12   6    8.70    2.10
  -2  12   6    9.80    2.40
  -2 -12   6    4.20    1.50
  -2  12   6    7.00    1.70
  -2  12   6    7.90    2.20
  -2 -12   6    9.00    2.10
  -2  12   5  112.09    8.80
  -2 -12   5  114.39    8.90
  -2 -12   5  109.69    8.80
  -2  12   5  126.19    9.00
  -2 -12   5  104.29    8.70
  -2  12   5  118.79    9.40
  -2 -12   5  120.89    9.40
  -2  12   5  143.19   17.40
  -2 -12   5  130.59   16.60
  -2 -12   5  128.39   17.40
  -2  12   5  111.99   17.50
   2  12  -5  123.59   17.60
   2 -12  -5   88.39   14.20
  -2 -12   5  110.79    9.30
  -2  12   5  104.19    9.00
  -2 -12   5  125.39   10.10
  -2 -12   4  212.18   15.30
  -2  12   4  204.48   15.60
   2 -12  -4  214.98   14.80
  -2 -12   4  213.78   14.00
  -2  12   4  243.88   14.40
  -2  12   4  195.88   13.60
  -2 -12   4  234.08   14.50
  -2  12   4  208.08   14.40
  -2 -12   4  206.38   14.50
  -2  12   4  218.58   14.60
  -2 -12   4  216.08   14.50
  -2  12   4  219.68   22.70
  -2 -12   4  238.78   23.20
  -2 -12   4  232.78   23.60
  -2  12   4  214.18   22.80
  -2 -12   4  193.98   22.90
  -2  12   4  216.78   25.10
  -2  12   4  192.28   19.90
   2 -12  -4  191.48   20.60
  -2 -12   4  211.88   15.30
  -2  12   4  205.68   15.60
  -2 -12   3   38.00    3.40
  -2  12   3   29.90    3.00
  -2 -12   3   29.40    3.50
  -2  12   3   33.00    3.60
  -2 -12   3   28.60    3.30
  -2  12   3   36.10    7.10
  -2 -12   3   26.10    6.20
  -2 -12   3   39.50    7.40
  -2  12   3   25.50    6.10
  -2  12   3   34.60    3.70
  -2  12   3   31.00    6.00
   2 -12  -3   29.30    6.20
   2  12  -3   27.60    5.20
  -2  12   2  894.61   50.89
  -2 -12   2 1013.50   56.09
   2 -12  -2 1031.80   55.39
  -2 -12   2  900.61   51.49
  -2  12   2  966.90   51.59
  -2 -12   2  990.40   58.49
  -2  12   2  963.40   57.89
   2  12  -2  959.60   55.59
   2 -12  -2  935.91   56.69
  -2  12   2  862.01   53.09
  -2 -12   1    0.90    1.20
   2 -12  -1    1.00    1.10
  -2  12   1    0.30    0.30
   2 -12   0 1488.85   79.39
  -2 -12   0 1446.16   77.09
   2  12   0 1293.47   79.79
   2 -12   0 1365.36   80.09
   2 -12   0 1346.67   79.59
   2 -12   0 1290.67   80.79
   2  12   0 1294.57   79.69
   2 -12   1   73.99    9.10
  -2 -12  -1   64.29    6.00
  -2  12  -1   67.49    6.70
   2  12   2  382.56   23.40
   2 -12   2  364.46   30.60
   2  12   2  434.06   31.70
   2 -12   2  374.66   28.50
   2  12   2  388.36   29.00
   2 -12   2  437.96   30.30
   2  12   2  422.16   31.40
   2 -12   2  423.96   29.50
   2  12   2  431.16   29.70
   2 -12   2  377.86   25.10
   2 -12   2  400.56   23.40
   2  12   2  372.66   23.30
   2  12   2  446.76   23.00
   2 -12   2  409.56   23.40
   2  12   2  382.46   23.30
   2  12   3    0.20    0.70
   2 -12   3    0.20    0.80
   2  12   3    0.50    0.70
   2  12   3   -0.20    0.70
   2 -12   3   -1.20    1.80
   2  12   3    4.20    2.60
   2 -12   3    1.10    2.00
   2  12   3   -1.10    1.70
   2  12   3    0.30    0.80
   2 -12   3    0.50    0.80
   2 -12   3    1.60    1.70
   2 -12   4    6.40    3.90
   2  12   4   11.40    5.80
   2  12   4   10.20    2.50
   2 -12   4   12.20    2.60
   2  12   4    9.30    4.80
   2 -12   4   13.20    5.90
   2  12   4    7.70    2.80
   2  12   4   12.40    2.40
   2 -12   4    7.80    2.60
   2 -12   4    7.00    3.60
   2 -12   4   13.80    4.00
   2 -12   4   16.10    3.60
   2 -12   4   11.30    3.00
   2  12   4   10.80    3.00
   2 -12   4    5.00    2.50
   2  12   4   11.50    2.60
   2  12   4    8.10    2.40
   2 -12   4   11.70    2.70
   2 -12   4   11.20    2.70
   2  12   4   11.40    2.50
   2  12   4   11.60    2.50
   2 -12   4   11.90    3.10
   2  12   4    9.00    2.80
   2  12   4    6.30    2.70
   2 -12   4   11.80    3.50
   2 -12   4   10.60    2.70
   2 -12   5   43.50    5.60
   2  12   5   51.79    6.40
   2 -12   5   44.50    6.70
   2  12   5   41.50    5.10
   2 -12   5   57.49    6.10
   2 -12   5   50.69    6.10
   2  12   5   43.50    4.70
   2  12   5   52.19    5.30
   2 -12   5   36.00    4.70
   2  12   5   47.70    5.00
   2 -12   5   52.89   11.10
   2  12   5   48.50   11.40
   2  12   5   53.39    5.80
   2  12   5   52.49   10.80
   2 -12   5   43.40    9.70
   2 -12   5   42.10    4.80
   2 -12   5   60.39    6.40
   2  12   5   46.30    6.00
   2  12   6   23.30    7.10
   2 -12   6   22.10    3.20
   2  12   6   30.70    4.30
   2 -12   6   30.60    4.00
   2  12   6   26.80    5.80
   2  12   6   36.70    4.50
   2 -12   6   29.80    4.00
   2  12   6   27.00    5.40
  -2  13   7    6.60    1.10
  -2 -13   7    3.60    0.90
  -2 -13   6  104.89    7.90
  -2 -13   6   95.09    7.60
  -2  13   6   85.79    7.00
  -2  13   6   94.29    7.20
  -2 -13   6   81.69    6.90
  -2 -13   6   94.79    7.50
  -2  13   6  100.19    7.90
  -2  13   6   81.79    6.90
  -2 -13   6   85.49    7.10
  -2 -13   6  101.59    7.70
  -2  13   6   81.29    7.60
  -2  13   5   49.99    4.90
  -2 -13   5   49.10    5.00
  -2  13   5   45.20    4.80
  -2 -13   5   41.90    4.70
  -2 -13   5   25.40    7.50
  -2  13   5   55.09   11.50
  -2  13   5   48.80    5.20
  -2 -13   5   48.20    5.10
  -2  13   5   31.70    7.90
  -2 -13   5   53.89   10.00
   2  13  -5   70.09   12.80
   2 -13  -5   43.00    9.00
  -2 -13   5   50.09    5.30
  -2  13   5   50.69    5.20
  -2 -13   5   48.80    5.50
  -2  13   5   49.20    6.00
  -2  13   4  137.99   11.80
  -2 -13   4  154.88   11.70
   2 -13  -4  160.78   11.60
  -2  13   4  163.78   10.80
  -2 -13   4  135.29   10.30
  -2  13   4  138.39   16.00
   2 -13  -4  144.79   17.20
  -2 -13   4  175.48   20.70
  -2 -13   4  152.98   11.70
  -2  13   4  151.38   12.00
  -2  13   4  132.19   10.00
  -2 -13   4  157.48   11.00
  -2 -13   4  140.49   10.80
  -2  13   4  149.29   10.80
  -2  13   4  158.68   11.00
  -2 -13   4  144.89   10.70
  -2  13   4  167.58   18.40
  -2 -13   4  157.78   18.00
  -2 -13   4  147.19   18.00
  -2  13   4  137.39   16.90
  -2 -13   4  154.18   19.10
  -2  13   4  143.29   19.80
  -2  13   3  115.99   13.00
   2  13  -3  118.79   11.90
   2 -13  -3  120.69   13.50
  -2 -13   3  124.19   15.70
  -2  13   3  121.49    8.10
  -2 -13   3  118.89   12.40
  -2 -13   3  112.39    8.60
  -2  13   3  129.39    8.70
  -2 -13   3  114.99    8.50
  -2  13   3  123.49    8.70
  -2 -13   3  117.99   13.70
  -2  13   3  109.19   13.20
  -2 -13   3  141.29   14.90
  -2  13   3  117.39   13.70
   2  13  -2   -2.90    2.50
   2 -13  -2    5.20    2.20
   2 -13  -2    2.90    3.20
   2  13  -2    0.60    1.00
  -2  13   2    2.40    0.80
  -2 -13   2    1.80    1.80
  -2 -13   2    3.10    2.30
  -2  13   2    4.30    2.80
  -2 -13   2    1.70    1.10
  -2  13   2    3.30    1.10
   2  13  -1  176.68   11.20
   2 -13  -1  198.58   14.90
  -2 -13   1  192.58   14.50
  -2  13   0  312.87   19.40
  -2 -13   0  261.77   18.20
   2 -13   0  280.87   20.30
   2 -13   0  259.47   19.90
   2  13   0  240.28   19.60
   2  13   1   23.70    2.50
  -2  13  -1   27.60    4.10
   2 -13   1   20.50    4.00
   2  13   1   20.80    4.10
  -2 -13  -1   19.60    3.10
   2 -13   2 1732.73  105.09
   2  13   2 1855.91  104.99
   2 -13   2 1864.41  103.79
   2  13   2 1916.61  105.59
   2 -13   2 1640.94   98.59
   2 -13   2 1777.72   96.19
   2  13   2 1720.03   96.09
   2 -13   2 1763.42  102.59
   2  13   2 1692.23  102.39
   2  13   2 1841.82   95.79
   2 -13   2 1814.92   96.19
   2  13   2 1682.73   96.09
   2  13   3   27.50    3.90
   2 -13   3   24.60    3.40
   2  13   3   31.20    3.50
   2 -13   3   29.60    3.80
   2  13   3   30.90    3.50
   2  13   3   25.60    3.60
   2  13   3   28.00    3.40
   2  13   3   28.30    3.30
   2 -13   3   28.30    4.00
   2 -13   3   19.70    2.90
   2 -13   3   30.00    6.70
   2  13   3   24.50    6.50
   2  13   3   26.50    6.20
   2 -13   3   26.20    6.00
   2 -13   3   27.80    7.80
   2  13   3   28.30    3.30
   2  13   3   22.90    7.20
   2 -13   3   21.10    2.90
   2  13   4  980.20   68.89
   2 -13   4 1062.09   69.09
   2  13   4 1009.90   57.89
   2 -13   4  966.60   57.59
   2 -13   4 1113.29   71.29
   2  13   4 1047.80   72.79
   2 -13   4  966.40   57.29
   2 -13   4  970.10   57.39
   2 -13   4 1169.88   60.49
   2  13   4 1060.39   57.99
   2 -13   4  827.22   57.69
   2 -13   4 1140.89   59.49
   2  13   4 1026.20   57.39
   2  13   4 1072.59   59.29
   2 -13   4 1068.39   58.69
   2 -13   4  886.21   58.69
   2  13   4  940.41   58.29
   2  13   4 1125.79   58.19
   2  13   4 1163.28   58.19
   2  13   4 1054.39   57.99
   2 -13   4  972.10   58.69
   2 -13   4 1025.40   57.79
   2 -13   4  978.10   59.49
   2  13   4 1010.30   59.09
   2  13   4 1104.69   59.59
   2 -13   4 1036.80   58.39
   2  13   5   68.99    7.30
   2 -13   5   70.39    7.00
   2 -13   5   77.29    8.20
   2  13   5   60.69    6.50
   2 -13   5   68.69    6.90
   2 -13   5   73.69    7.50
   2  13   5   66.69    5.90
   2 -13   5   78.39    7.40
   2  13   5   70.09    7.50
   2  13   5   65.99    6.40
   2  13   5   72.69    6.60
   2 -13   5   56.79    6.20
   2 -13   5   61.59    6.20
   2 -13   5   73.39   12.90
   2  13   5   85.19   14.80
   2  13   5   54.59   11.00
   2  13   6  109.59    9.40
   2  13   6  148.19   10.40
   2 -13   6  128.69    9.70
   2  13   6  126.29    9.80
   2  13   6  138.19   10.20
   2 -13   6  100.99    8.70
   2  13   6  119.29   11.40
   2  13   6  135.19   10.10
   2 -13   6  137.39    9.70
  -2 -14   6    2.40    1.30
  -2 -14   6    0.40    2.00
  -2  14   6   -0.40    2.20
  -2 -14   6    1.10    1.30
  -2  14   6    1.60    1.00
  -2 -14   6    1.50    0.90
  -2 -14   6    1.80    1.10
  -2  14   6    0.60    1.20
  -2 -14   6    0.70    0.90
  -2  14   6    2.80    1.10
  -2  14   6    2.60    1.40
  -2 -14   6    0.50    0.90
  -2 -14   5    2.10    1.20
  -2  14   5    2.20    1.60
  -2  14   5    4.30    2.70
  -2  14   5    0.90    1.20
  -2 -14   5    1.50    1.10
  -2 -14   5    1.10    1.70
  -2  14   5    2.50    1.60
   2  14  -5    9.70    4.70
   2 -14  -5    6.10    3.30
  -2  14   5    3.60    1.40
  -2 -14   5    0.30    1.10
  -2 -14   5    3.30    1.70
  -2  14   5    2.10    1.80
  -2  14   4  780.62   45.70
  -2 -14   4  766.92   45.00
   2 -14  -4  804.12   45.40
  -2 -14   4  773.52   44.00
  -2  14   4  861.01   44.50
  -2 -14   4  732.73   44.10
  -2  14   4  768.62   44.20
  -2  14   4  798.92   54.29
  -2 -14   4  730.93   53.49
  -2 -14   4  725.53   54.09
  -2  14   4  759.42   53.99
  -2 -14   4  817.32   56.59
  -2  14   4  741.93   57.29
  -2  14   4  676.53   51.69
   2 -14  -4  726.43   53.39
  -2 -14   4  935.21   60.29
  -2 -14   4  821.42   45.40
  -2  14   4  776.82   45.60
  -2  14   4  781.62   44.30
  -2 -14   4  763.12   44.30
  -2  14   4  710.23   43.60
  -2  14   3   16.30    3.20
  -2 -14   3   20.70    2.50
   2  14  -3   14.60    4.00
  -2 -14   3   31.20    7.20
   2 -14  -3   12.80    4.50
  -2  14   3   21.60    5.10
  -2  14   3   16.10    2.10
  -2 -14   3   10.20    3.40
  -2 -14   3   19.00    2.50
  -2  14   3   19.40    2.60
  -2  14   3   17.60    2.40
  -2 -14   3   18.50    2.50
  -2 -14   3   19.50    5.00
  -2  14   3   27.90    6.00
  -2 -14   3   28.60    6.00
  -2  14   3   13.30    4.10
   2  14  -2 2333.27  131.09
   2 -14  -2 2388.36  132.69
  -2  14   2 2361.96  125.49
  -2 -14   2 2452.25  131.49
   2 -14  -2 2266.97  129.99
  -2 -14   2 2313.97  132.09
  -2  14   2 2458.95  131.99
  -2 -14   2 2186.48  125.69
  -2  14   2 2301.27  125.69
   2  14  -2 2406.26  125.69
   2  14  -1   28.40    3.00
   2 -14  -1   34.70    5.30
  -2 -14   1   31.90    4.80
  -2  14   0 1848.62   93.19
   2 -14   0 1543.95   92.29
   2  14   0 1473.05   92.49
  -2 -14   0 1714.23   91.99
   2 -14   0 1700.93   94.29
   2  14   0 1678.83   88.99
   2 -14   0 1578.64   92.89
   2  14   0 1487.65   92.69
   2  14   1   19.60    3.90
  -2  14  -1   24.20    4.00
   2 -14   1   29.40    4.60
  -2 -14  -1   25.30    3.70
   2  14   1   23.20    2.50
   2 -14   1   16.20    4.10
   2 -14   2 1000.60   65.49
   2  14   2  988.30   64.59
   2 -14   2 1164.38   64.89
   2  14   2 1082.59   65.79
   2 -14   2  990.60   60.29
   2  14   2 1011.60   56.99
   2 -14   2 1065.09   57.19
   2 -14   2 1030.80   63.29
   2  14   2  957.80   62.79
   2  14   2 1083.49   56.89
   2 -14   2 1024.70   56.99
   2  14   2  992.30   56.99
   2  14   3    8.50    2.00
   2  14   3    9.50    2.40
   2 -14   3    8.10    2.50
   2 -14   3   14.70    2.50
   2 -14   3    6.00    2.00
   2  14   3    7.00    2.00
   2  14   3    8.70    2.10
   2  14   3    9.80    1.90
   2 -14   3    7.00    1.60
   2  14   3    9.70    1.90
   2 -14   3    5.40    1.90
   2 -14   3    9.10    3.90
   2  14   3    6.70    3.80
   2  14   3    8.70    3.50
   2  14   3   10.50    2.00
   2 -14   3   12.50    2.10
   2  14   3   14.20    5.70
   2 -14   3    5.20    2.80
   2 -14   4   13.50    5.40
   2  14   4   12.40    5.70
   2  14   4    6.30    2.10
   2 -14   4    7.50    2.20
   2  14   4    8.60    4.40
   2 -14   4   17.90    6.00
   2 -14   4   10.20    2.40
   2 -14   4   10.10    2.90
   2 -14   4   12.20    3.90
   2 -14   4   11.00    4.20
   2  14   4    8.40    2.10
   2 -14   4   17.00    3.50
   2  14   4    4.20    2.30
   2 -14   4    8.00    2.60
   2  14   4   10.90    2.90
   2  14   4    9.50    2.80
   2 -14   4    5.00    2.60
   2  14   4   13.60    3.30
   2  14   4    7.80    2.40
   2 -14   4    8.50    2.30
   2 -14   4    7.20    2.90
   2 -14   4   14.00    2.90
   2  14   4    6.80    2.80
   2  14   4   16.20    3.30
   2 -14   4   11.20    3.30
   2 -14   5    0.70    1.30
   2 -14   5   -0.50    1.70
   2  14   5    0.70    1.50
   2 -14   5   -0.40    1.60
   2 -14   5    0.40    1.20
   2  14   5    0.40    1.40
   2 -14   5   -0.70    0.80
   2  14   5   -1.00    1.50
   2  14   5   -1.00    1.20
   2 -14   5    0.30    1.20
   2  14   5    2.20    1.70
   2 -14   5    1.10    1.40
   2 -14   6   68.99    6.70
   2  14   6   61.29    6.00
   2  14   6   66.39    6.80
   2  14   6   60.69    7.00
   2  14   6   53.29    8.40
   2 -14   6   56.79    5.30
   2  14   6   61.89    6.00
   2 -14   6   62.29    5.70
  -2 -15   6   23.30    3.20
  -2 -15   6   22.60    3.60
  -2  15   6   23.40    3.10
  -2 -15   6   24.20    3.20
  -2  15   6   21.30    2.90
  -2 -15   6   26.40    3.00
  -2 -15   6   15.60    2.40
  -2  15   6   17.80    2.50
  -2 -15   6   20.90    2.80
  -2  15   6   23.10    3.10
  -2 -15   5    1.20    1.20
  -2  15   5    7.90    1.90
  -2 -15   5    7.00    2.60
  -2 -15   5    3.40    1.40
  -2  15   5    5.20    1.50
  -2  15   5    4.70    2.10
  -2 -15   5    3.50    1.70
  -2 -15   5    3.30    1.40
  -2  15   5    5.70    1.60
  -2  15   5    4.40    2.00
  -2 -15   5    4.40    1.70
  -2 -15   4   27.80    3.80
  -2  15   4   21.50    3.80
   2 -15  -4   23.50    4.10
  -2 -15   4   22.00    3.20
  -2  15   4   25.40    3.50
  -2  15   4   29.60    6.60
  -2 -15   4   26.00    6.30
  -2 -15   4   27.20    3.40
  -2 -15   4   35.80    7.80
  -2  15   4   23.30    6.80
  -2 -15   4   26.40    6.50
  -2  15   4   26.70    3.40
  -2  15   4   26.20    6.40
  -2  15   4   25.40    4.00
  -2  15   4   25.60    6.40
  -2 -15   4   31.00    4.10
  -2 -15   4   30.70    8.30
   2 -15  -4   27.40    7.50
  -2  15   4   21.60    3.20
  -2 -15   4   24.70    3.40
  -2  15   4   25.20    3.10
  -2  15   3    5.60    2.30
  -2 -15   3   10.10    1.80
  -2 -15   3   11.50    4.40
   2  15  -3   11.70    3.40
   2 -15  -3    9.40    3.90
  -2  15   3   13.70    4.10
  -2 -15   3   14.00    3.90
  -2  15   3   11.50    1.80
  -2  15   3   11.00    1.90
  -2 -15   3    9.40    1.80
  -2 -15   3   11.00    3.80
  -2  15   3    6.50    3.10
  -2 -15   3   15.80    4.50
  -2  15   3    9.20    3.50
  -2 -15   3   10.70    1.80
  -2  15   3   11.10    1.90
   2  15  -2   34.10    5.90
   2 -15  -2   32.40    6.50
  -2  15   2   37.90    3.20
   2 -15  -2   36.00    5.60
  -2 -15   2   52.39    6.80
   2  15  -2   35.80    3.40
  -2 -15   2   40.20    3.40
  -2  15   2   32.70    3.10
  -2 -15   2   30.70    3.00
  -2  15   2   29.40    3.10
  -2 -15   2   35.10    6.00
  -2 -15   2   30.90    5.70
  -2  15   2   27.40    5.30
  -2  15   2   41.40    6.20
  -2  15   1    1.90    1.80
   2 -15  -1    3.00    1.60
   2  15  -1    2.90    1.00
  -2 -15   1    2.20    1.70
  -2  15   1    0.50    1.00
  -2  15   0  841.82   45.70
   2 -15   0  777.32   49.10
   2 -15   0  631.54   43.60
   2  15   0  639.14   44.00
  -2 -15   0  784.32   44.60
   2 -15   0  832.72   47.60
   2  15   0  797.52   41.50
   2 -15   0  692.93   44.50
   2  15   0  676.93   44.30
   2  15   1   26.80    4.40
  -2  15  -1   24.80    4.30
   2 -15   1   26.40    4.40
  -2 -15  -1   23.00    3.70
   2  15   1   30.20    3.00
   2 -15   1   19.10    4.50
   2  15   1   21.80    4.60
   2 -15   2 2191.58  123.19
   2  15   2 2184.48  122.39
   2 -15   2 2141.39  121.09
   2  15   2 2280.17  122.99
   2 -15   2 2060.09  117.79
   2 -15   2 2082.69  113.69
   2  15   2 2030.60  113.69
   2 -15   2 2184.88  120.19
   2  15   2 2084.09  119.99
   2  15   2 2200.58  113.79
   2 -15   2 2134.89  113.69
   2  15   2 1971.60  113.59
   2  15   3   23.60    3.60
   2 -15   3   17.40    3.10
   2 -15   3   24.40    3.40
   2 -15   3   18.60    3.00
   2  15   3   16.60    3.10
   2  15   3   21.20    3.00
   2 -15   3   16.30    3.10
   2  15   3   22.40    3.10
   2 -15   3   13.40    3.10
   2 -15   3   24.60    6.10
   2  15   3   10.50    4.80
   2 -15   3   14.30    4.50
   2  15   3   19.30    2.70
   2 -15   3   15.30    2.40
   2  15   3   12.70    4.40
   2  15   4 1120.99   65.69
   2 -15   4 1114.59   65.49
   2  15   4 1135.99   76.39
   2 -15   4 1090.99   75.19
   2 -15   4 1199.18   77.69
   2  15   4 1174.58   79.59
   2 -15   4 1127.79   65.89
   2 -15   4 1090.69   65.39
   2  15   4 1169.68   66.19
   2 -15   4 1170.58   66.39
   2 -15   4 1388.26   67.79
   2  15   4 1249.57   67.09
   2 -15   4 1231.48   66.49
   2  15   4 1207.08   66.19
   2 -15   4  972.10   66.79
   2  15   4 1073.19   66.59
   2  15   4 1290.07   66.59
   2 -15   4 1106.89   67.09
   2 -15   4 1237.48   67.69
   2  15   4 1242.98   67.09
   2  15   4 1215.78   67.19
   2 -15   4 1210.98   66.29
   2 -15   5    9.40    2.20
   2 -15   5   13.60    3.30
   2  15   5   10.80    2.50
   2 -15   5   10.70    2.70
   2 -15   5    7.50    2.10
   2  15   5    5.90    2.10
   2 -15   5    6.20    2.10
   2  15   5   10.90    2.40
   2  15   5    9.50    2.30
   2 -15   5    6.80    2.10
   2 -15   5    6.80    2.00
   2  15   5    8.30    2.30
   2 -15   6  214.38   12.70
   2  15   6  139.49   11.00
   2  15   6  152.38   11.40
   2  15   6  178.38   11.80
   2 -15   6  174.38   11.10
   2  15   6  178.28   11.60
   2  15   6  135.99   12.80
   2 -15   6  128.39   10.50
  -2  16   6   47.60    4.40
  -2 -16   6   50.09    4.80
  -2 -16   6   58.49    5.60
  -2 -16   6   38.40    4.10
  -2 -16   6   50.99    5.00
  -2  16   6   52.89    4.80
  -2 -16   5   19.20    3.00
  -2 -16   5   16.00    3.60
  -2  16   5   13.20    2.60
  -2 -16   5   13.50    2.40
  -2  16   5   15.30    2.50
  -2 -16   5   13.30    2.70
  -2  16   5   11.10    2.70
  -2 -16   5   11.60    2.40
  -2  16   5   14.50    2.40
  -2 -16   5   15.20    2.80
  -2  16   5   15.00    3.00
  -2 -16   4  220.28   15.20
  -2  16   4  235.88   15.90
  -2  16   4  215.38   14.60
  -2 -16   4  208.68   14.50
  -2  16   4  222.38   21.70
  -2 -16   4  258.57   22.40
  -2 -16   4  212.88   21.80
  -2  16   4  195.38   20.70
  -2 -16   4  224.38   23.00
  -2  16   4  230.38   23.90
   2 -16  -4  237.58   16.30
  -2  16   4  249.68   15.20
   2 -16  -4  192.38   21.90
  -2  16   4  194.08   21.20
  -2 -16   4  285.97   26.40
  -2 -16   4  242.58   15.50
  -2  16   4  233.88   15.90
  -2 -16   4  219.38   14.70
  -2  16   4  218.28   14.50
  -2  16   4  212.98   14.40
  -2 -16   3   32.10    3.30
  -2 -16   3   32.90    6.60
  -2  16   3   26.80    3.10
  -2  16   3   30.50    6.40
  -2 -16   3   38.80    6.60
  -2  16   3   31.20    6.20
  -2  16   3   30.30    3.90
  -2 -16   3   34.00    3.40
  -2 -16   3   30.10    3.60
  -2 -16   3   26.70    3.10
  -2  16   3   28.70    3.20
   2  16  -3   25.30    5.50
  -2  16   3   26.70    6.10
  -2 -16   3   39.00    8.10
   2 -16  -3   20.00    5.80
  -2 -16   3   28.60    5.90
  -2  16   3   31.70    3.20
   2  16  -2 1008.80   59.79
   2 -16  -2 1020.30   61.89
  -2 -16   2 1090.39   59.89
   2 -16  -2  967.50   58.39
   2  16  -2 1067.09   53.89
  -2 -16   2  941.71   53.19
  -2 -16   2  881.81   53.09
  -2 -16   2  994.60   58.59
  -2  16   2  963.10   58.39
  -2 -16   2  938.51   58.79
  -2  16   2 1034.90   58.79
  -2  16   1  222.28   16.60
   2 -16  -1  186.78   15.60
  -2 -16   1  203.28   15.40
   2  16  -1  193.98   11.80
   2 -16  -1  162.78   16.00
   2  16  -1  139.59   15.80
  -2 -16   1  177.28   14.30
  -2  16   1  158.48   13.50
  -2  16   0 1985.90  103.79
   2 -16   0 1809.92  106.99
   2 -16   0 1648.44  101.19
   2  16   0 1669.53  101.49
  -2 -16   0 1977.00  102.99
   2 -16   0 1944.21  105.89
   2  16   0 1999.60   99.29
   2 -16   0 1723.53  101.89
   2  16   0 1732.83  101.89
   2 -16   0 1676.83  102.19
  -2  16  -1  179.08   13.90
   2 -16   1  151.18   12.70
   2  16   1  139.59   12.50
  -2 -16  -1  137.39   12.00
   2  16   1  162.48   10.50
   2 -16   1  161.68   14.10
   2  16   1  169.18   14.20
   2 -16   2  417.56   29.90
   2  16   2  393.46   28.80
   2  16   2  444.06   30.10
   2 -16   2  372.26   25.70
   2  16   2  350.16   21.40
   2 -16   2  342.37   26.30
   2  16   2  372.86   26.90
   2  16   2  377.86   21.90
   2  16   2  353.26   21.40
   2  16   3   66.39    6.40
   2 -16   3   55.39    5.60
   2 -16   3   66.49    6.30
   2 -16   3   79.09    6.60
   2 -16   3   62.69    6.00
   2 -16   3   52.59    6.20
   2  16   3   55.59    6.10
   2  16   3   67.49    6.10
   2  16   3   68.49    6.20
   2 -16   3   56.29    9.60
   2  16   3   60.49    9.70
   2  16   3   73.29   11.20
   2 -16   4    2.80    2.20
   2  16   4    4.90    3.10
   2  16   4    4.00    2.50
   2 -16   4    4.60    2.00
   2  16   4    4.90    2.60
   2 -16   4   10.00    2.50
   2  16   4    5.60    2.40
   2 -16   4   17.70    3.50
   2 -16   4    5.80    2.00
   2  16   4    8.60    2.50
   2  16   4    6.80    2.50
   2 -16   4    2.40    2.30
   2  16   4    3.50    2.20
   2  16   4    7.40    2.70
   2 -16   4    7.10    2.60
   2  16   4    7.30    2.30
   2 -16   4    6.10    2.50
   2 -16   4   11.50    2.50
   2  16   4    8.80    2.70
   2 -16   5   -0.30    1.20
   2 -16   5   -1.40    2.10
   2 -16   5    0.80    1.30
   2  16   5    0.40    1.10
   2 -16   5    2.80    1.50
   2  16   5    1.20    1.10
   2 -16   5    1.20    1.30
   2  16   5    0.70    1.10
   2 -16   5   -0.40    1.10
   2  16   5    0.30    1.30
   2 -16   5    1.00    1.20
   2  16   5    0.40    1.30
   2 -16   6   32.00    4.00
   2  16   6   26.70    3.50
   2 -16   6   12.90    2.50
   2  16   6   29.50    6.90
   2  16   6   23.90    4.40
   2  16   6   27.10    5.40
   2 -16   6   22.50    2.90
  -2  17   6   24.50    3.00
  -2 -17   6   21.10    3.00
  -2 -17   6   25.70    3.60
  -2 -17   6   30.50    3.50
  -2 -17   6   22.80    2.60
  -2  17   5   93.29    8.30
  -2 -17   5  103.19    8.10
   2 -17  -5  117.99    9.20
  -2 -17   5  105.19    9.30
  -2  17   5   95.09    7.90
  -2  17   5   96.79    7.70
  -2 -17   5   91.29    7.50
  -2 -17   5  105.19    8.30
  -2  17   5  104.99    8.60
  -2 -17   5   89.39    7.60
  -2  17   5   89.79    7.50
  -2 -17   5  105.39    8.40
  -2 -17   5  113.19    8.90
  -2 -17   4   62.19    9.70
  -2  17   4   57.69    5.40
  -2 -17   4   58.79    5.40
  -2  17   4   63.19   11.10
  -2  17   4   68.59   10.10
  -2 -17   4   82.99   11.70
   2 -17  -4   60.99    6.70
  -2  17   4   61.89    5.90
  -2 -17   4   65.69   11.70
  -2  17   4   44.70    9.20
  -2 -17   4   65.89    6.10
  -2  17   4   69.39    6.50
   2 -17  -4   49.00   10.40
  -2 -17   4   55.09    5.40
  -2  17   4   58.89    5.30
  -2 -17   4   55.49    5.70
  -2  17   4   57.89    6.10
   2 -17  -3  551.14   31.90
  -2  17   3  569.54   31.50
  -2  17   3  566.84   39.20
   2 -17  -3  562.84   40.30
   2  17  -3  544.45   37.50
  -2 -17   3  638.44   41.80
  -2 -17   3  554.04   37.60
  -2 -17   3  504.45   31.20
  -2 -17   3  525.55   30.60
  -2  17   3  513.15   30.40
  -2 -17   3  505.35   30.40
  -2 -17   3  526.35   37.00
  -2  17   3  499.75   36.70
  -2  17   3  536.35   30.50
  -2 -17   3  537.05   37.90
  -2  17   3  561.84   38.00
   2 -17  -2    5.00    3.20
   2  17  -2    1.60    2.10
   2 -17  -2    2.80    2.00
  -2 -17   2    2.90    2.30
   2  17  -2    2.00    1.30
  -2 -17   2   -0.80    1.60
  -2  17   2    1.60    0.90
  -2 -17   2    1.00    0.70
  -2 -17   2    4.00    2.10
  -2 -17   2    0.30    0.50
  -2 -17   2    0.60    1.30
  -2  17   2    1.20    1.40
  -2  17   1  256.07   19.30
  -2 -17   1  252.37   18.80
   2 -17  -1  245.48   19.20
   2  17  -1  223.68   14.40
  -2 -17   1  234.08   17.00
  -2  17   1  211.28   16.20
  -2  17   0  573.24   34.30
   2 -17   0  594.54   38.10
   2 -17   0  449.46   30.90
   2  17   0  449.86   31.00
  -2 -17   0  561.74   33.30
   2 -17   0  561.84   36.10
   2  17   0  556.94   29.70
   2  17   0  517.05   31.70
   2 -17   0  475.75   31.50
   2 -17   0  448.66   31.70
   2  17   0  559.44   33.30
   2 -17   1    7.50    2.20
  -2  17  -1   10.30    2.90
   2  17   1    3.30    1.60
   2  17   1    3.70    1.30
  -2 -17  -1    5.80    2.00
   2 -17   1    2.50    1.50
   2  17   1    4.20    2.10
   2 -17   2  876.61   54.39
   2  17   2  871.41   53.59
   2 -17   2  816.82   51.09
   2 -17   2  864.71   51.79
   2  17   2  819.92   51.69
   2  17   2  847.32   46.50
   2  17   2  785.52   45.80
   2 -17   3    1.50    1.10
   2 -17   3    0.70    1.00
   2 -17   3    5.00    2.40
   2 -17   3    1.50    1.20
   2 -17   3    0.80    1.30
   2  17   3    2.70    1.80
   2  17   3    2.80    1.40
   2  17   3    2.90    1.30
   2 -17   3    1.10    1.20
   2  17   3    1.30    1.40
   2 -17   4  492.25   38.90
   2  17   4  506.75   41.00
   2  17   4  533.55   31.20
   2 -17   4  450.65   29.90
   2 -17   4  558.54   31.00
   2 -17   4  557.64   30.30
   2  17   4  439.96   29.90
   2 -17   4  494.65   29.80
   2  17   4  502.85   30.30
   2  17   4  515.95   30.20
   2  17   4  418.56   30.10
   2 -17   4  447.86   30.90
   2  17   4  518.65   30.30
   2 -17   4  423.06   30.90
   2 -17   4  483.55   29.50
   2  17   4  521.55   30.50
   2  17   4  494.05   30.20
   2 -17   5    2.50    1.60
   2  17   5    1.10    1.40
   2 -17   5    0.80    1.40
   2 -17   5    1.30    1.10
   2  17   5   -0.40    1.20
   2 -17   5    0.80    1.10
   2  17   5    0.70    1.20
   2  17   5    1.40    1.30
   2 -17   5    2.30    1.50
   2  17   5   -1.10    1.20
   2 -17   5    2.50    1.30
   2  17   6  177.88   12.10
   2  17   6  181.88   12.30
   2 -17   6  166.58   11.30
   2  17   6  173.18   12.10
   2 -17   6  144.09   11.30
  -2 -18   6   59.69    5.40
  -2  18   6   45.30    4.30
  -2 -18   6   53.69    4.90
  -2 -18   6   56.29    5.20
  -2  18   5   29.20    3.80
  -2 -18   5   17.10    2.90
   2 -18  -5   25.50    4.00
  -2  18   5   24.50    3.40
  -2 -18   5   29.20    4.30
  -2  18   5   19.10    2.80
  -2 -18   5   24.50    3.00
  -2 -18   5   23.70    3.30
  -2  18   5   29.70    3.80
  -2 -18   5   21.20    2.90
  -2 -18   5   26.90    3.90
  -2 -18   5   24.90    3.50
  -2  18   4  139.49    9.80
  -2 -18   4  123.69    9.50
  -2 -18   4  158.98   16.00
  -2  18   4  134.29   16.80
   2 -18  -4  150.08   11.90
  -2  18   4  149.69   10.70
  -2  18   4  133.49   16.40
   2 -18  -4  120.69   17.00
  -2  18   4  147.89   10.80
  -2 -18   4  125.89   17.20
  -2  18   4  136.99    9.70
  -2 -18   4  133.09    9.80
  -2  18   4  138.69   10.80
  -2 -18   3    4.90    2.40
  -2 -18   3    1.80    1.40
  -2  18   3    6.70    2.60
  -2 -18   3    4.60    1.10
  -2 -18   3    5.10    2.20
  -2  18   3    9.20    3.10
   2 -18  -3    5.00    3.00
  -2  18   3    6.70    3.20
   2  18  -3    3.90    2.60
  -2 -18   3    3.60    3.20
   2 -18  -3    2.00    1.20
  -2  18   3    3.40    2.20
  -2 -18   3    6.60    1.70
  -2 -18   3    4.20    1.10
  -2 -18   3    2.90    2.10
  -2 -18   2  717.73   41.80
   2 -18  -2  592.74   39.80
  -2 -18   2  528.95   33.60
  -2  18   2  672.53   34.70
   2  18  -2  637.04   34.80
  -2 -18   2  622.14   38.50
  -2  18   2  574.34   38.10
  -2  18   2  605.34   38.30
   2 -18  -2  583.84   42.90
  -2 -18   2  761.72   43.90
   2  18  -2  607.44   41.40
  -2 -18   1   49.30    6.90
   2 -18  -1   51.79    7.40
   2  18  -1   47.20    4.40
   2 -18  -1   35.30    5.90
  -2 -18   1   46.90    5.80
  -2  18   1   46.60    7.20
  -2 -18   0 1089.39   64.99
   2 -18   0 1212.38   68.49
   2  18   0 1241.48   61.49
   2  18   0 1188.78   63.09
   2 -18   0  918.51   62.69
   2  18   0 1078.39   63.89
   2 -18   0 1081.29   62.99
  -2  18   0 1234.88   66.59
   2 -18   0 1261.27   70.39
   2 -18   0  938.31   62.09
   2  18   0 1101.09   62.69
  -2 -18  -1   92.69    9.00
   2  18   1   90.49    7.10
   2 -18   1   76.89    8.90
   2  18   1   87.39    9.10
  -2  18  -1   99.29   10.00
   2 -18   1   88.09    8.40
   2  18   1   83.79    8.20
   2  18   2  340.97   20.20
   2 -18   2  288.67   23.80
   2  18   3    5.80    2.10
   2 -18   3    6.60    1.80
   2 -18   3    6.70    1.80
   2 -18   3    7.20    1.90
   2 -18   3    4.90    1.80
   2  18   3    4.30    1.70
   2  18   3    4.80    1.60
   2  18   3    6.20    3.00
   2 -18   3   11.80    3.80
   2  18   4    6.10    3.30
   2  18   4    8.70    2.80
   2 -18   4    4.80    1.90
   2 -18   4    5.70    1.80
   2  18   4    3.00    1.90
   2 -18   4   12.10    2.70
   2  18   4    5.40    1.90
   2  18   4    4.80    2.10
   2 -18   4    4.40    2.30
   2  18   4    5.30    2.30
   2  18   4    6.50    2.60
   2 -18   4    6.20    2.60
   2  18   4    7.40    2.00
   2  18   5    4.50    2.00
   2 -18   5    7.10    2.40
   2  18   5    3.40    1.60
   2 -18   5    6.40    1.80
   2 -18   5    2.80    1.70
   2  18   5    8.60    2.20
   2  18   5    4.60    1.70
   2 -18   5    2.00    1.40
   2 -18   5    7.20    1.90
   2  18   5    6.10    1.90
   2  18   6    1.80    3.00
   2  18   6    2.30    4.10
   2 -18   6    6.20    1.70
   2  18   6    4.00    1.90
   2 -18   6    1.30    0.90
  -2 -19   6   15.00    2.50
  -2  19   6   10.30    2.10
  -2 -19   6   16.10    2.50
  -2  19   5   73.39    6.60
  -2 -19   5   58.49    5.60
   2 -19  -5   74.29    7.40
  -2  19   5   82.29    6.70
  -2 -19   5   85.89    7.60
  -2  19   5   72.09    6.50
  -2 -19   5   67.19    5.90
  -2 -19   5   81.69    6.90
  -2 -19   5   89.39    7.60
   2 -19  -4    7.50    2.50
  -2  19   4    8.70    2.10
  -2 -19   4   11.80    2.30
  -2  19   4   16.90    5.30
  -2 -19   4    9.20    1.80
  -2  19   4   11.10    1.90
  -2 -19   4   10.40    1.90
   2 -19  -4    6.40    3.90
  -2  19   4   14.60    4.80
  -2  19   4   10.30    2.30
  -2 -19   3  104.79    7.70
  -2 -19   3  124.89   12.40
  -2 -19   3  103.39   11.90
  -2  19   3  137.89   14.70
  -2  19   3  140.49   15.50
   2  19  -3  118.49   13.70
   2 -19  -3  120.59   15.50
  -2 -19   3  127.99   15.00
  -2  19   3  121.69    8.80
   2 -19  -3  103.19    9.00
  -2 -19   3  107.79    8.70
  -2 -19   3  107.09    7.80
  -2 -19   3  119.79   13.50
  -2 -19   2   15.30    4.30
  -2  19   2   14.30    2.20
   2  19  -2   18.50    2.60
  -2 -19   2   14.00    3.30
  -2 -19   2   11.10    2.80
  -2  19   2   17.50    4.80
   2  19  -2   16.20    4.60
   2 -19  -2   13.20    3.70
  -2 -19   2   16.80    4.80
  -2 -19   1  149.19   13.40
   2 -19  -1  134.89   13.60
   2  19  -1  135.89    9.30
  -2 -19   1  105.09    9.90
  -2  19   1  134.69   13.40
   2 -19  -1  114.59   14.30
   2  19   0  518.95   29.60
  -2 -19   0  512.05   33.30
   2 -19   0  470.15   35.00
  -2  19   0  491.05   33.80
   2 -19   0  486.95   36.50
   2  19   1    2.30    1.40
  -2 -19  -1    4.90    1.90
   2 -19   1    2.20    1.20
  -2  19  -1    0.70    1.30
   2  19   1    1.20    0.80
   2 -19   2  377.36   29.90
  -2  19  -2  434.26   25.40
   2  19   2  445.86   26.00
   2 -19   2  431.26   31.80
   2  19   3   42.10    5.00
   2 -19   3   37.50    4.30
   2  19   3   31.80    4.40
   2 -19   3   42.30    5.10
   2  19   3   38.60    4.70
   2  19   3   31.60    7.00
   2  19   4  152.38   18.60
   2 -19   4  137.39   12.30
   2  19   4  181.18   13.40
   2  19   4  149.49   12.40
   2 -19   4  184.08   12.20
   2 -19   4  187.88   13.00
   2  19   4  167.68   12.30
   2  19   4  169.08   12.80
   2 -19   4  187.38   13.90
   2  19   4  163.28   12.60
   2  19   4  172.08   13.20
   2 -19   4  123.39   13.00
   2  19   4  178.98   12.40
   2 -19   5    6.00    2.20
   2  19   5    9.10    2.40
   2  19   5    5.00    1.70
   2 -19   5    7.90    2.20
   2  19   5    7.10    2.10
   2  19   5    2.70    1.80
   2 -19   5    6.20    2.20
   2 -19   6   82.49    7.30
   2  19   6   97.99    8.00
   2  19   6  100.69    8.00
  -2  20   6   32.40    3.20
  -2 -20   6   36.70    3.80
  -2 -20   6   36.90    3.80
   2 -20  -5  142.39   11.80
  -2  20   5  157.78   11.00
  -2 -20   5  142.49   11.00
  -2  20   5  144.89   10.50
  -2 -20   5  150.18   11.10
  -2 -20   5  163.88   11.80
  -2  20   5  148.99   10.70
  -2 -20   4   22.90    2.90
   2 -20  -4   35.80    5.00
  -2  20   4   32.50    4.10
  -2  20   4   27.10    6.70
  -2 -20   4   35.50    4.00
  -2 -20   4   27.20    3.20
  -2  20   4   29.80    3.80
  -2  20   3   17.20    4.70
  -2 -20   3   18.70    4.40
  -2 -20   3   21.10    4.40
   2 -20  -3   21.30    6.50
  -2  20   3   13.40    4.80
   2  20  -3   12.50    5.00
  -2  20   3   18.80    3.00
   2 -20  -3   13.50    2.90
  -2 -20   3   14.20    2.50
  -2 -20   3   12.10    1.90
  -2 -20   3   19.00    5.20
   2 -20  -2  189.78   18.10
  -2 -20   2  253.07   20.50
  -2 -20   2  212.48   14.40
   2  20  -2  238.68   14.60
  -2  20   2  227.68   14.10
  -2 -20   2  202.88   16.30
  -2 -20   2  190.48   16.50
  -2  20   2  239.58   20.90
   2 -20  -1   78.49   10.00
  -2 -20   1   73.69    9.40
   2  20  -1   81.19    6.50
  -2 -20   1   65.19    6.60
   2 -20  -1   56.99   10.00
  -2  20   1   80.99   10.10
  -2  20   0  696.13   44.80
   2 -20   0  765.52   48.50
   2  20   0  723.13   39.90
  -2 -20   0  643.34   43.40
   2 -20   0  616.44   45.70
   2  20   1  104.89    8.20
  -2 -20  -1   98.89   10.00
   2  20   2  132.89   10.00
   2 -20   2  142.79   10.00
   2  20   2  139.49   10.10
  -2  20  -2  127.89    9.30
   2  20   2  134.99   10.00
   2 -20   2  115.59   13.00
   2 -20   2  121.09    9.90
   2 -20   3    7.20    2.30
   2  20   3    9.40    2.30
   2  20   3    9.10    2.60
   2  20   3   12.20    2.50
   2 -20   4   -0.50    2.00
   2  20   4    0.80    1.70
   2  20   4    2.70    1.80
   2 -20   4    0.40    1.30
   2  20   4    0.80    1.90
   2  20   4    2.50    1.80
   2 -20   4    0.50    2.20
   2 -20   4    0.30    1.40
   2  20   4   -0.80    1.50
   2 -20   4   -0.40    1.10
   2 -20   5   48.40    5.50
   2  20   5   46.30    5.20
   2  20   5   40.20    4.90
   2  20   5   39.20    4.50
   2 -20   5   33.40    4.80
   2  20   5   43.30    5.30
   2  20   6    9.10    3.00
   2  20   6    5.70    3.90
   2 -20   6   11.60    1.90
   2  20   6    7.30    1.80
   2 -20   6    5.70    1.50
  -2  21   6    0.10    1.20
  -2  21   6    1.50    1.00
  -2 -21   6   -0.40    0.90
  -2 -21   6    0.40    0.80
  -2  21   5  207.88   13.70
  -2 -21   5  182.08   13.50
   2 -21  -5  198.08   14.80
  -2 -21   5  216.58   14.60
  -2 -21   5  198.38   13.80
  -2  21   4    1.40    1.10
  -2 -21   4    2.40    1.20
  -2 -21   4    1.70    0.70
  -2 -21   3  419.26   25.10
  -2  21   3  389.06   32.60
   2  21  -3  398.06   32.80
   2 -21  -3  343.87   25.30
  -2  21   3  449.95   24.80
  -2 -21   3  423.96   32.30
   2 -21  -2   56.59    6.30
  -2  21   2   84.29   11.10
  -2  21   2   74.99    5.90
   2  21  -2   71.09    6.20
   2 -21  -2   49.30    8.10
  -2 -21   2   69.99   10.00
  -2 -21   2   70.09    6.10
  -2  21   1  405.56   27.80
  -2 -21   1  349.07   25.80
   2 -21  -1  305.77   25.70
   2  21  -1  325.27   20.70
  -2  21   1  330.97   20.20
  -2  21   0   79.09    9.80
   2 -21   0   73.19   10.90
   2  21   0   81.89    7.00
  -2 -21   0   83.39    9.50
   2 -21   0   74.89   10.60
   2  21   1   22.60    3.30
  -2 -21  -1   20.30    4.20
   2 -21   2   46.30    5.90
   2 -21   2   64.39    6.10
   2 -21   2   65.99    5.90
   2  21   2   71.19    6.30
  -2  21  -2   70.59    5.70
   2  21   2   62.09    6.00
   2 -21   2   53.89    8.30
   2  21   3    7.40    2.30
   2 -21   3    7.30    2.20
   2  21   3    9.10    2.30
   2  21   3    9.00    2.30
   2  21   3   13.60    3.00
   2  21   3    7.50    2.20
   2 -21   4  110.89    9.60
   2  21   4   96.19    8.80
   2  21   4   98.69    8.90
   2 -21   4  109.59    8.50
   2  21   4   69.39    8.00
   2 -21   4  114.19    8.90
   2 -21   4   78.49    9.20
   2  21   4  102.99    9.00
   2  21   5    1.10    1.30
   2 -21   5   -0.40    1.30
   2 -21   5   -0.40    1.10
   2  21   5    0.70    1.40
   2 -21   5    0.30    1.40
   2  21   5    1.50    1.50
   2  21   6   23.10    3.60
   2  21   6   23.20    4.10
   2 -21   6   27.90    2.80
   2  21   6   20.50    2.80
   2  21   6   24.20    4.80
   2 -21   6   17.10    2.40
  -2  22   6   12.30    2.20
  -2  22   6   15.30    2.00
  -2  22   5  164.68   11.30
  -2 -22   5  148.39   11.20
   2 -22  -5  134.59   11.90
  -2 -22   5  160.98   11.60
  -2 -22   5  176.68   12.20
  -2 -22   4  173.48   11.80
  -2  22   4  158.08   18.00
   2 -22  -4  137.79   12.60
  -2  22   4  166.88   12.10
  -2 -22   3   40.20    4.50
  -2  22   3   47.20    9.10
   2  22  -3   36.60    8.30
  -2  22   3   39.30    4.30
   2 -22  -3   29.20    4.50
  -2 -22   3   45.30    8.40
   2 -22  -2   26.00    4.10
   2 -22  -2   35.10    8.20
   2 -22  -2   35.00    6.70
  -2  22   2   39.80    7.80
  -2  22   2   38.40    3.80
   2  22  -2   38.40    4.30
  -2 -22   2   37.30    7.20
  -2 -22   2   33.10    4.00
   2 -22  -1   30.20    7.30
   2 -22  -1   30.40    6.40
  -2  22   1   36.10    6.80
  -2 -22   1   38.30    6.60
  -2  22   1   41.40    4.00
   2  22  -1   32.80    4.10
  -2  22   0   39.60    6.90
   2  22   0   37.20    4.40
  -2 -22   0   49.40    7.00
   2  22   1   53.89    5.60
  -2  22  -1   58.19    5.10
  -2 -22  -1   46.70    6.90
   2 -22   2   29.00    3.80
   2 -22   2   26.50    4.10
   2  22   2   27.00    3.70
   2 -22   2   27.70    3.50
   2  22   2   30.40    4.00
  -2  22  -2   29.60    3.50
   2 -22   2   18.10    4.70
   2  22   3   12.80    2.70
   2 -22   3    8.40    2.30
   2  22   3    9.20    2.60
   2 -22   3   13.50    2.50
   2  22   3    9.00    2.40
   2  22   3    8.40    2.40
   2  22   3   10.60    2.50
   2 -22   4   38.20    5.30
   2  22   4   34.20    4.90
   2  22   4   41.90    5.20
   2 -22   4   45.10    4.70
   2 -22   4   52.49    5.40
   2  22   4   34.10    5.00
   2 -22   4   33.50    5.60
   2  22   4   40.20    5.20
   2 -22   5   17.80    3.40
   2 -22   5   37.40    4.50
   2  22   5   25.40    3.70
   2  22   5   30.50    4.20
   2  22   5   23.90    3.80
   2 -22   5   29.40    3.80
   2  22   6    7.90    2.70
   2  22   6    9.60    3.20
   2  22   6   11.80    1.90
   2 -22   6   10.30    1.60
   2  22   6    7.60    3.60
   2 -22   6    4.50    1.20
  -2  23   6    8.60    1.70
  -2 -23   6    7.20    1.40
  -2 -23   5  207.98   13.60
  -2  23   5  182.08   13.00
  -2 -23   5  192.88   13.10
   2 -23  -5  164.98   13.80
  -2 -23   5  201.38   13.60
  -2 -23   5  213.88   14.00
  -2 -23   4   79.49    6.80
   2 -23  -4   69.29   12.60
  -2  23   4   81.29   12.10
   2 -23  -4   66.89    7.70
  -2  23   4   73.89    7.10
  -2 -23   3  517.85   28.50
  -2  23   3  529.85   38.40
   2  23  -3  516.45   38.80
   2 -23  -3  372.26   37.30
  -2 -23   3  473.35   35.30
   2 -23  -3  384.96   28.40
  -2 -23   3  500.85   36.70
   2 -23  -2   52.49    6.00
  -2 -23   2   61.89    5.70
   2 -23  -2   35.20    8.90
  -2  23   2   58.49    9.90
  -2  23   2   63.09    5.30
   2  23  -2   56.09    5.70
  -2 -23   2   59.89    9.40
   2 -23  -1  446.36   29.20
  -2  23   1  485.25   35.50
   2 -23  -1  449.95   37.30
   2  23  -1  511.75   29.20
  -2  23   1  501.25   28.40
   2 -23  -1  470.45   35.00
  -2 -23   1  515.25   35.00
  -2 -23   1  467.05   28.50
  -2  23   0    5.30    2.60
   2  23   0    7.80    2.20
  -2 -23   0    7.60    2.90
  -2  23   0    8.00    1.90
   2 -23   1   54.29    6.00
  -2  23  -1   69.59    5.70
   2  23   1   55.29    5.90
  -2 -23  -1   60.69    7.80
   2 -23   2    4.50    1.90
   2 -23   2    6.80    1.90
   2  23   2    1.60    1.40
  -2  23  -2    6.20    1.80
   2  23   2    3.90    1.90
  -2 -23  -2    7.80    2.60
   2 -23   2    5.60    2.70
   2 -23   3    6.10    2.20
   2  23   3    6.10    2.20
   2  23   3    9.40    2.40
   2 -23   3    8.60    2.20
   2  23   3    5.30    2.20
   2  23   3   11.20    2.50
   2 -23   4    6.00    2.20
   2  23   4   10.90    2.80
   2 -23   4   11.30    2.30
   2  23   4    5.30    2.20
   2 -23   4    9.80    2.40
   2  23   4    7.00    2.40
   2 -23   4    4.80    2.30
   2  23   4   11.80    2.80
   2 -23   5    8.10    2.20
   2  23   5   10.40    2.50
   2  23   5    6.30    2.20
   2 -23   5    8.30    2.00
   2 -23   5    8.60    2.50
   2  23   5    8.50    2.20
   2  23   5    5.60    5.10
   2  23   6    4.30    2.60
   2  23   6    3.50    2.60
   2 -23   6    2.30    0.80
   2  23   6    2.30    1.40
   2 -23   6    1.00    0.70
   2  23   6    0.70    2.80
  -2  24   6    0.70    0.80
  -2 -24   6    0.30    0.70
  -2 -24   6    0.60    0.60
  -2 -24   5  155.68   10.70
  -2  24   5  144.69   10.40
  -2 -24   5  143.19   10.50
   2 -24  -5  127.09   11.10
  -2 -24   5  142.29   10.60
  -2 -24   5  158.28   11.20
  -2 -24   4   16.00    2.70
   2 -24  -4   14.20    5.50
  -2  24   4   20.50    5.80
   2 -24  -4   17.40    3.70
  -2 -24   4   19.20    3.10
  -2 -24   3   19.40    3.30
   2 -24  -3   13.50    5.90
   2  24  -3   30.30    7.20
  -2 -24   3   27.50    5.90
  -2  24   3   30.50    7.60
   2 -24  -3   24.70    4.00
  -2 -24   3   32.40    7.10
   2 -24  -2  109.49    9.80
  -2 -24   2  121.39    9.30
  -2  24   2  125.59   15.40
   2 -24  -2   85.19   14.50
  -2 -24   2  122.49   13.20
  -2  24   2  122.99    8.90
   2  24  -2  139.99    9.90
  -2 -24   2  110.79   13.90
   2 -24  -1    3.20    1.70
  -2  24   1   -1.10    2.00
   2 -24  -1    5.30    3.80
  -2  24   1    2.50    1.30
   2  24  -1    2.80    1.70
  -2 -24   1    2.80    2.20
  -2 -24   1    3.40    1.40
  -2  24   0  249.48   20.30
   2 -24   0  174.68   14.40
   2  24   0  232.18   14.80
  -2  24   0  216.38   14.00
  -2 -24   0  215.18   18.50
   2 -24   1   67.19    5.80
   2 -24   1   51.99    5.90
   2  24   1   46.20    5.70
   2  24   1   64.79    5.60
  -2  24  -1   53.79    5.20
   2  24   1   53.89    5.80
  -2 -24  -1   57.29    7.80
   2 -24   2   40.60    5.40
   2 -24   2   53.69    5.50
   2  24   2   59.69    5.60
  -2  24  -2   51.59    4.90
   2  24   2   46.40    5.50
   2 -24   2   49.10    8.20
  -2 -24  -2   44.30    6.70
   2  24   3   24.70    3.90
   2 -24   3   16.90    3.60
   2  24   3   19.10    3.80
   2  24   3   29.10    4.00
   2 -24   3   28.00    3.70
   2 -24   3   33.90    5.00
   2  24   3   20.60    3.80
   2  24   3   29.60    4.00
   2 -24   4   12.00    3.00
   2  24   4    9.30    2.80
   2 -24   4   11.60    2.30
   2  24   4    8.00    2.60
   2  24   4    8.00    2.50
   2 -24   4   18.40    4.10
   2  24   4   13.20    2.80
   2 -24   5   12.00    2.50
   2  24   5   16.40    2.90
   2 -24   5   15.70    2.40
   2  24   5    9.80    2.50
   2 -24   5   14.20    2.40
   2  24   5   12.10    2.60
   2 -24   5   14.50    2.90
   2  24   5   23.40    6.20
   2  24   6   28.80    3.60
   2  24   6   25.60    3.00
   2  24   6   28.70    3.00
   2 -24   6   21.50    2.20
   2  24   6   29.00    3.70
  -2 -25   6   28.90    2.70
  -2 -25   6   32.70    2.90
  -2  25   6   33.00    3.10
  -2 -25   5   94.79    7.50
  -2  25   5   89.59    7.30
  -2 -25   5   91.29    7.40
   2 -25  -5   86.29    8.20
  -2 -25   5  100.29    7.80
  -2 -25   5   98.99    7.90
  -2 -25   4  106.19    8.00
   2 -25  -4   73.89   13.30
  -2  25   4   90.99   13.20
   2 -25  -4   98.79    9.30
  -2 -25   4   90.89    7.80
  -2 -25   3  315.87   19.30
   2  25  -3  292.57   28.20
  -2  25   3  267.77   26.70
   2 -25  -3  225.78   27.20
  -2 -25   3  348.07   25.70
   2 -25  -3  279.37   19.90
  -2 -25   3  286.67   26.40
   2 -25  -2   27.20    4.20
  -2 -25   2   31.20    4.00
  -2  25   2   16.90    5.80
  -2 -25   2   35.90    6.20
  -2  25   2   32.40    3.70
   2  25  -2   32.80    4.20
  -2 -25   2   32.80    7.10
   2 -25  -1  338.07   24.00
  -2 -25   1  390.96   23.70
  -2  25   1  382.26   31.10
   2 -25  -1  360.66   32.20
  -2  25   1  384.86   23.30
   2  25  -1  424.56   24.30
  -2 -25   1  409.76   30.40
   2 -25   0   58.39    5.90
  -2  25   0   60.69    9.00
   2 -25   0   44.10    5.50
  -2 -25   0   44.20    4.80
  -2  25   0   53.39    5.10
   2  25   0   54.59    5.60
  -2 -25   0   58.29    8.60
   2 -25   1  170.98   13.20
   2  25   1  195.78   12.80
  -2  25  -1  228.58   18.70
   2 -25   1  176.38   13.60
   2 -25   1  186.58   12.70
   2  25   1  143.39   13.10
  -2  25  -1  199.18   12.80
   2  25   1  219.58   14.00
  -2 -25  -1  156.38   15.70
   2 -25   2  410.56   26.50
   2 -25   2  435.76   25.70
   2  25   2  420.46   25.70
   2  25   2  422.56   25.60
  -2  25  -2  421.76   25.00
   2  25   2  419.86   26.30
   2 -25   2  352.76   30.50
  -2 -25  -2  363.96   28.30
   2 -25   3   87.99    8.50
   2 -25   3   94.09    8.20
   2  25   3   78.79    7.80
   2  25   3   62.49    7.80
   2  25   3   80.29    8.40
   2 -25   3   89.59    8.80
   2  25   3  107.09    8.30
   2  25   3   97.39    8.10
   2  25   4  164.28   15.10
   2  25   4  259.27   16.20
   2  25   4  208.38   15.90
   2 -25   4  249.48   16.10
   2 -25   4  247.08   14.50
   2  25   4  163.88   15.10
   2 -25   4  246.78   17.20
   2 -25   4  222.88   16.30
   2 -25   5   18.00    2.90
   2  25   5   19.30    3.10
   2 -25   5   17.90    2.50
   2  25   5   14.80    3.00
   2 -25   5   22.50    3.10
   2  25   5   18.00    3.00
   2 -25   5   15.00    2.90
   2  25   5   23.50    6.50
   2  25   6   32.20    3.20
   2  25   6   34.30    3.60
  -2  26   6   -0.10    0.50
  -2 -26   6   -0.10    0.50
  -2  26   5   49.80    4.80
  -2 -26   5   51.49    4.70
  -2 -26   5   46.00    4.60
   2 -26  -5   44.00    5.30
  -2 -26   5   46.60    4.80
  -2 -26   5   52.09    5.10
  -2 -26   4   61.99    5.70
   2 -26  -4   68.99    7.20
  -2 -26   4   54.09    5.60
  -2 -26   3   37.90    4.30
  -2  26   3   37.40    8.30
  -2 -26   3   48.70    7.80
  -2 -26   3   45.80    4.90
   2 -26  -3   46.30    5.50
  -2 -26   3   41.50    8.50
   2 -26  -2  433.06   28.50
  -2 -26   2  458.05   26.90
  -2 -26   2  450.35   27.70
   2 -26  -2  342.77   35.70
  -2 -26   2  439.86   32.10
  -2  26   2  511.95   37.70
   2  26  -2  496.95   28.20
  -2  26   2  462.75   27.10
  -2 -26   2  446.36   35.00
   2 -26  -1    1.50    1.40
  -2 -26   1    0.90    0.90
   2 -26  -1    5.50    3.60
  -2  26   1    2.40    2.60
  -2 -26   1    1.40    1.10
  -2  26   1   -0.30    1.10
   2  26  -1    3.70    1.90
  -2 -26   1    5.00    2.70
   2 -26   0  800.02   46.20
  -2  26   0  817.02   52.49
   2 -26   0  734.73   46.10
  -2 -26   0  782.12   45.10
   2  26   0  886.51   46.20
  -2  26   0  760.62   45.00
  -2 -26   0  752.82   50.89
   2 -26   1    9.10    2.20
   2  26   1    6.60    1.70
  -2  26  -1   12.80    3.80
   2  26   1    4.50    2.00
   2 -26   1    7.60    1.90
   2 -26   1    5.80    2.00
  -2 -26  -1    6.70    1.60
  -2  26  -1    3.40    1.40
   2  26   1    5.90    2.20
  -2 -26  -1   14.00    3.90
   2  26   2  331.37   21.00
   2 -26   2  322.37   22.20
   2 -26   2  352.96   21.40
   2  26   2  327.77   21.30
   2  26   2  334.47   21.30
   2 -26   2  336.47   21.10
  -2  26  -2  354.06   20.90
   2  26   2  312.77   21.70
   2 -26   2  326.87   27.10
   2 -26   3    8.80    2.30
   2 -26   3    2.60    1.70
   2  26   3    3.00    1.80
   2  26   3    4.80    2.30
   2  26   3    4.30    2.10
   2 -26   3    7.00    2.40
   2  26   3    6.00    2.00
   2  26   4   -0.40    2.00
   2 -26   4   -0.40    1.90
   2  26   4    0.40    1.90
   2  26   4   -0.40    2.00
   2  26   4    2.20    1.90
   2 -26   4   -0.50    2.80
   2 -26   4   -0.40    1.50
   2 -26   5    1.40    1.20
   2  26   5    0.60    1.20
   2 -26   5   -0.20    0.70
   2  26   5    1.00    1.20
   2  26   5    0.60    1.10
   2 -26   5    2.20    1.40
   2  26   5   -0.80    5.70
   2  26   6   59.19    4.40
   2  26   6   49.80    4.40
  -2  27   6   53.09    4.00
  -2 -27   6   53.39    3.80
  -2  27   5   54.89    4.90
  -2 -27   5   49.50    4.70
  -2 -27   5   49.40    4.80
   2 -27  -5   67.59    6.10
  -2 -27   5   55.39    5.10
  -2 -27   5   54.69    5.10
  -2 -27   4  117.29    8.80
   2 -27  -4  109.49    9.50
   2 -27  -4  122.79   10.30
  -2 -27   4  105.69    8.70
  -2 -27   4  120.39    8.90
  -2 -27   3  104.49    8.50
  -2  27   3  114.59   15.30
   2  27  -3  108.89   15.40
  -2 -27   3  112.59   12.60
   2 -27  -3   72.69   14.20
  -2 -27   3  121.99    9.30
  -2  27   3  119.79    9.20
   2 -27  -3  107.79    9.70
  -2 -27   3  117.79   15.00
   2 -27  -2   21.80    3.80
  -2 -27   2   29.10    3.30
  -2 -27   2   21.70    3.40
   2 -27  -2   25.60    8.00
  -2  27   2   26.20    7.10
  -2 -27   2   28.20    5.30
  -2  27   2   23.90    3.20
  -2 -27   2   28.80    6.80
   2  27  -2   23.60    3.90
  -2 -27   1  108.99    8.90
  -2  27   1  122.39   15.10
   2 -27  -1   98.69   14.40
  -2  27   1  110.79    8.60
   2  27  -1  127.09    9.60
  -2 -27   1  102.29   12.90
   2 -27   0  214.48   14.90
  -2  27   0  214.88   19.90
   2 -27   0  200.08   14.90
  -2 -27   0  196.98   13.90
   2  27   0  213.28   14.80
  -2  27   0  212.28   14.10
  -2 -27   0  210.28   19.00
   2 -27   1  142.19   11.40
   2  27   1  150.88   10.80
  -2  27  -1  151.98   15.60
   2 -27   1  144.19   11.70
   2 -27   1  160.08   10.90
   2  27   1  147.29   12.00
  -2 -27  -1  136.19   10.30
  -2  27  -1  153.48   10.90
   2  27   1  170.48   12.00
  -2 -27  -1  143.59   14.40
   2  27   2  498.95   29.50
   2 -27   2  474.95   30.60
   2 -27   2  476.45   29.60
   2  27   2  508.35   29.80
   2 -27   2  507.95   29.50
   2  27   2  525.65   29.90
  -2  27  -2  455.75   29.00
   2  27   2  495.05   30.60
   2 -27   2  460.25   35.50
   2 -27   3   67.99    6.40
   2  27   3   59.09    6.00
   2  27   3   37.30    5.80
   2  27   3   41.50    5.90
   2 -27   3   74.29    7.30
   2  27   3   58.89    5.80
   2  27   4  438.36   25.30
   2  27   4  308.47   24.70
   2 -27   4  477.65   25.60
   2  27   4  392.36   25.50
   2  27   4  300.77   24.60
   2 -27   4  448.16   24.80
   2 -27   4  426.16   25.70
   2 -27   5    6.80    1.70
   2  27   5    2.10    1.30
   2 -27   5    4.50    1.60
   2  27   5    2.60    1.30
   2  27   5    5.70    1.80
   2  27   6  137.89    8.60
  -2  28   5   40.90    3.90
  -2 -28   5   34.70    3.60
  -2 -28   5   35.70    3.70
   2 -28  -5   42.00    4.60
  -2 -28   5   40.50    4.00
  -2 -28   5   40.80    4.00
  -2 -28   4  128.89    9.60
   2 -28  -4  145.39   11.30
   2 -28  -4  119.69   10.30
  -2 -28   4  132.39    9.80
  -2 -28   4  137.89    9.70
  -2 -28   3   29.10    3.70
   2 -28  -3   41.20    9.20
   2  28  -3   48.40    9.50
  -2  28   3   32.10    7.70
  -2 -28   3   26.80    3.90
  -2  28   3   36.00    4.30
   2 -28  -3   36.30    4.80
  -2 -28   3   42.20    8.20
   2 -28  -2  851.71   51.49
  -2 -28   2  819.02   49.60
  -2 -28   2  893.01   50.89
  -2  28   2  935.11   61.89
   2 -28  -2  785.92   61.69
  -2  28   2  924.71   50.19
   2  28  -2  999.50   51.59
  -2 -28   2  847.42   59.09
  -2 -28   1   52.79    5.60
   2 -28  -1   67.59   11.10
  -2  28   1   73.19   11.30
  -2  28   1   57.09    5.60
   2  28  -1   66.39    6.40
  -2 -28   1   56.99    9.50
   2 -28   0 1512.55   84.19
   2 -28   0 1448.26   84.29
  -2 -28   0 1487.75   83.19
   2  28   0 1576.54   84.09
  -2  28   0 1493.55   83.19
  -2 -28   0 1469.35   89.79
   2  28   1   61.29    5.40
   2 -28   1   59.39    6.00
   2  28   1   61.99    6.70
  -2 -28  -1   47.20    4.90
   2 -28   1   50.59    5.20
   2  28   1   50.19    5.20
  -2  28  -1   60.99    5.70
   2  28   1   54.79    6.10
  -2 -28  -1   46.30    7.60
   2 -28   2  200.38   15.90
   2 -28   2  217.88   15.20
   2  28   2  230.08   15.40
   2  28   2  214.78   15.10
   2 -28   2  231.18   15.10
  -2  28  -2  230.68   14.90
   2  28   2  233.08   16.20
   2 -28   2  234.98   21.00
   2  28   3   14.20    3.10
   2 -28   3   16.80    3.10
   2  28   3   14.70    3.50
   2 -28   3   21.60    3.30
   2  28   3   12.30    3.30
   2 -28   3   21.70    3.70
   2  28   3   19.40    3.10
   2  28   4    3.80    2.40
   2  28   4    2.00    1.90
   2  28   4    0.80    2.00
   2 -28   4    5.00    1.90
   2  28   4    3.30    2.10
   2  28   4    4.90    2.00
   2 -28   4    3.50    2.00
   2 -28   5    6.40    1.80
   2  28   5    3.60    1.60
   2  28   5    5.70    1.50
   2 -28   5    4.70    1.50
   2  28   5    3.30    1.40
   2  28   5    3.50    5.20
  -2 -29   5   -0.20    0.60
  -2  29   5    0.90    0.90
  -2 -29   5   -0.20    0.70
   2 -29  -5    0.80    1.20
  -2 -29   5    0.20    0.60
  -2 -29   5   -0.20    1.00
  -2 -29   4   65.39    5.80
   2 -29  -4   65.79    6.90
   2 -29  -4   59.59    6.20
  -2  29   4   65.79    6.30
  -2 -29   4   60.59    5.60
  -2 -29   3    1.60    1.10
  -2 -29   3    1.30    1.20
  -2  29   3    5.90    1.90
   2 -29  -3    5.00    3.10
  -2  29   3    2.90    2.20
   2  29  -3    1.60    1.70
   2 -29  -3    2.50    1.60
  -2 -29   3    3.90    2.50
  -2  29   2    9.90    2.60
  -2 -29   2   10.50    2.60
   2 -29  -2   11.10    6.40
  -2  29   2   15.80    5.60
   2 -29  -2   12.00    3.10
  -2  29   2   12.00    2.40
   2  29  -2   15.60    3.30
  -2 -29   2   11.20    4.50
  -2 -29   1   15.40    2.80
   2 -29  -1    9.70    4.80
  -2  29   1   18.10    6.00
   2  29  -1   15.60    3.00
  -2 -29   1   17.70    5.20
  -2  29   1   13.40    2.60
   2 -29   0  608.94   36.40
   2 -29   0  553.54   36.50
  -2 -29   0  613.24   35.80
   2  29   0  664.63   36.70
  -2  29   0  607.84   35.70
  -2 -29   0  576.04   41.90
   2 -29   1   92.49    7.70
  -2 -29  -1   61.39    6.20
   2 -29   1   73.59    6.60
   2  29   1   80.29    7.80
   2  29   1   76.39    6.60
   2  29   1   87.89    7.80
  -2  29  -1   81.89    7.00
  -2 -29  -1   74.59   10.00
   2 -29   2 1194.78   68.09
   2 -29   2 1199.58   66.89
   2  29   2 1188.48   66.99
   2  29   2 1207.88   66.89
  -2  29  -2 1162.98   66.39
   2  29   2 1261.77   68.09
   2 -29   2 1006.60   72.99
   2  29   3   96.99    9.80
   2  29   3  128.49    9.60
   2 -29   3  125.89    9.60
   2 -29   3  110.09    9.00
   2 -29   3  118.99   10.00
   2  29   3   98.39    9.90
   2  29   3  111.29    9.00
   2  29   4  581.84   32.30
   2  29   4  492.75   32.40
   2  29   4  522.45   32.60
   2 -29   4  552.84   31.70
   2  29   4  554.54   31.70
  -2 -29  -4  587.84   31.80
   2 -29   4  548.85   32.60
   2  29   5   38.00    4.10
   2 -29   5   34.20    3.70
   2  29   5   43.00    4.00
   2 -29   5   36.90    4.00
   2  29   5   35.70    4.10
   2  29   5   40.80    5.90
  -2 -30   5    2.20    0.90
  -2  30   5    3.60    1.00
  -2 -30   5    3.30    1.10
   2 -30  -5    4.10    1.40
  -2 -30   5    3.80    1.10
  -2 -30   5    3.50    1.10
  -2 -30   4  296.87   18.00
   2 -30  -4  314.97   19.50
   2 -30  -4  286.47   18.70
  -2  30   4  283.27   18.40
  -2 -30   4  273.27   17.70
  -2 -30   4  273.97   17.50
  -2 -30   3   28.80    3.50
  -2 -30   3   34.40    4.20
  -2  30   3   32.50    4.00
   2 -30  -3   22.50    6.70
  -2  30   3   41.70    8.50
   2  30  -3   39.80    8.60
   2 -30  -3   29.20    4.30
  -2 -30   3   31.30    7.10
   2 -30  -2  800.22   47.60
  -2  30   2  852.21   47.10
  -2  30   2  752.82   56.49
   2  30  -2  811.92   57.99
   2 -30  -2  705.03   56.59
  -2  30   2  773.02   46.10
   2  30  -2  882.81   47.60
  -2 -30   2  800.92   55.89
  -2 -30   1  272.47   18.30
  -2  30   1  286.97   26.60
  -2  30   1  270.07   17.90
   2  30  -1  294.97   18.80
  -2 -30   1  286.17   24.90
   2 -30   0  741.53   42.00
   2 -30   0  680.83   42.00
  -2 -30   0  681.03   41.10
  -2  30   0  693.93   41.00
   2  30   0  753.12   42.00
  -2 -30   0  708.33   47.80
   2 -30   1  349.37   21.70
   2 -30   1  324.17   20.60
   2  30   1  325.37   22.00
  -2 -30  -1  317.57   20.50
   2  30   1  317.17   20.50
   2  30   1  365.56   22.10
  -2  30  -1  338.57   21.00
   2 -30   1  335.27   21.00
  -2 -30  -1  314.27   25.70
   2  30   2  405.16   24.90
   2 -30   2  414.86   26.40
   2 -30   2  424.26   25.40
   2  30   2  396.76   25.30
   2  30   2  422.46   25.30
  -2  30  -2  378.36   24.80
   2 -30   2  446.56   26.00
   2  30   2  430.56   26.40
   2 -30   2  366.36   30.80
   2  30   3   24.80    3.80
   2 -30   3   30.30    4.00
   2  30   3   24.50    4.40
   2 -30   3   27.00    3.70
   2  30   3   24.70    4.30
   2 -30   3   32.90    4.50
   2  30   3   31.80    3.90
   2  30   4   22.40    3.60
   2  30   4   26.10    4.10
   2  30   4   18.80    3.90
   2  30   4   23.40    3.90
   2  30   4   23.70    3.50
  -2 -30  -4   22.80    3.20
   2 -30   4   27.30    4.10
   2 -30   5    2.50    1.00
   2  30   5   -0.90    1.10
   2  30   5    2.30    1.00
   2 -30   5    0.80    0.90
   2  30   5    2.70    1.20
  -2  31   5   26.10    2.60
  -2 -31   5   22.40    2.50
  -2 -31   5   20.30    2.10
   2 -31  -5   26.20    3.10
  -2 -31   5   25.40    2.70
  -2 -31   5   26.80    2.70
  -2 -31   4   15.60    2.60
   2 -31  -4   15.60    3.10
   2 -31  -4   13.70    2.80
  -2 -31   4   18.70    2.50
  -2 -31   4   21.70    2.80
  -2  31   4   20.60    3.10
  -2 -31   3   50.59    4.80
  -2  31   3   56.09    5.40
  -2 -31   3   58.39    5.60
   2 -31  -3   44.40    9.30
   2 -31  -3   40.10    5.30
  -2 -31   3   51.19    9.10
  -2  31   2    5.20    2.10
   2 -31  -2    6.10    4.30
  -2  31   2   11.60    4.90
   2  31  -2    1.50    2.80
   2 -31  -2    3.10    2.20
  -2  31   2    3.60    1.80
   2  31  -2    2.90    2.00
  -2 -31   2    1.30    2.40
  -2  31   1   67.29    6.00
   2  31  -1   67.09    6.60
  -2 -31   1   55.29    9.70
  -2 -31   1   50.09    5.80
   2 -31   0  166.48   12.30
  -2 -31   0  168.88   11.90
   2 -31   0  158.98   12.60
  -2  31   0  152.68   11.60
   2  31   0  166.58   12.50
  -2 -31   0  149.69   16.30
   2 -31   1    2.50    1.50
  -2 -31  -1    1.40    0.80
   2 -31   1    1.10    1.10
   2  31   1    4.10    2.00
   2  31   1    0.80    1.10
   2 -31   1    3.90    1.50
  -2  31  -1    1.90    1.40
   2  31   1    3.90    2.00
  -2 -31  -1    1.80    1.70
   2  31   2  726.03   43.30
   2  31   2  796.52   43.20
  -2  31  -2  753.32   43.20
   2 -31   2  790.12   44.00
   2  31   2  749.33   44.40
   2 -31   2  652.13   49.30
   2 -31   2  752.82   44.60
   2 -31   2  709.63   43.30
   2  31   2  769.52   43.60
   2 -31   3   52.09    5.60
   2  31   3   38.00    5.20
   2  31   3   49.30    4.80
   2 -31   3   41.80    4.80
   2  31   3   38.00    5.40
   2  31   3   41.10    4.80
   2  31   4  559.84   38.30
   2 -31   4  663.93   38.60
  -2 -31  -4  708.53   37.90
   2  31   4  674.93   37.80
   2  31   4  648.64   38.10
   2  31   4  684.73   39.00
   2  31   4  644.64   38.90
   2  31   5   14.60    2.20
   2  31   5   11.60    1.80
   2 -31   5   11.00    1.90
   2  31   5   10.70    3.60
   2  31   5   11.00    2.00
   2 -31   5   12.90    1.90
  -2  32   5    6.30    1.10
  -2 -32   5    5.40    1.10
  -2 -32   5    5.70    1.40
   2 -32  -5    5.60    1.40
  -2 -32   4  292.87   16.70
   2 -32  -4  287.47   17.70
   2 -32  -4  274.37   17.10
  -2  32   4  235.28   16.60
  -2 -32   4  242.88   16.10
  -2  32   3   22.10    3.20
  -2 -32   3   20.90    3.20
  -2 -32   3   17.90    2.60
   2 -32  -3   20.00    3.50
   2 -32  -2  552.34   33.50
  -2  32   2  564.54   33.00
   2  32  -2  539.25   43.00
   2 -32  -2  473.35   41.70
  -2 -32   2  529.45   41.30
  -2  32   2  525.45   32.20
   2  32  -2  595.14   33.50
  -2 -32   1   60.49    6.10
  -2  32   1   50.09    5.50
   2  32  -1   71.09    6.50
  -2 -32   1   54.89    9.60
   2 -32   0  459.95   28.90
   2 -32   0  470.05   28.40
  -2  32   0  437.56   35.50
   2 -32   0  457.55   29.30
  -2 -32   0  458.65   28.50
   2  32   0  485.35   29.20
  -2  32   0  500.35   28.70
  -2 -32   0  452.25   35.00
   2 -32   1   17.40    3.00
  -2 -32  -1   16.50    2.60
   2 -32   1   13.60    2.50
   2  32   1   11.50    2.90
   2  32   1   17.10    2.60
   2 -32   1   13.80    2.50
  -2  32  -1   13.40    2.80
   2 -32   1    9.90    3.60
   2  32   1   18.20    3.30
  -2 -32  -1   18.60    4.50
   2  32   2  266.07   16.30
  -2  32  -2  242.38   16.40
   2 -32   2  269.07   17.20
   2  32   2  259.97   17.60
   2 -32   2  215.98   21.30
   2 -32   2  238.48   17.40
   2 -32   2  258.67   16.70
   2  32   2  246.68   16.70
   2  32   2  250.77   18.00
   2  32   3    2.90    1.80
   2 -32   3    7.50    2.20
   2  32   3    7.80    1.90
   2 -32   3    7.30    2.00
   2  32   3    4.70    1.80
   2  32   3    7.10    2.50
   2  32   4   18.30    3.30
   2  32   4   20.00    3.30
   2 -32   4   26.40    3.80
  -2 -32  -4   20.50    2.80
   2 -32   4   20.60    3.30
   2 -32   4   18.40    3.00
   2  32   4   22.80    3.30
   2  32   4   23.30    3.80
   2  32   5    0.30    0.80
   2  32   5    0.80    0.60
   2 -32   5    0.30    0.80
   2  32   5    2.40    2.60
  -2 -32  -5    0.10    0.50
   2 -32   5    0.90    0.70
   2  32   5    0.70    1.00
  -2  33   5   40.70    3.20
  -2 -33   5   38.50    3.20
  -2 -33   5   45.60    3.60
   2 -33  -5   39.20    3.60
  -2 -33   4    0.20    0.90
   2 -33  -4    1.80    1.50
   2 -33  -4    0.50    1.10
  -2  33   4    1.00    1.20
  -2 -33   4    1.10    0.80
  -2  33   3  166.08   11.60
  -2 -33   3  157.98   11.80
  -2 -33   3  164.38   11.00
   2 -33  -3  162.98   12.30
   2 -33  -3  177.98   12.80
   2 -33  -2   51.89    5.70
  -2  33   2   51.29    5.30
   2  33  -2   50.19   10.00
  -2 -33   2   61.29    9.80
  -2  33   2   37.70    4.50
   2  33  -2   45.30    5.40
  -2 -33   1   15.40    2.90
   2  33  -1   21.40    3.60
  -2  33   1   21.20    3.20
  -2 -33   1   16.50    4.80
   2 -33   0  118.29    9.50
   2 -33   0  131.99   10.30
  -2  33   0  127.09   15.20
   2 -33   0  136.49   10.70
  -2 -33   0  129.09    9.90
  -2  33   0  125.19    9.90
   2  33   0  131.69   10.50
  -2 -33   0  119.19   14.40
   2 -33   1    7.40    2.10
   2  33   1   13.00    2.40
  -2 -33  -1   10.40    2.10
   2 -33   1    7.20    1.80
   2  33   1   10.10    2.80
   2  33   1    6.90    1.80
   2 -33   1    9.70    2.10
   2  33   1    6.10    2.50
   2 -33   1    9.00    3.40
  -2  33  -1    7.10    2.10
  -2 -33  -1    9.40    3.20
   2  33   2  378.16   22.40
   2 -33   2  406.26   23.50
  -2  33  -2  353.06   22.70
   2  33   2  369.16   23.70
   2 -33   2  324.47   28.30
   2 -33   2  368.96   23.90
   2  33   2  355.36   22.90
   2  33   2  381.16   24.40
   2 -33   2  367.06   22.80
   2 -33   3   29.80    3.80
   2  33   3   26.70    3.70
   2  33   3   25.00    4.10
   2  33   3   30.40    4.40
   2 -33   3   30.20    4.10
   2  33   3   30.10    3.50
   2  33   4  286.37   18.90
   2 -33   4  311.17   18.80
   2  33   4  295.67   18.70
   2  33   4  306.47   19.30
   2  33   4  276.37   18.90
   2 -33   4  312.67   19.20
  -2 -33  -4  305.47   18.40
   2 -33   4  312.57   19.10
   2  33   5   15.50    1.80
   2  33   5   17.10    2.10
   2 -33   5   18.80    2.10
   2  33   5   20.00    2.20
   2  33   5   17.40    2.50
   2 -33   5   17.90    2.10
  -2  34   5   36.10    2.90
  -2 -34   5   41.30    3.10
  -2 -34   5   41.90    3.30
   2 -34  -5   47.00    3.60
  -2  34   4  153.18   10.60
  -2 -34   4  145.59   10.00
   2 -34  -4  171.68   11.40
   2 -34  -4  164.48   10.80
  -2 -34   4  161.28   10.60
  -2 -34   4  153.38   10.30
  -2 -34   3   -0.30    1.30
  -2  34   3    0.50    1.10
  -2 -34   3   -0.40    0.80
   2 -34  -3   -1.00    1.80
   2 -34  -3    0.30    1.40
   2 -34  -2  315.47   20.70
  -2  34   2  346.97   20.30
   2  34  -2  320.07   28.70
  -2 -34   2  338.87   27.60
  -2  34   2  272.87   19.20
   2  34  -2  326.27   20.50
  -2 -34   1   85.89    7.90
  -2  34   1   85.09    7.60
   2  34  -1  100.89    8.50
   2 -34   0  190.18   13.10
   2 -34   0  199.68   14.00
  -2 -34   0  193.18   13.60
  -2  34   0  194.28   19.30
  -2  34   0  194.08   13.60
   2  34   0  179.28   13.80
  -2 -34   0  217.18   20.00
   2 -34   1  117.29    9.40
   2 -34   1  123.49    9.00
  -2 -34  -1  111.99    8.90
   2  34   1  121.59   10.20
   2  34   1  124.69    9.20
  -2 -34  -1  122.89   13.20
   2 -34   1  105.29   13.10
   2 -34   1  126.79    9.30
  -2  34  -1  108.09    9.30
   2  34   1  132.89   10.20
   2 -34   2   97.99    8.50
   2 -34   2   90.29    7.60
   2  34   2   95.79    7.80
   2  34   2   94.79    8.80
   2 -34   2   91.59   11.40
   2  34   2   89.59    8.20
   2 -34   2   91.39    7.90
  -2  34  -2   92.69    7.60
   2  34   3   19.00    3.30
   2 -34   3   16.30    2.90
   2 -34   3   20.50    3.00
   2  34   3   22.40    3.20
   2  34   3   16.80    3.30
   2  34   4   13.70    2.40
   2  34   4   19.60    2.90
   2 -34   4   11.10    2.20
   2  34   4    9.10    2.20
   2  34   4   13.20    2.50
   2 -34   4   13.50    2.60
   2 -34   4   12.20    2.40
  -2 -34  -4   15.50    2.20
   2  34   4   13.40    3.50
   2 -34   5   10.00    1.40
   2  34   5    5.80    1.00
   2  34   5   10.70    1.50
   2 -34   5    8.70    1.20
   2  34   5    6.70    1.20
  -2 -35   5   92.99    5.90
  -2 -35   5   87.59    5.80
   2 -35  -5   88.39    5.90
  -2  35   4   10.00    1.80
  -2 -35   4    7.00    1.30
   2 -35  -4    8.90    1.70
   2 -35  -4    5.20    1.80
  -2 -35   4    7.20    1.50
   2 -35  -3  253.77   16.90
  -2 -35   3  247.18   15.40
  -2 -35   3  243.98   16.40
  -2  35   3  273.57   16.20
  -2  35   2    9.70    2.30
   2 -35  -2    8.60    2.50
  -2  35   2    9.00    2.10
   2  35  -2    9.90    2.60
  -2 -35   1  100.49    8.50
  -2  35   1   88.29   12.90
  -2  35   1  102.59    8.20
   2  35  -1   98.69    8.60
  -2 -35   1  100.79   13.20
   2 -35   0  151.28   10.40
   2 -35   0  144.49   11.00
  -2  35   0  138.59   10.70
   2  35   0  147.09   11.20
  -2 -35   0  137.79   15.50
  -2 -35   0  124.09   10.30
   2 -35   1    3.50    1.60
   2 -35   1    0.80    1.00
  -2  35  -1    3.90    1.70
   2  35   1    3.70    2.10
   2 -35   1    1.00    1.10
  -2 -35  -1    0.90    1.00
   2  35   1    2.20    1.40
   2 -35   1    3.80    1.30
  -2 -35  -1    1.40    1.10
   2  35   1    1.10    1.50
   2 -35   2  190.38   12.70
   2  35   2  190.78   12.80
   2  35   2  189.08   13.80
   2  35   2  176.38   13.20
   2 -35   2  191.48   13.00
  -2  35  -2  167.58   12.40
   2  35   3   20.20    3.00
   2 -35   3   15.90    2.60
   2  35   3   22.40    3.40
   2 -35   3   16.60    2.90
   2  35   3   17.80    2.50
   2 -35   4   68.09    5.40
   2  35   4   61.99    5.60
   2  35   4   59.39    5.40
   2  35   4   57.19    5.30
  -2 -35  -4   58.99    4.90
   2 -35   4   62.49    5.40
   2  35   4   61.29    5.60
   2 -35   4   66.69    5.60
   2 -35   5    5.80    1.00
   2 -35   5    4.10    0.80
   2  35   5    6.20    1.10
  -2 -36   5   77.99    5.00
  -2  36   4   19.20    2.50
   2 -36  -4   20.40    2.50
   2 -36  -4   22.20    2.90
  -2 -36   4   21.50    2.40
   2 -36  -3    5.60    2.10
  -2 -36   3    3.40    1.50
  -2  36   3    3.00    1.30
  -2  36   2   58.79    5.80
   2  36  -2   62.29    6.10
  -2  36   2   61.39    5.60
   2 -36  -2   64.49    6.30
   2 -36  -2   65.29    6.40
   2 -36  -1   25.90    3.80
  -2 -36   1   34.70    4.40
  -2  36   1   45.50    9.10
  -2  36   1   27.00    3.80
   2  36  -1   34.10    4.40
  -2 -36   1   32.40    7.10
   2 -36   0  187.68   12.50
   2 -36   0  176.58   13.10
   2  36   0  179.58   13.40
  -2  36   0  191.88   13.20
  -2 -36   0  176.18   18.00
  -2 -36   0  182.68   13.00
   2 -36   1   39.10    4.40
   2 -36   1   37.80    4.10
  -2  36  -1   34.60    4.40
   2  36   1   34.90    4.60
   2 -36   1   35.70    6.70
  -2 -36  -1   31.80    6.20
   2  36   1   40.20    4.90
   2 -36   1   39.50    4.00
  -2 -36  -1   37.40    4.10
   2  36   1   37.00    4.10
   2  36   2   10.80    2.90
  -2  36  -2   19.70    2.90
   2 -36   2   16.80    2.70
   2  36   2   17.50    3.10
   2  36   2   14.10    2.60
   2 -36   2   18.40    2.80
   2  36   2   15.90    3.10
   2  36   3    3.40    1.40
   2 -36   3    3.10    1.30
   2  36   3    2.50    1.40
   2 -36   3    3.20    1.30
  -2 -36  -3    4.10    1.60
   2  36   3    1.10    1.10
   2  36   4   10.90    2.10
   2 -36   4   12.30    1.90
   2 -36   4   10.30    1.90
   2  36   4   12.60    3.10
  -2 -36  -4   11.50    1.70
   2  36   4    8.10    1.80
   2  36   4    7.90    1.70
   2 -36   4    9.70    1.90
   2 -36   5    9.90    1.20
   2  36   5   10.80    1.20
  -2 -37   4   40.90    3.60
   2 -37  -4   39.80    3.60
   2 -37  -4   51.89    4.30
  -2  37   4   39.90    3.60
  -2 -37   4   34.90    3.00
  -2 -37   4   43.60    3.60
   2 -37  -3  305.77   19.60
  -2 -37   3  307.87   19.40
  -2  37   3  321.87   18.80
   2  37  -2  127.29    9.90
  -2  37   2  115.59    9.20
   2 -37  -2  125.09   10.10
   2 -37  -2  139.09   10.30
  -2  37   2  147.69    9.90
  -2  37   1  189.68   13.70
   2  37  -1  202.28   14.30
   2 -37  -1  213.08   14.00
  -2 -37   1  206.98   14.20
   2 -37   0   94.39    7.50
   2 -37   0   96.79    8.30
  -2  37   0  105.69    8.40
   2  37   0  104.99    8.70
  -2 -37   0  101.69   12.60
  -2 -37   0   94.09    8.20
   2  37   0  103.99    8.50
   2 -37   1   20.40    3.00
   2 -37   1   24.30    3.00
  -2  37  -1   19.60    3.20
   2  37   1   17.20    3.20
   2 -37   1   18.50    2.60
   2  37   1   19.00    2.80
  -2 -37  -1   15.40    2.60
   2  37   2    4.10    1.70
   2 -37   2    2.90    1.40
   2  37   2    2.80    1.60
  -2  37  -2    1.60    1.20
   2  37   2    2.30    1.30
   2 -37   2    3.20    1.20
   2  37   2    1.70    1.40
   2  37   3    0.90    1.00
   2 -37   3    2.00    1.10
   2  37   3    0.90    1.30
   2 -37   3    1.70    1.10
  -2 -37  -3   -1.20    1.10
   2 -37   4    1.90    1.00
   2  37   4    2.10    1.10
  -2 -37  -4    1.30    0.60
   2 -37   4    1.40    0.90
   2  37   4    3.10    1.00
   2 -37   4    0.90    1.00
   2  37   4    0.90    0.90
  -2 -38   4    0.50    0.70
   2 -38  -4    2.10    1.00
   2 -38  -4    1.10    0.70
  -2  38   4    1.30    0.70
  -2 -38   4    2.30    0.80
   2 -38  -3   52.99    5.00
  -2 -38   3   50.59    4.80
  -2  38   3   48.20    4.30
   2  38  -2   44.40    4.80
  -2  38   2   41.40    4.30
   2 -38  -2   52.39    5.10
   2 -38  -2   39.60    4.70
   2 -38  -1    6.30    1.80
  -2  38   1    6.70    2.10
   2  38  -1    8.50    2.30
  -2 -38   1    9.10    2.40
  -2  38   0   62.19    6.00
   2  38   0   57.39    6.10
   2 -38   0   52.89    5.20
   2 -38   0   59.69    5.80
  -2 -38   0   65.69    6.00
   2  38   0   61.49    6.00
   2 -38   1   26.10    3.40
   2 -38   1   26.70    3.20
  -2  38  -1   24.50    3.60
   2  38   1   25.30    3.70
   2 -38   1   27.50    3.10
  -2 -38  -1   23.00    3.10
   2  38   1   26.00    3.10
   2  38   2    1.30    1.30
   2 -38   2    2.20    1.30
  -2  38  -2    0.30    1.10
   2  38   2    0.90    1.10
   2 -38   2    2.70    1.20
   2  38   2    2.10    1.30
   2  38   2    1.90    1.30
   2 -38   3   -0.20    0.80
   2  38   3    0.20    0.90
   2 -38   3    1.20    1.00
  -2 -38  -3   -0.20    0.90
   2  38   3    0.80    1.10
   2 -38   3    0.20    1.00
   2 -38   4   12.00    1.70
   2  38   4   12.40    1.90
   2  38   4   10.60    1.60
   2 -38   4   10.10    1.70
   2 -38   4   12.90    1.80
  -2 -39   4   73.39    5.10
   2 -39  -4   77.19    5.50
  -2  39   4   66.89    4.90
   2 -39  -3   93.29    7.00
  -2 -39   3   95.59    6.90
  -2 -39   3   85.29    6.30
  -2  39   3   80.89    6.10
   2  39  -2   65.79    6.10
  -2  39   2   62.19    5.60
   2 -39  -2   69.79    6.30
   2 -39  -2   72.69    6.30
  -2  39   1  205.08   14.90
   2  39  -1  227.28   15.50
   2 -39  -1  251.37   15.20
  -2 -39   1  221.48   14.70
   2 -39  -1  245.38   15.70
  -2 -39   1  233.98   15.50
   2 -39   0    5.30    1.80
   2 -39   0    8.80    1.80
  -2  39   0    9.10    2.30
   2  39   0    8.10    2.20
   2  39   0    3.30    1.60
  -2 -39   0   11.40    2.40
   2  39   1  217.68   13.10
   2 -39   1  199.78   12.80
  -2 -39  -1  205.38   13.30
   2 -39   1  213.38   13.50
  -2  39  -1  189.08   13.60
   2  39   1  178.48   13.70
   2  39   2  101.19    7.60
   2  39   2  112.19    8.60
   2 -39   2  111.39    7.80
   2  39   2   94.19    8.00
   2 -39   2  113.89    7.90
   2  39   2  104.69    8.40
  -2  39  -2   93.69    7.70
   2 -39   3   19.70    2.50
   2  39   3   20.50    2.50
   2  39   3   22.30    2.90
   2 -39   3   19.10    2.60
   2 -39   3   24.90    3.00
  -2 -39  -3   20.90    2.60
   2  39   4   68.99    5.00
   2 -39   4   78.69    5.10
   2  39   4   73.79    5.30
   2 -39   4   68.29    5.00
   2 -39   4   72.29    5.10
   2  39   4   62.79    4.90
   2 -40  -4   14.30    1.80
  -2 -40   4   11.60    1.40
   2 -40  -3   12.00    2.10
  -2 -40   3    9.30    1.60
  -2  40   3   14.90    1.80
  -2 -40   3   13.40    2.10
  -2  40   2  115.39    9.00
   2  40  -2  129.39    9.60
   2 -40  -2  153.28   10.00
   2 -40  -2  142.19   10.10
  -2 -40   2  136.19    8.80
   2 -40  -1    6.20    1.60
   2 -40  -1    9.70    2.20
  -2 -40   1    7.40    1.70
  -2  40   1    9.10    1.90
   2  40  -1    8.00    2.20
  -2 -40   1    5.70    1.80
  -2  40   0  219.58   15.50
   2  40   0  229.88   15.90
   2 -40   0  246.98   15.00
   2 -40   0  245.18   15.70
  -2 -40   0  237.18   15.60
   2  40   0  246.88   15.80
   2 -40   1    2.90    1.20
  -2  40  -1    3.30    1.50
   2  40   1    2.70    1.50
   2  40   1    3.50    1.10
  -2 -40  -1    5.00    1.40
   2 -40   2   47.50    4.30
   2  40   2   46.40    4.90
   2  40   2   50.09    4.30
   2 -40   2   52.49    4.50
   2  40   2   40.90    4.50
   2  40   2   49.60    5.00
  -2  40  -2   47.50    4.50
  -2 -40  -2   48.20    4.80
   2 -40   3    1.50    1.00
   2  40   3    1.40    0.90
   2 -40   3    2.80    1.30
  -2 -40  -3    1.80    1.00
   2  40   3    2.40    1.00
   2 -40   3    0.90    0.90
   2  40   3    1.90    1.10
   2 -40   4    1.20    0.60
   2  40   4    1.20    0.70
   2 -40   4    1.10    0.60
   2  40   4    0.60    0.50
   2 -40   4    1.80    0.70
   2  40   4    0.60    0.50
  -2 -41   4   63.09    4.30
   2 -41  -4   65.59    4.40
  -2 -41   4   55.99    3.90
   2 -41  -3   61.59    5.00
   2 -41  -3   66.59    5.20
  -2 -41   3   56.69    4.70
  -2 -41   3   60.19    5.00
  -2 -41   3   61.69    4.50
  -2  41   2   21.20    2.70
   2 -41  -2   14.20    2.70
   2 -41  -2   24.20    3.00
  -2  41   2   19.30    2.60
   2  41  -2   20.90    2.80
  -2 -41   1   93.99    7.40
   2  41  -1   95.79    7.10
  -2  41   1   83.79    6.90
   2 -41  -1   92.09    6.90
  -2 -41   1   78.89    6.40
   2 -41  -1   87.09    7.30
   2  41  -1   95.19    7.50
  -2  41   1   77.49    6.90
   2  41   0   35.10    4.00
  -2 -41   0   34.10    3.90
   2 -41   0   33.90    3.90
   2 -41   0   30.50    3.30
  -2  41   0   30.70    3.80
   2  41   0   26.90    3.90
  -2 -41  -1   35.90    3.60
   2 -41   1   35.30    3.60
   2 -41   1   40.30    4.00
   2  41   1   32.90    4.10
  -2  41  -1   36.80    4.10
   2 -41   2  220.48   13.00
   2  41   2  206.98   12.80
   2  41   2  203.38   13.60
  -2  41  -2  197.28   13.10
   2 -41   2  218.78   13.00
   2  41   2  171.38   13.10
   2  41   2  209.78   13.70
   2 -41   2  208.98   13.50
  -2 -41  -2  230.38   13.90
   2  41   3   38.90    3.70
   2 -41   3   41.30    3.40
   2 -41   3   43.00    3.80
  -2 -41  -3   37.30    3.50
   2 -41   3   39.40    3.50
   2  41   3   32.30    3.40
   2 -41   4   94.89    5.80
   2 -41   4   89.09    5.70
   2  41   4   88.39    5.80
   2 -42  -3   40.00    3.50
   2 -42  -3   36.20    3.40
  -2 -42   3   31.00    3.00
  -2 -42   3   38.20    3.40
  -2 -42   3   32.60    2.80
  -2 -42   2  283.97   17.00
  -2  42   2  291.07   16.50
   2 -42  -2  301.17   16.90
   2 -42  -2  289.27   17.20
  -2  42   2  232.58   16.20
   2  42  -2  252.97   16.60
  -2 -42   1   83.99    6.60
   2  42  -1   75.59    6.20
  -2  42   1   80.39    6.30
   2 -42  -1   78.39    6.00
   2 -42  -1   81.99    6.70
   2  42  -1   77.49    6.50
  -2  42   1   63.49    6.10
  -2 -42   0  397.26   22.70
   2  42   0  379.16   22.70
  -2 -42   0  360.76   22.40
   2 -42   0  391.66   22.70
   2  42   0  350.56   22.80
  -2  42   0  362.26   22.70
  -2 -42  -1   71.29    5.50
   2  42   1   77.79    6.30
   2  42   1   65.99    6.10
  -2  42  -1   67.59    6.00
  -2 -42  -1   68.89    6.10
   2 -42   1   73.89    5.80
   2  42   2  119.39    8.40
   2  42   2  112.59    7.50
   2 -42   2  123.09    8.20
  -2 -42  -2  126.79    8.50
   2  42   2   95.59    7.80
   2  42   2  113.59    8.30
   2 -42   2  121.69    7.70
  -2  42  -2   95.29    7.70
   2 -42   2  117.19    7.60
   2  42   3   12.60    1.80
  -2 -42  -3   11.40    1.70
   2 -42   3   16.00    2.00
   2 -42   3   14.40    1.80
   2 -42   3   13.50    1.60
   2  42   3    9.60    1.60
   2 -43  -3    4.80    1.10
  -2 -43   3    4.20    0.80
  -2 -43   3    4.80    1.10
   2 -43  -2   -0.20    1.10
   2 -43  -2    0.90    0.90
   2  43  -2    0.90    0.80
  -2 -43   2   -0.40    1.10
  -2  43   2    1.20    0.90
  -2 -43   1   21.90    3.00
   2  43  -1   24.90    2.90
  -2  43   1   23.30    2.90
   2 -43  -1   24.20    3.10
  -2  43   1   21.60    2.90
   2  43  -1   24.00    3.20
  -2 -43   0  159.18   10.80
   2 -43   0  164.08   10.80
  -2 -43   0  151.28   10.50
   2  43   0  157.98   11.10
  -2  43   0  159.08   11.00
   2  43   1   82.59    6.50
   2 -43   1   79.99    6.00
  -2 -43  -1   75.49    6.20
  -2  43  -1   73.29    6.20
   2  43   1   76.69    6.40
   2  43   2  331.87   18.80
   2  43   2  323.97   18.80
  -2  43  -2  278.87   18.10
   2  43   2  254.17   18.00
   2 -43   2  331.87   18.00
   2 -43   2  331.97   18.60
  -2 -43  -2  343.47   18.90
   2  43   3   69.69    4.70
  -2 -43  -3   64.29    4.60
   2 -43   3   71.79    4.90
   2 -43   3   68.49    4.50
  -2 -44   3   43.40    3.10
   2 -44  -3   47.90    3.30
   2 -44  -3   46.70    3.30
  -2 -44   2  289.67   18.30
  -2  44   2  300.87   17.80
   2 -44  -2  330.17   18.30
   2 -44  -2  312.87   18.50
   2  44  -1  115.59    8.70
  -2  44   1  113.19    8.50
  -2 -44   1  128.99    8.80
  -2  44   1  127.29    8.60
   2  44  -1  127.89    8.50
   2 -44  -1  131.19    8.90
  -2  44   0  379.76   23.80
   2  44   0  392.46   24.00
  -2 -44   0  426.96   23.80
  -2 -44   0  411.66   23.50
   2 -44   0  399.46   23.60
  -2  44  -1   80.79    6.60
   2  44   1   73.09    6.60
   2  44   1   92.49    6.80
  -2 -44  -1   95.19    6.80
   2 -44   1   97.79    6.50
   2  44   2  110.79    7.80
   2  44   2  116.09    7.80
   2 -44   2  106.09    7.50
  -2 -44  -2  115.89    7.90
   2 -44   3   16.70    1.60
   2  44   3   17.90    1.80
  -2 -44  -3   21.50    2.00
   2 -44   3   16.90    1.90
  -2 -45   3   16.20    1.60
  -2 -45   3   18.10    1.70
   2 -45  -3   20.00    1.80
   2 -45  -3   16.60    1.70
  -2 -45   2    3.50    1.10
  -2  45   2    2.80    0.80
   2 -45  -2    3.40    1.00
   2 -45  -2    5.50    1.40
  -2 -45   1    0.40    0.90
   2 -45  -1    1.30    1.00
  -2  45   1    0.90    0.90
   2  45  -1    0.80    0.80
  -2  45   0  112.59    8.90
   2  45   0  129.69    9.30
   2 -45   0  148.09    9.00
  -2 -45   0  127.19    8.70
  -2 -45   0  144.59    9.00
   2  45   1   48.40    4.20
  -2  45  -1   38.10    3.80
  -2 -45  -1   46.20    4.00
   2 -45   1   44.10    3.60
   2  45   1   48.10    4.00
   2  45   2  284.77   16.20
  -2 -45  -2  269.87   16.10
   2 -45   2  267.67   15.90
   2  45   2  265.37   16.10
   2 -45   3   57.19    3.80
  -2 -45  -3   53.09    3.60
   2  45   3   50.39    3.60
  -2 -46   2  157.88   10.70
   2 -46  -2  236.78   11.80
  -2 -46   2  223.48   11.60
  -2  46   2  177.18   10.70
  -2  46   1   40.50    3.90
   2  46  -1   48.90    4.20
   2 -46  -1   50.89    4.20
  -2 -46   1   50.99    4.10
   2  46   0  248.28   16.40
  -2  46   0  228.48   16.10
   2 -46   0  281.47   16.00
  -2 -46   0  277.57   15.90
  -2 -46   0  269.77   16.00
   2  46   0  291.97   16.20
  -2  46   0  287.87   16.20
   2  46   1   96.09    6.70
  -2  46  -1   85.29    6.50
   2  46   1   82.59    6.60
   2 -46   1   89.09    6.10
  -2 -46  -1   97.79    6.60
   2  46   1  109.89    6.80
   2  46   2   85.09    5.90
   2 -46   2   82.29    5.60
  -2 -46  -2   82.89    5.90
   2  46   2   89.29    5.90
   2 -47  -2   15.00    1.80
  -2 -47   2   16.60    1.80
   2 -47  -1   11.30    1.70
  -2 -47   1   10.50    1.60
  -2  47   1   10.10    1.40
  -2  47   0   99.49    7.80
   2  47   0  101.69    8.00
  -2 -47   0  125.29    7.60
  -2 -47   0  122.49    7.70
   2  47   0  137.79    7.90
  -2  47   0  122.19    7.80
   2  47   1   15.00    1.90
  -2 -47  -1   14.80    1.80
   2 -47   1   11.90    1.40
   2  47   1   17.70    2.00
   2  47   2  118.49    7.10
   2 -47   2  111.49    6.90
  -2 -47  -2  110.99    7.10
   2  47   2  110.39    7.10
   2 -48  -2  132.79    8.10
   2 -48  -1   80.39    5.20
  -2 -48   1   74.99    5.10
  -2  48   1   69.79    4.90
   2  48   0  146.49    9.00
  -2  48   0  149.69    9.20
   2  48   1   62.99    4.50
  -2 -48  -1   61.69    4.30
   2  48   1   65.29    4.40
  -2  48  -1   52.59    4.20
  -2 -48  -2   54.69    3.80
   2 -49  -1   19.40    1.80
   2  49   1    1.00    0.50
  -2  49  -1    0.80    0.50
  -2 -49  -1    0.50    0.40
  -3   0   7   -0.50    0.70
  -3   0   6  133.79   10.30
  -3   0   6  122.99    8.80
  -3   0   6  104.79    8.70
  -3   0   6  115.99    8.60
  -3   0   6  109.59   10.50
  -3   0   6  133.59   10.40
  -3   0   6  103.29   10.30
  -3   0   5    2.80    3.00
  -3   0   5    2.40    2.60
  -3   0   5    0.50    1.80
  -3   0   5   -0.30    0.90
  -3   0   5   -0.30    0.90
  -3   0   5    0.70    2.30
   3   0  -5    1.40    2.20
  -3   0   5    0.50    1.80
  -3   0   5   -0.60    2.40
  -3   0   4   25.90    3.70
  -3   0   4    9.50    5.30
  -3   0   4   17.10    2.60
  -3   0   4    8.70    5.80
  -3   0   4    9.10    3.00
  -3   0   4   14.60    8.10
  -3   0   4    8.30    3.00
  -3   0   3    0.50    0.60
  -3   0   3   -0.20    0.50
  -3   0   3    3.90    1.80
  -3   0   3    3.60    4.30
  -3   0   2  543.65   31.40
  -3   0   2  575.04   31.50
   3   0  -2  667.93   37.80
   3   0  -2  609.14   36.50
   3   0  -1    3.20    1.40
   3   0  -1    0.80    1.20
   3   0   0  317.07   20.50
   3   0   0  271.57   18.40
   3   0   0  323.07   20.00
   3   0   0  286.87   30.50
   3   0   1    0.30    1.30
   3   0   1    1.50    2.80
   3   0   1   -1.70    4.20
   3   0   1    0.30    1.30
   3   0   1   -1.40    2.60
   3   0   1    1.70    1.40
   3   0   1    0.30    0.80
   3   0   2   67.89    6.40
   3   0   2   68.09    8.20
   3   0   2   71.39   11.90
   3   0   2   66.09    6.30
   3   0   2   68.99   13.80
   3   0   2   40.00    9.90
   3   0   3   -2.00    3.00
   3   0   3   -1.70    3.80
   3   0   3    2.30    3.50
   3   0   3    3.30    1.90
   3   0   3   -0.30    0.90
   3   0   3    1.80    2.70
   3   0   3    1.00    1.50
   3   0   3    0.20    0.70
   3   0   3    1.00    0.80
   3   0   3   -0.50    1.30
   3   0   3   -1.50    1.70
   3   0   3    0.50    1.70
   3   0   3   -0.40    1.50
   3   0   4    4.70    2.60
   3   0   4    5.20    2.60
   3   0   4    1.50    1.70
   3   0   4    1.30    1.80
   3   0   4    5.00    1.60
   3   0   4    2.70    4.10
   3   0   4    6.00    4.60
   3   0   4    2.40    2.60
   3   0   5    6.70    5.10
   3   0   5    0.80    1.00
   3   0   5    1.00    5.10
   3   0   5    2.00    5.80
   3   0   5    0.50    1.60
   3   0   5   -0.50    1.60
   3   0   5    0.80    2.40
   3   0   5    2.70    5.10
   3   0   5    0.80    2.60
   3   0   5    0.80    2.50
   3   0   5    2.40    3.90
   3   0   6   10.20    3.40
   3   0   6   13.50    2.80
   3   0   6   19.70    5.30
   3   0   6    9.60    2.90
  -3   1   7    0.40    0.70
  -3  -1   7   -0.30    0.70
  -3   1   6  181.58   13.00
  -3  -1   6  178.38   12.80
  -3  -1   6  158.08   11.10
  -3   1   6  131.69   10.90
  -3  -1   6  152.08   11.50
  -3   1   6  154.78   11.10
  -3  -1   6  160.98   11.10
  -3   1   6  155.48   11.00
  -3  -1   6  182.58   13.80
  -3   1   6  172.88   13.60
  -3   1   6  201.68   13.40
  -3  -1   6  188.78   13.10
  -3   1   6  158.68   13.30
  -3  -1   6  152.48   13.00
  -3  -1   5    5.50    4.20
  -3   1   5   -2.80    0.10
  -3  -1   5    4.80    3.60
  -3   1   5    2.40    2.60
  -3   1   5    2.00    2.00
  -3  -1   5    0.50    1.90
  -3   1   5    2.30    2.50
  -3  -1   5    4.40    1.70
  -3   1   5    3.30    1.50
  -3   1   5    0.80    0.90
  -3  -1   5    1.90    1.30
  -3   1   5    2.00    2.40
  -3  -1   5   -0.60    2.30
   3   1  -5    2.90    3.80
   3  -1  -5    7.10    4.30
  -3   1   5    0.50    1.50
  -3  -1   5   -0.50    2.20
  -3  -1   5    1.30    1.90
  -3   1   5    2.00    2.20
  -3   1   4  751.82   40.90
  -3  -1   4  741.13   40.70
   3   1  -4  700.83   49.99
  -3  -1   4  693.13   51.39
  -3   1   4  743.23   50.89
   3  -1  -4  686.73   49.80
  -3  -1   4  668.93   40.10
  -3  -1   4  664.83   40.20
  -3   1   4  647.44   40.10
  -3  -1   4  754.42   43.10
  -3   1   4  735.43   42.90
  -3  -1   4  754.82   43.00
  -3  -1   4  740.63   57.59
  -3   1   4  754.92   57.89
  -3   1   4  755.02   43.00
  -3  -1   4  793.42   59.29
  -3   1   4  819.32   59.89
  -3   1   3    1.10    2.00
  -3  -1   3    2.90    0.90
  -3   1   3    2.70    0.80
  -3  -1   3    3.00    1.00
  -3   1   3    4.00    1.00
  -3   1   3    4.20    1.90
  -3  -1   3    0.80    1.30
  -3  -1   3    1.80    3.30
  -3   1   3   -1.80    3.30
  -3  -1   2  641.04   36.40
  -3   1   2  627.84   36.30
  -3   1   2  691.03   36.40
   3  -1  -2  790.72   43.10
   3   1  -2  713.53   41.50
   3  -1  -2  670.33   41.20
   3  -1  -1    9.90    2.40
   3   1  -1    8.20    2.30
   3  -1  -1    5.40    2.00
   3   1  -1    9.30    2.40
   3  -1   0  486.05   27.20
   3   1   0  386.66   24.40
   3  -1   0  344.07   24.70
   3   1   0  456.35   26.30
   3  -1   0  458.25   26.30
   3   1   0  422.26   38.50
   3  -1   0  426.16   38.60
   3  -1   1   17.60    3.10
   3  -1   1   17.20    3.00
   3  -1   1   11.90    5.60
   3   1   1   16.60    6.40
   3  -1   1   20.60    7.40
   3   1   1   19.30    7.40
   3  -1   1   12.40    5.20
   3   1   1   12.70    5.60
   3  -1   1   19.70    3.40
   3   1   1   20.30    3.10
   3   1   1   22.10    3.60
   3  -1   2  137.39   10.70
   3   1   2  152.78   11.00
   3   1   2  139.69   12.70
   3  -1   2  162.78   13.90
   3   1   2  151.48   18.40
   3  -1   2  167.88   19.20
   3  -1   2  136.49   10.60
   3  -1   2  109.09   17.80
   3   1   2  113.39   18.10
   3  -1   2  112.29   16.70
   3   1   2  108.19   16.60
   3  -1   3   29.60    9.70
   3   1   3   34.30    9.90
   3  -1   3   39.80   10.10
   3  -1   3   33.90   10.10
   3   1   3   51.79   12.70
   3   1   3   64.79   12.40
   3   1   3   65.19    4.90
   3   1   3   53.09    5.10
   3  -1   3   56.49    5.20
   3  -1   3   62.39   12.60
   3   1   3   42.90   10.50
   3  -1   3   36.10    5.60
   3  -1   3   58.59    4.70
   3  -1   3   61.89    4.80
   3   1   3   61.59    4.80
   3   1   3   65.29    4.90
   3  -1   3   51.59    6.00
   3   1   3   52.79    6.00
   3  -1   3   50.39    6.50
   3   1   3   32.20    5.50
   3  -1   3   49.50    5.80
   3  -1   3   36.50    5.50
   3   1   3   32.00    5.60
   3   1   3   57.69    6.20
   3  -1   4    2.70    2.90
   3   1   4    2.70    2.90
   3  -1   4    2.40    3.60
   3  -1   4    3.00    4.60
   3   1   4    3.00    5.50
   3   1   4   -2.40    4.50
   3   1   4    0.60    1.20
   3   1   4    2.10    1.50
   3  -1   4   -0.50    2.40
   3   1   4    2.20    1.40
   3  -1   4    0.70    2.20
   3   1   4    0.70    2.00
   3  -1   4    2.00    1.50
   3   1   4    1.50    1.00
   3  -1   4    2.80    1.10
   3  -1   4    1.30    1.50
   3  -1   4    2.00    2.10
   3   1   4   -0.60    1.60
   3   1   4    1.30    1.80
   3  -1   5   26.40   10.10
   3   1   5   16.90    8.20
   3   1   5   24.10    6.00
   3  -1   5   18.70    2.80
   3   1   5   14.60    2.60
   3  -1   5   13.50    5.40
   3  -1   5   16.30    3.50
   3   1   5   13.50    3.30
   3  -1   5   21.40    4.10
   3  -1   5   16.00    6.10
   3   1   5   18.10    6.60
   3  -1   5    7.80    3.40
   3   1   5   10.30    4.20
   3  -1   5   15.80    5.30
   3   1   5   17.10    5.40
   3  -1   5   21.50    5.20
   3  -1   5   10.50    4.10
   3   1   5   15.30    4.60
   3   1   5    9.20    3.90
   3  -1   5   16.40    4.40
   3   1   5   15.00    4.70
   3  -1   6    4.10    2.80
   3   1   6    3.60    2.70
   3  -1   6    3.80    2.00
   3  -1   6    2.60    4.80
   3   1   6    2.80    1.60
   3   1   6    6.00    4.80
   3   1   6    2.30    2.90
  -3  -2   7    0.50    0.60
  -3   2   6  175.28   12.10
  -3  -2   6  146.39   10.90
  -3   2   6  145.99   10.20
  -3  -2   6  126.39    9.80
  -3  -2   6  141.99   10.10
  -3   2   6  127.69    9.80
  -3  -2   6  148.09   12.20
  -3   2   6  168.78   12.00
  -3  -2   6  161.38   11.80
  -3   2   6  136.49   12.10
  -3  -2   6  137.39   12.00
  -3   2   5   43.80    5.70
  -3  -2   5   26.90    9.30
  -3   2   5   42.10   10.90
  -3   2   5   45.30   11.10
  -3  -2   5   38.30    4.30
  -3   2   5   39.90    4.40
  -3   2   5   29.30    4.30
  -3   2   5   35.30    3.90
  -3  -2   5   31.40    3.90
  -3  -2   5   29.90    5.60
   3   2  -5   31.80    8.20
   3  -2  -5   34.30    8.40
  -3   2   5   38.80    5.50
  -3  -2   5   41.00    5.60
  -3   2   5   28.50    5.40
  -3  -2   5   32.10    5.50
  -3  -2   4   93.49    6.70
   3   2  -4   92.99   13.80
   3  -2  -4  111.29   13.70
  -3  -2   4   74.69   12.70
  -3  -2   4   46.70    7.30
  -3   2   4   55.29   10.10
  -3  -2   4   66.49    5.80
  -3  -2   4   64.09    5.70
  -3   2   4   68.29    5.80
  -3  -2   4   68.39    7.40
  -3   2   4   62.39    7.20
  -3   2   4   71.09    7.40
  -3   2   4   54.59   12.90
  -3   2   4   73.19   14.30
   3   2  -3   44.40    6.50
  -3   2   3   59.69    9.10
  -3  -2   3   45.60    4.00
  -3   2   3   44.20    3.90
  -3  -2   3   53.99    4.30
  -3   2   3   55.89    4.20
  -3  -2   3   56.49    5.90
  -3   2   3   52.09    5.60
  -3  -2   3   42.10   10.20
  -3   2   3   53.79   11.70
  -3   2   2   25.50    2.30
  -3  -2   2   23.20    2.30
  -3   2   2   29.30    2.40
   3  -2  -2   41.80    6.30
   3   2  -2   32.40    5.40
   3   2  -2   35.70    6.00
   3   2  -1   12.00    2.90
   3  -2  -1   11.60    3.10
   3  -2  -1   10.50    2.50
   3  -2   0  455.85   27.60
   3   2   0  395.46   25.20
   3   2   0  447.36   27.00
   3  -2   0  405.16   26.30
   3  -2   0  464.05   27.20
   3   2   1  247.18   16.30
   3  -2   1  217.18   15.30
   3  -2   1  226.28   16.60
   3  -2   1  214.28   15.10
   3  -2   1  261.27   24.60
   3   2   1  180.88   23.60
   3   2   1  232.18   15.40
   3  -2   1  227.28   23.10
   3  -2   2  181.18   13.20
   3   2   2  183.48   15.10
   3  -2   2  198.88   16.70
   3  -2   2  195.58   21.10
   3  -2   2  196.58   13.30
   3   2   2  172.18   22.30
   3  -2   2  144.69   19.80
   3  -2   3   31.00    8.90
   3   2   3   20.20    8.30
   3   2   3   31.50    8.90
   3   2   3   46.80    4.10
   3   2   3   39.70    4.60
   3   2   3   38.30    4.20
   3  -2   3   54.79   11.10
   3  -2   3   34.10    5.20
   3  -2   3   44.60    4.00
   3   2   3   44.70    4.00
   3  -2   3   42.80    3.90
   3   2   3   46.80    4.10
   3  -2   3   45.40    5.40
   3   2   3   34.70    5.40
   3  -2   3   41.00    5.10
   3   2   3   26.50    5.00
   3  -2   3   33.50    5.10
   3  -2   4   13.10    6.30
   3   2   4   11.90    6.80
   3   2   4   -3.00    3.20
   3  -2   4   10.40    2.00
   3   2   4    8.60    1.90
   3   2   4    6.10    1.80
   3   2   4   10.10    2.50
   3   2   4   12.60    2.80
   3   2   4   13.00    2.30
   3  -2   4   13.60    3.90
   3  -2   4   12.90    3.60
   3   2   4   12.80    2.20
   3  -2   4   12.90    2.00
   3  -2   4    7.50    2.90
   3   2   4    8.00    2.90
   3  -2   5   32.30   11.10
   3   2   5   36.30    4.20
   3  -2   5   36.90    4.20
   3   2   5   32.80    6.40
   3  -2   5   32.60    5.40
   3   2   5   34.80    5.00
   3   2   5   28.50    6.30
   3  -2   5   40.90    6.60
   3  -2   5   34.00    5.50
   3  -2   5   31.20    6.10
   3   2   5   29.60    5.90
   3  -2   5   37.60    6.20
   3   2   5   40.10    6.90
   3  -2   5   27.90    6.00
   3  -2   5   40.40    5.40
   3   2   5   37.00    5.80
   3  -2   6   -0.60    2.00
   3  -2   6    1.20    1.40
   3   2   6    0.70    1.20
   3  -2   6    1.70    4.70
   3   2   6    4.60    5.00
   3   2   6   -1.60    3.20
  -3  -3   7    1.70    0.80
  -3   3   6  142.09   10.50
  -3  -3   6  112.29    9.40
  -3   3   6  123.09    9.00
  -3  -3   6  112.49    8.70
  -3  -3   6  116.19    8.90
  -3   3   6  107.99    8.50
  -3  -3   6  136.79   11.10
  -3   3   6  142.69   10.60
  -3  -3   6  125.89   10.80
  -3   3   5   89.59    8.30
  -3  -3   5   59.99   14.00
  -3   3   5   84.59   15.50
  -3   3   5   79.89   14.90
  -3  -3   5   77.29    6.50
  -3   3   5   55.39    6.30
  -3   3   5   72.99    6.70
  -3   3   5   66.19    6.10
  -3  -3   5   71.59    6.30
  -3  -3   5   83.99    9.10
   3   3  -5   70.39   12.40
  -3   3   5   95.29    8.50
  -3  -3   5   66.39    8.20
  -3  -3   4  663.83   37.70
   3   3  -4  657.73   47.30
   3  -3  -4  656.43   47.10
  -3  -3   4  774.72   51.89
  -3   3   4  545.25   44.50
  -3  -3   4  548.25   40.10
  -3  -3   4  632.04   37.20
  -3  -3   4  665.23   37.50
  -3   3   4  637.64   37.20
  -3   3   4  706.13   40.00
  -3   3   4  745.03   40.20
  -3   3   4  691.53   54.19
  -3   3   4  739.43   55.59
   3   3  -3   21.30    4.70
  -3   3   3   14.30    4.30
   3  -3  -3   20.20    4.60
  -3  -3   3   16.60    2.10
  -3  -3   3   14.90    2.00
  -3   3   3   15.40    2.00
  -3   3   3   16.90    3.20
  -3   3   3   17.00    6.10
  -3  -3   2 1034.90   54.99
  -3   3   2  969.50   54.79
  -3   3   2  993.20   54.79
   3  -3  -2 1102.49   61.09
   3   3  -2 1133.09   60.49
   3  -3  -1  511.05   32.80
   3  -3  -1  500.45   32.30
   3   3  -1  532.35   32.30
   3   3  -1  536.45   32.90
   3  -3  -1  533.15   32.70
   3   3   0  383.46   23.40
   3  -3   0  351.96   23.00
   3  -3   0  377.86   23.10
   3   3   0  337.07   21.30
   3   3   1  404.96   25.30
   3   3   1  432.56   26.30
   3  -3   1  395.16   25.30
   3  -3   1  399.96   26.90
   3  -3   1  392.36   25.10
   3   3   1  402.66   25.30
   3  -3   1  477.95   36.50
   3   3   1  388.16   36.20
   3   3   1  467.05   26.00
   3  -3   1  396.66   33.60
   3  -3   2    1.30    1.30
   3  -3   2    1.60    1.70
   3   3   2    3.80    1.50
   3  -3   2    1.40    3.00
   3  -3   2    5.20    1.80
   3   3   2   -1.80    2.80
   3  -3   2    1.50    2.80
   3   3   3  435.66   38.20
   3   3   3  375.26   39.30
   3  -3   3  379.46   37.90
   3   3   3  461.75   25.20
   3   3   3  389.26   25.80
   3  -3   3  414.36   26.60
   3   3   3  439.06   25.70
   3  -3   3  356.16   27.00
   3  -3   3  473.75   39.30
   3   3   3  355.76   27.10
   3  -3   3  446.76   24.90
   3  -3   3  478.95   25.10
   3   3   3  487.15   25.30
   3   3   3  473.75   25.30
   3  -3   3  463.95   27.30
   3   3   3  345.87   27.30
   3   3   3  332.67   27.00
   3  -3   3  350.06   26.80
   3  -3   3  458.05   27.30
   3  -3   4   -2.50    2.70
   3   3   4    4.70    4.40
   3   3   4    2.90    4.40
   3   3   4    1.60    1.00
   3   3   4    1.00    1.30
   3  -3   4    0.70    4.00
   3   3   4    2.50    1.60
   3   3   4    0.80    1.30
   3  -3   4    2.70    1.50
   3   3   4    2.30    1.20
   3  -3   4    1.90    1.80
   3   3   4    1.80    1.10
   3  -3   4    2.30    1.00
   3  -3   4    1.20    1.80
   3   3   4   -0.70    1.90
   3   3   5  124.59    9.60
   3   3   5  128.69   10.90
   3  -3   5  132.69    9.90
   3   3   5  117.39   10.60
   3  -3   5  131.99   10.70
   3   3   5  136.19   10.70
   3  -3   5  130.69   11.40
   3  -3   5  140.99   13.70
   3   3   5  134.49   10.40
   3  -3   5  131.89   10.70
   3   3   5  134.39   10.50
   3  -3   5  133.49   23.00
   3  -3   5  140.29   13.30
   3   3   5  129.09   13.00
   3  -3   6   10.20    1.90
   3  -3   6   10.40    3.30
   3   3   6    9.10    3.90
   3  -3   6    9.40    2.70
   3  -3   6    7.90    5.00
   3   3   6    9.50    5.20
  -3  -4   7    1.40    0.80
  -3  -4   7    0.90    0.60
  -3   4   7    0.50    0.70
  -3   4   6   75.59    7.00
  -3  -4   6   80.89    7.10
  -3  -4   6   58.79    6.30
  -3   4   6   73.39    6.20
  -3  -4   6   61.29    5.60
  -3  -4   6   67.69    5.90
  -3   4   6   57.99    5.50
  -3  -4   6   72.79    7.40
  -3   4   6   81.49    7.20
  -3  -4   6   70.39    7.30
  -3   4   5   44.60    5.70
  -3  -4   5   32.80   10.00
  -3   4   5   24.60    9.00
  -3  -4   5   55.89   12.20
  -3   4   5   33.30    9.40
  -3   4   5   36.80    9.80
  -3  -4   5   23.40    7.80
  -3  -4   5   34.80    4.00
  -3   4   5   30.10    4.10
  -3   4   5   39.40    4.50
  -3   4   5   36.90    4.10
  -3  -4   5   35.70    4.00
  -3  -4   5   37.30    5.80
   3   4  -5   29.60    7.90
  -3   4   5   33.00    5.00
  -3  -4   5   30.00    5.30
  -3  -4   4   34.10    3.80
  -3  -4   4   24.40    7.60
  -3  -4   4   20.50    4.60
  -3   4   4   27.90    5.20
   3   4  -4   28.30    8.00
  -3   4   4   27.90    6.80
   3  -4  -4   58.99   10.80
  -3  -4   4   27.20    3.40
  -3  -4   4   28.10    3.40
  -3   4   4   31.20    3.50
  -3   4   4   26.50    4.40
  -3   4   4   40.00   10.20
  -3   4   4   25.50    4.30
  -3  -4   4   30.60    9.30
  -3   4   4   29.20    9.00
   3   4  -3  303.67   23.50
  -3   4   3  324.47   25.50
   3  -4  -3  328.67   24.10
  -3  -4   3  329.47   19.00
  -3  -4   3  318.07   19.10
  -3   4   3  314.57   18.90
  -3   4   3  335.37   21.10
  -3   4   3  385.86   32.80
   3  -4  -2   20.40    4.30
  -3  -4   2   20.00    2.00
  -3   4   2   17.30    1.80
   3   4  -2   21.20    4.50
   3  -4  -2   26.00    5.00
   3  -4  -1 1435.16   78.89
[truncated: 12,555,126 more chars]
