# Supplementary material for: Differences in thermal expansion and motion ability for herringbone and face-to-face π-stacked solids
Source: IUCrJ. 2021 Nov 3;9(Pt 1):31–42. doi: 10.1107/S2052252521009593 (PMC8733877; doi:10.1107/S2052252521009593)
Supplement: Supplementary file 3 [file m-09-00031-sup3.zip › diolefins.cif]

#==============================================================================
#
# SUBMISSION DETAILS
# Name and address of author for correspondence

 
_publ_contact_author_name       'Kristin M. Hutchins'
_publ_contact_author_address  
;
Department of Chemistry & Biochemistry
Texas Tech University
Box 41061
Luboock, TX  79409-1061
;
_publ_contact_author_email       'kristin.hutchins@ttu.edu'
_publ_contact_author_fax         '(+1)806-742-1289'
_publ_contact_author_phone       '(+1)806-834-2744'
 
 
_publ_contact_letter
;
 Submission dated :2021-06-16
 
Please consider this CIF for submission to the Cambridge Crystallographic
Data Centre. I certify that all authors have seen and approved of this
submission, that all have made significant scientific contributions to the
work reported, and that all share responsibility and accountability for
the results.
 
This CIF is submitted as part of a journal submission
<?>
;
 
 
#==============================================================================
#
# TITLE AND AUTHOR LIST
 

loop_
 _publ_author_name
 _publ_author_address

'Ding, Xiaodan'
;Department of Chemistry & Biochemistry
Texas Tech University
1204 Boston Ave.
Luboock, TX  79409-1061
;
'Zahid, Ethan'
;Department of Chemistry & Biochemistry
Texas Tech University
1204 Boston Ave.
Luboock, TX  79409-1061
;
'Unruh, Daniel K.'
;Department of Chemistry & Biochemistry
Texas Tech University
1204 Boston Ave.
Luboock, TX  79409-1061
;
'Hutchins, Kristin M.'
;Department of Chemistry & Biochemistry
Texas Tech University
1204 Boston Ave.
Luboock, TX  79409-1061
;


 
#------------------  SECTION 2. COMPOUND(S) DETAILS -------------------------#
data_diolefinI_190K

_audit_creation_date                    2020-01-28T11:08:36-00:00
_audit_creation_method                  'WinGX routine CIF_UPDATE'

#----------------------------------------------------------------------------#
#                   CHEMICAL INFORMATION                                     #
#----------------------------------------------------------------------------#

_chemical_formula_sum                   'C22 H16 I2'
_chemical_formula_weight                534.15

#----------------------------------------------------------------------------#
#                   UNIT CELL INFORMATION                                    #
#----------------------------------------------------------------------------#

_symmetry_cell_setting                  orthorhombic
_symmetry_space_group_name_H-M          'P c c n'
_symmetry_space_group_name_Hall         '-P 2ab 2ac'
_symmetry_Int_Tables_number             56
loop_
    _symmetry_equiv_pos_as_xyz
'x, y, z'
'-x+1/2, -y+1/2, z'
'-x, y+1/2, -z+1/2'
'x+1/2, -y, -z+1/2'
'-x, -y, -z'
'x-1/2, y-1/2, -z'
'x, -y-1/2, z-1/2'
'-x-1/2, y, z-1/2'

_cell_length_a                          7.39117(10)
_cell_length_b                          40.8276(4)
_cell_length_c                          5.94846(5)
_cell_angle_alpha                       90
_cell_angle_beta                        90
_cell_angle_gamma                       90
_cell_volume                            1795.03(3)
_cell_formula_units_Z                   4
_cell_measurement_temperature           190(2)
_cell_measurement_reflns_used           17660
_cell_measurement_theta_min             4.31
_cell_measurement_theta_max             77.074

#----------------------------------------------------------------------------#
#                   CRYSTAL INFORMATION                                      #
#----------------------------------------------------------------------------#

_exptl_crystal_description              plate
_exptl_crystal_colour                   'clear colourless'
_exptl_crystal_size_max                 0.135
_exptl_crystal_size_mid                 0.085
_exptl_crystal_size_min                 0.021
_exptl_crystal_density_diffrn           1.977
_exptl_crystal_F_000                    1016
loop_
    _exptl_crystal_face_index_h
    _exptl_crystal_face_index_k
    _exptl_crystal_face_index_l
    _exptl_crystal_face_perp_dist
-1 -2 2 0.0617
-3 -4 -1 0.045
0 1 -4 0.0657
1 3 -3 0.0565
3 5 -1 0.0408
3 4 2 0.0343
-26 1 0 0.0062
26 0 0 0.0079


#----------------------------------------------------------------------------#
#                   ABSORPTION CORRECTION                                    #
#----------------------------------------------------------------------------#

_exptl_absorpt_coefficient_mu           27.496
_exptl_absorpt_correction_type          gaussian
_exptl_absorpt_process_details
;
        CrysAlisPro 1.171.40.68a (Rigaku Oxford Diffraction, 2019)
Numerical absorption correction based on gaussian integration over
                        a multifaceted crystal model
        Empirical absorption correction using spherical harmonics,
 implemented in SCALE3 ABSPACK scaling algorithm.
;
_exptl_absorpt_correction_T_min         0.436
_exptl_absorpt_correction_T_max         1
_shelx_estimated_absorpt_T_min          0.119
_shelx_estimated_absorpt_T_max          0.596

#----------------------------------------------------------------------------#
#                   DATA COLLECTION                                          #
#----------------------------------------------------------------------------#

_diffrn_source                          'micro-focus sealed X-ray tube'
_diffrn_source_type                     'PhotonJet (Cu) X-ray Source'
_diffrn_ambient_temperature             190(2)
_diffrn_ambient_environment             N~2~
_diffrn_radiation_wavelength            1.54178
_diffrn_radiation_type                  CuK\a
_diffrn_radiation_monochromator         mirror
_diffrn_radiation_probe                 x-ray
_diffrn_detector                        'Hybrid Pixel Array Detector'
_diffrn_detector_type                   HyPix
_diffrn_detector_area_resol_mean        10
_diffrn_orient_matrix_type
                                'CrysAlisPro convention (1999,Acta A55,543-557)'
_diffrn_orient_matrix_ub_11             -0.0000713
_diffrn_orient_matrix_ub_12             0.0132065
_diffrn_orient_matrix_ub_13             -0.2584835
_diffrn_orient_matrix_ub_21             0.037469
_diffrn_orient_matrix_ub_22             -0.0245382
_diffrn_orient_matrix_ub_23             -0.0024281
_diffrn_orient_matrix_ub_31             -0.0044614
_diffrn_orient_matrix_ub_32             -0.2065437
_diffrn_orient_matrix_ub_33             -0.0162363
_diffrn_measurement_device              'four-circle diffractometer'
_diffrn_measurement_device_type         'XtaLAB Synergy, Dualflex, HyPix'
_diffrn_measurement_method              '\w scans'
_diffrn_reflns_av_R_equivalents         0.055
_diffrn_reflns_av_unetI/netI            0.0684
_diffrn_reflns_number                   29838
_diffrn_reflns_limit_h_min              -8
_diffrn_reflns_limit_h_max              9
_diffrn_reflns_limit_k_min              -51
_diffrn_reflns_limit_k_max              50
_diffrn_reflns_limit_l_min              -7
_diffrn_reflns_limit_l_max              7
_diffrn_reflns_theta_min                2.164
_diffrn_reflns_theta_max                77.308
_diffrn_reflns_theta_full               67.679
_diffrn_measured_fraction_theta_full
                                        1
_diffrn_measured_fraction_theta_max
                                        0.985
_diffrn_reflns_Laue_measured_fraction_full
                                        1
_diffrn_reflns_Laue_measured_fraction_max
                                        0.985
_diffrn_reflns_point_group_measured_fraction_full
                                        1
_diffrn_reflns_point_group_measured_fraction_max
                                        0.985
_reflns_Friedel_coverage                0
_reflns_number_total                    1875
_reflns_number_gt                       1765
_reflns_threshold_expression            'I > 2\s(I)'

#----------------------------------------------------------------------------#
#                   COMPUTER PROGRAMS USED                                   #
#----------------------------------------------------------------------------#

_computing_data_collection
                                    'CrysAlisPro 1.171.40.68a (Rigaku OD, 2019)'
_computing_cell_refinement
                                    'CrysAlisPro 1.171.40.68a (Rigaku OD, 2019)'
_computing_data_reduction
                                    'CrysAlisPro 1.171.40.68a (Rigaku OD, 2019)'
_computing_structure_solution           'SHELXT 2014/5 (Sheldrick, 2014)'
_computing_structure_refinement         'SHELXL-2018/3 (Sheldrick, 2018)'

#----------------------------------------------------------------------------#
#                   STRUCTURE SOLUTION                                       #
#----------------------------------------------------------------------------#

_atom_sites_solution_primary		dual
_atom_sites_solution_secondary          difmap
_atom_sites_solution_hydrogens          geom

#----------------------------------------------------------------------------#
#                   REFINEMENT INFORMATION                                   #
#----------------------------------------------------------------------------#

_shelx_SHELXL_version_number            2018/3
_refine_ls_structure_factor_coef        Fsqd
_refine_ls_matrix_type                  full
_refine_ls_weighting_scheme             calc
_refine_ls_weighting_details
              'w=1/[\s^2^(Fo^2^)+(0.0353P)^2^+2.5824P] where P=(Fo^2^+2Fc^2^)/3'
_refine_ls_hydrogen_treatment           constr
_refine_ls_extinction_method            none
_refine_ls_number_reflns                1875
_refine_ls_number_parameters            109
_refine_ls_number_restraints            0
_refine_ls_R_factor_all                 0.0263
_refine_ls_R_factor_gt                  0.025
_refine_ls_wR_factor_ref                0.0684
_refine_ls_wR_factor_gt                 0.0675
_refine_ls_goodness_of_fit_ref          1.084
_refine_ls_restrained_S_all             1.084
_refine_ls_shift/su_max                 0.001
_refine_ls_shift/su_mean                0
_refine_diff_density_max                0.68
_refine_diff_density_min                -0.755
_refine_diff_density_rms                0.102

#----------------------------------------------------------------------------#
#                   CONSTRAINTS AND RESTRAINTS                               #
#----------------------------------------------------------------------------#

_refine_special_details
;
 ?
;

#----------------------------------------------------------------------------#
#                   ATOMIC TYPES, COORDINATES AND THERMAL PARAMETERS         #
#----------------------------------------------------------------------------#

loop_
    _atom_type_symbol
    _atom_type_description
    _atom_type_scat_dispersion_real
    _atom_type_scat_dispersion_imag
    _atom_type_scat_source
C C 0.0181 0.0091 'International Tables Vol C Tables 4.2.6.8 and 6.1.1.4'
H H 0 0 'International Tables Vol C Tables 4.2.6.8 and 6.1.1.4'
I I -0.3257 6.8362 'International Tables Vol C Tables 4.2.6.8 and 6.1.1.4'

loop_
    _atom_site_label
    _atom_site_type_symbol
    _atom_site_fract_x
    _atom_site_fract_y
    _atom_site_fract_z
    _atom_site_U_iso_or_equiv
    _atom_site_adp_type
    _atom_site_occupancy
    _atom_site_site_symmetry_order
    _atom_site_calc_flag
    _atom_site_refinement_flags_posn
    _atom_site_refinement_flags_adp
    _atom_site_refinement_flags_occupancy
    _atom_site_disorder_assembly
    _atom_site_disorder_group
I1 I 0.45972(3) 0.71695(2) 0.82279(3) 0.03380(10) Uani 1 1 d . . . . .
C1 C 0.4818(4) 0.67419(7) 0.6296(5) 0.0257(6) Uani 1 1 d . . . . .
C2 C 0.4196(4) 0.64471(7) 0.7177(5) 0.0278(6) Uani 1 1 d . . . . .
H2 H 0.364671 0.644094 0.862068 0.033 Uiso 1 1 calc R U . . .
C3 C 0.4386(4) 0.61613(7) 0.5925(5) 0.0277(6) Uani 1 1 d . . . . .
H3 H 0.397127 0.595967 0.653317 0.033 Uiso 1 1 calc R U . . .
C4 C 0.5176(4) 0.61651(7) 0.3785(5) 0.0257(6) Uani 1 1 d . . . . .
C5 C 0.5784(4) 0.64654(8) 0.2959(5) 0.0288(6) Uani 1 1 d . . . . .
H5 H 0.633753 0.647322 0.151877 0.035 Uiso 1 1 calc R U . . .
C6 C 0.5602(4) 0.67536(7) 0.4187(5) 0.0281(6) Uani 1 1 d . . . . .
H6 H 0.601128 0.695593 0.358317 0.034 Uiso 1 1 calc R U . . .
C7 C 0.5362(4) 0.58753(8) 0.2356(5) 0.0289(6) Uani 1 1 d . . . . .
H7 H 0.606927 0.589898 0.10326 0.035 Uiso 1 1 calc R U . . .
C8 C 0.4636(4) 0.55807(8) 0.2731(5) 0.0284(6) Uani 1 1 d . . . . .
H8 H 0.393459 0.555652 0.405825 0.034 Uiso 1 1 calc R U . . .
C9 C 0.4817(4) 0.52908(7) 0.1291(5) 0.0255(6) Uani 1 1 d . . . . .
C10 C 0.5635(4) 0.52957(7) -0.0843(5) 0.0274(6) Uani 1 1 d . . . . .
H10 H 0.606787 0.549668 -0.14406 0.033 Uiso 1 1 calc R U . . .
C11 C 0.5815(4) 0.50109(7) -0.2079(5) 0.0282(6) Uani 1 1 d . . . . .
H11 H 0.638497 0.50204 -0.350919 0.034 Uiso 1 1 calc R U . . .

loop_
    _atom_site_aniso_label
    _atom_site_aniso_U_11
    _atom_site_aniso_U_22
    _atom_site_aniso_U_33
    _atom_site_aniso_U_23
    _atom_site_aniso_U_13
    _atom_site_aniso_U_12
I1 0.04285(18) 0.02477(14) 0.03378(15) -0.00412(6) -0.00015(8) 0.00393(7)
C1 0.0285(16) 0.0236(13) 0.0249(13) -0.0025(11) -0.0047(11) 0.0030(11)
C2 0.0275(15) 0.0285(14) 0.0274(14) 0.0016(11) 0.0011(12) 0.0002(12)
C3 0.0303(16) 0.0243(13) 0.0286(15) 0.0022(11) -0.0010(11) -0.0013(11)
C4 0.0236(15) 0.0267(14) 0.0268(13) -0.0001(11) -0.0041(12) 0.0012(11)
C5 0.0284(16) 0.0318(15) 0.0263(14) 0.0014(11) 0.0008(11) -0.0024(12)
C6 0.0315(17) 0.0266(13) 0.0263(14) 0.0024(11) 0.0007(11) -0.0007(11)
C7 0.0277(17) 0.0315(15) 0.0275(14) -0.0019(12) 0.0014(12) 0.0022(11)
C8 0.0282(17) 0.0298(15) 0.0273(14) -0.0018(12) 0.0018(12) 0.0023(11)
C9 0.0247(15) 0.0253(14) 0.0266(13) -0.0009(11) -0.0014(12) 0.0026(11)
C10 0.0294(16) 0.0260(13) 0.0268(14) 0.0025(11) -0.0001(11) -0.0027(10)
C11 0.0270(14) 0.0312(15) 0.0263(14) 0.0004(11) 0.0024(11) 0.0005(12)


#----------------------------------------------------------------------------#
#                   MOLECULAR GEOMETRY                                       #
#----------------------------------------------------------------------------#

_geom_special_details
;
 All esds (except the esd in the dihedral angle between two l.s. planes)
 are estimated using the full covariance matrix.  The cell esds are taken
 into account individually in the estimation of esds in distances, angles
 and torsion angles; correlations between esds in cell parameters are only
 used when they are defined by crystal symmetry.  An approximate (isotropic)
 treatment of cell esds is used for estimating esds involving l.s. planes.
;
loop_
    _geom_bond_atom_site_label_1
    _geom_bond_atom_site_label_2
    _geom_bond_distance
    _geom_bond_site_symmetry_2
    _geom_bond_publ_flag
I1 C1 2.096(3) . ?
C1 C6 1.383(4) . ?
C1 C2 1.391(4) . ?
C2 C3 1.391(4) . ?
C2 H2 0.95 . ?
C3 C4 1.400(4) . ?
C3 H3 0.95 . ?
C4 C5 1.395(4) . ?
C4 C7 1.464(4) . ?
C5 C6 1.392(4) . ?
C5 H5 0.95 . ?
C6 H6 0.95 . ?
C7 C8 1.336(4) . ?
C7 H7 0.95 . ?
C8 C9 1.467(4) . ?
C8 H8 0.95 . ?
C9 C11 1.398(4) 5_665 ?
C9 C10 1.406(4) . ?
C10 C11 1.382(4) . ?
C10 H10 0.95 . ?
C11 H11 0.95 . ?

loop_
    _geom_angle_atom_site_label_1
    _geom_angle_atom_site_label_2
    _geom_angle_atom_site_label_3
    _geom_angle
    _geom_angle_site_symmetry_1
    _geom_angle_site_symmetry_3
    _geom_angle_publ_flag
C6 C1 C2 120.7(3) . . ?
C6 C1 I1 120.1(2) . . ?
C2 C1 I1 119.2(2) . . ?
C1 C2 C3 119.4(3) . . ?
C1 C2 H2 120.3 . . ?
C3 C2 H2 120.3 . . ?
C2 C3 C4 121.3(3) . . ?
C2 C3 H3 119.4 . . ?
C4 C3 H3 119.4 . . ?
C5 C4 C3 117.7(3) . . ?
C5 C4 C7 118.4(3) . . ?
C3 C4 C7 123.9(3) . . ?
C6 C5 C4 121.8(3) . . ?
C6 C5 H5 119.1 . . ?
C4 C5 H5 119.1 . . ?
C1 C6 C5 119.2(3) . . ?
C1 C6 H6 120.4 . . ?
C5 C6 H6 120.4 . . ?
C8 C7 C4 126.4(3) . . ?
C8 C7 H7 116.8 . . ?
C4 C7 H7 116.8 . . ?
C7 C8 C9 126.3(3) . . ?
C7 C8 H8 116.8 . . ?
C9 C8 H8 116.8 . . ?
C11 C9 C10 117.3(3) 5_665 . ?
C11 C9 C8 119.0(3) 5_665 . ?
C10 C9 C8 123.7(3) . . ?
C11 C10 C9 120.7(3) . . ?
C11 C10 H10 119.7 . . ?
C9 C10 H10 119.7 . . ?
C10 C11 C9 122.0(3) . 5_665 ?
C10 C11 H11 119 . . ?
C9 C11 H11 119 5_665 . ?

_shelx_res_file
;
TITL 190_a.res in Pccn
    190_a.res
    created by SHELXL-2018/3 at 10:57:33 on 27-Jan-2020
REM Old TITL 190 in Pccn
REM SHELXT solution in Pccn
REM R1 0.092,  Rweak 0.001,  Alpha 0.032,  Orientation a'=b, b'=c, c'=a
REM Formula found by SHELXT:  C11 I
CELL  1.54178   7.39117  40.82761   5.94846   90.000   90.000   90.000
ZERR    4.000   0.00010   0.00036   0.00005    0.000    0.000    0.000
LATT  1
SYMM 1/2-X, 1/2-Y, Z
SYMM -X, 1/2+Y, 1/2-Z
SYMM 1/2+X, -Y, 1/2-Z
SFAC C H I
UNIT 88 64 8
TEMP -83.2
SIZE 0.135 0.085 0.021
L.S. 10
BOND $H
ACTA
LIST 4
FMAP 2
PLAN 20

WGHT    0.035300    2.582400
FVAR       0.17285
I1    3    0.459716    0.716947    0.822792    11.00000    0.04285    0.02477 =
         0.03378   -0.00412   -0.00015    0.00393
C1    1    0.481791    0.674190    0.629559    11.00000    0.02847    0.02361 =
         0.02493   -0.00246   -0.00469    0.00304
C2    1    0.419585    0.644709    0.717735    11.00000    0.02752    0.02850 =
         0.02740    0.00160    0.00105    0.00023
AFIX  43
H2    2    0.364671    0.644094    0.862068    11.00000   -1.20000
AFIX   0
C3    1    0.438573    0.616131    0.592491    11.00000    0.03030    0.02425 =
         0.02862    0.00215   -0.00102   -0.00135
AFIX  43
H3    2    0.397127    0.595967    0.653317    11.00000   -1.20000
AFIX   0
C4    1    0.517578    0.616511    0.378544    11.00000    0.02362    0.02670 =
         0.02679   -0.00008   -0.00414    0.00118
C5    1    0.578394    0.646535    0.295909    11.00000    0.02844    0.03177 =
         0.02630    0.00138    0.00080   -0.00241
AFIX  43
H5    2    0.633753    0.647322    0.151877    11.00000   -1.20000
AFIX   0
C6    1    0.560200    0.675363    0.418653    11.00000    0.03148    0.02663 =
         0.02634    0.00241    0.00068   -0.00074
AFIX  43
H6    2    0.601128    0.695593    0.358317    11.00000   -1.20000
AFIX   0
C7    1    0.536234    0.587527    0.235642    11.00000    0.02768    0.03154 =
         0.02754   -0.00191    0.00144    0.00222
AFIX  43
H7    2    0.606927    0.589898    0.103260    11.00000   -1.20000
AFIX   0
C8    1    0.463636    0.558068    0.273057    11.00000    0.02820    0.02982 =
         0.02727   -0.00185    0.00184    0.00231
AFIX  43
H8    2    0.393459    0.555652    0.405825    11.00000   -1.20000
AFIX   0
C9    1    0.481721    0.529078    0.129078    11.00000    0.02465    0.02526 =
         0.02664   -0.00088   -0.00142    0.00259
C10   1    0.563472    0.529566   -0.084278    11.00000    0.02940    0.02600 =
         0.02682    0.00247   -0.00015   -0.00271
AFIX  43
H10   2    0.606787    0.549668   -0.144060    11.00000   -1.20000
AFIX   0
C11   1    0.581459    0.501088   -0.207950    11.00000    0.02705    0.03118 =
         0.02633    0.00041    0.00244    0.00050
AFIX  43
H11   2    0.638497    0.502040   -0.350919    11.00000   -1.20000
AFIX   0
HKLF 4


REM  190_a.res in Pccn
REM wR2 = 0.068379, GooF = S = 1.08381, Restrained GooF = 1.08381 for all data
REM R1 = 0.024994 for 1765 Fo > 4sig(Fo) and 0.026262 for all 1875 data
REM 109 parameters refined using 0 restraints

END

WGHT      0.0353      2.5824

REM Highest difference peak  0.680,  deepest hole -0.755,  1-sigma level  0.102
Q1    1   0.4576  0.6917  0.8233  11.00000  0.05    0.68
Q2    1   0.4750  0.7427  0.8195  11.00000  0.05    0.63
Q3    1   0.5884  0.7182  0.8088  11.00000  0.05    0.57
Q4    1   0.5522  0.6292  0.3343  11.00000  0.05    0.38
Q5    1   0.1742  0.7127  0.8154  11.00000  0.05    0.37
Q6    1   0.6631  0.7005  0.3975  11.00000  0.05    0.31
Q7    1   0.6609  0.6979  0.2427  11.00000  0.05    0.29
Q8    1   0.2824  0.7279  0.7470  11.00000  0.05    0.29
Q9    1   0.5425  0.4866 -0.1728  11.00000  0.05    0.29
Q10   1   0.7745  0.7070  0.3234  11.00000  0.05    0.28
Q11   1   0.4354  0.6307  0.6837  11.00000  0.05    0.27
Q12   1   0.4611  0.5397  0.1805  11.00000  0.05    0.27
Q13   1   0.5230  0.6700  0.6926  11.00000  0.05    0.24
Q14   1   0.7468  0.5686 -0.1811  11.00000  0.05    0.24
Q15   1   0.5405  0.5305  0.0736  11.00000  0.05    0.23
Q16   1   0.7169  0.6007  0.3077  11.00000  0.05    0.23
Q17   1   0.7167  0.5392 -0.1805  11.00000  0.05    0.23
Q18   1   0.4533  0.7621  0.6626  11.00000  0.05    0.23
Q19   1   0.1616  0.7256  0.6895  11.00000  0.05    0.22
Q20   1   0.6996  0.6186 -0.1440  11.00000  0.05    0.22
;
_shelx_res_checksum   94686

_shelx_hkl_file
;
   0   2   0 1291.17   71.15
   0   2   0 1324.46   71.13
   0   2   0 1279.76   71.11
   0   3   0   -0.16    0.64
   0   3   0    0.15    0.61
   0   3   0    0.29    0.69
   0   3   0    0.17    0.57
   0   3   0    0.29    0.56
   0   4   0  749.08   41.86
   0   4   0  719.09   41.74
   0   4   0  681.46   41.58
   0   5   0    0.24    0.83
   0   5   0    0.45    1.04
   0   5   0    1.05    0.85
   0   5   0   -0.19    0.91
   0   5   0   -0.27    1.11
   0   6   0    9.85    1.88
   0   6   0   13.14    2.19
   0   6   0   11.08    1.57
   0   6   0   11.73    1.75
   0   6   0   15.13    2.37
   0   6   0    8.22    2.03
   0  -6   0    7.38    1.85
   0   7   0   -0.57    1.21
   0   7   0    0.28    1.24
   0   7   0   -0.19    1.00
   0   7   0    1.19    1.43
   0   7   0    1.12    1.28
   0   7   0    0.33    1.59
   0  -7   0    0.32    1.40
   0   8   0    4.77    1.29
   0   8   0    3.37    1.69
   0   8   0    2.36    1.44
   0   8   0    1.59    1.37
   0   8   0    1.43    1.64
   0   8   0    1.91    1.32
   0  -8   0    2.09    1.63
   0   9   0    0.32    1.32
   0   9   0    0.32    1.15
   0   9   0    0.21    1.01
   0   9   0   -0.33    1.37
   0   9   0   -0.37    1.63
   0   9   0    0.49    1.09
   0  -9   0    2.21    1.75
   0  10   0  779.02   45.25
   0  10   0  781.95   46.23
   0  10   0  755.43   45.97
   0  10   0  816.85   45.64
   0  10   0  863.27   46.73
   0  10   0  852.19   46.44
   0 -10   0  838.49   46.61
   0  11   0    0.36    1.17
   0  11   0    0.23    0.93
   0  11   0   -0.72    1.45
   0  11   0    2.45    1.48
   0  11   0   -0.27    0.96
   0 -11   0   -0.40    1.37
   0  12   0 2154.47  122.43
   0  12   0 2282.70  123.61
   0  12   0 2259.52  123.54
   0  12   0 2234.81  123.87
   0  12   0 2257.44  122.79
   0 -12   0 2223.87  123.90
   0  13   0    0.37    1.33
   0  13   0    0.83    1.03
   0  13   0    0.43    1.31
   0  13   0    0.24    0.80
   0  13   0    0.45    1.27
   0 -13   0    0.44    1.37
   0  14   0 2546.31  141.48
   0  14   0 2651.81  142.71
   0  14   0 2646.71  142.32
   0  14   0 2514.92  142.12
   0  14   0 2657.23  141.27
   0  14   0 2313.46  142.50
   0 -14   0 2649.43  142.83
   0  15   0   -0.39    1.04
   0  15   0    0.45    1.25
   0  15   0    0.57    0.88
   0  15   0    0.73    1.21
   0  15   0    1.71    0.93
   0  15   0    0.48    1.27
   0 -15   0   -0.47    1.47
   0  16   0 2953.11  159.30
   0  16   0 2779.01  158.42
   0  16   0 2880.15  159.61
   0  16   0 2894.42  158.08
   0  16   0 2994.49  159.18
   0  16   0 2788.52  159.80
   0 -16   0 2914.66  159.92
   0  17   0    0.81    1.13
   0  17   0    0.76    0.75
   0  17   0    0.77    1.32
   0  17   0    0.51    1.43
   0 -17   0    0.49    1.31
   0  17   0   -0.39    1.07
   0  18   0 1991.58  111.50
   0  18   0 1973.64  111.33
   0 -18   0 2030.66  112.25
   0  18   0 2041.17  111.45
   0  18   0 2009.99  110.36
   0  18   0 1948.37  112.26
   0  19   0    0.43    0.48
   0  19   0    0.43    0.99
   0  19   0    0.41    1.08
   0  19   0    0.41    1.15
   0 -19   0    0.53    1.40
   0  19   0    0.27    0.80
   0  19   0    0.55    1.17
   0  20   0  749.76   41.84
   0  20   0  759.83   41.86
   0 -20   0  731.07   45.01
   0  20   0  774.77   44.31
   0  20   0  767.06   43.19
   0  20   0  840.02   44.55
   0  20   0  737.70   45.07
   0  21   0    0.55    0.43
   0  21   0    0.09    0.41
   0  21   0    0.44    1.03
   0  21   0    2.63    1.55
   0  21   0    1.09    0.68
   0 -21   0   -0.57    1.23
   0  21   0   -0.59    1.15
   0  22   0   83.70    4.91
   0  22   0   78.91    4.87
   0  22   0   74.59    6.82
   0  22   0   73.95    4.73
   0 -22   0   80.31    7.70
   0  22   0   68.98    5.85
   0  22   0   86.40    7.05
   0  22   0   67.40    7.22
   0  23   0    0.68    0.49
   0  23   0    0.20    0.43
   0  23   0   -0.48    1.12
   0  23   0    0.65    0.40
   0  23   0    0.57    0.84
   0 -23   0    2.45    1.63
   0  23   0   -0.47    1.09
   0  23   0    0.63    1.12
   0  24   0   98.31    6.09
   0  24   0  102.85    6.12
   0 -24   0   95.45    9.00
   0  24   0  108.85    8.61
   0  24   0   94.07    5.96
   0  24   0  100.55    8.34
   0  24   0  101.59    7.33
   0  24   0  123.71    9.85
   0  25   0    0.20    0.43
   0  25   0    0.21    0.47
   0  25   0   -1.04    1.12
   0  25   0    0.60    0.40
   0 -25   0   -1.33    1.67
   0  25   0    0.51    1.08
   0  25   0   -0.69    1.48
   0  26   0  599.83   32.40
   0  26   0  564.92   32.36
   0  26   0  638.54   35.78
   0 -26   0  619.30   36.66
   0  26   0  569.37   32.23
   0  26   0  591.66   35.38
   0  26   0  610.59   36.87
   0  27   0   -1.51    1.48
   0  27   0    0.33    0.51
   0  27   0    0.67    0.51
   0  27   0    0.57    1.23
   0  27   0    3.17    0.59
   0 -27   0    0.73    1.83
   0  27   0    0.53    1.07
   0  27   0    1.88    0.89
   0  28   0 1793.91   93.34
   0  28   0 1640.30   87.82
   0  28   0 1570.51   87.86
   0  28   0 1656.31   87.83
   0  28   0 1577.06   88.20
   0  28   0 1539.51   87.71
   0  28   0 1648.04   91.38
   0  28   0 1610.20   87.63
   0 -28   0 1695.17   92.84
   0  28   0 1728.36   91.31
   0  28   0 1563.99   88.27
   0  28   0 1586.01   88.40
   0  29   0    0.77    0.55
   0  29   0    1.07    0.55
   0  29   0    1.20    0.61
   0  29   0    1.75    0.89
   0  29   0    1.77    0.84
   0  29   0    1.24    1.35
   0  29   0    1.79    0.64
   0  29   0    1.91    0.56
   0 -29   0   -0.80    1.85
   0  29   0   -0.59    1.03
   0  29   0    0.56    0.68
   0  29   0    1.29    0.77
   0  30   0 1503.44   79.77
   0  30   0 1438.37   79.82
   0  30   0 1519.05   79.79
   0  30   0 1458.11   80.18
   0  30   0 1462.97   80.19
   0  30   0 1391.18   79.65
   0  30   0 1432.99   83.54
   0 -30   0 1478.18   84.91
   0  30   0 1485.87   83.36
   0  30   0 1463.08   80.39
   0  30   0 1429.04   80.26
   0  30   0 1418.36   80.21
   0  31   0    0.55    0.60
   0  31   0    1.89    0.67
   0  31   0    1.03    0.65
   0  31   0    0.48    0.53
   0  31   0    2.03    1.47
   0  31   0    1.59    0.96
   0  31   0    1.99    1.01
   0  31   0    0.65    1.03
   0  31   0    3.65    2.04
   0 -31   0   -0.87    1.71
   0  31   0    2.51    1.47
   0  31   0    3.93    1.00
   0  31   0    0.93    0.76
   0  32   0 1062.55   57.76
   0  32   0 1048.83   57.77
   0  32   0 1069.05   57.29
   0  32   0 1010.25   57.30
   0 -32   0 1078.29   63.01
   0  32   0 1080.67   61.50
   0  32   0  989.50   57.17
   0  32   0 1265.39   62.78
   0  32   0 1091.58   61.13
   0  32   0  991.54   57.92
   0  32   0 1019.36   57.80
   0  32   0 1068.08   57.88
   0  33   0    1.77    0.92
   0  33   0    2.95    0.96
   0  33   0    0.80    0.56
   0  33   0   -0.15    0.52
   0  33   0    1.37    0.60
   0  33   0    2.01    1.32
   0 -33   0   -0.93    1.16
   0  33   0    0.91    1.11
   0  33   0   -0.63    0.75
   0  33   0    0.63    0.92
   0  34   0   32.11    2.84
   0  34   0   25.74    2.65
   0  34   0   28.30    2.40
   0  34   0   27.82    2.28
   0  34   0   28.62    4.59
   0  34   0   26.93    4.33
   0 -34   0   23.06    4.72
   0  34   0   24.57    2.71
   0  34   0   26.53    2.84
   0  34   0   23.46    2.67
   0  35   0   -0.40    0.83
   0  35   0   -0.20    0.81
   0  35   0    0.73    0.59
   0  35   0   -0.77    1.17
   0  35   0    0.13    0.48
   0  35   0   -0.71    1.07
   0  35   0    0.84    1.28
   0 -35   0   -0.99    1.95
   0  35   0    1.32    1.04
   0  35   0    0.95    1.04
   0  35   0    0.43    0.96
   0  36   0  370.94   20.27
   0  36   0  352.57   20.18
   0  36   0  333.11   19.69
   0  36   0  333.49   23.78
   0 -36   0  335.16   25.01
   0  36   0  325.65   19.57
   0  36   0  344.88   23.51
   0  36   0  347.31   24.38
   0  36   0  360.84   20.35
   0  36   0  347.53   20.29
   0  36   0  351.93   20.45
   0  37   0    0.40    0.84
   0  37   0    0.40    0.79
   0  37   0    0.87    0.64
   0  37   0    0.79    1.71
   0  37   0   -0.39    0.47
   0  37   0   -0.72    1.09
   0  37   0    0.72    1.17
   0  37   0    0.88    0.95
   0  37   0    2.00    0.85
   0  38   0   14.46    1.85
   0  38   0    8.88    1.56
   0  38   0   11.76    1.43
   0 -38   0   11.60    1.77
   0  38   0   10.34    2.88
   0  38   0   12.18    1.40
   0  38   0   14.38    3.17
   0 -38   0   15.14    3.83
   0  38   0    9.56    1.75
   0  38   0   12.37    2.04
   0  38   0   17.82    2.04
   0  39   0    3.27    0.96
   0  39   0   -0.39    0.88
   0 -39   0   -0.45    0.91
   0  39   0    0.27    0.51
   0  39   0    0.25    0.47
   0  39   0    0.79    1.39
   0  39   0    0.71    1.08
   0 -39   0    1.00    1.25
   0  39   0    0.47    1.12
   0  39   0    1.95    0.83
   0 -39   0    0.20    0.87
   0  39   0   -0.21    1.01
   0  40   0   53.48    4.01
   0 -40   0   64.56    4.76
   0  40   0   51.91    4.04
   0  40   0   65.84    4.60
   0  40   0   62.82    4.56
   0  40   0   67.01    4.77
   0  40   0   65.50    4.76
   0  40   0   65.93    4.92
   0 -40   0   64.49    4.64
   0  41   0    0.80    0.47
   0 -41   0    0.43    0.80
   0 -41   0    1.71    0.93
   0  41   0    4.41    1.11
   0  41   0    1.20    1.01
   0  41   0    1.32    1.08
   0  41   0    0.69    0.81
   0  41   0    0.68    0.77
   0 -42   0  404.52   24.38
   0  42   0  427.43   24.37
   0  42   0  427.21   24.54
   0 -42   0  456.92   24.39
   0  42   0  435.72   24.39
   0  42   0  409.11   24.09
   0  42   0  415.60   24.14
   0 -43   0    1.15    0.72
   0  43   0    2.63    1.00
   0  43   0    0.71    0.87
   0 -43   0    1.33    0.87
   0  43   0    1.04    0.69
   0 -44   0  454.33   27.58
   0  44   0  519.20   27.58
   0  44   0  499.72   27.59
   0 -44   0  503.31   27.53
   0  44   0  463.01   27.29
   0 -45   0    2.13    0.83
   0  45   0    0.99    0.72
   0 -45   0    2.27    0.81
   0  45   0    0.93    0.60
   0 -46   0  391.82   22.86
   0  46   0  417.96   22.77
   0 -46   0  427.67   22.81
   0  46   0  382.47   22.51
   0 -47   0    0.68    0.60
   0 -47   0    1.59    0.63
   0 -48   0  321.62   16.69
   0 -48   0  266.49   16.68
   0 -50   0   72.27    4.37
  -1   0   0    0.08    0.16
   1   0   0    0.24    0.20
  -1   1   0  207.93   11.97
   1  -1   0  215.40   12.06
  -1   2   0   -0.11    0.27
  -1   2   0   -0.07    0.32
   1   2   0    0.17    0.28
   1  -2   0    0.05    0.31
  -1  -2   0    0.17    0.31
  -1   3   0  167.12    8.36
  -1   3   0  144.07    8.45
  -1   3   0  142.60    8.45
  -1   3   0  141.44    8.68
   1  -3   0  161.22    8.64
   1   3   0  130.77    8.60
   1  -3   0  132.03    8.60
   1   3   0  139.07    8.04
  -1  -3   0  143.40    8.64
  -1   3   0  146.83    8.85
  -1   4   0    0.37    0.33
  -1   4   0    0.13    0.64
  -1   4   0    0.11    0.51
   1   4   0   -0.19    0.88
  -1   4   0    0.37    0.87
   1  -4   0    0.89    0.85
  -1   4   0    0.19    1.00
  -1  -4   0    0.17    0.81
   1   4   0    0.32    0.25
  -1   5   0   59.54    3.55
  -1   5   0   49.28    3.73
  -1   5   0   57.52    4.19
  -1   5   0   52.97    3.79
   1   5   0   44.92    4.32
  -1   5   0   49.09    4.37
   1   5   0   56.11    3.37
  -1  -5   0   53.77    4.44
   1  -5   0   47.72    4.37
  -1   5   0   52.61    4.40
  -1   6   0    0.31    0.44
  -1   6   0    0.16    0.67
   1   6   0    0.27    0.40
   1   6   0    0.99    0.56
  -1   6   0    0.47    0.80
   1   6   0    0.93    1.57
  -1   6   0    0.29    1.24
  -1  -6   0    1.13    1.45
   1   6   0    0.36    0.47
   1  -6   0   -0.57    1.35
  -1   7   0   37.10    2.71
   1   7   0   34.19    2.57
  -1   7   0   30.83    2.95
  -1   7   0   33.02    3.07
   1   7   0   32.22    3.87
  -1   7   0   45.31    4.13
  -1  -7   0   35.96    3.87
   1  -7   0   31.88    3.64
   1   7   0   33.39    2.63
  -1   8   0    0.31    0.65
  -1   8   0   -0.65    0.93
   1   8   0    1.45    0.80
   1   8   0    0.24    0.45
  -1   8   0   -0.47    0.92
  -1   8   0   -1.07    1.44
   1   8   0    0.79    1.67
   1  -8   0    1.05    1.48
  -1   8   0   -0.33    1.55
   1   8   0    0.31    0.61
  -1  -8   0    1.72    1.73
  -1   9   0   12.57    1.69
  -1   9   0   10.82    2.08
  -1   9   0   15.09    2.49
   1   9   0   13.77    1.76
  -1   9   0   14.49    2.04
   1   9   0   13.46    1.56
   1   9   0   11.81    2.56
  -1   9   0   11.00    2.37
   1  -9   0   11.62    2.40
   1   9   0   10.40    1.69
  -1  -9   0   16.88    2.72
  -1   9   0   15.62    2.64
  -1  10   0    0.47    0.88
  -1  10   0   -0.31    1.21
   1  10   0    2.36    0.97
  -1  10   0   -0.32    1.15
  -1  10   0   -0.36    1.35
   1  10   0    0.35    0.75
   1  10   0    0.44    1.47
  -1  10   0    0.80    1.36
  -1  10   0    1.47    1.33
   1 -10   0   -1.19    1.71
   1  10   0    2.12    0.92
  -1 -10   0   -0.39    1.36
  -1  11   0   81.74    6.54
  -1  11   0   98.47    7.41
  -1  11   0   89.31    7.18
  -1  11   0   82.87    6.89
   1  11   0   81.51    6.48
   1  11   0   89.75    6.24
  -1  11   0   97.81    7.62
   1  11   0   95.32    7.80
  -1  11   0   90.44    7.37
   1  11   0   77.55    6.46
   1 -11   0   96.27    7.52
  -1 -11   0  103.97    7.72
  -1  12   0    0.32    1.16
  -1  12   0   -0.39    1.19
   1  12   0   -0.32    1.04
   1  12   0   -0.25    0.72
  -1  12   0    1.16    1.28
  -1  12   0   -1.55    1.40
   1  12   0    1.44    1.69
  -1  12   0   -0.43    1.52
   1  12   0    0.31    0.96
  -1  12   0    0.39    1.44
  -1 -12   0    4.64    1.83
   1 -12   0    2.59    1.77
  -1  13   0  310.49   19.55
  -1  13   0  301.43   19.10
  -1  13   0  344.64   19.85
   1  13   0  295.12   19.33
  -1  13   0  274.90   19.30
  -1  13   0  286.74   19.11
   1  13   0  319.25   18.81
  -1  13   0  322.29   19.85
   1  13   0  340.62   20.46
  -1 -13   0  310.18   19.85
   1 -13   0  345.43   20.19
   1  13   0  277.45   18.97
  -1  13   0  314.88   19.66
  -1  14   0   -0.41    1.21
  -1  14   0    0.39    1.07
  -1  14   0   -0.47    1.09
   1  14   0   -0.41    1.28
  -1  14   0   -0.37    1.24
  -1  14   0    1.72    1.41
  -1  14   0   -0.44    1.45
  -1  14   0   -0.41    1.36
   1  14   0   -0.32    0.95
   1  14   0    0.51    1.48
  -1  14   0    0.45    1.35
  -1 -14   0    0.45    1.37
  -1  14   0    2.41    1.51
   1 -14   0    0.45    1.67
   1  14   0    0.36    1.08
  -1  15   0  119.20    8.77
  -1  15   0  111.40    9.08
  -1  15   0  116.00    8.89
  -1  15   0  122.49    9.10
  -1  15   0  106.45    8.88
  -1  15   0  101.80    8.68
   1  15   0  130.81    9.34
   1  15   0  112.80    8.49
   1  15   0  125.27    9.64
  -1  15   0  115.33    9.08
   1 -15   0   99.35    8.82
  -1 -15   0  101.48    8.86
  -1  15   0  116.94    8.84
   1  15   0  113.10    8.53
  -1  16   0    0.43    1.29
  -1  16   0    1.48    1.37
  -1  16   0    0.43    1.07
  -1  16   0    0.43    1.29
   1 -16   0    0.49    1.29
   1  16   0    0.77    1.01
  -1 -16   0    0.48    1.35
  -1  16   0    0.40    1.16
  -1  16   0    0.47    1.43
   1  16   0   -0.48    1.41
   1  16   0    0.40    0.99
  -1  16   0   -0.91    1.60
   1  16   0    1.08    1.57
  -1  16   0   -0.49    1.13
  -1  17   0  147.97    8.49
  -1  17   0  145.67    8.49
  -1  17   0  131.58   10.26
  -1  17   0  147.49   10.56
  -1  17   0  135.26   10.72
  -1  17   0  139.58   10.50
  -1  17   0  140.18    8.46
   1  17   0  140.98   10.33
   1 -17   0  144.38   10.97
  -1 -17   0  131.30   10.73
   1  17   0  136.67    8.34
  -1  17   0  134.86    8.42
   1  17   0  163.04   10.73
  -1  17   0  147.41   10.72
   1  17   0  139.30   10.82
  -1  17   0  142.90   10.33
   1  17   0  136.12   11.09
  -1  17   0  127.42   10.54
  -1  18   0    0.12    0.55
  -1  18   0   -0.12    0.55
  -1  18   0   -0.35    0.53
  -1  18   0    0.89    1.48
  -1  18   0    1.03    1.43
  -1  18   0    0.44    0.96
  -1  18   0    0.36    0.61
   1  18   0    0.83    1.15
   1  18   0    0.72    0.53
  -1  18   0    1.33    1.47
  -1  18   0   -0.48    0.56
   1 -18   0    0.52    1.39
  -1  18   0   -0.48    1.40
  -1  18   0    0.81    1.25
  -1 -18   0   -0.52    1.29
   1  18   0   -0.45    1.19
   1  18   0    0.52    1.29
  -1  18   0    0.52    1.29
   1  18   0   -0.57    1.23
  -1  19   0  102.25    6.28
   1  19   0   95.72    6.01
  -1  19   0  106.89    6.34
  -1  19   0   94.11    8.41
  -1  19   0  103.07    8.24
  -1  19   0   84.71    7.93
   1  19   0  102.53    6.17
  -1  19   0   99.56    8.21
  -1 -19   0   96.80    8.53
  -1  19   0  100.17    6.28
  -1  19   0   95.60    6.23
   1  19   0   98.12    8.05
   1 -19   0  109.49    8.94
  -1  19   0   98.01    8.42
   1  19   0  115.08    8.64
  -1  19   0   93.68    7.89
   1  19   0  113.70    8.94
  -1  19   0   91.38    8.44
   1  19   0  101.13    8.88
  -1  20   0    0.12    0.57
  -1  20   0    0.49    0.63
   1  20   0    0.27    0.41
  -1  20   0   -0.45    0.80
  -1  20   0    0.53    1.16
  -1  20   0    0.47    1.17
   1  20   0    0.88    1.16
  -1  20   0    2.35    1.49
  -1  20   0    0.12    0.63
  -1  20   0   -0.12    0.59
   1  20   0   -0.11    0.49
  -1  20   0    0.41    0.97
  -1 -20   0    1.11    1.09
  -1  20   0    0.51    1.40
   1  20   0    0.96    1.12
   1  20   0    0.55    1.36
   1 -20   0   -0.56    1.40
  -1  20   0   -0.56    1.47
   1  20   0   -0.60    1.68
   1  21   0    1.39    0.61
  -1  21   0    0.87    0.60
  -1  21   0    1.27    0.64
   1  21   0    2.29    0.59
  -1  21   0    1.39    1.08
  -1  21   0    1.95    1.43
  -1  21   0    1.64    1.28
  -1  21   0    0.25    0.55
   1  21   0    1.61    0.57
  -1  21   0    0.51    0.63
  -1  21   0    3.40    1.65
   1  21   0    0.91    0.99
   1 -21   0    2.91    1.63
  -1  21   0    2.09    1.11
  -1 -21   0    2.31    1.35
   1  21   0    2.80    1.71
   1  21   0    1.48    1.15
  -1  21   0    1.55    1.57
  -1  21   0    3.47    1.53
   1  21   0    4.36    1.83
   1  22   0    0.11    0.39
   1  22   0   -0.09    0.39
  -1  22   0    0.13    0.60
  -1  22   0    0.47    0.92
  -1  22   0    0.51    0.99
  -1  22   0   -0.56    0.99
   1  22   0    0.55    0.52
  -1  22   0   -0.51    1.17
  -1  22   0   -0.13    0.56
  -1  22   0    0.25    0.60
   1  22   0   -0.47    1.01
  -1  22   0   -0.53    1.15
  -1 -22   0    1.20    1.59
   1  22   0    1.15    1.35
   1  22   0   -0.49    1.24
   1 -22   0    0.60    1.51
  -1  22   0   -0.43    1.12
  -1  22   0    1.20    1.05
   1  22   0    0.64    1.51
   1  23   0    0.43    0.41
  -1  23   0    1.09    0.68
  -1  23   0    0.92    0.61
  -1  23   0    1.15    1.24
  -1  23   0    1.43    0.93
   1  23   0    0.33    0.52
  -1  23   0    1.56    1.29
  -1  23   0    0.39    0.51
   1  23   0    0.97    1.05
  -1  23   0    1.03    0.64
  -1  23   0   -0.55    1.19
   1  23   0   -0.59    1.04
   1  23   0    2.56    1.56
   1 -23   0    0.63    1.11
  -1 -23   0    3.73    1.55
  -1  23   0    2.13    1.31
   1  23   0    0.67    1.32
  -1  23   0    4.36    1.83
  -1  24   0    0.61    0.53
   1  24   0    0.11    0.37
  -1  24   0   -0.13    0.52
  -1  24   0   -0.24    0.57
  -1  24   0    0.59    1.03
  -1  24   0    0.48    0.95
  -1  24   0    0.55    0.96
  -1  24   0    0.13    0.60
   1  24   0    0.51    1.00
  -1  24   0    0.27    0.59
   1  24   0   -0.11    0.45
  -1  24   0   -0.57    1.23
  -1  24   0   -0.87    1.00
   1 -24   0   -0.65    1.64
  -1 -24   0    1.29    1.28
   1  24   0   -0.61    1.32
   1  24   0   -0.52    0.92
  -1  24   0   -0.65    1.81
   1  24   0    1.39    1.73
   1  25   0   18.36    1.76
  -1  25   0   20.57    1.89
  -1  25   0   21.42    1.88
  -1  25   0   16.82    3.36
   1  25   0   20.03    3.33
  -1  25   0   16.74    1.71
  -1  25   0   19.62    3.39
  -1  25   0   22.29    1.97
  -1  25   0   23.53    1.99
   1  25   0   17.61    1.75
  -1  25   0   18.64    2.96
   1  25   0   26.97    3.75
   1 -25   0   22.57    3.83
  -1 -25   0   21.66    3.79
  -1  25   0   20.02    3.45
   1  25   0   29.57    4.40
  -1  25   0   21.74    3.71
   1  26   0   -0.75    1.48
  -1  26   0   -0.71    1.25
  -1  26   0   -0.13    0.59
   1  26   0    0.56    0.47
  -1  26   0    0.51    0.56
  -1  26   0    0.56    0.48
   1  26   0    0.95    0.65
  -1  26   0    0.41    0.60
   1  26   0   -0.55    1.45
  -1 -26   0    0.71    1.65
  -1  26   0    1.23    1.08
  -1  26   0    0.60    1.05
   1 -26   0    1.43    1.67
  -1  26   0    0.88    0.95
   1  26   0    0.55    1.19
   1  26   0    0.63    0.87
  -1  26   0   -0.55    0.75
  -1  27   0   71.18    7.36
   1  27   0   64.16    7.17
  -1  27   0   55.51    4.01
   1  27   0   57.42    3.95
  -1  27   0   58.92    4.08
   1  27   0   54.73    4.41
   1  27   0   58.66    4.00
   1  27   0   68.80    6.61
   1 -27   0   54.40    6.81
  -1  27   0   61.97    4.17
  -1  27   0   59.44    3.96
  -1 -27   0   70.93    7.53
  -1  27   0   62.32    5.77
   1  27   0   49.88    5.88
  -1  27   0   66.01    6.64
  -1  27   0   60.89    6.60
   1  27   0   61.12    4.65
   1  27   0   53.08    4.35
  -1  27   0   58.02    4.43
  -1  28   0    0.27    0.55
   1  28   0    0.23    0.45
  -1  28   0    1.04    0.63
   1  28   0   -0.20    0.84
  -1  28   0   -0.32    0.65
  -1  28   0    0.12    0.48
   1  28   0    1.19    1.39
   1  28   0    0.63    0.61
  -1  28   0    0.15    0.61
   1  28   0    0.59    1.03
   1 -28   0   -0.77    1.37
  -1 -28   0   -0.77    1.52
  -1  28   0   -0.44    0.87
  -1  28   0    1.32    1.43
  -1  28   0    1.27    1.36
   1  28   0    0.69    1.23
   1  28   0    0.20    0.72
   1  28   0    0.96    0.83
  -1  28   0   -0.39    0.84
  -1  29   0   74.41    4.89
   1  29   0   72.62    4.76
  -1  29   0   74.13    4.89
  -1  29   0   69.83    5.05
   1  29   0   64.84    5.11
   1  29   0   75.90    5.37
   1  29   0   77.38    4.87
  -1 -29   0   83.87    8.53
   1 -29   0   64.17    7.82
  -1  29   0   73.39    4.76
   1  29   0   76.23    7.45
   1  29   0   73.45    7.22
  -1  29   0   73.97    7.65
   1  29   0   90.08    8.34
  -1  29   0   89.02    8.01
  -1  29   0   73.94    6.57
  -1  29   0   68.64    5.24
   1  29   0   68.45    5.25
   1  29   0   72.11    5.25
   1  30   0    0.24    0.45
  -1  30   0   -0.13    0.53
  -1  30   0   -0.13    0.51
   1  30   0    1.11    0.76
  -1  30   0    0.17    0.69
   1  30   0    0.21    0.77
   1  30   0    0.64    0.97
  -1  30   0   -0.12    0.45
   1  30   0    0.13    0.51
   1  30   0    0.61    1.08
  -1  30   0    0.67    1.31
  -1 -30   0   -0.84    1.48
   1  30   0    0.75    1.13
  -1  30   0   -0.71    1.40
   1 -30   0    0.85    1.05
   1  30   0    1.39    0.80
   1  30   0   -1.21    0.87
  -1  30   0   -0.41    0.85
   1  31   0   63.22    4.32
  -1  31   0   63.01    4.44
  -1  31   0   73.14    4.55
   1  31   0   64.52    4.91
   1  31   0   57.57    4.69
  -1  31   0   67.41    4.73
   1  31   0   67.20    7.16
   1 -31   0   60.78    7.66
  -1 -31   0   69.20    8.13
  -1  31   0   66.25    4.33
   1  31   0   66.21    4.44
  -1  31   0   76.81    7.81
   1  31   0   65.94    7.06
  -1  31   0   64.42    7.06
   1  31   0   68.81    4.95
   1  31   0   65.40    4.92
  -1  31   0   55.12    4.79
  -1  32   0    0.28    0.57
   1  32   0   -0.24    0.40
  -1  32   0    0.13    0.55
   1  32   0    0.37    0.75
   1  32   0   -0.21    0.81
  -1  32   0    0.17    0.65
   1  32   0    0.67    0.60
  -1  32   0    0.12    0.40
  -1  32   0    0.35    0.48
   1  32   0    0.69    1.05
  -1  32   0   -0.69    1.21
   1  32   0    1.29    1.40
  -1 -32   0    0.91    1.79
   1 -32   0   -0.92    1.40
  -1  32   0   -0.76    1.35
  -1  32   0   -1.09    1.04
   1  32   0   -0.20    0.79
   1  32   0   -0.21    0.73
  -1  32   0    0.21    0.85
  -1  33   0   41.90    2.96
  -1  33   0   42.91    3.08
  -1  33   0   36.44    2.87
   1  33   0   37.96    3.36
  -1  33   0   35.63    3.12
   1  33   0   32.68    3.09
  -1  33   0   34.78    2.68
  -1  33   0   31.42    2.63
   1  33   0   35.96    5.08
   1  33   0   36.36    2.83
  -1  33   0   56.04    6.52
   1 -33   0   26.38    5.28
   1  33   0   42.43    5.36
  -1  33   0   43.19    5.53
  -1 -33   0   27.23    5.20
   1  33   0   34.62    3.24
  -1  33   0   35.22    3.28
   1  33   0   33.70    3.23
  -1  33   0   34.10    3.36
  -1  34   0    0.29    0.52
  -1  34   0   -0.16    0.60
  -1  34   0   -0.15    0.57
   1  34   0    0.21    0.77
   1  34   0    0.19    0.80
  -1  34   0   -0.55    0.68
  -1  34   0    0.12    0.39
   1  34   0    0.28    0.51
  -1  34   0   -0.12    0.41
  -1  34   0   -0.79    1.37
   1  34   0   -0.72    1.11
   1  34   0   -0.68    1.03
  -1 -34   0    0.96    1.91
  -1  34   0   -0.72    1.27
   1 -34   0   -0.97    1.21
  -1  34   0   -1.63    1.60
   1 -34   0   -0.21    0.77
   1  34   0   -0.21    0.79
   1  34   0   -0.64    0.88
  -1  34   0    0.65    0.95
  -1  34   0    0.23    0.92
  -1  35   0   19.22    1.93
  -1  35   0   20.71    2.05
  -1  35   0   17.93    1.88
   1  35   0   20.05    2.20
  -1  35   0   21.97    2.21
   1  35   0   17.45    2.23
  -1  35   0   18.70    2.25
  -1  35   0   17.89    1.75
  -1  35   0   20.74    4.00
   1  35   0   23.39    4.01
   1  35   0   22.34    1.99
   1 -35   0   13.82    3.75
  -1 -35   0   17.76    4.12
   1  35   0   19.86    3.63
  -1  35   0   23.25    4.28
  -1  35   0   24.03    4.05
  -1  35   0   17.10    2.27
  -1  35   0   24.35    2.61
   1 -35   0   20.45    2.31
   1  35   0   20.75    2.33
   1  35   0   19.54    2.29
  -1  36   0    0.57    0.55
  -1  36   0    0.32    0.61
  -1  36   0   -0.43    0.67
   1  36   0    0.13    0.59
  -1  36   0    0.12    0.43
   1  36   0   -0.73    1.13
  -1  36   0    0.81    1.43
  -1  36   0   -0.21    0.89
  -1  36   0    0.91    0.75
   1  36   0    0.19    0.69
   1  36   0   -0.21    0.84
   1  36   0   -0.69    1.05
  -1  36   0    0.73    1.12
   1 -36   0    1.00    1.53
  -1 -36   0    2.00    1.76
  -1  36   0    1.64    1.13
   1 -36   0    1.08    0.93
  -1  36   0   -0.45    0.91
   1  36   0    0.64    0.88
   1  36   0    0.21    0.84
  -1  37   0    0.48    0.57
  -1  37   0   -0.15    0.55
   1 -37   0    0.68    0.80
  -1 -37   0   -0.23    0.97
  -1  37   0    0.69    0.48
   1  37   0    0.73    1.12
  -1  37   0    0.81    1.01
   1  37   0    0.13    0.52
  -1  37   0   -0.41    0.91
   1  37   0    0.19    0.63
   1  37   0    0.64    0.97
  -1  37   0    1.95    0.84
  -1 -37   0    2.01    1.77
   1 -37   0   -1.00    1.53
  -1  37   0   -0.73    0.92
   1  37   0    2.08    1.36
  -1  37   0    0.44    0.95
   1  37   0    0.85    0.88
   1 -37   0    0.85    0.95
  -1  37   0    0.47    1.20
   1  37   0    0.21    0.79
  -1  38   0   -0.31    0.59
   1 -38   0   -0.68    1.00
  -1  38   0    0.13    0.53
  -1 -38   0   -0.23    0.80
  -1  38   0   -0.81    1.25
   1  38   0    0.28    0.55
  -1  38   0   -0.11    0.39
   1  38   0    0.73    1.12
  -1  38   0   -0.40    0.91
   1  38   0    0.21    0.85
   1  38   0   -0.17    0.61
  -1  38   0   -0.52    0.73
  -1 -38   0    2.01    1.77
   1 -38   0    1.00    1.53
  -1  38   0   -0.73    1.11
  -1  38   0   -1.71    1.51
   1  38   0    0.21    0.81
  -1  38   0    0.23    1.04
   1  38   0   -0.21    0.81
  -1  38   0    1.33    1.08
   1 -38   0    0.85    0.93
  -1  38   0    0.67    0.97
  -1  39   0    4.12    1.15
   1  39   0    1.03    0.95
   1  39   0    4.32    1.04
  -1  39   0    4.13    1.00
   1 -39   0    2.44    1.04
  -1 -39   0    4.45    1.27
  -1  39   0    4.08    0.89
   1  39   0    3.83    1.17
  -1  39   0    7.21    1.52
   1 -39   0    2.49    0.99
  -1  39   0    5.45    1.43
  -1  39   0    4.76    1.23
   1  39   0    5.04    1.24
  -1  39   0    3.84    0.71
  -1  40   0   -0.19    0.81
   1  40   0   -0.20    0.83
   1 -40   0    0.43    0.79
  -1 -40   0    0.65    0.83
  -1  40   0    0.29    0.48
  -1  40   0   -0.21    0.95
   1  40   0    0.77    0.88
   1  40   0    0.20    0.79
  -1  40   0    0.44    1.08
   1 -40   0    0.20    0.85
  -1  40   0    0.43    0.97
  -1  40   0    0.31    0.45
  -1 -41   0   27.71    2.73
  -1  41   0   24.98    2.31
   1 -41   0   28.98    2.77
   1  41   0   27.23    2.64
  -1  41   0   30.42    2.88
   1 -41   0   27.66    2.69
  -1  41   0   30.11    2.92
  -1 -41   0   33.20    2.73
  -1  41   0   27.83    2.79
   1  41   0   27.17    2.67
  -1  41   0   26.18    2.59
  -1  42   0    0.13    0.49
   1 -42   0    0.99    0.77
  -1 -42   0    0.40    0.69
  -1  42   0    0.60    1.01
   1 -42   0    1.83    0.92
  -1  42   0    0.39    0.95
  -1 -42   0   -0.33    0.72
  -1  42   0    0.19    0.91
   1  42   0    0.67    0.73
  -1  42   0   -0.49    0.76
   1  42   0   -0.17    0.76
  -1 -43   0   23.47    2.41
  -1  43   0   24.02    2.05
   1 -43   0   20.66    2.32
   1  43   0   24.29    2.27
   1 -43   0   28.58    2.52
  -1  43   0   23.29    2.44
  -1  43   0   27.82    2.63
  -1  43   0   26.65    2.60
  -1 -43   0   25.49    2.31
  -1  43   0   23.58    2.29
   1  43   0   26.62    2.43
  -1 -44   0    0.52    0.57
   1 -44   0    0.17    0.59
  -1  44   0   -0.55    0.64
   1  44   0   -0.29    0.64
  -1 -44   0    0.15    0.59
  -1  44   0    0.35    0.93
  -1  44   0   -0.49    0.81
  -1  44   0    0.17    0.83
   1 -44   0    1.12    0.87
   1  45   0   23.37    1.99
  -1 -45   0   21.17    2.11
   1 -45   0   20.10    2.07
   1  45   0   22.87    2.08
   1 -45   0   21.42    2.08
  -1  45   0   20.39    2.09
  -1  45   0   22.50    2.19
  -1 -45   0   21.75    2.00
   1  46   0    0.29    0.48
  -1 -46   0   -0.57    0.64
   1 -46   0    0.15    0.52
   1  46   0    0.12    0.59
  -1  46   0   -0.80    0.69
   1 -46   0    0.27    0.57
  -1  46   0    1.11    0.79
  -1 -46   0    0.23    0.48
   1  47   0    8.24    0.99
  -1 -47   0    7.56    1.11
   1 -47   0    6.72    1.03
   1  47   0   10.10    1.12
  -1 -47   0    8.09    1.04
  -1  47   0   11.66    1.31
   1  48   0    0.19    0.36
  -1 -48   0    0.11    0.47
   1 -48   0   -0.55    0.47
   1 -48   0    0.20    0.48
  -1 -48   0    0.33    0.41
  -1  48   0   -0.39    0.52
   1  48   0    0.23    0.39
   1 -49   0   12.58    1.17
  -1  49   0    7.93    0.96
   1 -50   0   -0.07    0.33
   1 -51   0    1.23    0.32
  -2   0   0 9810.86  536.45
   2   0   0 9999.00  536.54
  -2   1   0   10.10    0.88
  -2   1   0   12.74    1.79
  -2   2   0 1152.99   67.34
  -2   2   0 1258.07   68.33
   2  -2   0 1324.84   67.50
  -2   3   0    0.45    0.59
   2  -3   0    0.84    0.25
  -2  -3   0    0.76    0.25
  -2   3   0    1.11    0.64
  -2   3   0    0.48    0.99
   2  -3   0    1.40    0.57
  -2   4   0  585.49   32.08
  -2   4   0  571.13   32.11
   2  -4   0  545.15   31.38
  -2  -4   0  539.68   31.38
  -2   4   0  556.29   32.99
   2  -4   0  639.59   31.94
   2  -4   0  643.68   32.59
  -2   5   0   -0.21    0.77
  -2   5   0    0.33    0.63
  -2  -5   0    0.11    0.39
   2  -5   0    1.17    0.56
  -2   5   0   -0.13    0.41
  -2  -6   0   52.41    3.92
   2  -6   0   48.99    3.95
   2   6   0   57.69    4.05
  -2   6   0   52.04    3.97
  -2   6   0   56.72    4.28
  -2   6   0   60.16    3.97
  -2   7   0   -0.40    1.48
  -2   7   0    0.41    0.73
   2   7   0   -0.21    0.77
   2   7   0    1.03    0.93
   2  -7   0   -0.63    0.81
  -2  -7   0   -1.53    0.76
  -2   7   0   -0.43    0.72
  -2   7   0   -0.23    0.71
  -2   7   0    0.43    0.49
   2   8   0   10.62    1.12
  -2   8   0   15.65    2.92
   2   8   0   11.25    1.96
  -2   8   0   11.81    1.97
   2   8   0   18.77    2.36
  -2   8   0   14.14    2.03
  -2  -8   0   14.56    2.01
  -2   8   0   14.68    1.97
   2  -8   0   13.08    2.07
  -2   8   0   11.50    1.47
   2   9   0    0.59    0.41
  -2   9   0   -0.43    1.44
   2   9   0    1.33    1.13
   2   9   0    1.44    0.99
  -2   9   0    0.32    1.11
  -2   9   0    1.11    0.88
  -2  -9   0   -0.31    0.93
  -2   9   0    0.36    1.12
  -2   9   0    0.83    0.97
   2  -9   0    0.67    1.15
  -2   9   0    0.17    0.52
   2 -10   0  369.74   26.06
  -2  10   0  482.61   27.17
   2  10   0  431.33   24.55
  -2 -10   0  441.00   26.37
   2  10   0  368.90   26.09
  -2  10   0  406.00   26.23
  -2  10   0  515.18   26.93
  -2  10   0  472.89   26.13
  -2  10   0  466.85   26.14
  -2  10   0  456.43   25.14
   2  11   0    0.73    0.48
  -2  11   0   -0.44    1.24
  -2  11   0   -0.43    1.25
   2  11   0   -0.92    1.40
   2 -11   0    0.88    1.33
  -2  11   0    1.04    1.23
  -2 -11   0    0.41    1.43
  -2  11   0   -0.40    1.09
  -2  11   0    1.08    1.19
  -2  11   0    0.65    0.79
   2 -12   0 1092.84   69.65
  -2  12   0 1332.61   70.25
  -2 -12   0 1262.95   69.98
   2  12   0 1302.83   67.94
  -2  12   0 1116.44   69.61
   2  12   0 1000.54   69.57
   2  12   0 1302.46   69.43
  -2  12   0 1182.69   69.49
  -2  12   0 1459.11   70.13
  -2  12   0 1133.45   69.38
  -2  12   0 1269.61   68.49
   2  13   0    2.16    0.87
  -2  13   0   -0.45    1.28
  -2  13   0   -0.48    1.19
   2  13   0    0.83    0.96
   2  13   0    0.55    1.55
  -2  13   0   -0.47    1.41
  -2 -13   0    0.47    1.17
  -2  13   0    0.41    1.16
   2 -13   0    1.99    1.39
  -2  13   0    1.76    1.45
  -2  13   0    0.60    0.83
   2  14   0 1094.76   59.94
  -2  14   0 1140.65   61.58
   2 -14   0 1048.68   61.70
   2  14   0 1068.44   58.65
  -2 -14   0 1099.46   61.76
   2  14   0 1106.40   61.41
   2  14   0  953.85   61.80
  -2  14   0 1064.28   61.56
  -2  14   0  971.53   61.40
  -2  14   0 1194.44   61.56
  -2  14   0 1038.25   61.48
  -2  14   0 1120.32   60.62
  -2  14   0  973.00   61.94
  -2  15   0    0.40    1.21
  -2  15   0    1.23    1.32
  -2  15   0    1.77    1.65
  -2  15   0    0.97    0.63
  -2  15   0    0.47    1.25
   2  15   0    1.00    0.51
   2  15   0    0.31    1.01
  -2  15   0    0.88    1.29
  -2 -15   0    0.51    1.41
   2 -15   0    0.53    1.35
  -2  15   0    0.55    1.59
  -2  15   0   -0.51    1.20
   2  15   0    0.51    1.35
   2  15   0    1.23    1.61
  -2  16   0 1694.05   94.99
  -2  16   0 1654.54   93.62
  -2  16   0 1651.96   91.30
  -2  16   0 1697.63   91.35
   2  16   0 1628.14   92.96
  -2 -16   0 1765.84   94.59
   2  16   0 1681.56   91.28
   2 -16   0 1716.76   94.59
  -2  16   0 1733.86   94.07
  -2  16   0 1446.11   94.46
  -2  16   0 1745.21   94.43
   2  16   0 1534.81   94.20
   2  16   0 1706.66   95.08
  -2  17   0   -0.63    1.24
  -2  17   0    0.47    1.32
  -2  17   0    0.39    0.59
  -2  17   0    0.65    0.65
  -2  17   0    0.53    0.75
   2  17   0    0.40    1.24
   2  17   0    0.87    0.60
  -2  17   0   -0.49    1.29
  -2  17   0   -1.24    1.81
  -2  17   0   -1.16    1.53
   2 -17   0    1.15    1.33
  -2 -17   0   -1.09    1.44
  -2  17   0    0.57    1.33
   2  17   0    0.61    1.55
  -2  17   0    0.55    1.17
   2  17   0    0.65    1.71
  -2  18   0 1266.12   69.62
  -2  18   0 1216.61   68.41
  -2  18   0 1200.98   65.84
  -2  18   0 1197.18   65.80
  -2  18   0 1176.68   65.76
  -2  18   0 1154.30   65.78
   2  18   0 1187.91   68.01
  -2 -18   0 1279.58   69.22
  -2  18   0 1304.56   68.72
  -2  18   0 1174.36   65.81
   2 -18   0 1220.18   69.18
  -2  18   0 1193.71   65.70
   2  18   0 1203.72   65.77
  -2  18   0 1243.27   69.14
  -2  18   0 1162.09   69.06
  -2  18   0 1166.00   69.45
   2  18   0 1311.75   69.94
  -2  18   0 1358.05   69.29
   2  18   0  960.73   68.62
  -2  19   0    0.51    1.19
  -2  19   0    1.31    1.41
  -2  19   0   -0.15    0.60
  -2  19   0    0.16    0.72
  -2  19   0   -0.29    0.61
  -2  19   0   -0.15    0.67
  -2  19   0   -0.51    1.11
   2  19   0    1.00    0.65
  -2  19   0    2.13    0.89
  -2  19   0    2.57    0.89
   2  19   0    2.00    1.40
  -2  19   0    0.80    0.64
   2 -19   0    0.61    1.52
  -2 -19   0   -0.59    1.36
  -2  19   0    0.65    1.84
  -2  19   0   -0.60    1.39
   2  19   0   -0.68    1.69
  -2  19   0   -1.16    1.44
   2  19   0    2.91    1.81
  -2  20   0  740.04   42.58
  -2  20   0  746.07   43.78
  -2  20   0  707.57   39.98
  -2  20   0  717.46   39.92
  -2  20   0  699.98   39.92
  -2  20   0  728.01   40.00
  -2  20   0  700.65   42.54
   2  20   0  797.84   40.03
   2 -20   0  742.58   43.44
  -2  20   0  686.46   39.95
  -2  20   0  650.48   39.94
   2  20   0  721.82   42.63
  -2 -20   0  719.00   43.24
  -2  20   0  717.46   43.64
  -2  20   0  728.66   43.34
  -2  20   0  752.39   43.30
  -2  20   0  760.97   43.35
   2  20   0  831.22   44.39
   2  20   0  604.51   43.27
  -2  21   0   -0.71    1.39
  -2  21   0   -0.52    1.04
  -2  21   0    0.67    1.32
  -2  21   0   -0.33    0.73
  -2  21   0   -0.15    0.56
  -2  21   0   -0.15    0.57
  -2  21   0    0.79    0.77
   2  21   0    0.56    1.11
   2  21   0    0.31    0.67
  -2  21   0    0.65    0.71
  -2  21   0    0.65    0.75
  -2  21   0    1.08    1.35
  -2  21   0    0.63    1.11
   2 -21   0    0.65    1.28
  -2 -21   0    1.87    1.81
  -2  21   0    0.61    1.21
  -2  21   0   -0.68    1.59
  -2  21   0    0.61    1.33
   2  21   0    0.79    1.69
   2  21   0   -0.71    1.40
  -2  22   0   17.56    3.57
  -2  22   0   22.29    3.59
  -2  22   0   14.33    3.36
  -2  22   0   23.51    2.29
  -2  22   0   22.69    2.24
  -2  22   0   26.10    2.31
  -2  22   0   23.50    2.27
  -2  22   0   33.48    2.61
  -2  22   0   22.31    3.72
   2  22   0   20.23    3.67
  -2  22   0   30.11    2.49
   2  22   0   26.03    2.32
  -2  22   0   25.85    4.07
  -2 -22   0   21.23    3.91
  -2  22   0   22.41    3.83
  -2  22   0   20.61    4.05
   2 -22   0   22.07    4.00
   2  22   0   21.46    4.35
  -2  22   0   27.49    4.16
   2  22   0   24.87    4.29
  -2  23   0   -0.53    1.05
  -2  23   0    0.73    1.44
  -2  23   0   -1.36    1.35
  -2  23   0   -0.16    0.72
  -2  23   0   -0.16    0.75
  -2  23   0   -0.57    1.24
  -2  23   0    0.16    0.69
   2  23   0   -0.59    1.04
  -2  23   0    0.16    0.67
   2  23   0    0.15    0.64
  -2 -23   0   -0.67    1.17
   2 -23   0    0.69    1.23
  -2  23   0   -0.63    1.11
  -2  23   0    0.63    1.48
  -2  23   0   -0.69    1.93
  -2  23   0   -0.67    1.43
   2  23   0   -0.79    1.40
  -2  24   0   81.65    7.74
  -2  24   0   90.08    8.50
  -2  24   0   75.39    8.28
  -2  24   0   84.03    5.67
  -2  24   0   81.26    5.71
   2  24   0   89.35    6.34
   2  24   0   87.46    5.67
  -2 -24   0   85.27    8.45
   2  24   0   75.95    7.76
  -2  24   0   90.96    8.13
  -2  24   0   91.60    5.77
  -2  24   0   89.91    5.81
   2 -24   0   77.43    8.28
  -2  24   0   74.53    8.02
  -2  24   0   87.47    8.24
  -2  24   0   84.30    8.57
   2  24   0   59.57    7.88
   2  25   0   -0.77    1.17
  -2  25   0    0.55    1.09
  -2  25   0   -1.52    1.35
  -2  25   0    0.68    0.85
  -2  25   0    0.79    0.71
  -2  25   0   -0.33    0.60
   2  25   0    0.25    0.93
   2  25   0    0.61    1.20
  -2  25   0   -0.16    0.61
   2  25   0    0.60    0.61
  -2  25   0    0.33    0.72
  -2  25   0    0.61    1.21
  -2  25   0    1.99    1.55
  -2  25   0    0.71    1.40
   2 -25   0   -0.75    1.47
  -2  25   0    0.63    1.24
  -2 -25   0   -0.72    1.27
  -2  25   0   -0.57    0.85
   2  25   0    1.63    1.19
  -2  26   0  429.61   28.01
  -2  26   0  399.24   28.19
   2  26   0  431.75   25.27
  -2  26   0  430.71   24.73
  -2  26   0  441.64   24.55
   2  26   0  411.62   25.06
  -2 -26   0  403.44   28.18
   2  26   0  449.55   27.79
  -2  26   0  435.38   27.67
  -2  26   0  427.81   24.53
   2 -26   0  415.97   28.47
  -2  26   0  428.35   24.53
   2  26   0  446.68   24.45
  -2  26   0  425.43   28.25
  -2  26   0  422.30   27.81
  -2  26   0  464.30   27.95
   2  26   0  399.92   28.11
   2  27   0   -0.75    1.32
  -2  27   0   -0.79    1.55
  -2  27   0    4.12    1.81
  -2  27   0    0.48    0.68
  -2  27   0    0.33    0.72
   2  27   0    0.25    0.84
  -2  27   0    0.67    1.16
   2  27   0    0.31    0.69
  -2  27   0    0.49    0.67
  -2  27   0    0.65    0.72
   2  27   0    4.40    1.75
  -2  27   0    0.69    1.37
  -2 -27   0   -0.77    1.37
  -2  27   0   -0.72    1.28
  -2  27   0    0.61    1.21
   2 -27   0   -0.80    1.41
  -2  27   0   -0.20    0.80
   2  27   0    0.27    1.11
   2  27   0    3.92    1.47
   2  28   0  930.67   56.82
  -2  28   0  988.13   56.69
  -2  28   0  966.54   57.30
  -2  28   0  927.45   52.77
  -2  28   0  977.02   52.91
  -2  28   0  962.56   52.81
   2  28   0  951.51   53.47
  -2  28   0  955.01   52.85
  -2  28   0  907.47   56.36
   2 -28   0  905.61   57.18
  -2  28   0  957.47   52.87
  -2 -28   0  987.11   57.48
   2  28   0  961.92   56.19
   2  28   0  979.77   52.79
  -2  28   0 1003.22   57.05
  -2  28   0  972.85   56.03
   2  28   0  942.59   53.28
  -2  28   0  917.34   53.08
   2  28   0  933.05   53.57
   2  28   0  953.71   53.23
  -2  29   0    0.68    1.59
  -2  29   0    0.32    0.69
  -2  29   0    0.32    0.73
   2  29   0    0.49    1.01
  -2  29   0    1.47    0.75
  -2  29   0    0.99    0.76
   2  29   0    2.57    1.49
   2  29   0    4.07    0.97
  -2  29   0    0.29    0.63
  -2  29   0    0.71    1.25
  -2  29   0    2.19    1.83
  -2 -29   0    0.84    1.48
  -2  29   0    0.60    1.05
   2 -29   0    0.85    1.51
   2  29   0   -0.43    0.91
   2  29   0   -0.53    1.09
   2  29   0    0.23    0.87
  -2  29   0    0.21    0.81
  -2  30   0  904.03   52.37
  -2  30   0  922.88   52.39
   2  30   0  963.68   53.09
   2 -30   0  884.09   57.08
  -2  30   0 1000.64   56.65
  -2 -30   0  962.84   57.41
  -2  30   0  957.72   52.49
   2  30   0  963.64   55.95
   2  30   0  982.98   52.43
  -2  30   0  889.21   52.27
  -2  30   0  921.18   55.37
  -2  30   0 1021.94   56.94
   2  30   0  987.69   53.29
   2  30   0  953.61   52.84
   2 -30   0 1002.18   52.99
   2  30   0  955.15   52.88
  -2  30   0  922.53   52.77
  -2  31   0    1.12    0.79
  -2  31   0    0.93    0.84
   2  31   0    5.08    1.40
   2  31   0    0.31    0.68
  -2  31   0    1.12    0.69
  -2  31   0    3.77    2.11
  -2  31   0    0.83    0.91
   2  31   0   -0.65    0.81
  -2  31   0    1.53    1.35
  -2 -31   0    1.79    1.93
   2 -31   0    1.83    1.61
  -2  31   0    1.72    1.13
   2  31   0    0.64    0.80
   2 -31   0    1.35    0.97
  -2  31   0    1.29    1.03
   2  31   0    1.04    1.24
   2  31   0    0.84    0.85
  -2  32   0  678.97   38.30
  -2  32   0  684.70   38.27
   2  32   0  666.17   38.87
   2  32   0  699.58   38.28
  -2 -32   0  686.14   43.47
   2 -32   0  683.67   43.55
   2  32   0  656.76   41.51
  -2  32   0  699.75   42.59
  -2  32   0  676.31   38.12
  -2  32   0  695.08   42.70
   2  32   0  678.30   38.68
   2 -32   0  726.83   38.91
  -2  32   0  681.45   38.74
   2  32   0  686.79   38.68
   2  32   0  685.13   39.06
  -2  33   0    0.79    0.77
  -2  33   0    0.31    0.65
   2  33   0    0.24    0.95
   2  33   0   -0.65    0.99
  -2  33   0    0.40    0.53
   2  33   0    1.23    0.68
  -2  33   0    2.39    1.72
  -2  33   0    0.80    1.00
  -2 -33   0   -0.95    1.65
   2 -33   0   -0.96    1.47
   2  33   0   -0.20    0.75
   2 -33   0    0.23    0.84
  -2  33   0   -0.23    0.97
   2 -34   0   30.58    2.97
  -2 -34   0   35.32    3.13
  -2  34   0   33.91    2.79
  -2  34   0   33.91    2.75
   2  34   0   40.26    3.45
  -2  34   0   27.61    2.51
  -2  34   0   27.41    4.83
  -2 -34   0   32.60    5.57
   2 -34   0   29.17    5.51
  -2  34   0   34.10    5.16
   2 -34   0   39.02    3.33
  -2  34   0   34.51    3.21
   2  34   0   29.37    2.93
  -2  35   0    0.15    0.59
   2 -35   0    0.44    0.76
  -2 -35   0    0.44    0.64
  -2  35   0    0.29    0.65
   2  35   0    1.87    1.05
  -2  35   0    1.27    0.59
  -2  35   0    2.45    1.77
  -2 -35   0   -0.97    2.09
  -2  35   0    1.53    1.65
   2 -35   0   -0.99    2.29
  -2  35   0    0.83    1.03
   2 -35   0    0.44    0.85
   2  35   0    0.20    0.76
  -2  35   0    0.23    1.03
  -2  35   0   -0.45    1.00
   2 -36   0  228.26   13.14
  -2 -36   0  215.66   13.04
  -2  36   0  209.20   12.52
  -2  36   0  207.33   12.66
  -2  36   0  213.88   12.53
   2  36   0  217.69   13.12
  -2  36   0  183.96   12.22
  -2  36   0  203.83   16.46
  -2 -36   0  214.89   17.54
   2 -36   0  186.27   16.98
  -2  36   0  208.20   16.18
  -2  36   0  229.06   17.02
   2  36   0  215.97   12.84
  -2  36   0  225.31   13.17
  -2  36   0  220.25   13.12
   2 -36   0  231.46   13.14
   2 -37   0   -1.03    1.57
  -2  37   0    0.17    0.63
  -2 -37   0    0.21    0.72
  -2  37   0    0.73    0.63
   2 -37   0   -0.23    0.75
  -2  37   0   -0.15    0.56
   2  37   0   -0.23    0.95
  -2  37   0   -0.83    1.25
  -2  37   0   -0.12    0.48
   2 -37   0   -0.97    1.23
  -2  37   0   -0.75    1.31
  -2 -37   0   -0.97    1.20
  -2  37   0    0.83    1.25
  -2  37   0   -0.23    1.15
  -2  37   0   -0.65    1.09
   2 -37   0   -0.21    0.96
   2  37   0   -0.36    0.61
  -2  37   0   -0.67    1.15
  -2  38   0    5.01    1.23
   2  38   0    4.15    1.28
  -2 -38   0    4.92    1.25
  -2  38   0    7.02    1.20
   2 -38   0    5.39    1.24
  -2  38   0    8.73    1.21
  -2  38   0    6.27    1.05
  -2  38   0    6.34    1.59
  -2  38   0    6.48    1.47
  -2  38   0    6.77    1.51
   2 -38   0    8.40    1.47
   2  38   0    7.80    1.28
  -2  39   0   -0.39    0.84
   2  39   0    0.84    0.85
  -2  39   0    0.13    0.56
  -2 -39   0    0.21    0.71
  -2  39   0    0.48    0.59
   2 -39   0   -0.41    0.73
  -2  39   0   -0.13    0.57
  -2  39   0    0.21    0.96
  -2  39   0    0.21    0.96
  -2  39   0   -0.21    1.09
   2 -39   0    0.41    0.89
   2  40   0   48.47    3.85
  -2  40   0   46.49    3.73
  -2  40   0   43.62    3.45
  -2 -40   0   48.47    3.84
  -2  40   0   46.83    3.39
   2 -40   0   45.49    3.76
  -2  40   0   49.29    3.95
   2 -40   0   51.55    3.91
  -2  40   0   44.83    3.81
  -2  40   0   41.87    3.72
   2  41   0    1.45    0.87
  -2  41   0    0.69    0.84
   2  41   0   -0.19    0.83
  -2  41   0    0.57    0.57
   2 -41   0   -0.19    0.65
  -2 -41   0    1.71    0.80
  -2  41   0    0.12    0.49
  -2  41   0    0.59    1.11
  -2  41   0    0.57    0.91
  -2  41   0    0.20    0.97
   2 -41   0   -0.19    0.87
   2  42   0  223.10   13.26
  -2  42   0  233.27   13.41
   2  42   0  232.05   13.50
   2 -42   0  209.18   13.37
  -2 -42   0  227.17   13.48
  -2  42   0  212.29   13.09
  -2  42   0  225.05   13.48
   2 -42   0  217.49   13.44
  -2  42   0  231.69   13.54
  -2 -42   0  242.16   13.28
  -2  42   0  228.35   13.56
   2  43   0    0.27    0.63
   2  43   0    0.33    0.80
  -2  43   0   -0.45    0.72
  -2 -43   0    0.49    0.69
  -2  43   0    0.24    0.48
   2 -43   0    0.65    0.64
  -2  43   0    2.73    1.09
  -2  43   0    1.65    0.93
   2 -43   0    0.67    0.84
  -2 -43   0    0.25    0.57
  -2  43   0   -0.17    0.88
   2  44   0  297.04   17.13
   2  44   0  311.57   17.37
  -2  44   0  321.86   17.32
  -2 -44   0  281.17   17.28
  -2  44   0  280.54   17.00
   2 -44   0  274.05   17.24
  -2  44   0  302.47   17.41
  -2 -44   0  317.44   17.12
  -2  44   0  321.00   17.49
  -2  44   0  305.57   17.37
   2  45   0    0.43    0.55
  -2  45   0    0.97    0.64
   2  45   0    0.53    0.67
  -2  45   0    1.08    0.47
   2 -45   0    0.40    0.51
  -2 -45   0    0.67    0.52
  -2  45   0    0.72    0.80
   2 -45   0    0.71    0.77
  -2 -45   0    0.29    0.48
   2  46   0  259.40   14.88
   2  46   0  284.58   15.14
  -2  46   0  278.41   15.02
  -2 -46   0  227.74   14.96
   2 -46   0  227.61   14.96
  -2  46   0  302.27   15.30
   2 -46   0  296.10   15.25
  -2 -46   0  258.09   14.81
   2  47   0    0.49    0.53
   2  47   0    0.95    0.47
   2 -47   0    0.77    0.63
  -2  47   0    0.45    0.65
  -2 -47   0    0.44    0.33
   2  48   0  237.22   12.85
   2 -48   0  255.68   13.02
  -2  48   0  268.72   13.06
   2  49   0    0.23    0.31
   2 -49   0    0.63    0.41
  -2  49   0    0.31    0.40
   2 -50   0   49.87    3.13
   3   0   0    3.60    1.64
  -3   0   0    3.63    1.04
   3  -1   0 1123.02   52.59
   3   1   0 1120.36   52.53
  -3   1   0  974.92   51.56
  -3   2   0    1.95    0.87
   3  -2   0    1.75    0.53
  -3   2   0    0.95    1.28
  -3   3   0  697.68   34.62
  -3   3   0  619.52   33.98
   3  -3   0  680.29   33.84
   3  -3   0  718.09   35.67
  -3   3   0  725.04   36.10
  -3   4   0    2.80    1.03
  -3   4   0    1.93    0.87
   3  -4   0    0.71    0.48
   3  -4   0    2.57    1.27
  -3   4   0    0.80    1.37
  -3   5   0  289.40   16.62
  -3   5   0  267.90   16.73
  -3   5   0  298.52   17.05
   3  -5   0  258.71   16.24
   3  -5   0  283.51   17.42
  -3   5   0  304.19   18.40
  -3   6   0    1.83    0.79
  -3   6   0   -0.28    0.84
  -3   6   0    2.01    1.01
   3  -6   0    2.31    1.05
  -3   6   0    0.89    1.52
  -3   7   0   79.90    5.07
  -3   7   0   70.57    5.56
  -3   7   0   73.79    5.71
  -3   7   0   68.13    5.35
   3   7   0   84.55    6.24
   3  -7   0   68.97    4.96
  -3   7   0   81.82    6.70
   3  -7   0   55.85    4.01
  -3  -7   0   58.10    4.04
  -3   8   0    2.29    0.83
  -3   8   0    1.84    1.15
  -3   8   0    0.67    1.01
  -3  -8   0    1.25    0.49
   3  -8   0    1.52    0.59
  -3   8   0    1.99    1.24
   3   8   0    1.97    1.31
  -3   8   0   -0.48    1.25
  -3   9   0   71.14    5.00
  -3   9   0   51.35    5.28
  -3   9   0   70.18    5.79
  -3   9   0   75.41    5.97
   3  -9   0   66.57    5.24
   3   9   0   69.21    6.05
   3  -9   0   57.42    4.60
  -3   9   0   81.83    6.76
  -3  -9   0   63.98    4.63
  -3  10   0    1.12    0.72
  -3  10   0    0.39    1.04
   3 -10   0    3.00    0.99
  -3  10   0    1.49    1.13
  -3  10   0    0.77    1.17
  -3 -10   0    2.56    0.91
   3  10   0    2.17    1.44
   3 -10   0    1.25    0.83
  -3  10   0    0.99    1.44
  -3  11   0  401.15   24.03
  -3  11   0  388.46   25.31
  -3  11   0  389.40   25.27
   3  11   0  454.60   25.78
   3 -11   0  404.75   24.82
   3 -11   0  414.66   24.45
  -3 -11   0  393.86   24.15
  -3  12   0    1.07    0.88
  -3  12   0    2.83    1.55
   3 -12   0    1.12    1.04
  -3 -12   0    1.29    0.95
  -3  12   0    0.96    1.53
   3  12   0    2.48    1.52
  -3  12   0    1.01    1.48
  -3  13   0 1231.79   67.21
  -3  13   0 1151.12   68.70
  -3  13   0 1127.01   68.72
   3  13   0 1196.88   68.77
  -3  13   0 1319.82   69.14
   3 -13   0 1135.18   68.09
  -3 -13   0 1224.33   67.88
  -3  14   0   -0.73    1.59
  -3  14   0   -0.35    0.73
  -3  14   0    1.56    1.37
  -3 -14   0    0.91    1.13
  -3  14   0    1.19    1.37
   3 -14   0    1.07    1.48
  -3  14   0    3.41    1.81
   3  14   0   -0.57    1.24
  -3  15   0  537.16   30.25
  -3  15   0  513.48   34.51
  -3  15   0  580.17   32.50
   3 -15   0  511.80   33.58
  -3  15   0  610.56   33.72
  -3 -15   0  582.67   33.51
  -3  15   0  534.70   33.94
  -3  15   0  523.12   33.92
   3  15   0  539.88   33.95
  -3  16   0    0.35    0.52
  -3  16   0    0.81    0.57
  -3  16   0    1.55    1.52
  -3  16   0    0.44    1.29
  -3  16   0    0.31    0.47
  -3  16   0    1.07    1.24
   3 -16   0   -0.67    1.44
  -3 -16   0    1.19    1.39
  -3  16   0   -0.68    1.91
   3  16   0    2.07    1.92
  -3  17   0  650.10   35.74
  -3  17   0  668.41   35.62
  -3  17   0  637.68   35.66
  -3  17   0  649.82   35.68
  -3  17   0  674.94   38.39
  -3  17   0  653.55   40.28
  -3  17   0  619.81   40.34
  -3 -17   0  661.68   39.48
  -3  17   0  686.61   38.83
   3 -17   0  537.36   38.96
  -3  17   0  561.86   39.44
  -3  17   0  591.84   39.22
   3  17   0  539.56   39.12
  -3  18   0    1.65    0.80
  -3  18   0    0.71    0.67
  -3  18   0    0.57    0.64
  -3  18   0    1.61    1.59
  -3  18   0    0.53    1.13
  -3  18   0   -0.87    1.32
  -3  18   0   -0.56    1.09
  -3  18   0    0.77    0.53
   3 -18   0    0.75    1.48
  -3  18   0    0.79    2.08
  -3  18   0   -0.69    1.49
  -3 -18   0    0.69    1.21
   3  18   0    0.81    1.44
  -3  19   0  426.82   24.39
  -3  19   0  430.57   24.34
  -3  19   0  427.90   24.23
  -3  19   0  437.56   24.37
  -3  19   0  433.37   29.13
  -3  19   0  440.14   28.89
  -3  19   0  419.49   26.93
   3 -19   0  408.47   28.27
  -3  19   0  471.58   27.55
  -3 -19   0  473.12   28.54
  -3  19   0  432.03   28.07
  -3  19   0  415.16   28.61
  -3  19   0  415.00   28.43
   3  19   0  323.70   27.77
  -3  20   0    1.59    0.80
  -3  20   0    1.97    0.93
  -3  20   0    0.33    0.61
  -3  20   0    0.67    0.69
  -3  20   0   -0.89    1.57
  -3  20   0    2.24    1.48
  -3  20   0    0.84    1.48
  -3  20   0    1.05    0.83
  -3  20   0    1.21    0.68
  -3  20   0    1.17    1.27
   3 -20   0    3.19    1.99
  -3 -20   0    2.95    1.84
  -3  20   0    0.83    1.95
  -3  20   0    0.83    1.79
  -3  20   0    0.71    1.64
   3  20   0    0.93    1.85
   3  21   0    7.82    3.03
   3  21   0    9.21    1.43
  -3  21   0    7.80    2.29
  -3  21   0   16.21    3.84
  -3  21   0   10.26    3.05
  -3  21   0    9.37    1.51
  -3  21   0    7.04    1.28
  -3  21   0    8.89    1.45
  -3  21   0    7.78    1.29
  -3  21   0    5.96    2.09
  -3  21   0   10.93    1.51
   3 -21   0    9.77    2.91
  -3  21   0    7.58    2.81
  -3  21   0   12.01    2.89
  -3 -21   0    9.06    2.79
   3 -21   0    7.70    1.63
   3  22   0    1.15    0.89
   3  22   0    3.00    2.16
  -3  22   0    1.81    1.96
  -3  22   0    0.56    0.72
  -3  22   0    0.17    0.65
  -3  22   0    0.17    0.60
  -3  22   0    0.99    0.92
   3 -22   0    1.04    0.73
  -3  22   0    1.23    1.63
  -3  22   0    1.17    0.88
  -3  22   0    1.16    0.85
  -3 -22   0   -0.77    1.80
  -3  22   0    0.84    1.83
  -3  22   0   -0.71    1.40
   3 -22   0    2.52    1.19
   3  23   0    1.00    1.77
   3  23   0    2.12    0.84
  -3  23   0    1.81    1.61
  -3  23   0    2.25    0.96
  -3  23   0    1.60    0.80
  -3  23   0    1.80    0.96
  -3  23   0    5.24    1.08
   3 -23   0    2.67    0.99
  -3  23   0   -0.63    1.12
  -3  23   0    3.20    1.13
  -3  23   0    2.19    0.93
  -3 -23   0    2.37    1.97
  -3  23   0    4.25    2.49
  -3  23   0    3.37    2.11
  -3  23   0    4.32    2.01
   3 -23   0    3.37    1.97
   3 -23   0    4.89    1.51
   3  24   0   -0.99    1.49
   3 -24   0    1.53    0.84
   3  24   0    0.39    0.67
  -3  24   0   -0.91    1.39
  -3  24   0    0.56    0.81
  -3  24   0    0.35    0.59
  -3  24   0    0.35    0.64
  -3  24   0    1.00    0.81
   3 -24   0    2.04    0.91
  -3  24   0    0.60    0.93
  -3  24   0   -0.65    1.28
  -3  24   0   -0.20    0.72
  -3 -24   0    2.43    2.47
   3 -24   0   -1.71    2.49
  -3  24   0    2.17    1.56
  -3  24   0   -0.84    1.48
  -3  24   0   -0.85    1.83
   3 -24   0    2.03    1.17
   3 -25   0  113.89    7.44
   3  25   0   94.30   10.78
  -3  25   0  118.93   11.33
  -3  25   0  112.40    7.34
  -3  25   0  112.80    7.45
   3 -25   0  106.03    7.42
   3  25   0  109.25    8.20
  -3  25   0  108.62    9.86
   3 -25   0  111.52   10.97
  -3  25   0  112.05    7.45
  -3 -25   0  126.95   11.08
  -3  25   0  114.46    7.44
  -3  25   0  123.02   11.08
  -3  25   0  119.28   11.04
  -3  25   0  147.53   11.26
   3 -25   0  100.40    7.84
   3  26   0   -0.92    1.63
   3 -26   0   -0.39    0.77
  -3  26   0    0.91    1.77
  -3  26   0    0.36    0.76
  -3  26   0    0.20    0.71
   3  26   0   -0.32    1.19
   3 -26   0    1.43    0.89
  -3  26   0    1.19    0.91
  -3  26   0   -0.69    1.48
  -3  26   0    0.97    0.92
  -3  26   0   -0.85    1.49
  -3 -26   0   -0.84    2.33
   3 -26   0    1.75    2.04
  -3  26   0    0.83    1.25
  -3  26   0    0.75    1.31
  -3  26   0    1.01    0.96
   3 -26   0    3.43    1.28
   3  27   0  290.47   21.99
  -3  27   0  344.44   22.85
  -3  27   0  315.22   22.62
   3 -27   0  292.99   17.96
  -3  27   0  313.30   17.85
  -3  27   0  311.98   17.94
   3 -27   0  300.95   18.01
   3  27   0  315.92   18.84
  -3  27   0  318.58   17.97
  -3  27   0  278.63   20.82
   3 -27   0  278.49   21.83
  -3  27   0  308.24   17.96
  -3 -27   0  280.35   21.69
  -3  27   0  311.70   21.53
  -3  27   0  341.38   22.33
  -3  27   0  302.69   21.94
   3 -27   0  298.80   18.52
  -3  27   0  293.40   17.96
   3  28   0   -0.85    1.29
  -3  28   0    0.95    1.44
  -3  28   0    0.88    1.35
  -3 -28   0    0.40    0.76
   3 -28   0   -0.63    0.77
  -3  28   0    1.33    0.83
   3  28   0   -0.31    1.16
  -3  28   0    0.39    0.85
  -3  28   0    2.19    1.69
  -3  28   0    0.56    0.76
  -3  28   0   -0.79    1.56
   3 -28   0    1.79    1.93
  -3 -28   0   -0.87    1.53
  -3  28   0    3.04    2.01
  -3  28   0    0.84    1.48
   3 -28   0    3.03    1.28
  -3  28   0    2.05    1.01
   3  29   0  394.54   27.41
  -3  29   0  414.30   28.34
  -3  29   0  383.63   27.66
  -3 -29   0  409.45   23.57
   3 -29   0  394.28   23.53
  -3  29   0  420.32   23.47
   3  29   0  410.16   24.21
  -3 -29   0  394.42   27.75
  -3  29   0  423.29   27.27
  -3  29   0  394.67   23.42
  -3  29   0  414.69   23.45
   3 -29   0  376.98   27.65
  -3  29   0  431.65   27.53
  -3  29   0  452.68   28.23
  -3  29   0  435.58   27.58
   3 -29   0  413.06   24.07
  -3  29   0  396.08   23.53
   3 -30   0    1.03    1.56
  -3  30   0    0.95    1.68
  -3  30   0    2.55    1.83
  -3  30   0    1.84    0.92
   3 -30   0   -0.43    0.81
  -3 -30   0    1.24    0.77
  -3  30   0    0.73    0.88
   3  30   0    0.28    1.21
  -3  30   0    0.55    0.75
  -3  30   0   -0.77    1.52
  -3  30   0    0.37    0.79
   3 -30   0    0.91    1.60
  -3 -30   0    1.79    1.57
  -3  30   0    0.83    1.47
  -3  30   0    1.51    1.15
  -3  30   0    0.77    1.19
  -3  30   0    0.83    0.97
   3 -30   0    0.53    0.99
   3 -31   0  334.47   25.73
   3  31   0  357.91   21.17
  -3  31   0  356.61   24.90
  -3  31   0  350.17   20.61
   3 -31   0  341.60   20.79
  -3 -31   0  366.86   20.89
  -3  31   0  349.43   20.59
  -3  31   0  362.50   20.67
   3  31   0  377.19   21.45
  -3 -31   0  342.60   25.07
   3 -31   0  317.89   24.91
  -3  31   0  356.89   24.58
  -3  31   0  375.81   20.67
  -3  31   0  361.36   20.69
  -3  31   0  334.54   24.55
  -3  31   0  383.02   24.87
  -3  31   0  349.40   24.09
   3 -31   0  365.89   21.27
  -3  31   0  346.28   20.82
   3 -32   0    1.01    1.27
   3  32   0    2.71    1.23
  -3  32   0    0.36    0.67
   3 -32   0    0.41    0.64
  -3 -32   0    1.24    0.77
  -3  32   0    0.87    0.79
   3  32   0    1.35    1.25
  -3  32   0    0.88    0.88
  -3  32   0    0.80    1.41
  -3  32   0    1.29    0.80
  -3  32   0   -0.81    1.76
  -3  32   0   -0.69    0.87
  -3 -32   0    0.91    1.77
   3 -32   0    0.92    1.40
  -3  32   0    1.57    1.56
   3 -32   0   -0.25    0.93
  -3  32   0    1.67    1.09
   3 -33   0  186.67   16.56
   3  33   0  191.84   12.33
  -3  33   0  194.74   11.93
   3 -33   0  193.26   12.14
  -3 -33   0  200.83   12.20
  -3  33   0  212.82   12.01
   3  33   0  222.58   12.76
  -3  33   0  194.60   15.64
  -3  33   0  190.44   11.78
  -3 -33   0  184.14   15.94
  -3  33   0  207.72   12.01
   3 -33   0  184.24   16.00
  -3  33   0  166.65   15.12
  -3  33   0  173.53   14.61
  -3  33   0  214.28   16.04
  -3  33   0  198.69   12.20
   3 -34   0    1.00    1.52
   3  34   0    0.91    0.97
   3 -34   0    0.20    0.57
  -3 -34   0    1.21    0.73
  -3  34   0    1.51    0.79
  -3  34   0    0.16    0.71
   3  34   0    2.03    1.13
  -3  34   0   -0.81    1.24
  -3  34   0   -0.17    0.69
  -3  34   0    0.29    0.61
   3 -34   0   -0.89    1.37
  -3  34   0   -0.79    1.21
  -3  34   0   -0.79    0.99
  -3  34   0   -0.20    0.88
   3 -35   0  100.89   10.76
   3  35   0  106.68    7.14
  -3  35   0  109.66    6.84
  -3 -35   0  104.41    7.05
   3 -35   0   93.04    6.89
  -3  35   0   99.63    6.72
   3  35   0  117.06    7.46
  -3  35   0   99.88   10.04
   3 -35   0  101.40   10.34
  -3  35   0  105.75    6.66
  -3  35   0  108.40   10.25
  -3  35   0  102.91   10.13
  -3  35   0  101.15    7.05
  -3  35   0  114.40    7.26
  -3  36   0    0.47    0.73
  -3 -36   0    0.19    0.61
   3 -36   0    0.59    0.72
  -3  36   0    0.15    0.67
   3  36   0    0.47    1.00
  -3  36   0    1.33    0.63
   3  36   0   -0.20    0.85
  -3  36   0   -1.05    1.05
  -3  36   0    0.88    1.19
  -3  36   0    1.79    0.99
  -3  37   0    4.61    0.93
   3 -37   0    4.09    1.07
  -3 -37   0    4.27    1.08
  -3  37   0    3.69    0.95
  -3  37   0    3.93    0.91
   3  37   0    5.65    1.36
  -3  37   0    3.51    0.80
   3  37   0    6.03    1.24
  -3  37   0    3.07    1.19
  -3  37   0    3.85    1.25
  -3  37   0    4.33    1.33
  -3 -38   0    0.53    0.64
  -3  38   0   -0.16    0.61
  -3  38   0    0.15    0.55
   3 -38   0    0.17    0.64
  -3  38   0    0.28    0.55
   3  38   0    0.87    1.15
  -3  38   0    0.81    0.51
  -3  38   0    0.61    1.07
  -3  38   0    0.37    0.83
  -3  38   0    0.80    1.01
   3  38   0    0.92    0.88
  -3  39   0   19.31    1.88
   3  39   0   21.50    2.19
   3  39   0   23.70    2.41
  -3  39   0   18.48    1.85
   3 -39   0   19.02    2.04
  -3 -39   0   14.85    1.88
  -3  39   0   20.57    2.04
  -3  39   0   21.67    2.35
  -3  39   0   23.07    2.36
  -3  39   0   21.19    2.20
  -3  40   0    0.12    0.48
   3  40   0    0.32    0.72
   3  40   0    1.35    0.96
  -3  40   0    1.05    0.93
   3 -40   0    0.16    0.53
  -3  40   0    0.13    0.51
  -3 -40   0    0.47    0.55
  -3  40   0   -0.15    0.55
  -3  40   0    0.19    0.91
  -3  40   0   -0.16    0.80
  -3  41   0  132.78    7.78
   3  41   0  135.67    8.02
  -3 -41   0  111.22    7.82
   3 -41   0  106.68    7.77
  -3  41   0  134.87    7.81
  -3  41   0  126.30    7.86
   3  41   0  148.84    8.36
  -3  41   0  129.38    8.09
  -3  41   0  131.01    8.02
  -3  41   0  137.23    8.20
   3  42   0    0.27    0.59
  -3 -42   0   -0.13    0.44
  -3  42   0    0.37    0.56
  -3  42   0   -0.11    0.49
  -3  42   0   -0.15    0.81
   3  42   0   -0.16    0.76
  -3  42   0   -0.32    0.79
  -3  42   0    0.28    0.71
   3  43   0  148.17    8.76
  -3  43   0  128.69    8.60
   3  43   0  154.53    9.02
  -3  43   0  145.91    8.88
  -3  43   0  150.71    8.80
  -3  43   0  153.16    8.94
   3  44   0    0.63    0.60
  -3  44   0    1.13    0.49
  -3  44   0    0.63    0.65
   3  44   0    0.81    0.72
  -3  44   0    0.65    0.72
   3  45   0  140.31    7.96
  -3  45   0  117.16    7.88
  -3  45   0  143.23    8.17
   3  45   0  140.44    8.18
  -3  45   0  141.24    8.12
  -3  46   0    0.31    0.57
   3  46   0    0.28    0.41
   3  46   0   -0.11    0.48
  -3  46   0    0.45    0.49
  -3  47   0   59.20    3.60
   3 -47   0   59.82    3.60
   3  47   0   48.77    3.24
   3  47   0   55.39    3.51
  -3  47   0   51.55    3.40
  -3  48   0   -0.08    0.41
   3 -48   0    0.07    0.36
   4   0   0  866.77   46.69
  -4   0   0  760.00   44.76
  -4  -1   0    1.69    1.04
  -4   1   0    3.31    1.23
   4  -2   0  356.11   21.05
  -4   2   0  307.88   19.35
   4  -3   0    4.25    1.96
  -4   3   0    1.12    0.93
   4  -4   0  184.98   12.82
  -4   4   0  184.27   11.57
  -4   4   0  166.60   11.54
  -4   5   0   -0.28    0.49
  -4   5   0   -0.65    0.91
   4   6   0  116.42    9.25
  -4   6   0  101.61    8.18
  -4   6   0  113.86    8.73
  -4   6   0  119.77    8.02
   4  -7   0    0.59    0.52
   4   7   0   -0.53    1.16
  -4   7   0   -0.44    0.85
  -4   7   0    0.39    0.91
  -4   7   0   -0.28    0.59
  -4   7   0   -0.80    0.80
   4  -8   0   32.07    3.11
   4   8   0   31.92    4.32
  -4   8   0   29.21    4.00
  -4   8   0   31.54    3.89
  -4   8   0   33.52    3.33
  -4   8   0   38.47    4.31
   4   9   0    1.73    1.24
   4  -9   0    0.52    0.57
  -4   9   0    1.49    1.07
  -4   9   0    0.47    0.93
  -4   9   0    0.55    0.64
  -4   9   0    0.99    1.44
   4  10   0  117.76    9.76
   4 -10   0  107.77    7.90
  -4  10   0  107.19    9.10
  -4  10   0  110.53    9.30
  -4  10   0  108.81    7.85
  -4  10   0  122.10    9.44
   4  11   0    0.63    1.24
   4 -11   0    0.33    0.59
  -4  11   0   -0.57    1.35
  -4  11   0    0.57    1.13
  -4  11   0   -0.29    0.64
  -4  11   0    0.89    1.92
  -4  11   0    1.09    1.44
   4  12   0  290.47   19.77
  -4  12   0  283.55   19.43
  -4  12   0  268.40   19.25
  -4  12   0  270.61   17.34
  -4  12   0  271.02   20.67
  -4  12   0  311.36   19.31
   4  13   0   -0.72    1.41
   4 -13   0    0.41    0.81
  -4  13   0   -0.68    1.20
  -4  13   0   -0.68    1.48
  -4  13   0   -0.91    1.77
  -4  13   0   -0.57    1.13
   4  14   0  100.33    9.36
   4 -14   0   81.41    7.29
  -4  14   0   92.36    8.24
  -4  14   0   77.65    8.42
  -4  14   0   83.75    8.66
  -4  14   0   88.42    9.46
   4  15   0    1.64    1.63
   4 -15   0    1.28    1.01
   4 -15   0    1.04    1.03
   4 -15   0    0.63    1.04
  -4  15   0   -0.59    1.16
  -4  15   0    0.80    1.72
  -4  15   0    1.00    1.77
   4  15   0    0.33    0.68
  -4  15   0   -0.92    1.63
   4  16   0  337.44   19.26
   4 -16   0  369.54   20.07
   4  16   0  344.60   19.73
   4  16   0  354.88   24.23
   4 -16   0  317.98   21.90
  -4  16   0  320.98   18.98
   4  16   0  336.12   19.66
   4 -16   0  318.12   20.23
  -4  16   0  367.30   22.51
  -4  16   0  317.04   22.82
  -4  16   0  310.52   23.39
  -4  16   0  317.10   24.29
  -4  16   0  336.88   24.09
   4  16   0  325.59   19.35
   4  17   0    0.20    0.77
  -4  17   0    0.95    1.44
   4 -17   0    0.20    0.72
  -4  17   0    0.13    0.53
  -4  17   0    0.15    0.52
   4  17   0   -0.24    0.87
   4 -17   0    0.92    1.32
  -4  17   0   -0.61    1.21
  -4  17   0    0.92    1.61
  -4  17   0    0.76    1.49
   4  17   0    0.96    1.89
   4 -17   0    1.99    1.17
   4  17   0    1.76    1.05
   4 -17   0    0.49    0.97
   4 -18   0  308.96   17.53
   4  18   0  282.58   21.99
   4  18   0  284.08   17.26
  -4  18   0  316.13   22.11
   4  18   0  286.24   17.22
  -4  18   0  291.31   16.94
  -4  18   0  292.59   16.84
  -4  18   0  274.81   16.78
   4 -18   0  296.23   17.88
   4  18   0  293.02   17.61
  -4  18   0  283.83   19.74
  -4  18   0  291.18   21.82
  -4  18   0  310.06   20.98
   4 -18   0  285.07   17.28
   4  19   0    1.09    2.37
   4  19   0    0.87    0.88
   4  19   0   -0.23    0.89
  -4  19   0    0.96    1.69
   4  19   0    0.41    0.80
  -4  19   0    0.36    0.71
  -4  19   0    0.17    0.61
  -4  19   0    0.33    0.67
   4 -19   0    0.57    1.17
   4  19   0    0.28    1.09
  -4  19   0    0.63    1.24
  -4  19   0    1.04    2.24
  -4  19   0    0.99    1.93
  -4  19   0    1.52    1.77
   4 -19   0   -0.24    0.81
   4  20   0  336.56   18.62
   4  20   0  247.15   22.85
   4  20   0  275.77   18.33
  -4  20   0  332.03   23.42
  -4  20   0  373.86   24.85
   4  20   0  326.86   18.85
  -4  20   0  315.81   18.37
  -4  20   0  313.56   18.26
  -4  20   0  303.99   18.24
   4 -20   0  380.01   19.37
   4  20   0  296.99   19.10
  -4  20   0  323.73   21.42
  -4  20   0  271.77   22.51
  -4  20   0  346.06   22.38
  -4  20   0  298.11   23.42
   4 -20   0  297.09   18.74
   4  21   0    0.44    0.92
   4  21   0    1.20    1.83
   4  21   0    0.23    0.92
   4  21   0   -0.27    1.01
  -4  21   0    1.11    1.69
  -4  21   0   -0.99    1.51
  -4  21   0    0.81    0.91
  -4  21   0    1.52    0.92
  -4  21   0   -0.21    0.81
  -4  21   0   -0.19    0.61
   4 -21   0   -0.28    0.91
   4  21   0   -0.33    1.13
  -4  21   0    1.65    0.96
  -4  21   0    1.31    1.15
  -4  21   0    0.99    1.75
  -4  21   0   -0.76    1.33
   4 -21   0   -0.28    0.97
   4  22   0    2.41    2.13
   4 -22   0   -0.24    1.07
   4  22   0    0.65    0.87
  -4  22   0    1.11    1.69
  -4  22   0   -1.00    1.52
   4  22   0    0.49    0.89
   4  22   0   -0.29    1.05
  -4  22   0   -0.41    0.87
  -4  22   0    0.65    0.95
  -4  22   0    0.39    0.67
  -4  22   0    0.39    0.71
   4  22   0    0.35    1.32
  -4  22   0    0.65    0.79
  -4  22   0    1.33    1.17
  -4  22   0    0.99    1.51
  -4  22   0    1.52    1.49
   4 -22   0    0.93    1.09
   4  23   0   -1.19    1.81
   4 -23   0    1.19    1.11
   4  23   0    2.07    1.09
  -4  23   0    1.11    1.39
  -4  23   0    1.01    1.79
   4  23   0    0.61    1.12
  -4  23   0    0.20    0.77
  -4  23   0    0.68    0.91
  -4  23   0    0.39    0.68
  -4  23   0   -0.56    0.73
   4  23   0   -0.73    1.33
  -4  23   0   -0.68    0.89
  -4  23   0   -0.68    1.35
  -4  23   0    0.44    0.92
  -4  23   0   -0.76    0.95
  -4  23   0   -0.97    2.11
  -4  23   0    2.09    1.59
   4 -23   0   -1.31    1.35
   4  24   0   18.33    4.76
   4 -24   0   25.13    2.67
  -4  24   0   17.62    4.37
  -4  24   0   23.41    4.79
   4  24   0   16.18    2.72
  -4  24   0   19.62    2.25
  -4  24   0   19.87    2.16
  -4  24   0   21.18    2.17
  -4  24   0   18.68    2.28
   4  24   0   15.36    2.76
  -4  24   0   22.07    2.43
  -4  24   0   23.53    2.49
  -4  24   0   22.15    3.87
  -4  24   0   24.09    4.77
  -4  24   0   19.54    4.48
  -4  24   0   24.27    4.27
   4 -24   0   16.24    2.57
   4  25   0    3.28    2.36
   4 -25   0    0.24    1.01
   4  25   0   -1.67    1.52
  -4  25   0   -1.03    1.56
  -4  25   0   -1.09    1.67
  -4  25   0   -1.19    0.89
  -4  25   0    0.67    0.85
  -4  25   0    0.91    0.76
   4  25   0   -0.37    1.45
  -4  25   0    0.71    1.08
  -4  25   0   -0.23    0.91
  -4  25   0    0.23    0.83
  -4  25   0   -0.95    2.51
  -4  25   0    1.01    1.55
  -4  25   0   -0.76    1.16
   4 -25   0   -1.39    1.29
   4  26   0  111.56   11.60
   4 -26   0  125.25    7.70
   4  26   0  105.67    8.06
  -4  26   0  104.75   11.30
  -4  26   0  117.89   11.89
  -4  26   0  115.98    7.36
  -4  26   0  106.29    7.38
   4  26   0  102.67    8.29
  -4  26   0  112.60    7.48
  -4  26   0  106.93   10.08
  -4  26   0  119.69    7.54
  -4  26   0   95.99   10.73
  -4  26   0  105.64   10.17
  -4  26   0  114.16   11.25
   4 -26   0   93.11    7.96
  -4  26   0  104.84    7.22
   4 -27   0    0.45    0.99
   4  27   0    0.96    1.47
  -4  27   0    0.19    0.63
  -4  27   0    0.63    0.92
   4 -27   0   -0.33    1.27
  -4  27   0    0.39    0.75
  -4  27   0    0.73    1.44
  -4  27   0    1.51    1.12
  -4  27   0    0.41    0.85
  -4  27   0   -0.96    1.20
  -4  27   0   -0.92    1.61
  -4  27   0    1.05    1.60
  -4  27   0    1.03    1.57
   4  27   0    0.67    1.36
  -4  28   0  105.44   11.20
   4  28   0  115.62    8.06
  -4  28   0  106.95    7.17
   4 -28   0   98.52    7.80
  -4  28   0  100.20    7.02
  -4  28   0  108.34    7.18
  -4  28   0  110.26    7.25
  -4  28   0  102.12    9.89
  -4  28   0  112.70   10.96
  -4  28   0   97.35   10.76
  -4  28   0  103.47   10.06
   4  28   0  113.12   11.01
   4 -28   0  112.01    7.33
  -4  29   0    1.00    1.52
   4  29   0   -0.93    1.19
  -4  29   0    0.20    0.79
   4 -29   0   -0.32    1.15
  -4  29   0   -0.37    0.72
  -4  29   0    2.25    1.63
  -4  29   0    0.77    0.83
  -4  29   0    1.61    0.99
  -4  29   0    0.76    1.49
  -4  29   0   -0.88    1.09
  -4  29   0   -0.91    1.12
   4 -29   0    1.49    1.03
   4  30   0  196.23   12.61
  -4  30   0  196.88   16.40
  -4  30   0  203.52   11.96
   4 -30   0  201.64   12.74
  -4  30   0  191.36   11.86
  -4  30   0  194.82   15.36
  -4  30   0  201.15   11.98
  -4  30   0  195.34   11.92
  -4  30   0  204.17   16.04
  -4  30   0  193.12   15.36
  -4  30   0  168.22   15.40
   4 -30   0  199.71   12.05
   4 -30   0  142.96   15.50
   4  31   0    0.55    1.12
  -4  31   0   -0.92    2.15
  -4  31   0    0.36    0.67
   4 -31   0    0.28    1.16
  -4  31   0   -0.72    0.84
  -4  31   0    0.76    1.17
  -4  31   0    0.37    0.77
  -4  31   0    1.25    0.79
  -4  31   0    2.25    1.63
  -4  31   0    0.84    1.28
  -4  31   0    0.83    1.47
   4 -31   0    1.01    1.25
   4 -32   0  166.58   10.65
  -4  32   0  153.49    9.93
  -4  32   0  171.74   10.08
  -4  32   0  168.45   10.02
  -4  32   0  166.28    9.96
  -4  32   0  127.62   12.62
  -4  32   0  135.54   12.88
  -4  32   0  164.10   13.36
  -4  32   0  143.60   13.24
  -4  32   0  172.91   14.29
   4  32   0  160.36   10.48
  -4  33   0   -0.17    0.72
  -4  33   0    0.69    0.80
   4  33   0    0.81    1.19
  -4  33   0   -0.17    0.67
  -4  33   0    0.33    0.69
   4  33   0   -0.24    1.04
  -4  33   0    1.21    0.87
   4 -33   0    0.51    0.93
  -4  34   0   38.58    3.03
  -4  34   0   34.58    2.95
   4  34   0   36.19    3.52
  -4  34   0   34.95    2.96
  -4  34   0   31.76    2.85
   4  34   0   36.02    3.31
   4 -34   0   36.84    3.41
  -4  34   0   35.07    3.17
  -4  34   0   37.12    3.04
  -4  35   0   -0.32    0.69
  -4  35   0   -0.16    0.65
   4  35   0    0.72    1.17
  -4  35   0    0.15    0.60
   4  35   0    1.04    0.97
  -4  35   0    0.95    0.89
  -4  35   0    0.64    0.76
   4 -35   0    2.48    1.12
  -4  36   0   46.93    3.69
  -4  36   0   46.45    3.61
  -4  36   0   52.39    3.69
   4  36   0   53.13    4.27
  -4  36   0   49.21    3.59
   4  36   0   50.75    3.95
  -4  36   0   50.25    3.75
   4 -36   0   49.72    4.03
  -4  36   0   50.15    3.93
  -4  36   0   47.15    3.93
  -4  37   0    0.43    0.59
  -4  37   0   -0.28    0.63
   4  37   0   -0.21    0.96
  -4  37   0    0.12    0.47
   4  37   0   -0.36    0.80
  -4  37   0    0.57    0.71
   4 -37   0   -0.20    0.77
  -4  37   0   -0.56    0.91
  -4  37   0   -0.17    0.80
  -4  38   0    2.36    0.77
  -4  38   0    2.32    0.71
   4  38   0    3.73    1.09
  -4  38   0    2.25    0.64
  -4  38   0    1.59    0.89
  -4  38   0    2.53    0.80
   4 -38   0    1.83    0.95
  -4  38   0    1.48    0.84
   4  38   0    1.31    0.83
  -4  39   0   -0.36    0.51
   4  39   0    1.48    0.81
   4  39   0   -0.19    0.96
  -4  39   0    0.48    0.56
   4 -39   0   -0.17    0.80
  -4  39   0    0.77    0.80
  -4  39   0    0.33    0.87
  -4  39   0    0.12    0.57
  -4  40   0   12.20    1.43
   4  40   0   16.05    1.69
   4  40   0   18.82    1.95
  -4  40   0   18.18    1.87
  -4  40   0   15.72    1.55
  -4  40   0   13.65    1.67
  -4  40   0   16.20    1.81
   4 -40   0   15.33    1.77
  -4  40   0   15.76    1.53
  -4  41   0    0.80    0.49
  -4  41   0   -0.13    0.72
   4  41   0    0.45    0.79
  -4  41   0   -0.31    0.48
  -4  41   0    0.35    0.47
  -4  41   0   -0.39    0.64
   4 -41   0    0.28    0.65
  -4  41   0    0.43    0.71
   4  41   0   -0.12    0.57
   4  42   0   20.91    1.79
  -4  42   0   19.73    1.65
  -4  42   0   17.48    1.65
   4  42   0   20.26    1.93
  -4  42   0   18.85    1.85
   4 -42   0   16.57    1.77
  -4  42   0   20.03    1.81
  -4  42   0   19.95    1.91
  -4  43   0   -0.21    0.56
   4  43   0   -0.12    0.56
  -4  43   0    0.75    0.44
   4 -43   0    0.23    0.53
  -4  43   0   -0.11    0.55
  -4  43   0   -0.35    0.64
   4  43   0   -0.44    0.48
   4  44   0   62.77    3.93
  -4  44   0   58.21    3.81
  -4  44   0   58.66    3.85
  -4  44   0   55.65    3.75
   4 -44   0   57.69    3.83
   4  44   0   56.88    3.65
  -4  45   0   -0.08    0.41
   4 -45   0    0.49    0.41
  -4  45   0   -0.25    0.45
   4  45   0    0.27    0.32
   4 -45   0   -0.08    0.36
  -4  46   0   53.40    3.48
   4 -46   0   58.84    3.57
  -4  46   0   60.29    3.61
   5   0   0   19.62    2.15
   5   0   0   11.97    1.67
   5   0   0   15.92    3.85
   5   0   0    9.44    1.44
   5   1   0  932.27   50.75
  -5   1   0  841.02   57.81
   5  -1   0  917.01   50.76
   5  -1   0  896.19   50.75
   5  -1   0  944.56   54.49
   5   1   0  914.79   50.63
   5  -1   0  925.46   50.61
   5   1   0  907.69   50.72
   5  -2   0   19.25    3.80
   5   2   0   10.85    1.68
   5  -2   0   11.60    1.52
   5   2   0    9.58    1.41
   5  -2   0   12.42    1.63
  -5   2   0    2.61    2.89
  -5   2   0   16.66    2.76
   5  -2   0   18.29    2.09
   5   2   0   10.01    1.68
  -5   2   0    6.29    2.21
   5  -3   0  647.59   35.80
   5   3   0  633.89   35.64
   5   3   0  623.73   35.68
   5  -3   0  639.79   35.56
  -5   3   0  599.72   42.94
  -5   3   0  581.59   36.98
   5   3   0  656.88   35.75
   5  -3   0  675.47   35.83
  -5   3   0  598.20   37.95
   5  -4   0    3.95    1.13
   5   4   0    4.09    1.01
  -5   4   0    2.57    2.79
   5   4   0    3.48    1.08
   5  -4   0    6.72    1.23
   5   4   0    3.55    1.16
  -5   4   0    1.59    1.49
   5   5   0  287.67   19.61
   5  -5   0  262.82   15.74
   5  -5   0  279.50   16.06
   5   5   0  274.94   15.92
   5   5   0  264.00   15.89
   5  -5   0  281.45   16.04
  -5   5   0  292.06   22.85
  -5   5   0  277.41   18.56
   5  -6   0    3.11    1.00
   5   6   0    1.81    0.77
   5   6   0    4.93    2.07
   5   6   0    3.12    0.95
  -5   6   0    1.24    2.19
   5  -6   0    4.45    1.27
  -5   6   0    2.35    1.56
   5   7   0   10.20    1.51
   5  -7   0   11.60    1.68
   5   7   0   18.88    3.59
   5   7   0   20.77    1.95
  -5   7   0   20.58    4.95
   5  -7   0   16.49    1.88
  -5   7   0   11.82    2.89
   5  -8   0    1.99    0.79
   5   8   0    3.00    1.87
   5   8   0    1.68    0.85
   5  -8   0    1.63    0.89
  -5   8   0    1.19    2.09
   5   8   0    1.93    0.84
  -5   8   0    1.32    1.55
   5   9   0   56.64    6.93
   5   9   0   62.22    5.35
   5  -9   0   58.17    4.36
   5   9   0   57.68    4.19
  -5   9   0   65.06    8.65
   5  -9   0   60.69    4.39
   5   9   0   53.92    4.21
  -5   9   0   50.08    6.41
   5  10   0    1.60    1.27
   5 -10   0    3.03    1.09
   5  10   0    2.20    0.92
   5  10   0    4.89    2.49
  -5  10   0    3.77    2.00
   5 -10   0    3.68    1.17
  -5  10   0    5.71    3.19
   5  10   0    3.89    1.07
   5  11   0  352.69   20.46
   5 -11   0  355.97   20.62
   5  11   0  352.03   24.77
   5  11   0  334.52   20.31
   5  11   0  372.10   21.53
  -5  11   0  346.08   24.46
  -5  11   0  371.88   26.58
   5  11   0  333.82   20.38
   5  11   0  359.72   20.49
  -5  11   0  357.59   26.75
   5 -11   0  391.68   20.82
   5  12   0    2.37    1.00
   5  12   0    3.60    2.39
   5  12   0    0.91    1.24
   5  12   0    0.33    0.84
   5 -12   0    1.60    1.01
  -5  12   0    1.72    2.01
  -5  12   0    1.21    2.15
   5 -12   0    2.32    1.13
   5  12   0    3.99    1.16
   5  12   0    3.16    1.07
  -5  12   0    1.11    2.40
   5  13   0  945.90   51.95
   5  13   0  938.58   57.18
   5  13   0 1029.07   52.84
   5 -13   0  930.73   51.99
   5  13   0  895.27   51.71
  -5  13   0  901.56   56.77
   5 -13   0  998.63   52.21
  -5  13   0  880.18   58.46
  -5  13   0  979.51   58.49
   5  13   0  903.47   51.81
   5  13   0  886.85   51.79
   5  14   0    1.55    1.05
   5 -14   0    1.85    1.27
  -5  14   0    3.27    2.35
  -5  14   0   -1.24    1.91
   5  14   0    0.79    0.99
   5 -14   0    1.93    0.92
   5  14   0    1.44    1.01
  -5  14   0    2.93    2.28
   5 -14   0    2.57    1.08
   5  14   0    1.40    1.15
   5  14   0    2.04    2.20
   5  14   0    3.00    1.07
   5  15   0  576.58   32.75
   5  15   0  622.02   33.28
   5  15   0  568.97   38.32
   5  15   0  569.62   32.48
   5 -15   0  589.78   32.80
  -5  15   0  478.69   37.11
   5 -15   0  559.05   32.58
   5  15   0  545.60   32.55
   5 -15   0  612.82   33.02
   5  15   0  567.84   32.59
  -5  15   0  568.62   39.34
  -5  15   0  600.75   38.71
  -5  16   0    1.27    2.48
   5  16   0    2.16    1.13
  -5  16   0    3.23    2.51
   5  16   0    1.52    1.07
   5 -16   0    1.51    0.97
   5  16   0    1.65    1.07
  -5  16   0    1.07    2.11
   5  16   0    2.12    1.19
   5 -16   0    1.41    1.00
   5  16   0    1.15    2.28
   5 -16   0    0.95    1.51
  -5  17   0  640.07   40.51
   5  17   0  569.36   34.50
   5  17   0  630.13   34.71
  -5  17   0  616.45   41.39
  -5  17   0  589.96   34.24
   5  17   0  626.47   34.88
   5 -17   0  591.26   34.59
  -5  17   0  604.05   40.26
  -5  17   0  524.81   40.42
   5 -17   0  640.07   35.28
   5  17   0  670.30   35.03
   5  17   0  535.31   40.14
   5  18   0    1.51    1.33
   5  18   0    1.29    2.53
   5 -18   0    1.49    1.56
  -5  18   0    1.07    1.64
   5  18   0    1.73    1.29
   5  18   0    1.68    1.04
  -5  18   0    3.81    2.96
  -5  18   0    2.53    1.07
   5  18   0    0.28    1.12
  -5  18   0    1.11    1.95
   5 -18   0    2.44    1.12
  -5  19   0  389.56   22.47
  -5  19   0  387.27   27.79
   5  19   0  424.10   23.03
   5  19   0  346.43   22.59
  -5  19   0  459.37   30.21
   5  19   0  404.57   23.19
   5 -19   0  371.22   22.81
  -5  19   0  370.73   27.81
   5  19   0  280.57   27.59
   5 -19   0  428.53   23.31
   5 -20   0    3.97    1.63
   5  20   0    1.37    2.11
   5  20   0    2.84    1.40
  -5  20   0    2.13    2.11
   5  20   0    1.05    1.19
  -5  20   0    3.20    1.09
  -5  20   0    0.68    1.08
   5  20   0    2.25    1.33
  -5  20   0    2.15    1.89
   5 -20   0    2.27    1.20
   5 -21   0   16.97    2.49
   5  21   0   12.32    4.27
   5  21   0   21.17    2.80
  -5  21   0   14.93    4.08
   5  21   0   12.69    2.11
  -5  21   0   17.56    2.16
  -5  21   0   17.09    2.25
   5  21   0   16.90    2.57
  -5  21   0   16.50    2.13
  -5  21   0   25.45    5.03
   5 -21   0   15.48    2.35
   5 -22   0    3.00    1.39
   5  22   0   -1.33    2.04
  -5  22   0   -1.07    2.09
   5  22   0    1.28    1.39
  -5  22   0    1.07    0.92
  -5  22   0   -0.71    0.99
   5  22   0    1.45    1.57
  -5  22   0    1.64    1.07
  -5  22   0    3.68    2.65
  -5  22   0    1.04    1.83
   5 -22   0    3.25    1.49
   5 -23   0    2.67    1.32
   5  23   0    1.27    2.23
   5  23   0    2.67    1.51
  -5  23   0   -1.23    1.87
  -5  23   0    5.31    2.81
  -5  23   0    3.69    1.11
  -5  23   0    1.67    1.05
   5  23   0    4.57    1.88
  -5  23   0    3.16    1.17
  -5  23   0    4.25    1.29
  -5  23   0    1.01    2.00
  -5  23   0    3.60    2.80
   5 -23   0    1.04    1.36
   5 -24   0    1.04    1.24
   5  24   0    1.19    1.80
  -5  24   0    1.05    1.61
   5  24   0    0.69    1.43
  -5  24   0    1.20    1.49
  -5  24   0    0.39    0.80
  -5  24   0    0.47    0.91
   5  24   0    1.17    1.51
  -5  24   0    1.39    0.89
  -5  24   0    0.72    0.99
  -5  24   0   -1.97    1.51
  -5  24   0    1.16    2.05
   5 -24   0    0.71    1.29
  -5  25   0  112.85   11.44
  -5  25   0   99.16   11.33
   5  25   0   90.71    7.48
  -5  25   0  101.29    6.68
  -5  25   0  111.93    7.05
   5  25   0   86.27    7.62
  -5  25   0  104.80    7.00
  -5  25   0  102.37    6.93
   5 -25   0   80.14    7.37
  -5  25   0   83.84   10.56
  -5  25   0   99.61   10.49
   5 -25   0  111.52    7.28
   5  25   0   89.66   10.69
   5 -26   0    1.48    1.21
   5  26   0    2.41    1.67
  -5  26   0    1.03    1.29
  -5  26   0    1.13    2.00
  -5  26   0    1.41    0.84
  -5  26   0    0.64    0.84
   5  26   0   -0.39    1.60
  -5  26   0    0.67    0.88
  -5  26   0    0.21    0.84
  -5  26   0    1.08    1.35
  -5  26   0    2.77    2.31
   5 -26   0    2.57    1.68
   5 -27   0  328.75   18.36
  -5  27   0  302.93   17.97
   5  27   0  299.11   19.11
  -5  27   0  323.74   18.14
  -5  27   0  314.18   18.02
  -5  27   0  278.13   22.65
  -5  27   0  310.41   22.50
   5 -27   0  246.64   18.61
  -5  27   0  304.53   23.47
  -5  27   0  296.72   22.82
   5  27   0  318.25   18.97
   5 -28   0    3.09    1.60
  -5  28   0    0.19    0.71
   5  28   0   -0.36    1.55
  -5  28   0    0.57    0.79
  -5  28   0    1.40    1.01
   5 -28   0    1.60    1.19
   5  28   0   -0.32    1.27
  -5  29   0  372.59   21.30
   5  29   0  392.92   22.57
  -5  29   0  365.73   21.29
  -5  29   0  366.74   21.35
   5 -29   0  339.63   22.14
   5  29   0  381.77   22.18
  -5  30   0    0.75    0.91
  -5  30   0    3.51    1.01
   5  30   0    1.56    1.56
  -5  30   0    1.77    0.84
  -5  30   0    0.67    0.75
  -5  30   0    1.20    0.93
   5 -30   0    1.21    1.23
   5  30   0    1.11    1.35
   5 -31   0  372.43   20.91
   5  31   0  381.89   21.42
  -5  31   0  358.64   20.79
  -5  31   0  352.45   20.63
   5  31   0  403.80   21.82
  -5  31   0  365.72   20.73
  -5  31   0  351.71   20.62
   5 -31   0  362.70   21.54
  -5  31   0  329.79   20.62
   5  32   0    0.80    1.17
   5  32   0   -0.23    0.97
  -5  32   0   -0.16    0.60
  -5  32   0    0.96    0.83
   5 -32   0    0.77    1.11
   5 -32   0    1.52    0.95
   5  33   0  223.03   13.57
  -5  33   0  197.31   12.78
  -5  33   0  214.58   12.85
  -5  33   0  228.97   12.86
   5 -33   0  220.45   13.46
   5  33   0  228.66   13.32
   5  34   0    0.23    1.01
  -5  34   0    0.53    0.61
  -5  34   0    1.96    0.72
   5  34   0    0.95    0.95
  -5  34   0    0.61    0.60
  -5  34   0    0.44    0.64
   5 -34   0    0.43    0.88
  -5  34   0    2.08    1.11
  -5  35   0  105.67    6.81
   5  35   0  111.32    7.02
  -5  35   0  102.69    6.68
   5 -35   0  107.57    7.14
  -5  35   0  102.91    6.76
  -5  35   0  118.33    7.05
  -5  36   0    0.84    0.60
  -5  36   0    0.27    0.51
  -5  36   0    1.03    0.45
   5  36   0   -0.61    0.64
   5 -36   0    0.35    0.77
  -5  36   0   -0.13    0.60
  -5  36   0   -0.15    0.80
  -5  37   0    7.84    1.01
  -5  37   0    5.27    0.96
  -5  37   0    7.64    1.03
  -5  37   0    7.13    0.97
   5  37   0    5.85    1.07
  -5  37   0    3.96    1.04
  -5  37   0    7.86    1.11
   5 -37   0    6.11    1.15
  -5  38   0    0.49    0.45
  -5  38   0    0.57    0.49
  -5  38   0    0.20    0.47
  -5  38   0    0.52    0.39
   5  38   0    0.72    0.65
  -5  38   0    0.39    0.63
  -5  38   0    0.11    0.51
  -5  39   0   17.72    1.65
  -5  39   0   19.18    1.64
  -5  39   0   20.10    1.64
   5  39   0   18.52    1.73
  -5  39   0   19.97    1.81
  -5  39   0   18.29    1.64
   5  40   0    0.91    0.52
  -5  40   0   -0.11    0.57
  -5  40   0    1.04    0.53
  -5  40   0    0.84    0.41
   5  41   0   93.56    5.52
  -5  41   0   89.04    5.60
   5  42   0    0.65    0.36
  -5  42   0    0.08    0.40
  -5  43   0  143.23    7.93
  -5  43   0  132.41    7.89
   6   0   0   11.01    1.55
   6   0   0    8.57    1.76
   6   0   0    5.88    1.24
   6   0   0    9.64    1.48
   6   1   0   -0.39    0.85
   6  -1   0   -0.20    0.79
   6  -1   0   -0.28    1.03
   6   1   0    0.24    0.91
   6   1   0    0.17    0.64
   6   1   0    0.97    0.79
  -6  -1   0    2.08    3.17
  -6   1   0   -2.03    3.99
   6  -1   0   -0.35    0.71
   6  -1   0   -0.20    0.75
   6  -2   0    2.44    1.48
   6   2   0    3.63    1.21
   6  -2   0    2.81    1.07
   6   2   0    2.69    1.03
   6   2   0    4.64    1.11
  -6   2   0    5.89    3.88
   6  -2   0    3.01    1.07
   6   2   0    2.47    0.91
   6  -2   0    3.64    1.00
  -6  -2   0    2.01    3.08
   6   3   0    0.21    0.81
   6  -3   0   -0.20    0.69
   6  -3   0    1.00    1.49
   6   3   0   -1.13    0.79
  -6   3   0    1.89    3.35
   6   3   0   -0.39    0.79
   6  -3   0    0.61    0.80
   6   3   0    0.53    0.75
   6   4   0    3.55    1.92
   6  -4   0    3.25    1.60
   6   4   0    3.19    0.97
   6   4   0    4.80    1.16
   6  -4   0    4.31    1.19
   6  -4   0    4.59    1.19
   6   4   0    4.97    1.12
   6   4   0    4.27    1.13
   6   5   0   -0.91    1.59
   6   5   0   -0.19    0.79
   6  -5   0   -0.21    0.75
   6  -5   0    0.39    1.43
   6  -5   0   -0.21    0.88
  -6   5   0   -1.76    2.20
   6   5   0    0.39    0.73
   6   5   0    0.89    0.77
   6  -6   0   27.33    2.79
   6  -6   0   24.15    3.64
   6   6   0   30.62    2.76
   6   6   0   38.67    5.84
   6  -6   0   28.25    2.87
   6   6   0   29.02    2.76
  -6   6   0   27.15    6.86
   6  -7   0    1.05    0.91
   6   7   0    0.37    0.83
   6   7   0    0.95    1.67
   6  -7   0   -0.45    1.79
   6   7   0    1.60    0.88
  -6   7   0    1.64    2.51
   6  -7   0   -0.45    0.77
   6  -8   0   11.26    1.68
   6   8   0    5.85    2.64
   6  -8   0    3.77    2.03
   6   8   0   11.38    1.59
  -6   8   0    7.96    3.75
   6   8   0    9.61    1.56
   6  -8   0   13.69    1.91
   6  -9   0    0.43    0.80
   6   9   0   -1.01    1.27
   6   9   0   -0.56    0.73
   6  -9   0    0.96    2.04
   6   9   0   -0.21    0.79
  -6   9   0    1.55    2.72
   6  -9   0   -0.24    0.95
   6  10   0    2.11    2.08
   6 -10   0    1.96    0.97
   6  10   0    2.43    0.88
   6 -10   0    0.47    1.71
  -6  10   0    3.92    2.57
   6 -10   0    1.75    1.11
   6  10   0    4.51    1.15
  -6  10   0    3.01    2.97
   6 -11   0    0.91    1.96
   6 -11   0   -0.44    0.76
   6  11   0    4.41    2.57
   6  11   0   -0.19    0.76
   6 -11   0    0.77    1.07
   6  11   0    0.23    0.85
  -6  11   0    1.47    2.24
  -6  11   0    1.27    2.24
   6  12   0    1.16    1.77
   6 -12   0    3.63    1.12
   6  12   0    2.69    0.99
   6 -12   0    5.08    1.52
   6  12   0    2.97    1.09
  -6  12   0    1.44    2.20
  -6  12   0    7.42    3.45
   6  13   0   -0.43    0.77
   6  13   0   -0.24    0.85
  -6  13   0    1.41    2.16
  -6  13   0    3.61    2.60
   6 -13   0   -0.47    0.81
   6  13   0   -1.21    1.85
   6  13   0   -0.20    0.69
  -6  13   0   -1.41    2.48
  -6  14   0   18.06    5.12
   6  14   0   16.73    2.13
  -6  14   0   14.08    4.23
   6  14   0   15.61    2.12
   6  14   0   14.01    4.43
   6 -14   0   16.24    2.11
   6  14   0   14.70    1.96
  -6  14   0   14.10    4.56
   6  15   0   -0.51    0.93
  -6  15   0   -1.15    1.75
   6  15   0   -0.23    0.88
  -6  15   0    1.37    2.09
   6  15   0    1.33    2.04
   6 -15   0   -0.37    1.51
   6 -15   0   -0.49    0.87
  -6  15   0   -1.41    2.49
   6  16   0    1.80    1.04
  -6  16   0    2.24    1.97
  -6  16   0    4.04    2.91
   6  16   0    1.21    1.08
   6 -16   0    3.07    1.20
   6  16   0   -1.39    1.73
   6 -16   0    3.20    1.57
  -6  16   0    5.61    3.28
  -6  17   0   -1.32    2.33
   6  17   0   -0.79    0.92
  -6  17   0   -1.09    1.36
   6  17   0    1.53    1.08
   6  17   0   -1.43    2.19
   6 -17   0    0.53    0.95
   6 -17   0    0.33    1.47
  -6  18   0   11.73    3.65
   6  18   0    3.95    1.24
  -6  18   0    6.50    3.25
   6  18   0    6.45    1.53
   6 -18   0    5.88    1.48
   6 -18   0    5.80    1.91
  -6  19   0    0.24    0.85
  -6  19   0    1.28    1.95
   6  19   0    1.13    1.15
  -6  19   0    2.08    2.05
  -6  19   0    0.23    0.79
  -6  19   0    1.33    1.67
   6 -19   0   -0.29    1.07
   6 -19   0    2.15    1.43
   6  19   0    1.44    1.80
  -6  20   0   36.11    3.37
  -6  20   0   26.49    5.44
  -6  20   0   28.74    5.95
   6 -20   0   38.06    3.77
   6  20   0   41.10    3.92
   6  20   0   26.58    6.23
   6 -20   0   41.54    3.93
  -6  20   0   35.32    3.39
  -6  21   0    0.48    0.93
  -6  21   0    1.16    0.96
   6  21   0   -1.23    1.27
  -6  21   0   -2.44    1.52
   6 -21   0   -0.28    1.35
   6 -21   0    0.32    1.13
  -6  21   0   -0.23    0.87
  -6  22   0    1.17    0.92
  -6  22   0   -0.45    0.89
   6  22   0    1.27    1.55
   6 -22   0    1.68    1.53
   6 -22   0    0.27    1.29
  -6  22   0    0.23    0.85
  -6  23   0    0.23    0.81
  -6  23   0   -0.43    0.91
   6  23   0    0.32    1.36
   6 -23   0    0.77    1.20
   6 -23   0    0.35    1.21
  -6  23   0   -0.21    0.76
  -6  24   0    1.61    0.89
  -6  24   0    1.91    0.93
   6  24   0    1.60    1.39
   6 -24   0    0.69    1.15
   6 -24   0    0.73    1.15
  -6  24   0    0.20    0.73
  -6  25   0   -0.19    0.75
  -6  25   0    0.20    0.69
   6  25   0   -0.31    1.32
   6 -25   0    3.11    1.52
  -6  25   0    0.19    0.72
  -6  26   0    1.55    0.72
  -6  26   0    3.12    0.93
   6  26   0    1.48    1.39
   6 -26   0    1.68    1.29
  -6  26   0    1.85    0.79
  -6  27   0   -0.16    0.63
  -6  27   0   -0.51    0.72
   6  27   0    0.56    1.31
   6 -27   0   -0.63    0.92
   6 -27   0    0.96    1.25
  -6  27   0    0.47    0.59
  -6  28   0    9.16    1.27
  -6  28   0    8.81    1.44
   6 -28   0   12.49    2.08
   6 -28   0   13.44    1.77
   6  28   0    7.70    1.72
  -6  28   0    8.44    1.29
  -6  28   0   11.20    1.37
  -6  29   0    0.32    0.72
  -6  29   0    0.15    0.56
  -6  29   0    0.13    0.52
   6 -29   0    1.08    0.92
   6 -29   0    0.27    1.04
   6  29   0   -0.93    1.19
  -6  30   0    0.15    0.59
  -6  30   0    0.75    0.65
  -6  30   0    0.39    0.51
   6 -30   0   -0.16    0.72
   6 -30   0    0.99    0.97
   6  30   0    0.21    0.89
   6  31   0    0.37    0.81
  -6  31   0   -0.13    0.57
  -6  31   0   -1.09    0.61
  -6  31   0   -0.39    0.55
  -6  31   0    0.24    0.45
  -6  31   0    1.11    0.75
   6 -31   0    0.44    0.91
  -6  31   0    0.96    0.72
   6  32   0    2.44    0.92
  -6  32   0    2.36    0.71
  -6  32   0    0.63    0.63
  -6  32   0    2.28    0.71
  -6  32   0    2.81    0.67
  -6  32   0    1.63    0.63
   6 -32   0    1.75    0.80
  -6  32   0    1.67    0.79
   6  33   0    0.15    0.69
  -6  33   0    0.33    0.48
  -6  33   0   -0.33    0.48
  -6  33   0    0.35    0.48
  -6  33   0    0.44    0.49
   6 -33   0    0.85    0.79
  -6  33   0    0.12    0.59
  -6  34   0   11.81    1.28
  -6  34   0   12.78    1.32
  -6  34   0   13.60    1.36
  -6  34   0   10.01    1.21
   6 -34   0   13.93    1.57
   6  34   0   14.49    1.51
  -6  34   0   14.22    1.43
  -6  35   0    0.19    0.39
  -6  35   0   -0.19    0.35
  -6  35   0    0.36    0.40
   6  35   0    0.11    0.55
   6 -35   0    0.25    0.57
  -6  35   0   -0.29    0.47
   6  36   0    1.40    0.57
  -6  36   0    0.96    0.52
   6 -36   0    0.87    0.52
   6  37   0    0.24    0.43
  -6  37   0   -0.09    0.49
  -6  37   0   -0.08    0.37
   6 -37   0    0.09    0.40
   6  38   0    1.61    0.44
  -6  38   0    1.40    0.53
   6 -38   0    1.20    0.44
  -6  38   0    0.72    0.36
  -6  39   0   -0.07    0.35
   6 -39   0    0.05    0.27
   7   0   0   10.73    2.13
   7   0   0   10.84    1.63
   7   0   0   11.85    2.01
   7  -1   0  349.15   20.31
   7   1   0  337.88   20.23
   7   1   0  347.31   20.13
   7  -1   0  362.25   20.21
   7  -1   0  325.06   20.41
   7   1   0  340.39   20.23
   7   2   0    6.69    1.47
   7  -2   0    6.86    1.47
   7   2   0    8.42    1.40
   7   2   0    9.57    1.91
  -7   2   0    5.76    3.81
   7   3   0  239.19   15.02
   7  -3   0  256.57   15.22
   7   3   0  262.61   15.08
   7   3   0  271.85   15.22
   7   3   0  232.99   15.21
   7  -3   0  253.33   15.37
  -7   3   0  282.98   25.09
   7  -4   0    6.76    1.47
   7   4   0    4.53    1.17
   7   4   0    4.84    1.59
   7  -4   0    8.85    1.85
   7   4   0    5.07    1.36
  -7   4   0    3.60    3.19
   7   5   0  121.25    8.02
   7   5   0  132.22    8.06
   7  -5   0  128.41    8.21
   7  -5   0  131.35    8.42
   7   5   0  106.69    8.10
  -7   5   0  115.69   14.70
   7  -6   0    0.64    0.80
   7   6   0    2.15    0.96
   7  -6   0    1.75    1.24
   7   6   0    2.09    1.07
   7   6   0   -0.24    1.00
  -7   6   0    1.65    2.07
   7  -7   0    3.57    1.39
   7   7   0    4.07    1.31
   7  -7   0    2.89    1.80
   7   7   0    2.93    1.04
   7  -7   0    3.23    1.12
   7  -8   0    1.84    1.13
   7   8   0    0.97    1.03
   7  -8   0    0.44    1.72
   7   8   0   -0.39    0.89
   7  -8   0    0.44    0.85
   7   9   0   12.88    2.11
   7  -9   0    9.38    2.61
   7   9   0   15.97    1.96
   7  -9   0   16.81    2.11
   7  10   0    0.25    0.93
   7 -10   0    2.25    2.07
   7  10   0    0.60    0.84
   7 -10   0    1.11    1.00
   7 -11   0  124.25    7.65
   7  11   0  120.63    7.46
   7 -11   0  104.33    8.66
   7  12   0    2.53    1.43
   7 -12   0    1.25    1.91
   7 -12   0   -0.23    0.95
   7 -13   0  308.96   16.96
   7 -13   0  289.14   15.60
   7  14   0    0.97    1.08
   7 -14   0    3.32    1.31
   7 -15   0  245.14   15.08
   7  15   0  247.84   15.02
   7  16   0    3.64    1.51
   7 -16   0    1.25    1.19
  -7  16   0    2.35    0.96
   7  17   0  269.48   14.93
   7 -17   0  245.83   14.81
  -7  17   0  221.97   14.30
  -7  17   0  231.77   14.30
   7  18   0    2.07    1.43
   7 -18   0    1.59    1.27
  -7  18   0    1.79    0.88
  -7  18   0    2.07    0.87
   7 -19   0  161.13   10.56
   7  19   0  167.56   10.57
  -7  19   0  154.61    9.86
  -7  19   0  159.46    9.98
   7  20   0    1.60    1.31
   7 -20   0    2.49    1.32
   7 -20   0    1.45    1.39
  -7  20   0   -0.17    0.69
   7  21   0   18.17    2.48
   7 -21   0   18.65    2.29
   7 -21   0   12.76    2.13
  -7  21   0   15.01    1.77
   7  22   0   -0.52    1.13
   7 -22   0    1.88    1.15
   7 -22   0    1.64    1.32
  -7  22   0    0.15    0.61
   7  23   0    0.25    1.09
   7 -23   0    0.53    1.03
   7 -23   0    0.39    0.99
  -7  23   0    0.13    0.55
  -7  24   0    1.01    0.71
   7  24   0   -0.48    1.21
   7 -24   0    1.79    1.24
   7 -24   0    0.36    0.89
  -7  24   0    0.37    0.55
  -7  25   0   32.75    2.61
   7 -25   0   34.02    2.88
   7  25   0   29.61    3.05
   7 -25   0   30.41    3.12
  -7  25   0   31.75    2.47
  -7  26   0   -0.12    0.51
  -7  26   0    0.89    0.48
   7  26   0    1.00    1.11
   7 -26   0    0.21    0.97
  -7  27   0  156.23    9.45
   7 -27   0  160.33   10.02
   7  27   0  180.06   10.05
  -7  27   0  151.43    9.46
  -7  28   0    0.83    0.51
  -7  28   0    1.81    0.61
   7  28   0    0.16    0.91
   7 -28   0    0.35    0.80
  -7  29   0  120.26    7.69
  -7  29   0  128.22    7.69
   7  29   0  141.39    8.02
   7 -29   0  145.14    8.16
  -7  29   0  122.63    7.64
   7 -30   0    0.75    0.68
   7  30   0    2.05    0.77
   7 -31   0  146.61    8.88
   7  31   0  153.83    8.85
   7 -32   0    0.43    0.40
   7  32   0    1.21    0.53
   7 -33   0   84.72    4.89
   7  33   0   87.87    4.92
  -7  33   0   73.01    4.81
   8   0   0   91.43    6.07
   8   1   0    0.80    0.68
   8  -1   0    1.28    0.87
   8  -2   0   29.47    2.59
   8   2   0   26.35    2.49
   8   3   0   -0.16    0.77
   8  -3   0    0.32    0.75
   8   4   0    9.81    1.45
   8  -4   0   11.10    1.52
   8  -5   0   -0.65    0.76
   8   5   0   -0.32    0.72
   8  -6   0    0.51    0.75
   8   6   0    0.49    0.68
   8  -7   0    0.33    0.65
   8  -8   0    0.35    0.68
   8  -9   0   -0.17    0.73
   8 -10   0    7.26    1.31
   8 -11   0    0.36    0.76
   8 -12   0   20.82    2.25
   8 -13   0    0.19    0.76
   8 -14   0   46.23    3.75
   8 -15   0    0.39    0.85
   8 -16   0   28.73    2.72
   8 -17   0    0.57    0.89
   8 -18   0   12.68    1.76
   8 -19   0    0.89    0.76
   8 -20   0    1.49    0.83
   8 -21   0   -0.15    0.65
   8 -22   0    2.11    0.75
   8 -23   0    0.33    0.51
   8 -24   0    1.83    0.56
   0   0  -1    0.17    0.39
   0   0  -1    0.36    0.53
   0  -1  -1    0.36    0.56
   0   1  -1   -0.20    0.44
   0  -1   1   -0.25    0.56
   0  -2  -1   -0.37    0.60
   0   2  -1    0.24    0.60
   0  -2   1    0.65    0.57
   0   2  -1    0.44    0.49
   0  -3   1    0.13    0.55
   0   3  -1    0.09    0.39
   0   3  -1    0.28    0.68
   0  -3  -1    0.27    0.56
   0   3  -1    0.11    0.52
   0   4  -1    0.11    0.48
   0  -4   1    0.45    0.64
   0   4  -1    0.16    0.71
   0  -4  -1   -0.28    0.59
   0   4  -1   -0.12    0.55
   0   4   1    0.68    0.55
   0   5  -1    0.12    0.48
   0  -5   1    0.16    0.61
   0   5  -1    0.37    0.87
   0   5   1    0.49    0.53
   0  -5  -1    0.61    0.59
   0   5  -1    0.28    0.53
   0   5   1    0.36    0.56
   0   6   1   -0.15    0.60
   0  -6   1    1.08    0.80
   0   6  -1    0.21    1.00
   0   6  -1    0.41    0.53
   0  -6  -1    1.19    0.76
   0   6  -1    0.45    0.64
   0   6   1    0.13    0.56
   0  -7   1    0.80    0.87
   0   7  -1   -0.16    0.57
   0   7   1    0.16    0.64
   0  -7  -1    0.19    0.77
   0   7  -1    0.67    0.64
   0   7   1   -0.15    0.64
   0  -8   1    0.23    0.80
   0   8   1   -0.19    0.68
   0   8  -1    0.37    0.77
   0   8   1    0.31    0.61
   0  -8  -1   -0.21    0.67
   0   8  -1   -0.19    0.77
   0   8   1    0.64    0.76
   0   9   1    0.19    0.65
   0   9  -1    0.64    0.77
   0   9  -1    0.21    0.72
   0   9   1    0.37    0.69
   0   9   1   -0.21    0.77
   0  -9   1   -0.25    0.85
   0   9  -1    0.44    0.88
   0  10   1    0.41    0.77
   0  10  -1    0.24    0.81
   0  10  -1    0.35    0.92
   0  10  -1    0.35    1.20
   0  10   1    0.44    0.85
   0  10  -1    0.75    0.93
   0  10   1   -0.25    0.91
   0  10  -1    0.25    0.84
   0 -10   1   -0.28    0.97
   0  11  -1    0.28    0.93
   0  11   1    0.24    0.91
   0  11  -1    1.57    1.20
   0  11   1   -0.29    1.00
   0 -11   1   -0.32    1.00
   0  11  -1   -0.73    1.36
   0  11   1    0.80    1.00
   0  11  -1   -0.29    1.00
   0  12   1   -0.80    0.92
   0  12  -1    0.32    1.11
   0  12  -1   -0.87    1.15
   0  12   1    0.31    1.13
   0  12   1   -0.35    1.00
   0  12  -1   -0.33    1.11
   0  12  -1    0.39    1.21
   0 -12   1    0.76    1.28
   0  13   1    1.01    1.15
   0  13   1   -0.92    1.01
   0  13  -1   -0.47    1.09
   0  13  -1    0.80    1.27
   0  13   1    2.15    1.33
   0  13  -1    1.13    1.16
   0 -13   1    0.87    1.44
   0  13   1   -0.40    1.20
   0  14   1   -0.39    1.07
   0  14  -1    0.51    1.27
   0  14  -1   -0.40    1.28
   0  14  -1    1.27    1.57
   0  14   1    0.45    1.43
   0  14   1   -0.35    0.59
   0 -14   1   -0.51    1.53
   0  14   1    0.39    1.28
   0  15   1   -0.44    1.16
   0  15  -1    0.53    1.33
   0  15  -1    0.23    0.73
   0  15   1    0.40    1.01
   0 -15   1    0.57    2.04
   0  15  -1   -0.49    1.29
   0  15   1   -0.17    0.59
   0  15   1    2.48    1.51
   0  15  -1    0.40    1.28
   0  15  -1    0.45    1.39
   0  16   1   -0.49    1.15
   0  16  -1   -0.40    1.01
   0  16  -1    1.63    1.59
   0 -16   1    1.32    2.09
   0  16   1    0.16    0.52
   0  16   1   -0.41    1.16
   0  16  -1    2.41    1.71
   0  16  -1    0.56    1.20
   0  16  -1   -0.24    0.83
   0  17   1   -0.21    0.51
   0  17  -1   -0.11    0.59
   0  17   1    0.23    0.52
   0  17  -1    0.13    0.55
   0  17   1    0.31    0.49
   0  17   1   -0.85    1.07
   0  17   1    0.32    0.44
   0  17   1   -0.53    1.56
   0  17  -1    0.41    1.24
   0  17  -1   -1.16    1.44
   0  17  -1   -0.49    1.24
   0 -17   1   -0.73    1.72
   0  17  -1    0.57    1.13
   0  17  -1    0.24    0.71
   0  17  -1    0.81    1.20
   0  18   1    0.32    0.52
   0  18  -1   -0.23    0.64
   0  18  -1    1.04    0.71
   0  18   1   -0.24    0.64
   0  18  -1    0.20    0.51
   0  18   1    0.49    0.48
   0  18   1   -0.11    0.47
   0  18   1   -0.57    1.43
   0 -18   1    0.79    2.08
   0  18   1   -0.31    0.48
   0  18  -1   -1.19    1.89
   0  18   1    0.44    1.27
   0  18  -1    1.53    1.56
   0  18  -1   -0.41    0.95
   0  18   1    0.55    1.17
   0  18  -1   -0.59    1.56
   0  18  -1   -0.47    0.53
   0  18  -1   -0.41    1.04
   0  19   1    0.11    0.51
   0  19   1    0.23    0.57
   0  19   1   -0.12    0.56
   0  19  -1    0.35    0.53
   0  19  -1    1.19    0.71
   0  19  -1   -0.31    0.51
   0  19   1   -0.59    1.36
   0  19   1   -0.20    0.47
   0  19   1    0.11    0.49
   0  19  -1   -0.52    1.45
   0 -19   1    4.05    2.57
   0  19   1   -0.44    0.95
   0  19   1    0.56    1.29
   0  19   1   -0.15    0.41
   0  19  -1   -0.41    0.96
   0  19  -1    0.43    1.07
   0  19  -1    0.68    0.69
   0  19  -1    0.60    1.68
   0  20   1   -0.11    0.52
   0  20   1    0.80    0.60
   0  20  -1    0.11    0.53
   0  20  -1    0.27    0.60
   0  20  -1    0.35    0.53
   0  20  -1   -0.11    0.45
   0  20   1   -0.31    0.48
   0  20   1   -0.59    1.55
   0  20  -1   -0.09    0.40
   0  20   1   -0.44    0.52
   0 -20   1   -1.65    2.07
   0  20   1   -0.45    1.25
   0  20  -1   -0.41    0.96
   0  20   1    0.57    0.49
   0  20   1    0.56    1.31
   0  20  -1    1.23    1.33
   0  20  -1   -0.23    0.52
   0  20  -1   -0.44    0.85
   0  21  -1    0.63    1.24
   0  21  -1   -0.21    0.63
   0  21  -1    0.88    1.03
   0  21   1   -0.23    0.47
   0  21   1    0.71    0.44
   0  21  -1    0.23    0.53
   0  21   1    0.12    0.53
   0  21  -1   -0.35    0.56
   0  21  -1    0.13    0.55
   0  21  -1   -0.09    0.37
   0 -21  -1    0.72    1.89
   0  21  -1    0.11    0.48
   0  21   1   -0.21    0.43
   0  21   1    1.17    1.79
   0  21   1   -0.11    0.51
   0  21   1   -0.57    1.24
   0  21   1    1.37    1.07
   0  21  -1    0.84    1.04
   0 -21   1    0.84    1.96
   0  21  -1   -0.79    1.83
   0  22  -1   -0.64    1.27
   0  22  -1   -0.45    0.96
   0  22   1    0.32    0.37
   0  22  -1    0.12    0.49
   0  22   1    0.12    0.47
   0  22  -1    0.36    0.57
   0  22   1   -0.24    0.37
   0  22  -1    0.27    0.59
   0  22  -1   -0.19    0.37
   0  22   1    0.11    0.47
   0  22   1   -0.59    1.37
   0  22  -1   -0.11    0.49
   0 -22  -1   -0.73    1.69
   0  22   1   -0.47    1.08
   0 -22   1    0.85    2.00
   0  22  -1    0.43    0.92
   0  22   1    1.16    1.36
   0  22  -1   -0.80    1.40
   0  23  -1    1.97    1.53
   0  23  -1   -0.45    0.99
   0  23   1    0.23    0.49
   0  23   1    0.23    0.39
   0  23  -1   -0.24    0.51
   0  23   1    0.25    0.37
   0  23  -1   -0.36    0.53
   0  23  -1    0.55    0.57
   0  23   1   -0.33    0.31
   0  23  -1    0.21    0.49
   0  23   1    0.77    0.49
   0  23   1    4.19    1.75
   0  23  -1   -0.09    0.41
   0 -23  -1    0.73    1.95
   0  23   1    0.59    1.16
   0  23  -1    0.43    0.85
   0  23   1    0.96    1.03
   0 -23   1   -0.87    2.17
   0  23  -1   -0.81    1.75
   0  24  -1    0.68    1.19
   0  24  -1   -0.47    0.91
   0  24   1    0.35    0.37
   0  24   1   -0.11    0.45
   0  24  -1    0.24    0.52
   0  24   1    0.12    0.41
   0  24   1    0.25    0.36
   0  24  -1    0.13    0.64
   0  24  -1    0.12    0.57
   0  24  -1   -0.09    0.37
   0  24  -1   -0.11    0.49
   0  24  -1    0.65    1.63
   0  24   1   -0.60    1.41
   0 -24  -1    0.75    1.61
   0  24   1   -0.23    0.47
   0 -24   1    1.77    1.91
   0  24   1   -0.49    0.96
   0  24   1    0.60    1.31
   0  24  -1   -0.83    1.45
   0  25  -1    0.47    1.09
   0  25  -1    0.69    1.23
   0  25  -1   -0.15    0.53
   0  25   1    0.09    0.36
   0  25  -1    0.13    0.52
   0  25  -1    0.25    0.52
   0  25   1    0.23    0.39
   0  25   1   -0.12    0.40
   0  25   1    0.36    0.35
   0  25  -1    0.67    1.76
   0  25   1    0.61    1.33
   0 -25  -1   -0.76    1.64
   0  25  -1   -0.23    0.52
   0  25  -1    0.09    0.39
   0  25   1   -1.01    1.00
   0 -25   1   -0.89    1.77
   0  25   1    0.61    1.33
   0  25  -1    0.68    1.47
   0  25  -1    2.52    1.48
   0  26  -1   -0.85    1.31
   0  26  -1   -0.48    0.84
   0  26   1   -0.28    0.41
   0  26  -1   -0.52    0.55
   0  26  -1    0.57    0.61
   0 -26   1    0.65    0.81
   0  26   1    0.09    0.40
   0  26  -1   -0.39    0.56
   0  26   1    0.23    0.47
   0  26   1   -0.23    0.47
   0  26  -1    1.67    0.91
   0  26   1    1.15    0.79
   0  26  -1    0.35    0.47
   0  26  -1   -0.68    1.69
   0 -26  -1   -0.77    1.81
   0  26  -1    0.20    0.47
   0  26   1    1.88    1.45
   0  26   1   -0.52    1.03
   0  26  -1   -0.69    1.51
   0 -26   1   -0.92    1.80
   0  26   1   -1.28    0.97
   0  26   1   -0.45    0.88
   0  26   1    0.64    0.88
   0  26  -1   -0.47    0.76
   0  26  -1   -0.19    0.68
   0  27  -1    0.88    1.55
   0  27  -1    0.13    0.55
   0 -27   1    0.65    0.77
   0  27  -1   -0.15    0.59
   0  27   1    0.09    0.35
   0  27  -1    0.27    0.53
   0  27   1   -0.11    0.43
   0  27   1   -0.12    0.40
   0  27   1    0.09    0.37
   0  27  -1    2.45    0.89
   0  27   1   -0.20    0.73
   0  27  -1   -0.11    0.43
   0  27  -1   -0.12    0.51
   0  27  -1   -0.69    1.21
   0  27   1   -0.64    1.12
   0 -27  -1   -0.80    1.40
   0  27  -1    0.72    1.27
   0 -27   1   -0.93    1.64
   0  27   1    0.53    0.93
   0  27   1    1.96    1.63
   0  27  -1   -0.20    0.73
   0  27  -1   -0.24    0.80
   0  27   1    0.21    0.83
   0  27   1    0.23    0.93
   0  28  -1    0.89    1.76
   0  28  -1    0.13    0.53
   0  28  -1   -0.89    0.61
   0  28   1    0.09    0.33
   0 -28   1   -0.44    0.88
   0  28   1   -0.23    0.44
   0  28  -1    0.13    0.56
   0  28   1   -0.39    0.43
   0  28   1    0.35    0.41
   0  28  -1   -0.20    0.72
   0  28   1    0.40    0.87
   0  28  -1    0.12    0.44
   0  28   1    0.65    1.29
   0  28  -1    0.71    1.53
   0  28  -1    0.11    0.37
   0 -28  -1   -0.81    1.60
   0 -28   1    0.95    1.67
   0  28   1    0.67    1.19
   0  28   1    0.55    0.96
   0  28   1   -0.21    0.87
   0  28  -1   -0.96    0.87
   0  28   1   -0.47    0.84
   0  28  -1   -0.20    0.83
   0  29  -1   -0.91    1.39
   0  29   1    0.09    0.39
   0  29  -1   -0.15    0.55
   0 -29   1   -0.23    0.87
   0  29  -1    0.15    0.56
   0  29   1    0.11    0.35
   0  29   1    0.79    0.49
   0  29   1    0.20    0.75
   0  29  -1   -0.40    0.76
   0  29   1   -0.67    1.32
   0  29  -1    0.11    0.40
   0  29  -1   -0.72    1.11
   0 -29  -1   -0.83    1.27
   0  29   1   -0.69    1.36
   0 -29   1    0.96    1.91
   0  29  -1    0.67    1.01
   0  29   1    0.56    1.11
   0  29   1   -0.44    0.91
   0  29  -1   -0.24    0.80
   0  29   1   -0.24    0.91
   0  29   1    0.45    0.96
   0  30  -1    0.93    1.84
   0  30  -1   -0.16    0.53
   0 -30   1    0.45    0.80
   0  30  -1    0.15    0.57
   0  30   1   -0.20    0.31
   0  30   1    0.11    0.33
   0  30   1   -0.33    0.39
   0  30  -1    0.20    0.73
   0  30   1    0.21    0.73
   0  30   1   -0.19    0.67
   0  30   1   -0.68    1.20
   0  30  -1    0.73    1.31
   0  30  -1    0.11    0.36
   0  30   1   -0.71    1.40
   0 -30  -1   -0.85    1.07
   0  30  -1    0.68    1.21
   0 -30   1   -0.99    1.73
   0  30  -1    0.49    0.95
   0  30   1   -0.48    1.00
   0  30   1    0.23    0.89
   0  30   1    0.23    0.88
   0  31  -1   -0.96    1.88
   0  31  -1    0.63    0.64
   0 -31   1    0.47    0.73
   0  31   1    0.21    0.36
   0  31   1   -0.23    0.47
   0  31   1    0.11    0.36
   0  31  -1   -0.76    1.33
   0  31  -1   -0.11    0.39
   0  31   1    0.71    1.24
   0  31   1   -0.23    0.88
   0  31   1    0.96    0.96
   0 -31  -1   -1.17    0.81
   0  31  -1   -0.19    0.68
   0  31  -1    0.76    0.85
   0  31   1    0.23    0.91
   0  31   1   -0.73    1.12
   0 -31   1    1.00    1.53
   0 -31  -1   -0.87    1.88
   0  31  -1    0.71    1.25
   0  31   1    0.59    0.91
   0  31  -1   -0.41    0.84
   0  31   1    0.21    0.84
   0  31   1   -0.19    0.67
   0  32  -1   -0.97    1.92
   0  32   1    0.19    0.64
   0  32  -1   -0.21    0.79
   0  32   1   -0.65    0.81
   0 -32   1    0.24    0.85
   0  32  -1    0.16    0.51
   0  32   1    1.43    1.41
   0  32  -1    0.77    1.36
   0  32  -1    0.11    0.41
   0  32  -1    0.72    1.11
   0 -32   1    2.04    2.20
   0  32   1    2.25    1.32
   0 -32  -1   -0.89    1.36
   0  32   1    0.60    1.07
   0  32   1    1.21    1.16
   0  32   1   -0.23    0.93
   0 -32  -1    0.60    0.81
   0  32  -1   -0.51    0.97
   0  32  -1    0.19    0.77
   0  32   1   -0.47    0.87
   0  33   1    0.36    0.64
   0  33  -1    0.43    0.88
   0  33   1    0.23    0.92
   0 -33   1   -0.47    0.80
   0  33   1   -0.13    0.45
   0  33  -1   -0.16    0.59
   0  33   1   -0.73    1.12
   0  33  -1    0.11    0.40
   0  33  -1    2.35    1.69
   0  33   1   -0.77    1.17
   0 -33   1   -1.03    2.03
   0 -33  -1    0.91    1.61
   0  33  -1    0.75    0.93
   0  33   1    0.63    1.23
   0 -33  -1    0.20    0.68
   0  33   1    0.24    1.00
   0  33   1   -1.65    1.17
   0  33   1   -0.71    0.95
   0  33  -1    1.17    0.87
   0  33  -1    0.77    0.88
   0  34  -1    1.01    1.77
   0 -34  -1    1.99    1.76
   0  34   1   -0.19    0.69
   0  34   1   -0.39    0.69
   0  34   1   -0.45    0.99
   0  34  -1    0.21    0.76
   0  34   1    0.13    0.43
   0 -34   1    0.24    0.76
   0  34  -1   -0.16    0.65
   0  34   1    0.75    1.31
   0  34  -1   -0.80    1.21
   0  34   1    0.56    0.63
   0  34   1    0.63    1.11
   0  34   1    0.79    0.97
   0  34  -1    3.03    1.88
   0 -34  -1    0.93    1.16
   0 -34   1   -2.08    2.60
   0  34   1   -0.24    1.03
   0  34  -1    0.20    0.84
   0  34   1    0.71    1.03
   0 -34  -1   -0.40    0.77
   0  34   1   -0.47    0.95
   0  35  -1   -2.04    2.71
   0 -35  -1    2.01    1.77
   0  35   1    0.23    0.93
   0  35  -1    0.65    0.85
   0  35   1   -0.19    0.64
   0  35   1    0.72    0.80
   0 -35   1    2.85    0.91
   0  35   1    0.25    0.41
   0  35  -1    0.49    0.61
   0  35   1   -0.75    0.93
   0  35  -1   -0.81    1.43
   0  35   1    0.57    0.57
   0  35   1    0.64    1.13
   0 -35  -1   -0.95    1.44
   0  35  -1   -0.77    1.17
   0  35   1   -0.80    1.57
   0 -35  -1   -0.20    0.69
   0  35  -1    0.61    0.88
   0  35   1    0.48    0.96
   0  35   1    0.48    0.92
   0  35  -1    0.20    0.73
   0  35   1   -0.24    1.03
   0 -36  -1   -1.01    1.55
   0  36   1    0.92    0.71
   0  36   1    0.91    0.89
   0  36  -1    1.08    0.89
   0 -36   1    1.65    0.83
   0  36   1   -0.15    0.61
   0  36  -1    0.81    1.43
   0  36   1   -0.76    0.95
   0 -36  -1   -1.91    2.65
   0 -36   1   -1.05    2.27
   0  36   1   -0.81    1.24
   0  36  -1    0.77    1.19
   0  36   1    0.64    1.27
   0  36   1    0.69    1.04
   0 -36  -1    0.40    0.84
   0  36   1   -0.72    1.15
   0  36   1   -1.67    1.09
   0  36  -1    0.20    0.83
   0  36  -1    0.61    0.81
   0 -37  -1    1.01    1.55
   0  37   1   -0.45    0.97
   0  37  -1    0.85    0.91
   0 -37   1    1.64    0.77
   0  37  -1   -0.16    0.57
   0  37   1   -0.76    1.16
   0  37  -1    0.81    1.24
   0  37   1    0.28    0.59
   0  37  -1    0.79    1.19
   0  37   1    0.64    0.80
   0  37   1    1.65    1.01
   0  37   1    0.48    1.05
   0  37   1    0.23    0.93
   0  37  -1    0.41    0.79
   0 -37  -1    0.20    0.75
   0  37  -1   -0.40    0.80
   0 -38  -1   -1.00    1.53
   0  38  -1    0.16    0.57
   0 -38   1    0.92    0.79
   0  38   1   -0.75    1.15
   0  38  -1   -0.80    1.23
   0  38   1    0.13    0.57
   0  38   1   -0.88    0.91
   0  38  -1    0.63    0.84
   0 -38   1   -1.03    2.23
   0  38  -1    1.56    1.37
   0 -38  -1   -0.95    2.05
   0  38   1   -0.63    1.24
   0  38   1    0.69    1.03
   0  38  -1   -0.20    0.80
   0  38  -1    0.20    0.73
   0 -38  -1    0.20    0.77
   0  38   1   -0.68    1.05
   0  39  -1    1.01    0.89
   0  39   1    0.21    0.88
   0 -39   1    0.89    0.81
   0  39  -1   -0.31    0.59
   0  39  -1    0.19    0.80
   0  39  -1   -0.40    0.87
   0  39   1   -0.23    1.01
   0  39   1    1.59    1.03
   0 -39  -1   -0.19    0.84
   0  39   1    0.53    0.60
   0  40  -1    0.97    0.96
   0  40   1   -0.61    0.99
   0 -40   1   -0.65    0.84
   0  40  -1   -0.15    0.53
   0  40  -1    0.17    0.71
   0  40  -1    0.39    0.85
   0 -40  -1   -0.37    0.77
   0  40   1    0.65    1.01
   0  40   1   -0.13    0.51
   0  41  -1   -0.19    0.73
   0  41   1    0.20    0.80
   0 -41   1    0.41    0.83
   0  41  -1    0.28    0.51
   0  41   1   -0.21    0.99
   0 -41  -1    0.17    0.68
   0  41  -1   -0.51    0.73
   0  41  -1   -0.36    0.79
   0  41   1   -0.12    0.51
   0  42  -1    0.17    0.73
   0  42   1    0.19    0.73
   0 -42   1    0.40    0.73
   0  42  -1    0.25    0.45
   0  42  -1    0.47    0.67
   0 -42  -1    0.33    0.69
   0  42  -1    1.53    0.91
   0  42   1    0.20    0.84
   0  42   1    0.24    0.47
   0  43   1   -0.16    0.75
   0  43  -1   -0.65    0.68
   0 -43  -1   -0.55    0.69
   0 -43   1   -0.56    0.72
   0 -43  -1   -0.47    0.65
   0 -43   1   -0.16    0.77
   0  43  -1   -0.16    0.75
   0  43   1    2.03    0.93
   0  43   1   -0.32    0.48
   0  44  -1   -0.44    0.69
   0  44   1   -0.45    0.69
   0 -44  -1    0.17    0.56
   0 -44   1   -0.35    0.64
   0  44  -1   -0.15    0.69
   0 -44   1    0.15    0.67
   0  44   1    0.51    0.75
   0 -44  -1    0.57    0.68
   0  44   1   -0.20    0.45
   0  45   1    0.65    0.69
   0  45  -1   -0.27    0.61
   0 -45  -1   -0.47    0.64
   0 -45   1   -0.63    0.63
   0  45   1   -0.91    0.79
   0  45  -1   -0.52    0.57
   0 -45   1   -0.68    0.67
   0  45   1    0.09    0.41
   0  46   1    0.11    0.44
   0  46  -1   -0.47    0.56
   0 -46  -1   -0.45    0.49
   0 -46   1    0.24    0.59
   0  46   1    1.08    0.73
   0 -46  -1   -0.15    0.55
   0 -46   1   -0.43    0.56
   0  47  -1   -0.09    0.47
   0 -47  -1   -0.09    0.45
   0  47   1   -0.35    0.53
   0 -47   1    0.11    0.49
   0 -47   1    0.13    0.51
   0 -47  -1   -0.25    0.51
   0  48  -1   -0.48    0.41
   0 -48  -1   -0.33    0.43
   0 -48   1    0.33    0.43
   0 -48   1   -0.39    0.47
   0 -48  -1    0.23    0.43
   0  48   1   -0.09    0.47
   0  49  -1    0.05    0.28
   0 -49  -1    0.11    0.27
   0 -49   1    0.41    0.39
   0  49   1    0.53    0.40
   0  49  -1   -0.07    0.33
   0 -50   1    0.40    0.32
   0  50  -1   -0.20    0.28
   0 -51   1   -0.11    0.23
  -1   0  -1    0.23    1.12
  -1   0  -1    0.35    0.20
  -1   0  -1   -0.12    0.43
   1   0  -1    0.23    0.45
   1   0  -1    1.44    0.75
  -1   0   1    0.57    0.81
  -1   1   1   12.69    1.44
   1   1   1    9.34    1.03
  -1  -1  -1   11.10    1.55
  -1   1  -1    7.50    0.80
  -1   1  -1   10.36    2.04
   1   1  -1    9.56    1.16
   1   1  -1    7.96    1.60
   1  -1  -1    7.73    0.88
  -1  -1  -1    9.66    1.17
  -1   1  -1   10.30    1.17
   1  -1  -1    8.98    1.17
  -1   1   1    9.34    1.75
  -1  -1   1   11.40    1.28
   1  -1   1    9.74    1.25
  -1  -2  -1  164.41    9.40
   1  -2   1  167.74    9.61
  -1   2  -1  164.00   11.01
   1   2   1  145.61    9.00
  -1  -2  -1  153.00    9.70
  -1   2   1  175.45    9.92
   1   2   1  167.97    9.48
  -1   2  -1  143.31    9.29
   1  -2  -1  185.48    9.74
  -1   2   1  168.41   10.78
  -1  -2  -1  179.43    9.69
   1   2  -1  174.78   10.82
  -1   2  -1  171.34    9.65
   1   2  -1  176.87    9.72
   1  -2   1  162.49    9.72
  -1  -2   1  162.10    9.69
  -1   2  -1  161.18    9.46
  -1  -3  -1  130.53    7.85
   1  -3   1  136.82    7.94
   1   3   1  138.10    7.94
  -1   3   1  148.17    8.37
  -1  -3  -1  123.25    7.86
  -1   3  -1  116.30    7.90
   1   3   1  125.75    7.62
  -1   3  -1  149.29    9.88
  -1   3  -1  135.67    8.09
   1   3  -1  132.67    8.10
  -1   3   1  141.51    9.54
   1   3  -1  122.46    9.30
  -1   3  -1  129.97    7.97
   1  -3   1  125.77    8.10
  -1   3   1  137.42    7.96
  -1  -3   1  145.67    8.21
   1   3   1  136.04    7.96
   1   4  -1 2850.57  156.48
   1  -4   1 2988.49  156.51
  -1  -4  -1 2958.29  156.55
  -1   4   1 3061.39  157.07
  -1   4  -1 2714.36  156.84
   1   4   1 2988.08  156.65
  -1   4  -1 2868.22  156.44
   1   4   1 2589.40  156.53
  -1   4  -1 2736.84  158.61
  -1  -4  -1 2563.02  156.23
   1   4  -1 2900.61  156.87
   1   4  -1 2772.65  158.58
  -1  -4  -1 2943.28  156.73
  -1   4  -1 2886.37  156.81
  -1   4   1 2781.07  158.56
   1  -4  -1 3142.38  156.83
  -1   4  -1 2886.78  156.68
   1  -4   1 2941.12  156.88
  -1  -4   1 3011.12  156.88
  -1   4   1 3067.68  156.65
   1   4   1 2898.62  156.67
   1  -5   1 1013.73   53.39
   1   5  -1 1028.53   53.40
  -1  -5  -1 1023.17   53.56
  -1   5   1 1045.07   54.01
  -1  -5  -1  820.88   52.99
  -1   5  -1 1054.45   56.11
  -1   5  -1  936.90   54.07
   1   5   1  869.82   53.83
  -1   5  -1  964.87   53.52
   1   5   1  979.55   53.67
   1   5  -1  988.93   53.87
  -1  -5  -1  998.39   53.72
  -1   5  -1  977.45   53.80
   1  -5  -1 1053.64   53.81
   1   5  -1  932.79   55.71
  -1   5  -1  979.22   53.71
   1   5   1 1031.35   53.64
  -1  -5   1 1026.69   53.91
   1  -5   1 1002.54   53.91
  -1   5   1 1025.58   53.63
   1  -6   1 2140.35  114.16
   1   6  -1 2196.73  114.18
   1   6   1 1844.75  113.72
   1   6   1 2112.30  114.64
  -1   6  -1 2405.75  117.22
  -1   6  -1 2066.21  115.24
  -1   6  -1 2157.34  114.56
  -1   6   1 2300.22  114.92
  -1   6  -1 2051.83  114.68
   1   6  -1 2145.26  114.78
   1   6  -1 2178.77  117.04
  -1   6   1 2184.80  114.50
  -1  -6   1 2229.53  114.86
   1   6  -1 2219.09  114.64
  -1   6  -1 2094.10  114.65
   1  -6   1 2042.13  114.85
   1   6   1 2245.73  114.54
   1  -7   1  819.08   45.16
  -1  -7  -1  817.73   45.56
   1   7  -1  867.77   45.21
  -1   7  -1  817.08   46.60
  -1   7   1  847.35   45.97
  -1   7  -1  815.30   45.77
   1   7   1  740.64   45.00
  -1   7   1  875.10   46.00
   1   7   1  831.01   46.40
   1   7   1  801.56   45.83
  -1   7  -1  898.36   48.03
   1   7  -1  778.15   45.81
   1   7  -1  901.79   48.37
  -1   7  -1  794.14   45.80
  -1   7   1  828.15   45.59
   1   7  -1  853.13   45.69
  -1   7  -1  817.45   45.79
   1   7   1  832.57   45.60
   1  -7   1  815.24   45.92
  -1  -7   1  856.27   45.95
  -1  -8  -1 2195.15  122.33
   1   8  -1 2312.44  121.85
  -1   8  -1 2540.02  124.85
  -1   8   1 2282.61  122.73
   1   8   1 2147.75  122.70
  -1   8   1 2344.30  122.70
   1   8   1 2317.29  123.30
  -1   8  -1 2176.03  123.47
  -1   8  -1 2227.05  122.69
   1   8   1 2091.42  121.91
   1   8  -1 2470.01  125.25
  -1   8  -1 2207.62  122.57
  -1   8  -1 2142.91  122.59
   1   8  -1 2324.63  122.42
   1  -8   1 2201.49  122.78
  -1  -8   1 2210.58  122.69
  -1   8   1 2267.73  122.37
   1   8   1 2151.06  122.30
   1   9  -1  654.87   35.47
  -1   9  -1  692.86   37.50
  -1   9   1  641.06   36.39
   1   9   1  602.69   36.51
  -1   9  -1  638.12   36.58
   1   9   1  609.77   35.76
  -1   9   1  650.55   36.38
  -1   9  -1  691.90   38.31
   1   9   1  700.15   37.14
  -1   9   1  653.81   38.62
   1   9  -1  728.85   38.96
  -1   9  -1  633.93   36.24
   1   9  -1  638.79   36.06
  -1   9   1  621.02   36.07
   1  -9   1  606.48   36.39
  -1   9  -1  619.40   36.38
  -1  -9   1  633.85   36.42
   1   9   1  625.82   36.06
   1  10  -1 2251.63  121.58
   1  10   1 2056.22  122.01
   1  10   1 2120.87  122.93
  -1  10   1 2260.20  122.67
   1  10   1 2477.13  123.41
  -1  10   1 2303.74  122.61
  -1  10  -1 2253.46  123.03
  -1  10  -1 2367.81  123.77
   1  10  -1 2259.78  121.66
   1  10  -1 2192.98  124.51
  -1  10  -1 2249.94  122.54
  -1  10  -1 2256.76  122.77
  -1 -10   1 2291.81  122.79
  -1  10   1 2234.52  122.37
   1  10   1 2157.07  122.31
   1  10   1 2084.90  122.33
   1  10  -1 2235.20  122.30
   1 -10   1 2191.53  122.78
   1  11  -1  578.58   32.27
  -1  11   1  589.06   33.43
   1  11   1  529.93   33.75
  -1  11   1  582.10   33.15
   1  11   1  645.06   34.03
  -1  11  -1  596.99   33.94
   1  11   1  547.71   32.82
  -1  11  -1  619.44   34.39
  -1  11   1  550.83   33.23
  -1  11  -1  576.79   33.31
   1  11  -1  632.62   32.47
  -1  11   1  567.49   33.11
   1  11   1  553.03   33.14
   1  11   1  513.57   33.04
  -1  11  -1  597.47   33.71
   1 -11   1  583.38   33.72
  -1 -11   1  535.85   33.44
   1  11  -1  598.48   33.08
   1  12  -1  728.21   40.84
   1  12   1  761.41   41.62
  -1  12  -1  775.21   42.90
  -1  12   1  718.69   42.02
  -1  12  -1  762.08   42.79
  -1  12   1  738.84   41.84
  -1  12   1  748.99   42.26
   1  12   1  797.42   42.52
   1  12  -1  797.72   41.03
  -1  12  -1  696.92   41.90
  -1 -12   1  734.42   42.35
  -1  12   1  694.14   41.79
  -1  12  -1  735.81   42.50
   1  12  -1  710.27   41.66
   1 -12   1  737.25   42.59
   1  12   1  702.01   41.87
   1  12   1  628.86   41.78
   1  13  -1  166.24   10.48
  -1  13   1  158.68   11.65
  -1  13  -1  176.26   12.28
   1  13   1  200.33   12.08
  -1  13  -1  161.56   11.94
  -1  13   1  161.29   11.52
   1  13   1  165.09   11.08
  -1  13  -1  187.26   12.41
  -1  13   1  152.25   11.28
  -1  13   1  177.62   12.84
   1  13  -1  179.09   10.57
  -1  13  -1  168.92   11.61
  -1 -13   1  173.17   12.06
   1 -13   1  158.98   12.06
   1  13  -1  181.23   11.46
  -1  13  -1  180.83   12.22
  -1  13   1  172.06   11.73
   1  14  -1  126.57    8.68
  -1 -14   1  124.66   10.18
   1  14  -1  137.12    9.66
   1 -14   1  132.58   10.62
  -1  14   1  128.66    9.97
  -1  14  -1  140.96   10.53
  -1  14  -1  144.76   10.44
  -1  14  -1  144.55   10.24
  -1  14   1  137.16   10.09
   1  14   1  146.28    9.41
  -1  14  -1  156.57   10.56
  -1  14   1  125.18    9.62
   1  14   1  138.40    9.93
  -1  14   1  151.04   10.94
  -1  14  -1  133.16    9.89
   1  14  -1  128.97    8.64
  -1  15  -1    2.76    1.59
   1  15  -1    3.80    1.09
  -1  15   1    3.71    1.69
  -1  15   1    6.81    1.03
  -1  15   1    3.99    0.85
  -1  15  -1    5.72    0.91
  -1  15   1    2.77    1.80
   1  15   1    4.95    1.87
   1  15  -1    5.45    1.59
  -1  15  -1    3.21    1.77
   1 -15   1    2.95    1.89
  -1  15  -1    5.11    1.93
   1  15   1    4.28    1.67
  -1  15  -1    5.73    2.04
   1  15   1    7.30    1.63
  -1  15   1    5.72    1.89
   1  15   1    1.56    1.47
  -1 -15   1    3.81    1.88
  -1  15  -1    5.61    2.03
  -1  15   1    3.75    1.61
   1  15  -1    2.93    0.96
  -1  16   1   35.70    2.87
  -1  16   1   38.38    2.91
  -1  16   1   35.50    2.84
  -1  16  -1   36.59    2.73
  -1  16   1   39.24    2.91
   1  16   1   32.30    2.71
   1  16  -1   40.84    4.41
  -1  16   1   37.44    2.83
  -1  16   1   33.20    4.53
  -1  16  -1   35.51    2.65
  -1  16  -1   39.10    4.91
   1  16   1   37.67    4.27
  -1  16  -1   40.39    4.40
   1  16   1   40.35    4.76
  -1  16  -1   51.73    4.87
  -1  16   1   34.00    4.59
  -1  16   1   35.38    4.35
  -1  16  -1   45.72    4.83
   1  16   1   38.55    3.85
   1  16   1   44.27    4.41
  -1 -16   1   31.76    4.83
   1 -16   1   34.76    5.32
   1  16  -1   38.90    3.41
  -1  16  -1   43.86    4.83
  -1  16   1   36.76    4.63
  -1  17  -1  657.35   36.46
  -1  17   1  618.85   36.60
  -1  17   1  657.33   36.75
  -1  17   1  679.42   36.76
  -1  17   1  680.57   36.76
  -1  17   1  654.89   36.68
  -1  17   1  665.09   36.74
  -1  17  -1  618.84   36.44
   1  17   1  634.54   36.48
   1  17  -1  695.52   39.43
  -1  17  -1  684.26   36.43
   1 -17   1  646.72   40.76
  -1  17   1  634.54   36.60
  -1 -17   1  688.36   40.90
  -1  17   1  540.20   39.22
   1  17   1  653.84   38.71
  -1  17  -1  676.05   39.95
   1  17  -1  661.47   36.36
  -1  17  -1  668.25   36.38
   1  17   1  734.41   38.92
  -1  17  -1  695.55   39.16
  -1  17   1  605.96   39.82
  -1  17   1  649.14   39.47
   1  17   1  721.81   38.28
   1  17   1  664.72   39.63
  -1  17  -1  707.11   39.50
  -1  17  -1  728.53   39.19
  -1  17  -1  667.02   39.75
  -1  17   1  690.63   39.56
   1  17  -1  602.29   39.55
   1  18   1  425.90   25.14
  -1  18   1  454.47   25.50
   1  18   1  429.75   25.29
  -1  18   1  447.58   25.50
  -1  18   1  416.92   25.34
  -1  18  -1  444.48   25.17
  -1  18   1  425.90   25.41
   1  18   1  436.46   25.21
  -1  18   1  461.53   25.54
   1  18  -1  467.53   25.33
   1  18  -1  462.05   25.15
  -1  18  -1  475.58   25.15
  -1  18  -1  455.07   28.45
   1  18  -1  484.90   28.51
  -1  18   1  428.33   25.31
  -1  18   1  442.47   25.47
  -1  18   1  424.25   25.35
   1 -18   1  425.25   29.62
  -1 -18   1  464.02   29.90
   1  18   1  457.87   27.45
   1  18  -1  525.51   28.81
  -1  18  -1  468.94   27.82
   1  18   1  492.16   26.99
   1  18   1  518.37   27.82
   1  18   1  488.14   28.45
  -1  18   1  445.47   28.53
  -1  18  -1  504.31   27.93
  -1  18  -1  498.40   28.22
  -1  18  -1  482.99   28.85
   1  19   1  107.70    6.70
  -1  19   1  105.27    6.80
   1  19   1   98.69    6.48
  -1  19   1  107.62    6.90
  -1  19   1  103.87    6.85
  -1  19  -1  113.98    6.58
   1  19  -1  104.35    6.69
  -1  19   1   95.73    6.78
  -1  19   1  112.66    6.90
   1  19   1  104.27    6.54
   1 -19   1   96.29   10.21
  -1  19  -1  109.89    6.50
   1  19  -1  104.33    6.54
   1  19   1  104.96    8.44
  -1  19  -1  106.99    6.56
  -1  19   1  102.79    6.74
  -1  19  -1  112.01    9.48
   1  19  -1  120.97    9.73
  -1 -19   1  113.57   10.57
  -1  19   1   98.39    6.68
  -1  19   1  104.36    6.86
   1  19   1  128.46    9.60
  -1  19  -1  128.29    9.33
  -1  19  -1  109.93    8.66
  -1  19  -1  105.07    8.60
   1  19   1  111.10    8.56
  -1  19   1   91.15    8.14
   1  19   1  115.93    8.16
   1  19  -1  119.45    9.62
  -1  19   1  114.28    9.65
  -1  19  -1   84.04    8.94
  -1  19  -1  105.63    8.64
  -1  20  -1 1020.09   64.32
  -1  20  -1 1064.29   63.49
  -1  20  -1 1089.45   64.82
   1  20   1 1056.71   60.82
  -1  20   1 1102.58   61.24
   1  20   1 1150.72   61.04
  -1  20   1 1113.31   61.25
  -1  20   1 1112.00   61.16
   1  20   1 1102.27   60.89
   1  20  -1 1059.92   61.05
  -1  20   1 1072.10   61.17
  -1  20   1 1108.67   61.09
  -1 -20   1 1224.74   66.81
   1  20  -1 1129.78   64.92
   1  20  -1 1150.92   60.97
   1 -20  -1 1172.70   65.30
  -1  20  -1 1097.10   60.80
  -1  20  -1 1163.41   64.77
   1  20   1 1115.52   63.24
  -1  20  -1 1091.29   60.86
  -1 -20  -1 1094.51   65.06
   1 -20   1 1122.62   66.26
  -1  20   1 1084.55   61.09
  -1  20  -1 1245.16   64.49
   1  20   1 1246.63   64.58
  -1  20   1 1089.38   65.32
  -1  20   1 1071.20   64.54
   1  20  -1 1229.25   65.14
   1  20   1 1213.33   63.57
  -1  20   1  997.10   62.86
  -1  20  -1 1227.73   63.84
   1  20   1 1123.45   62.77
  -1  20  -1 1171.36   63.70
   1  20  -1 1092.60   65.52
  -1  20  -1 1027.41   64.90
  -1  21  -1  197.76   16.06
  -1  21  -1  224.89   16.80
  -1  21  -1  231.31   15.65
   1  21   1  216.61   13.09
  -1  21   1  236.04   13.54
  -1  21   1  233.63   13.44
  -1  21   1  228.58   13.49
   1  21  -1  227.03   13.40
   1  21   1  209.90   13.09
  -1  21   1  220.69   13.44
   1  21   1  221.65   15.29
  -1 -21  -1  244.44   17.12
  -1  21  -1  218.44   13.09
   1 -21   1  212.60   17.66
   1  21  -1  265.24   17.37
   1 -21  -1  227.57   16.77
  -1 -21   1  257.91   18.34
  -1  21   1  244.28   13.46
   1  21  -1  238.79   13.25
  -1  21   1  231.77   13.37
  -1  21  -1  209.53   13.04
  -1  21  -1  223.42   16.32
  -1  21  -1  232.82   15.61
  -1  21   1  221.07   16.68
   1  21   1  251.08   15.80
  -1  21   1  213.20   16.80
  -1  21   1  235.22   15.26
  -1  21  -1  263.69   16.33
  -1  21  -1  244.74   15.81
   1  21   1  234.19   14.92
   1  21  -1  250.41   17.18
  -1  21  -1  219.05   16.86
   1  21  -1  195.67   16.58
  -1  22  -1 1467.27   85.20
  -1  22  -1 1511.99   84.08
  -1  22  -1 1516.88   85.78
  -1  22   1 1534.07   81.75
  -1  22   1 1447.79   81.55
  -1  22   1 1496.99   81.70
   1  22   1 1482.93   81.23
  -1  22   1 1495.06   81.66
   1  22  -1 1540.22   81.62
   1  22   1 1420.84   81.29
   1 -22   1 1479.62   82.06
  -1 -22  -1 1468.13   85.56
  -1  22  -1 1449.02   84.95
  -1 -22   1 1609.18   87.35
   1 -22   1 1589.75   87.27
  -1  22   1 1453.48   81.51
  -1  22   1 1429.50   81.53
   1  22  -1 1501.67   85.76
   1  22   1 1395.76   83.68
  -1  22  -1 1469.81   81.29
   1  22  -1 1568.56   81.42
   1 -22  -1 1460.76   85.47
   1  22   1 1506.08   84.03
  -1  22  -1 1554.08   84.75
   1  22   1 1474.33   83.27
  -1  22   1 1442.03   85.83
   1  22  -1 1735.94   86.22
  -1  22  -1 1497.43   84.02
  -1  22   1 1495.75   85.24
  -1  22  -1 1476.45   84.12
  -1  22   1 1435.03   83.34
  -1  22  -1 1344.43   85.48
   1  22  -1 1476.21   86.02
  -1  23  -1  229.14   17.52
  -1  23  -1  267.76   16.57
  -1  23  -1  253.76   17.52
  -1  23   1  256.21   14.30
   1  23   1  220.89   13.78
  -1  23   1  239.44   14.13
   1  23   1  238.44   13.89
   1 -23   1  227.09   14.46
  -1  23   1  239.64   14.18
  -1 -23   1  253.07   14.64
   1  23  -1  244.30   14.14
  -1 -23  -1  221.50   17.38
  -1 -23   1  256.16   18.94
   1 -23  -1  230.98   17.53
  -1  23  -1  259.96   17.42
   1 -23   1  238.60   18.65
   1  23   1  238.66   16.18
  -1  23  -1  224.75   13.80
   1  23  -1  276.43   18.20
   1  23  -1  253.25   13.97
  -1  23   1  242.62   14.09
  -1  23   1  249.95   17.46
   1  23   1  245.47   16.40
  -1  23  -1  250.63   16.60
  -1  23   1  239.60   15.70
   1  23  -1  248.48   17.72
   1  23   1  238.60   15.72
  -1  23  -1  242.60   16.81
  -1  23   1  221.46   17.50
  -1  23  -1  245.10   16.32
  -1  23  -1  209.18   17.42
   1  23  -1  222.49   17.82
  -1  24  -1 1164.16   70.03
  -1  24  -1 1232.49   69.81
  -1  24  -1 1222.78   68.34
  -1  24  -1 1090.93   65.66
   1  24  -1 1241.46   66.00
  -1 -24   1 1260.69   66.52
  -1  24   1 1230.97   66.08
   1 -24   1 1259.09   66.53
   1  24   1 1170.08   65.70
  -1  24   1 1173.34   65.94
   1  24   1 1107.79   65.62
   1  24   1 1163.07   68.37
  -1  24  -1 1154.54   65.68
  -1  24   1 1197.24   65.93
  -1 -24   1 1318.23   71.94
   1  24  -1 1254.20   70.26
   1 -24   1 1316.48   72.07
  -1  24  -1 1192.41   69.57
   1 -24  -1 1164.52   69.97
   1  24  -1 1259.56   65.80
  -1 -24  -1 1202.51   70.25
  -1  24  -1 1244.55   68.60
  -1  24   1 1168.26   67.53
   1  24   1 1184.18   67.84
  -1  24   1 1301.55   70.05
  -1  24   1 1247.83   70.45
  -1  24  -1 1165.73   68.70
   1  24  -1 1346.88   70.65
  -1  24  -1 1323.84   69.49
   1  24   1 1265.63   68.98
   1  24  -1 1174.96   70.49
  -1  24  -1 1176.12   70.33
  -1  25  -1  212.90   16.37
   1  25  -1  212.96   16.60
  -1  25  -1  176.82   15.40
  -1  25  -1  228.41   14.70
  -1  25  -1  192.76   15.36
  -1  25   1  219.37   12.58
  -1 -25   1  211.90   12.89
  -1  25  -1  195.88   12.21
   1  25  -1  238.91   12.58
   1  25   1  209.10   12.25
  -1  25  -1  189.24   12.22
   1 -25   1  224.01   12.98
   1  25   1  202.97   12.18
   1  25  -1  202.27   12.61
  -1 -25  -1  222.55   16.33
   1  25   1  199.80   14.57
   1  25  -1  213.93   12.26
  -1  25   1  210.85   12.41
  -1 -25   1  238.32   17.65
   1 -25  -1  199.31   15.94
  -1  25  -1  204.55   12.21
  -1  25  -1  221.07   15.65
   1  25  -1  227.03   16.28
   1 -25   1  221.21   17.24
  -1  25  -1  215.76   14.81
   1  25   1  201.73   14.24
  -1  25   1  225.39   16.38
  -1  25  -1  200.07   14.85
  -1  25   1  234.74   16.09
  -1  25   1  204.35   13.76
   1  25   1  223.91   15.16
  -1  25  -1  221.10   15.42
   1  25  -1  236.88   16.36
  -1  25   1  202.88   12.68
   1  25   1  204.24   13.26
  -1  25   1  195.54   12.60
  -1  26  -1  782.33   46.77
   1  26  -1  782.79   46.93
  -1  26  -1  782.67   44.29
  -1  26  -1  783.53   45.93
  -1  26  -1  719.26   46.07
  -1 -26   1  793.92   42.63
   1 -26   1  818.77   42.64
  -1  26  -1  686.34   41.86
   1  26   1  778.70   41.88
  -1  26   1  736.49   41.82
   1  26  -1  801.30   42.12
  -1  26  -1  721.25   41.86
   1  26   1  720.80   41.79
  -1  26   1  732.70   41.80
  -1  26  -1  720.73   42.31
   1  26   1  737.65   42.55
   1  26  -1  689.06   42.19
  -1  26  -1  802.39   45.97
   1  26  -1  795.50   41.90
   1 -26   1  856.15   48.20
  -1  26   1  751.52   42.03
  -1  26  -1  741.22   41.86
  -1 -26  -1  746.80   46.37
   1 -26  -1  779.69   46.47
  -1 -26   1  825.18   48.11
   1  26   1  775.01   44.80
   1  26  -1  864.82   46.68
  -1  26  -1  818.86   44.92
   1  26   1  759.60   44.20
  -1  26  -1  777.85   45.17
  -1  26   1  828.33   46.12
   1  26  -1  850.08   46.61
   1  26   1  813.40   45.23
  -1  26  -1  829.61   45.83
  -1  26   1  732.11   42.31
  -1  26   1  719.25   42.27
  -1  26  -1  734.55   42.48
   1  26  -1  726.34   42.24
   1  26   1  780.78   43.03
   1 -26  -1  814.04   42.62
   1  26   1  777.35   42.83
  -1  26   1  726.47   42.32
   1  26   1  795.96   42.87
   1  26  -1  750.79   42.55
   1  27  -1   78.73    5.31
  -1  27  -1   74.95    8.49
   1  27  -1   78.13    8.66
  -1  27  -1   67.40    7.98
  -1  27  -1   73.57    7.78
  -1  27  -1   77.42    5.20
   1 -27   1   87.71    5.84
  -1 -27   1   83.18    5.79
  -1  27  -1   75.85    5.13
  -1  27   1   77.63    5.08
   1  27  -1   86.18    5.37
  -1  27  -1   73.86    5.09
  -1  27   1   75.51    5.04
   1  27   1   83.10    5.13
  -1  27  -1   72.53    5.48
   1  27   1   71.91    5.67
   1  27  -1   77.26    5.52
   1  27   1   71.03    5.60
   1  27  -1   90.16    8.56
  -1  27   1   78.05    5.24
  -1  27  -1   73.23    5.07
   1  27  -1   79.69    5.11
  -1 -27   1   71.78    8.66
   1 -27   1   83.10    9.29
   1 -27  -1   75.27    8.33
   1  27   1   79.91    7.41
  -1  27  -1   78.65    7.94
  -1 -27  -1   63.72    7.84
   1  27   1   70.27    6.78
  -1  27  -1   84.62    7.76
   1  27  -1   87.15    8.42
   1  27   1   84.12    7.74
  -1  27  -1   82.84    7.98
  -1  27  -1   84.44    7.48
  -1  27   1   78.57    7.90
   1 -27  -1   90.19    5.84
   1  27   1   84.74    6.17
  -1  27   1   71.43    5.49
  -1  27   1   72.43    5.48
   1  27  -1   73.03    5.45
  -1  27  -1   77.53    5.72
   1  27   1   72.70    5.83
   1  27  -1   81.10    5.80
  -1  27   1   71.90    5.51
   1  27   1   85.10    6.01
   1  28  -1  244.59   17.65
  -1  28  -1  226.17   17.12
   1  28  -1  219.45   12.81
  -1  28  -1  192.07   16.17
  -1  28  -1  223.33   16.18
  -1  28  -1  206.88   12.64
  -1 -28   1  240.79   13.44
   1 -28   1  233.07   13.40
  -1  28   1  216.40   12.58
  -1  28  -1  198.63   12.69
   1  28  -1  234.91   12.86
   1  28   1  220.08   12.60
  -1  28   1  204.92   12.53
  -1  28  -1  212.81   12.64
   1  28  -1  192.60   12.97
  -1  28  -1  202.96   13.04
   1  28   1  216.44   13.32
   1  28   1  220.49   13.33
   1  28   1  200.73   12.54
  -1  28  -1  238.31   16.58
  -1  28   1  227.85   12.82
  -1 -28  -1  193.39   16.30
   1  28  -1  234.34   16.73
   1  28   1  203.05   15.21
  -1  28  -1  206.52   12.58
  -1 -28   1  236.18   17.97
   1 -28  -1  190.68   16.26
   1 -28   1  248.24   18.29
   1  28  -1  226.15   12.62
  -1  28  -1  226.78   15.93
   1  28   1  194.62   14.61
   1  28  -1  227.82   16.56
   1  28   1  220.25   15.88
  -1  28  -1  212.81   15.32
  -1  28   1  209.04   15.86
   1  28   1  236.90   13.61
  -1  28   1  218.09   13.18
  -1  28  -1  207.21   13.20
   1  28   1  226.67   13.53
   1  28   1  228.59   13.73
  -1  28   1  208.33   13.09
   1  28  -1  208.86   13.30
   1  28  -1  202.79   13.04
  -1  28  -1  210.70   13.28
   1 -28  -1  235.34   13.36
  -1  29  -1    8.84    2.92
   1  29  -1    2.73    1.97
  -1  29  -1    2.73    1.72
  -1  29   1    3.43    0.79
   1  29  -1    3.89    0.91
   1 -29   1    7.81    1.36
  -1 -29   1    3.40    1.11
  -1  29  -1    4.48    0.89
  -1  29  -1    2.44    0.79
   1  29   1    3.23    0.79
  -1  29   1    2.23    0.72
  -1  29  -1    2.56    0.80
   1  29   1    6.69    1.39
  -1  29  -1    3.61    1.13
   1  29   1    5.19    1.39
   1  29  -1    3.73    1.11
  -1  29   1    1.99    0.81
   1  29   1    2.79    0.81
  -1  29  -1    3.52    0.80
  -1  29   1    4.44    2.07
   1  29   1    5.37    2.04
   1  29  -1    5.00    0.88
  -1  29  -1    0.73    1.47
   1  29  -1    3.01    1.89
   1 -29  -1    0.83    1.28
   1  29   1    5.88    2.16
  -1  29  -1    3.92    1.65
   1  29  -1    4.48    2.28
  -1 -29  -1    2.52    2.09
   1 -29   1   -0.99    1.75
  -1  29   1    4.77    2.00
  -1 -29   1    4.88    2.59
  -1  29  -1    5.84    2.07
   1  29   1    5.09    1.69
  -1  29   1    3.21    1.13
  -1  29  -1    5.65    1.29
   1  29  -1    3.76    1.20
   1  29   1    3.75    1.33
   1  29  -1    4.59    1.20
   1  29   1    3.00    1.17
  -1  29   1    2.31    1.03
   1 -29  -1    3.48    1.09
   1  29   1    2.19    1.27
  -1  29  -1    4.04    1.32
  -1  30  -1    9.94    3.04
   1  30  -1    9.32    3.03
  -1  30  -1    8.90    2.56
   1 -30   1   10.68    1.73
  -1 -30   1   11.46    1.79
   1  30  -1   11.98    1.52
  -1  30  -1   14.13    1.60
  -1  30  -1    8.73    1.31
  -1  30   1   13.60    1.44
  -1  30   1   11.32    1.33
  -1  30  -1    9.64    1.41
   1  30   1   13.48    1.45
   1  30   1   10.85    1.71
  -1  30  -1   16.80    1.95
   1  30   1   11.76    1.85
   1  30  -1    8.50    1.56
   1  30  -1   15.17    3.40
  -1  30  -1   11.17    1.36
  -1  30   1   12.81    3.44
   1  30   1   11.69    2.68
  -1  30  -1   14.37    3.25
   1  30   1   11.37    1.37
  -1  30   1    9.25    1.33
   1  30  -1   17.36    3.51
  -1 -30   1   10.89    3.44
  -1  30   1   11.01    2.91
   1 -30   1   17.97    4.17
  -1  30  -1   14.17    2.80
  -1  30  -1   12.02    2.83
   1  30   1   10.49    2.35
   1  30   1    8.14    2.40
  -1 -30  -1    8.58    3.00
   1 -30  -1   10.24    3.16
   1  30   1   13.09    1.96
   1  30  -1    7.12    1.52
  -1  30  -1   16.76    2.11
  -1  30  -1   10.81    1.77
  -1  30   1    9.89    1.72
  -1  30   1   13.82    1.97
   1  30   1   12.17    1.97
   1  30  -1   10.44    1.52
   1 -30  -1   14.22    1.87
   1  30   1   15.45    2.17
   1  30  -1   10.33    1.72
   1  31  -1   41.03    6.07
   1 -31  -1   22.15    4.75
  -1  31  -1   27.78    5.12
  -1  31  -1   31.76    2.68
   1 -31   1   31.78    3.04
  -1  31   1   32.84    2.55
  -1 -31   1   34.19    3.13
  -1  31  -1   34.44    2.76
   1  31  -1   35.55    2.77
  -1  31   1   31.37    2.53
  -1  31  -1   30.74    2.64
   1  31   1   30.66    2.53
   1  31   1   32.68    3.08
  -1  31   1   33.62    3.08
  -1  31  -1   26.91    2.85
   1  31  -1   30.22    3.01
   1  31   1   33.32    3.15
  -1  31  -1   31.33    2.60
   1  31  -1   39.11    5.37
  -1  31   1   32.79    5.00
   1  31   1   29.97    4.47
  -1  31  -1   34.00    5.20
   1  31   1   29.09    2.56
   1  31   1   40.18    5.29
  -1 -31  -1   27.31    5.01
   1  31  -1   33.55    5.09
   1  31   1   33.11    4.32
  -1  31  -1   36.79    5.37
  -1  31  -1   28.51    4.12
  -1  31   1   37.30    5.01
   1 -31   1   21.26    4.85
  -1 -31   1   27.13    5.29
   1 -31  -1   29.74    5.11
  -1  31  -1   24.67    2.88
  -1  31   1   32.16    3.12
  -1  31   1   30.33    3.03
   1  31  -1   28.98    3.09
   1  31  -1   27.55    3.00
   1 -31  -1   32.47    3.07
   1  31   1   34.83    3.29
   1  31   1   29.09    3.12
   1  31  -1   32.07    2.88
  -1  31  -1   33.20    3.19
   1  31   1   29.26    3.29
   1 -32  -1   30.66    5.45
   1  32  -1   20.45    4.53
  -1  32  -1   23.61    4.72
  -1 -32   1   26.79    2.81
  -1  32  -1   28.79    2.53
   1  32  -1   30.27    2.51
  -1  32  -1   28.05    2.47
   1 -32   1   28.49    2.88
  -1  32   1   24.25    2.21
  -1  32   1   26.91    2.27
  -1  32  -1   27.41    2.43
  -1  32  -1   29.26    2.79
   1  32   1   26.98    2.83
   1  32   1   32.76    2.93
   1  32  -1   27.97    2.87
  -1  32   1   29.82    2.85
   1  32   1   24.81    2.35
   1  32  -1   17.04    3.79
  -1  32   1   23.14    4.33
   1  32   1   27.49    4.23
  -1  32  -1   25.55    2.32
  -1  32   1   38.48    5.40
   1  32  -1   42.42    5.51
  -1  32   1   29.66    4.55
  -1  32  -1   41.18    5.60
   1 -32   1   23.54    4.92
   1 -32  -1   25.05    4.76
   1  32   1   32.68    4.20
  -1 -32   1   22.38    4.80
  -1 -32  -1   30.65    5.24
   1  32  -1   29.18    3.04
  -1  32   1   23.43    2.75
   1  32  -1   27.15    2.63
   1  32  -1   23.22    2.48
   1  32   1   29.23    2.99
   1  32   1   29.74    3.07
  -1  32  -1   28.78    2.96
   1 -32  -1   30.78    2.91
   1  32  -1   27.79    2.92
  -1  32  -1   26.54    2.93
  -1  32   1   25.05    2.77
  -1  33  -1   76.11    8.77
   1  33  -1   71.53    8.64
  -1  33  -1   69.53    4.89
   1 -33   1   77.39    5.45
  -1  33  -1   76.29    4.92
  -1  33   1   72.65    4.65
  -1 -33   1   78.49    5.44
   1  33  -1   74.34    4.87
  -1  33  -1   69.67    4.81
  -1  33   1   74.74    4.68
   1  33   1   73.63    5.27
   1  33  -1   70.30    5.27
  -1  33   1   74.33    5.31
   1  33   1   69.38    5.29
  -1  33  -1   72.47    5.16
   1  33   1   74.22    7.56
   1  33   1   67.36    4.73
  -1 -33   1   80.15    9.20
  -1 -33  -1   55.20    7.66
   1 -33  -1   55.67    7.62
  -1  33   1   57.96    7.26
   1  33  -1   82.31    8.30
  -1  33  -1   79.62    4.84
   1 -33   1   53.75    8.00
  -1  33   1   70.83    7.52
  -1  33   1   72.14    8.04
   1  33   1   72.03    6.97
   1  33  -1   78.66    8.18
  -1  33   1   71.65    5.32
   1  33  -1   78.65    5.49
   1  33  -1   70.25    5.01
  -1  33   1   73.51    5.37
   1  33  -1   70.51    5.08
   1 -33  -1   83.35    5.45
  -1  33  -1   63.68    5.21
   1  33   1   78.78    5.56
   1  33   1   78.39    5.52
  -1 -34  -1  294.88   22.95
  -1  34  -1  350.44   23.97
   1 -34  -1  294.59   23.45
   1  34  -1  332.19   23.93
  -1 -34   1  341.88   19.05
  -1  34   1  300.23   18.09
   1 -34   1  333.13   19.03
  -1  34  -1  318.88   18.38
  -1  34  -1  296.72   18.38
   1  34  -1  323.71   18.36
  -1  34   1  307.51   18.10
  -1  34  -1  327.62   18.41
  -1  34   1  325.78   18.89
   1  34   1  321.89   18.77
   1  34   1  310.04   18.84
  -1  34  -1  308.99   18.68
   1  34  -1  326.62   18.92
  -1 -34  -1  277.17   22.62
   1  34  -1  313.81   22.37
  -1 -34   1  340.39   24.19
   1 -34  -1  272.13   22.45
   1 -34   1  301.73   23.59
   1  34   1  301.89   18.26
   1  34   1  293.32   21.50
  -1  34  -1  324.98   18.28
  -1  34   1  277.54   21.85
   1  34   1  291.99   20.86
  -1  34   1  312.97   22.58
  -1  34   1  312.57   21.73
   1  34   1  346.50   22.75
  -1  34   1  320.97   18.93
   1  34   1  324.51   19.02
   1  34  -1  330.49   19.01
  -1 -34  -1  354.33   18.72
  -1  34  -1  318.52   18.92
   1  34   1  320.70   18.95
  -1  34   1  329.01   18.97
   1  34  -1  318.90   18.66
   1  34  -1  311.26   18.53
   1 -34  -1  353.48   19.01
   1 -35  -1  154.69   14.42
  -1 -35  -1  147.01   13.65
  -1  35   1  145.35    9.21
  -1  35  -1  151.69    9.60
   1 -35   1  159.09   10.06
   1  35  -1  148.64    9.42
  -1  35  -1  156.91    9.53
  -1 -35   1  167.94   10.18
  -1  35   1  152.56    9.25
   1  35   1  151.99    9.82
   1  35   1  173.23   10.13
   1  35  -1  160.24   10.05
  -1  35  -1  141.30    9.73
  -1  35   1  157.33   10.00
   1 -35   1  134.42   13.76
   1  35   1  156.59    9.46
   1  35  -1  162.69   13.33
   1 -35  -1  132.62   13.28
  -1 -35  -1  129.02   13.16
  -1 -35   1  147.20   14.20
  -1  35   1  152.11   13.12
   1  35   1  148.64   12.50
   1  35   1  160.01   13.29
  -1  35   1  141.02   12.34
  -1  35   1  166.49   13.56
  -1 -35  -1  174.74    9.84
   1 -35  -1  166.33   10.01
  -1  35  -1  154.76   10.04
  -1  35   1  160.21   10.05
   1  35   1  161.61   10.13
   1  35  -1  158.89    9.73
   1  35  -1  144.36    9.72
  -1  35   1  157.71   10.06
   1  35  -1  153.27   10.06
  -1 -36  -1  559.04   37.26
   1 -36  -1  535.95   37.59
  -1  36   1  530.14   31.67
  -1 -36   1  572.22   32.59
   1 -36   1  592.84   32.63
  -1  36  -1  564.24   32.11
   1  36  -1  559.61   31.92
  -1  36  -1  593.07   32.08
  -1  36   1  569.92   31.74
  -1 -36  -1  538.62   37.04
   1  36   1  518.41   35.31
   1 -36  -1  539.60   36.99
   1  36   1  557.71   31.95
   1 -36   1  564.56   37.79
   1  36  -1  562.80   36.12
  -1  36   1  528.31   36.02
  -1 -36   1  593.95   38.12
  -1  36  -1  551.32   32.51
   1  36  -1  562.72   32.15
  -1  36  -1  572.45   32.39
   1  36  -1  562.38   32.28
   1  36   1  619.25   32.74
   1  36  -1  574.90   32.63
  -1  36   1  569.24   32.52
  -1  36   1  584.57   32.62
   1 -36  -1  606.84   32.56
  -1 -36  -1  625.70   32.34
  -1  36   1  581.74   36.62
  -1  36   1  533.23   35.28
  -1  36  -1  545.27   32.12
   1  36   1  546.20   32.27
  -1  36  -1  571.78   32.34
  -1  36   1  581.13   32.55
   1  36   1  603.23   32.58
   1  36  -1  586.90   32.56
   1 -37  -1  264.50   21.67
  -1 -37  -1  248.23   20.81
   1  37   1  298.89   17.06
   1  37   1  296.56   16.90
  -1  37   1  278.45   17.01
  -1  37  -1  290.31   16.72
   1  37  -1  314.73   17.18
  -1  37  -1  273.45   16.80
  -1 -37   1  291.66   17.08
  -1  37   1  264.41   16.38
   1  37  -1  280.35   16.45
  -1  37   1  270.04   16.22
   1 -37   1  290.86   17.12
  -1  37  -1  272.81   16.60
   1  37   1  259.94   19.71
  -1  37   1  275.90   20.45
   1 -37  -1  256.28   20.98
   1 -37   1  304.00   22.33
   1  37   1  290.64   16.53
  -1 -37   1  255.37   21.35
  -1 -37  -1  270.86   21.30
  -1  37   1  266.46   16.33
   1  37  -1  286.35   20.57
  -1  37   1  251.67   19.43
  -1  37   1  287.39   20.82
   1  37   1  309.70   17.21
   1  37  -1  290.75   16.86
  -1  37   1  301.48   17.16
  -1 -37  -1  298.51   16.80
  -1  37   1  297.47   17.16
   1  37  -1  302.19   17.24
   1 -37  -1  310.04   17.10
  -1  37  -1  281.45   17.06
  -1  37  -1  285.99   16.89
   1 -38  -1  385.46   29.43
  -1 -38  -1  393.88   28.94
  -1 -38   1  424.93   24.78
  -1  38  -1  441.22   24.41
   1 -38   1  440.54   24.82
  -1  38   1  383.33   24.06
  -1 -38   1  411.56   29.63
   1  38  -1  382.39   27.89
  -1  38  -1  434.50   28.77
  -1  38   1  375.75   27.91
   1  38   1  445.02   24.27
  -1  38   1  389.12   24.02
   1 -38  -1  404.05   29.14
   1 -38   1  395.31   29.47
  -1 -38  -1  369.06   28.75
   1  38   1  455.85   24.79
   1  38   1  428.89   24.55
   1  38  -1  441.47   24.81
  -1  38  -1  425.57   24.39
  -1  38   1  441.91   24.81
  -1  38  -1  421.17   24.54
  -1  38  -1  441.72   28.57
  -1  38   1  387.94   27.35
  -1  38   1  415.41   28.53
   1  38  -1  431.98   24.57
  -1  38  -1  407.13   24.61
  -1  38   1  465.06   25.01
   1  38   1  459.07   24.93
  -1  38  -1  431.21   24.82
   1 -38  -1  467.81   24.82
  -1  38  -1  432.70   24.63
  -1  38   1  427.78   24.83
  -1  38   1  432.23   24.82
   1  38  -1  440.36   24.94
  -1 -38  -1  462.24   24.55
   1  39   1   62.88    4.73
   1  39   1   53.81    4.45
  -1  39  -1   57.89    4.51
   1  39  -1   67.33    4.84
  -1  39   1   58.41    4.71
  -1  39  -1   52.29    4.31
  -1  39   1   63.56    4.59
  -1  39   1   46.72    4.04
  -1 -39   1   67.53    4.84
   1 -39   1   66.01    4.84
  -1  39  -1   66.30    4.47
  -1  39  -1   62.13    4.63
   1  39  -1   64.10    4.61
  -1  39  -1   59.17    4.75
  -1  39   1   66.88    4.92
   1  39  -1   64.90    4.91
  -1  39   1   63.28    4.80
  -1  39  -1   64.81    4.76
   1 -39  -1   66.44    4.76
   1 -39   1   66.94    4.75
  -1 -39  -1   61.85    4.49
  -1  39   1   72.03    5.07
   1  39   1   64.46    4.81
  -1  39   1   60.53    4.17
   1  39   1   63.53    4.31
  -1  40   1  437.08   24.71
   1  40  -1  452.80   25.02
   1  40   1  431.97   24.73
  -1  40  -1  425.22   24.73
   1  40   1  470.72   24.97
  -1  40   1  465.21   25.06
  -1  40  -1  422.28   24.53
  -1  40  -1  422.85   24.57
  -1 -40   1  413.30   24.91
   1 -40   1  420.92   24.93
  -1  40   1  376.42   24.23
   1  40  -1  426.37   24.73
  -1  40   1  467.76   25.19
  -1  40  -1  426.70   24.86
  -1 -40  -1  469.17   24.75
  -1  40  -1  451.04   25.09
   1  40  -1  452.07   25.15
   1 -40   1  469.82   24.98
   1 -40  -1  465.69   24.98
   1  40   1  465.09   25.07
  -1  40  -1  414.49   24.75
  -1  40   1  400.00   24.27
   1  40   1  426.18   24.46
   1  41   1   45.91    3.63
  -1  41   1   48.49    3.85
  -1  41  -1   46.84    3.65
  -1  41   1   43.12    3.51
   1  41  -1   45.71    3.79
   1  41   1   48.01    3.77
  -1  41  -1   48.61    3.56
   1 -41   1   46.88    3.80
  -1 -41   1   45.24    3.77
  -1  41  -1   48.56    3.95
   1 -41   1   52.20    3.87
   1  41  -1   44.67    3.59
   1  41  -1   51.61    4.05
  -1  41   1   53.36    4.05
  -1  41  -1   47.08    3.75
   1  41   1   46.65    3.83
   1 -41  -1   48.76    3.80
  -1 -41  -1   51.05    3.64
  -1  41  -1   40.55    3.67
   1  41   1   47.65    3.41
  -1  41   1   42.28    3.25
   1  42   1  197.17   11.52
   1  42   1  198.87   11.64
  -1  42   1  201.20   11.78
  -1  42  -1  182.27   11.46
   1  42  -1  201.31   11.77
   1 -42   1  190.07   11.74
   1 -42  -1  175.97   11.61
  -1  42  -1  182.34   11.36
  -1 -42  -1  178.17   11.65
  -1 -42   1  185.98   11.72
  -1  42  -1  200.40   11.65
   1 -42  -1  194.28   11.70
   1  42  -1  195.48   11.50
   1  42   1  206.03   11.81
  -1  42   1  203.11   11.92
   1 -42   1  202.01   11.73
   1  42  -1  192.04   11.84
  -1  42  -1  198.72   11.88
  -1  42  -1  196.52   11.72
  -1 -42  -1  208.54   11.53
  -1  42   1  178.71   11.14
   1  42   1  185.56   11.28
   1  43   1   11.30    1.48
   1  43  -1   13.93    1.75
  -1  43  -1   10.25    1.43
   1  43   1   13.25    1.52
  -1  43   1   13.81    1.75
  -1 -43   1   13.42    1.69
  -1 -43  -1   11.61    1.61
   1 -43  -1   10.62    1.59
  -1  43  -1   11.17    1.37
   1 -43   1   12.65    1.64
   1  43   1   13.04    1.72
  -1  43  -1   15.73    1.79
  -1  43  -1   16.89    1.97
  -1 -43  -1   12.24    1.43
  -1  43  -1   12.26    1.59
   1 -43   1   17.17    1.81
  -1  43   1   14.38    1.81
  -1  43   1   13.00    1.31
   1  44   1   17.32    1.72
  -1  44  -1   22.23    1.89
  -1  44   1   20.21    2.01
   1  44  -1   16.77    1.88
  -1 -44   1   15.60    1.85
   1 -44   1   17.14    1.89
  -1 -44  -1   17.17    1.92
  -1  44  -1   17.06    1.67
   1 -44  -1   17.17    1.91
   1  44   1   20.09    2.00
  -1  44  -1   17.65    1.85
  -1  44  -1   19.46    2.03
  -1  44   1   20.59    2.13
  -1  44  -1   20.81    2.12
   1 -44   1   21.49    2.03
   1 -44  -1   18.72    1.93
  -1 -44  -1   18.86    1.76
  -1  44   1   16.36    1.53
   1  45  -1    1.53    0.79
  -1  45  -1    0.97    0.53
  -1  45   1    1.23    0.71
  -1  45  -1    1.23    0.49
   1 -45   1    0.45    0.59
  -1 -45  -1    1.35    0.63
   1 -45  -1    1.33    0.63
  -1 -45   1    2.43    0.72
  -1  45  -1    1.12    0.81
   1 -45  -1    1.24    0.73
  -1 -45   1    1.27    0.63
   1  45   1    1.61    0.79
  -1  45   1    2.17    0.91
  -1  45  -1    1.48    0.68
   1 -45   1    1.39    0.79
  -1  45  -1    0.79    0.84
  -1  45   1    1.65    0.45
  -1 -46   1    1.09    0.59
  -1 -46  -1    1.21    0.61
   1 -46  -1    1.33    0.57
   1 -46   1    1.21    0.60
  -1  46  -1    0.99    0.49
  -1  46   1    2.03    0.72
   1  46  -1    0.99    0.68
  -1 -46   1    1.83    0.65
  -1  46   1    1.24    0.81
   1 -46   1    0.75    0.59
  -1  46  -1    1.28    0.85
   1  46   1    0.80    0.55
   1 -46  -1    1.23    0.64
  -1  46  -1    0.75    0.67
   1  47  -1    9.38    1.12
  -1 -47  -1    7.94    1.09
  -1 -47   1    9.02    1.15
   1 -47   1    8.33    1.11
   1 -47  -1    6.60    1.03
  -1  47   1   10.52    1.28
   1 -47   1   10.04    1.19
   1  47   1    9.14    1.17
  -1 -47   1    8.66    1.09
  -1  47  -1   10.36    1.24
   1 -47  -1    8.32    1.09
   1  47  -1    9.12    1.16
  -1  47   1   10.41    1.17
   1 -48  -1   57.72    3.76
  -1 -48   1   58.56    3.75
  -1  48   1   58.48    3.88
   1 -48   1   56.13    3.79
   1  48  -1   59.74    3.73
   1  48  -1   56.51    3.76
  -1  49   1   20.70    1.72
  -1 -49   1   23.23    1.68
   1 -49  -1   19.39    1.60
   1  49  -1   22.49    1.64
   1  49  -1   21.67    1.67
  -1  50   1  112.05    6.49
  -1 -50   1  111.53    6.44
   1 -50   1  110.53    6.52
   2   0  -1    1.39    0.61
  -2   0  -1    0.67    0.52
  -2   0   1    3.24    1.91
  -2   0   1    1.57    0.84
  -2   0  -1    2.63    1.17
   2   0  -1    3.41    0.95
   2   0   1    2.29    0.93
  -2  -1   1   44.10    5.16
   2  -1  -1   47.81    3.39
  -2   1  -1   45.52    3.37
  -2   1   1   48.43    3.99
  -2   1   1   42.20    5.69
   2   1  -1   49.33    3.45
  -2  -1  -1   47.75    3.35
  -2  -1  -1   40.10    3.73
  -2   1   1   50.45    3.81
  -2   1  -1   43.11    4.23
   2  -1  -1   54.21    4.00
   2   1  -1   58.53    4.19
   2  -1   1   51.56    4.05
   2   1   1   53.33    4.19
  -2   1   1   50.53    3.35
   2   1   1   46.92    3.29
  -2  -2  -1    6.42    1.12
   2   2  -1    6.24    1.07
  -2   2  -1    8.10    1.15
   2  -2  -1    6.97    1.07
  -2  -2   1   12.02    2.35
  -2   2   1    7.08    1.76
  -2   2   1    6.04    2.73
  -2   2   1    5.57    1.23
  -2   2  -1    5.67    2.61
  -2  -2  -1    6.05    1.08
  -2   2  -1    5.39    1.73
   2  -2   1    4.61    0.60
   2   2   1    7.16    1.59
   2  -2  -1    6.13    1.37
   2  -2   1    8.88    1.56
   2   2  -1    7.94    1.49
  -2   2  -1    5.88    0.87
  -2   2   1    4.20    0.84
   2   2   1    7.26    1.00
  -2   3   1 1439.59   81.26
   2  -3  -1 1531.61   79.82
   2   3  -1 1468.37   79.91
  -2   3  -1 1393.02   79.79
  -2  -3  -1 1572.33   79.82
  -2   3   1 1340.14   83.59
  -2  -3   1 1531.30   81.35
  -2   3  -1 1306.59   79.31
  -2   3  -1 1324.94   82.71
  -2   3   1 1553.86   80.34
  -2   3  -1 1317.75   81.19
   2  -3  -1 1581.50   80.58
   2  -3   1 1462.92   80.38
   2   3   1 1465.57   80.70
   2   3  -1 1513.87   80.46
  -2   3  -1 1422.65   79.66
  -2   3   1 1513.28   79.70
   2  -3   1 1466.99   79.89
  -2  -3   1 1474.82   79.85
   2   3   1 1463.61   79.69
  -2   4  -1  256.24   15.92
  -2  -4   1  309.26   16.88
  -2  -4  -1  294.26   15.94
   2   4  -1  259.58   15.97
  -2   4  -1  308.61   16.62
  -2   4   1  271.26   17.58
   2  -4  -1  309.86   16.02
  -2   4   1  286.18   19.93
   2   4   1  256.80   16.46
  -2   4  -1  258.28   17.40
  -2   4   1  273.95   16.34
  -2  -4  -1  241.32   17.30
  -2   4  -1  260.17   15.69
  -2   4  -1  272.29   18.86
   2   4  -1  303.83   16.57
   2  -4   1  277.70   16.34
  -2   4  -1  272.79   15.86
  -2   4   1  271.66   15.80
  -2  -4   1  274.57   15.98
   2  -4   1  270.60   16.01
   2   4   1  270.30   15.80
  -2   5  -1  100.91    6.81
  -2   5  -1  114.45    7.32
  -2   5   1  106.36    8.54
   2   5  -1   91.82    6.74
  -2  -5   1  109.08    7.05
  -2   5   1  112.80   10.20
   2   5   1  113.00    7.65
  -2   5  -1  103.36    6.80
  -2   5   1  104.53    7.09
  -2  -5  -1   90.40    7.53
  -2   5  -1  105.73    9.20
  -2   5  -1  133.87    8.76
   2  -5  -1  122.95    7.53
  -2  -5  -1   95.72    6.05
   2   5  -1  126.78    7.40
   2   5   1   95.41    7.44
   2  -5   1  119.76    7.20
   2  -5   1  111.93    6.90
  -2  -5   1  108.08    6.84
   2   5   1  105.85    6.66
  -2   5   1  107.04    6.69
  -2   5  -1  108.41    6.82
   2  -6  -1  126.47    7.74
  -2   6   1  123.78   10.92
  -2  -6  -1  131.02    7.74
  -2   6   1   98.15    9.28
  -2   6  -1  123.19    8.14
  -2  -6   1  128.43    7.61
  -2  -6  -1  111.57    8.12
   2   6   1  130.79    8.74
  -2   6   1  124.55    8.14
  -2   6  -1  142.88    9.62
  -2   6  -1  123.63    8.08
  -2   6  -1  123.81   10.14
   2  -6   1  131.43    7.98
   2  -6  -1  136.58    8.52
  -2  -6  -1  114.84    7.10
   2   6  -1  135.07    8.18
   2   6   1  119.24    8.46
  -2   6   1  113.82    7.62
  -2  -6   1  123.82    7.81
  -2   6  -1  113.20    7.73
   2  -6   1  115.34    7.76
   2   6   1  116.24    7.25
   2   6   1  116.98    7.64
  -2   7   1  260.37   21.02
  -2   7  -1  365.34   19.71
  -2  -7  -1  339.23   19.11
  -2   7   1  372.95   23.10
  -2  -7   1  324.29   18.56
   2  -7  -1  354.03   19.21
  -2   7   1  356.51   19.62
  -2   7  -1  357.76   21.06
  -2   7  -1  291.54   21.33
  -2   7   1  341.11   19.82
  -2   7  -1  328.69   19.77
   2   7   1  368.42   20.50
   2  -7   1  341.75   19.29
   2  -7  -1  330.79   19.81
  -2  -7  -1  314.68   18.54
   2   7  -1  339.26   19.43
  -2   7   1  321.53   19.13
  -2   7  -1  306.20   19.25
   2   7   1  313.42   19.10
   2  -7   1  325.15   19.26
   2   7   1  309.20   18.73
  -2  -7   1  345.16   19.29
  -2  -8  -1  108.45    7.28
   2  -8  -1  117.41    7.42
  -2   8   1  133.04   10.73
  -2   8   1  110.58    9.66
  -2   8  -1  121.91    7.81
  -2   8   1  113.97    7.73
  -2   8  -1  125.98    9.13
  -2  -8  -1   97.24    6.85
   2   8   1  123.55    8.62
  -2   8   1  112.96    7.93
  -2   8  -1  108.01    8.09
   2  -8   1  115.85    7.45
  -2  -8  -1  113.82    6.90
   2   8  -1  106.04    7.49
   2  -8  -1  129.38    8.20
   2   8   1   98.23    7.32
   2   8   1  109.66    7.16
  -2   8   1  120.82    7.57
  -2   8  -1  119.28    7.73
  -2  -8   1  111.09    7.49
   2  -8   1  104.68    7.48
  -2   9   1  310.10   21.71
  -2   9  -1  316.98   19.31
  -2   9   1  392.20   22.95
  -2  -9  -1  276.81   18.01
   2   9   1  391.80   20.75
  -2   9   1  334.06   19.57
  -2   9   1  355.03   19.74
  -2   9  -1  387.58   21.23
  -2   9  -1  372.01   20.53
  -2  -9  -1  324.01   18.60
   2  -9  -1  330.27   19.79
   2   9  -1  353.00   19.35
  -2   9   1  307.73   19.21
   2   9   1  315.04   19.26
  -2   9  -1  350.07   19.65
  -2  -9   1  338.51   19.31
   2  -9   1  324.75   19.30
   2   9   1  337.64   18.94
  -2  10  -1   21.70    2.49
  -2  10   1   22.77    3.99
  -2  10   1   21.67    3.96
  -2  10   1   16.69    2.51
   2  10   1   21.53    3.12
  -2  10  -1   26.15    3.60
  -2  10   1   19.65    2.63
  -2  10  -1   27.10    3.32
  -2 -10  -1   21.15    2.13
   2  10  -1   22.07    2.45
  -2 -10   1   21.87    2.49
   2  10   1   18.73    2.23
  -2  10  -1   17.92    2.60
   2 -10   1   18.33    2.49
  -2  11  -1  361.73   22.81
  -2  11   1  389.22   25.50
  -2  11   1  477.94   26.31
   2  11   1  390.39   22.59
   2 -11   1  367.88   23.01
  -2  11  -1  410.48   23.69
  -2 -11   1  367.70   22.91
   2  11   1  419.02   24.05
  -2  11  -1  396.78   24.17
  -2  11   1  368.00   23.17
  -2  11  -1  437.78   24.07
  -2  11   1  369.04   23.13
  -2  11  -1  409.68   24.93
  -2 -11  -1  373.29   22.33
   2  11  -1  379.55   22.71
   2 -11  -1  367.32   23.38
   2  12   1   45.79    3.77
  -2  12   1   56.73    6.36
  -2  12   1   58.68    6.36
  -2  12  -1   52.89    4.67
   2 -12   1   50.35    4.95
  -2  12  -1   56.90    5.39
   2  12   1   50.87    4.39
  -2 -12   1   63.17    5.12
  -2  12  -1   52.73    5.48
  -2  12  -1   58.45    6.04
  -2  12   1   58.74    5.19
   2  12   1   56.92    5.52
  -2  12   1   46.40    4.75
  -2  12  -1   58.32    5.43
   2  12   1   56.96    4.48
  -2  12   1   61.40    5.12
   2 -12  -1   44.39    4.97
   2  12  -1   55.41    4.60
   2  13   1  134.79    7.48
   2  13   1  113.61    7.48
   2  13   1  122.21    7.36
  -2  13  -1  108.69    8.38
  -2  13   1  116.54   10.26
  -2  13   1  123.45   10.37
   2  13   1  115.77    8.18
   2  13  -1  116.25    8.14
  -2  13  -1  129.85    9.66
  -2 -13   1  130.19    9.10
   2 -13   1  122.89    9.20
  -2  13   1  122.27    9.34
   2  13   1  108.57    7.12
  -2  13  -1  128.39    9.62
  -2  13  -1  133.47    9.46
  -2  13   1  106.05    8.92
  -2  13   1  122.15    8.97
   2  13  -1  117.72    8.37
   2 -13  -1  108.74    9.02
  -2  14   1    6.73    0.89
   2  14   1    8.78    1.13
   2  14   1    4.51    1.04
   2  14   1    4.96    0.99
  -2  14  -1    4.36    1.44
  -2  14   1    5.92    2.35
   2  14  -1    3.76    1.21
   2  14   1    6.61    1.45
  -2  14   1    5.49    2.00
   2  14   1    8.13    1.05
  -2  14  -1    5.91    2.19
  -2  14   1    5.68    0.84
   2 -14   1    4.84    1.79
  -2  14  -1    7.54    2.03
  -2  14   1    7.18    2.00
  -2  14  -1    7.06    2.07
  -2  14   1    7.42    2.11
  -2 -14   1    4.69    1.84
   2 -14  -1    5.41    1.81
   2  14  -1    8.89    1.80
  -2  15   1    7.17    0.95
   2  15   1    6.46    1.07
   2  15   1    8.44    1.28
   2  15   1    6.04    0.99
  -2  15  -1    6.85    1.71
  -2  15   1    3.95    1.87
  -2  15   1    5.81    0.88
  -2  15   1    8.30    2.41
   2  15   1    6.05    1.59
  -2  15  -1    7.38    2.27
   2  15   1    6.31    1.03
  -2  15  -1    5.17    0.93
   2  15  -1    7.74    1.60
  -2  15   1    6.28    2.28
  -2  15  -1    7.30    1.96
  -2  15  -1    3.35    1.61
  -2  15   1    2.81    1.52
   2 -15   1    7.28    2.23
  -2 -15   1    7.33    2.09
   2  15  -1    6.61    1.68
   2 -15  -1    4.97    1.92
  -2 -16   1    8.57    1.19
  -2  16   1    9.93    1.17
   2 -16   1    7.77    1.27
  -2  16   1    7.64    1.07
   2  16   1    7.92    1.25
  -2  16   1    7.77    1.07
   2  16   1    8.10    1.17
   2  16   1    8.48    1.15
  -2  16  -1    7.13    1.03
  -2  16  -1   10.81    2.36
  -2  16   1    6.58    2.21
  -2  16   1    5.51    2.33
  -2  16  -1    7.61    2.40
   2  16  -1    6.89    1.72
  -2  16  -1    6.46    1.01
  -2  16  -1    7.08    1.08
   2  16   1   10.86    1.85
   2  16   1    7.76    1.15
  -2  16   1    7.97    1.08
  -2  16  -1    5.61    2.03
  -2 -16   1    8.40    2.36
   2 -16   1    7.09    2.57
  -2  16   1    6.48    2.19
  -2  16  -1    7.29    2.05
  -2  16   1    6.77    2.33
   2  16  -1    8.69    1.87
   2 -16  -1    8.74    2.68
   2 -17   1  245.91   15.02
  -2  17   1  254.32   14.69
  -2 -17   1  265.12   14.96
   2  17   1  260.72   14.73
   2  17   1  270.65   14.94
   2  17   1  266.42   14.72
  -2  17   1  252.65   14.69
  -2  17   1  249.44   14.68
  -2  17  -1  248.36   14.57
  -2  17   1  244.52   14.65
  -2  17  -1  251.83   17.12
  -2  17   1  268.60   18.41
  -2  17   1  266.70   18.12
   2  17  -1  275.46   16.74
  -2 -17  -1  251.57   17.86
   2  17   1  247.80   14.72
   2  17   1  269.34   16.20
  -2  17  -1  295.92   18.26
   2 -17   1  254.07   18.58
  -2  17   1  201.80   17.60
  -2  17  -1  249.48   14.64
   2 -17  -1  271.08   18.22
  -2 -17   1  274.86   18.28
  -2  17  -1  251.64   14.58
  -2  17  -1  243.11   17.54
  -2  17   1  230.49   17.73
  -2  17  -1  271.61   17.32
  -2  17   1  237.80   17.54
  -2  17  -1  296.95   17.50
   2  17  -1  231.21   17.82
   2 -17  -1  240.58   18.18
   2  17  -1  213.05   16.18
  -2  18   1   19.33    1.91
  -2  18   1   20.29    1.92
  -2 -18   1   18.65    2.09
   2  18   1   19.79    1.89
   2 -18   1   19.18    2.24
  -2  18  -1   19.09    1.81
   2  18   1   17.49    1.80
  -2  18   1   20.87    1.97
  -2  18   1   23.94    2.07
  -2  18   1   17.12    1.87
  -2  18   1   19.89    3.56
  -2  18  -1   25.98    3.79
  -2  18   1   16.68    3.49
  -2  18  -1   17.86    1.77
  -2  18  -1   23.27    3.85
  -2 -18  -1   20.95    3.83
   2  18   1   21.77    2.85
   2 -18  -1   19.17    3.72
   2  18  -1   20.67    3.09
  -2  18  -1   23.31    1.88
   2  18   1   24.99    2.05
  -2  18  -1   21.74    3.24
   2  18   1   19.10    2.63
  -2 -18   1   26.06    4.47
   2 -18   1   18.09    3.99
  -2  18  -1   20.65    3.37
  -2  18  -1   18.94    3.45
  -2  18   1   20.06    3.76
   2  18  -1   20.46    4.04
   2  18  -1   16.29    2.85
  -2  18  -1   19.94    3.57
   2 -18  -1   14.30    3.60
   2  19   1  117.94    6.96
  -2  19   1  112.12    7.08
   2 -19   1   99.83    7.37
  -2  19   1  103.68    6.98
  -2 -19   1  112.09    7.40
  -2  19   1  117.44    7.14
   2  19   1  114.38    6.90
  -2  19  -1  110.14    6.81
  -2  19   1  113.60    7.09
  -2  19   1  108.34    7.06
  -2  19   1  104.52    9.69
  -2  19   1   97.51    9.49
  -2  19  -1  122.63   10.02
   2  19   1  108.57    6.94
  -2  19  -1  106.49    6.85
  -2 -19  -1   98.80    9.50
   2  19  -1  118.21    9.26
   2 -19   1   94.19   10.45
  -2 -19   1  113.46   10.72
  -2  19  -1  124.23   10.10
   2  19   1  116.01    8.42
  -2  19   1   93.59    9.96
  -2  19  -1  113.21    6.84
   2 -19  -1  111.09    9.85
   2  19   1  125.75    8.69
  -2  19  -1  107.81    9.12
  -2  19  -1  132.74    9.65
  -2  19   1  103.33    9.97
  -2  19  -1  119.81    9.64
   2  19  -1  114.40   10.05
   2  19  -1   79.33    8.30
   2 -19  -1   95.99   10.30
  -2  19  -1  117.37    9.93
  -2  20   1   49.77    3.84
  -2  20   1   54.13    3.93
   2  20   1   57.05    3.73
   2 -20   1   46.21    4.15
  -2 -20   1   59.49    4.37
  -2  20   1   45.97    3.80
  -2  20   1   54.77    3.89
   2  20   1   53.85    3.67
  -2  20   1   48.72    3.85
  -2  20  -1   46.43    3.52
  -2  20   1   52.16    6.08
  -2  20  -1   41.40    5.72
  -2  20  -1   66.38    6.69
  -2 -20   1   52.96    7.00
  -2  20   1   40.34    6.01
   2  20   1   61.73    5.27
   2  20  -1   51.64    5.79
  -2  20   1   47.63    3.77
  -2  20  -1   51.75    3.64
   2 -20  -1   42.95    5.72
  -2  20  -1   56.40    3.65
  -2 -20  -1   53.85    6.20
   2 -20   1   50.27    7.04
  -2  20   1   39.80    6.00
  -2  20  -1   61.58    6.32
  -2  20  -1   46.92    5.40
   2  20   1   47.16    4.99
  -2  20   1   56.08    6.98
  -2  20  -1   56.97    5.73
   2  20  -1   58.58    6.54
  -2  20  -1   43.54    5.84
   2 -20  -1   37.42    6.44
   2  20  -1   34.67    4.93
  -2  21   1  213.13   12.86
  -2  21  -1  208.29   12.56
  -2  21   1  201.87   12.81
   2  21   1  238.07   12.61
  -2 -21   1  230.43   13.32
   2 -21   1  186.31   13.05
  -2  21   1  220.36   12.93
   2  21   1  216.54   12.49
  -2  21   1  208.44   12.85
  -2  21   1  187.18   12.68
  -2  21  -1  224.33   12.48
  -2  21  -1  207.56   15.93
  -2  21   1  252.35   16.38
  -2  21  -1  195.24   15.82
  -2  21  -1  228.22   12.56
   2 -21   1  183.74   16.84
  -2  21  -1  239.86   16.22
  -2  21   1  183.84   12.66
   2  21  -1  228.49   15.93
  -2 -21  -1  197.13   15.58
  -2  21   1  232.59   12.94
   2 -21  -1  210.45   15.93
  -2  21   1  201.16   16.26
   2  21   1  230.01   14.45
  -2 -21   1  217.82   17.53
  -2  21  -1  229.26   12.49
  -2  21  -1  240.63   15.82
  -2  21   1  244.38   17.10
  -2  21  -1  236.82   15.52
  -2  21   1  201.08   16.73
  -2  21  -1  211.54   15.09
   2  21   1  210.60   14.60
   2  21  -1  235.43   16.53
   2  21  -1  148.97   14.25
   2 -21  -1  129.34   15.98
  -2  21  -1  223.10   16.04
  -2  22   1   67.57    4.80
   2  22  -1   69.85    4.65
  -2  22   1   64.12    4.72
  -2 -22   1   69.91    5.12
   2 -22   1   65.69    5.07
  -2  22  -1   64.53    4.43
   2  22   1   65.60    4.43
   2  22   1   68.94    4.41
  -2  22   1   55.51    4.57
  -2  22  -1   67.17    4.36
  -2  22   1   56.20    4.65
  -2  22   1   66.49    4.79
  -2  22  -1   50.12    7.13
  -2  22  -1   61.49    7.14
  -2  22   1   68.12    7.08
  -2  22  -1   58.86    7.16
  -2  22   1   60.28    4.61
  -2  22  -1   65.14    6.94
  -2 -22   1   85.07    9.10
   2  22   1   60.90    5.83
  -2  22  -1   68.97    4.37
  -2  22   1   58.13    4.61
  -2 -22  -1   56.17    6.74
   2  22  -1   54.40    6.70
   2 -22  -1   84.07    7.81
  -2  22  -1   62.02    4.33
  -2  22   1   66.38    7.49
   2 -22   1   56.12    7.86
  -2  22  -1   67.50    6.61
   2  22   1   75.38    6.65
  -2  22  -1   68.62    6.73
  -2  22  -1   65.58    6.88
  -2  22   1   69.89    7.77
  -2  22   1   52.81    6.52
   2  22  -1   63.92    7.17
  -2  22  -1   74.91    7.49
   2 -22  -1   38.40    7.01
   2  22  -1   49.44    5.96
  -2  23  -1  226.02   15.94
   2  23  -1  200.60   15.73
   2  23  -1  149.53   13.70
   2 -23  -1  170.06   16.56
  -2  23  -1  204.77   16.41
  -2  23  -1  194.82   15.52
  -2  23   1  201.61   15.28
  -2  23  -1  209.30   16.10
  -2  23   1  191.22   12.38
  -2 -23   1  234.08   12.94
   2 -23   1  218.76   12.90
  -2  23  -1  204.91   12.08
  -2  23   1  203.77   12.48
  -2  23   1  207.21   12.49
  -2  23   1  186.98   12.32
  -2  23  -1  211.17   11.98
   2  23   1  210.66   12.02
   2 -23  -1  201.36   15.45
  -2  23  -1  232.53   15.80
  -2 -23   1  225.59   17.54
  -2  23  -1  212.82   12.05
   2  23   1  212.30   14.06
  -2  23   1  183.91   12.30
   2  23  -1  229.43   16.22
  -2 -23  -1  213.49   15.69
  -2  23  -1  206.57   11.97
   2 -23   1  211.09   17.42
  -2  23   1  195.96   12.40
  -2  23   1  203.11   15.86
  -2  23   1  204.68   16.40
  -2  23  -1  224.42   15.06
  -2  23  -1  207.45   15.16
   2  23   1  209.37   14.46
  -2  23   1  184.07   16.13
  -2  23  -1  235.62   15.32
   2  23   1  236.30   15.54
  -2  23   1  237.63   16.60
  -2  23   1  214.77   15.33
   2 -23  -1  160.88   12.57
   2  24  -1   93.44    6.33
   2 -24  -1   71.37    9.64
  -2  24  -1   99.92    9.18
   2  24  -1   91.35    9.10
  -2  24  -1  102.40    9.30
  -2  24  -1   91.63    9.78
  -2  24  -1   99.56    9.61
  -2  24   1   88.92    6.25
   2 -24   1   89.06    6.50
  -2  24  -1   81.22    5.81
  -2 -24   1  106.81    6.68
  -2  24  -1   87.96    5.88
   2  24   1   95.41    5.88
  -2  24   1   88.36    6.20
  -2  24   1   91.88    6.25
  -2  24   1   98.80    6.40
   2  24   1   79.22    6.72
  -2 -24   1   87.94    9.90
  -2  24  -1   93.20    5.87
   2 -24   1   83.80    9.93
  -2  24   1   85.91    6.15
  -2  24  -1  107.88    9.34
  -2 -24  -1   67.66    8.13
   2 -24  -1   83.46    8.61
   2  24   1   90.44    7.61
   2  24  -1   87.56    9.10
  -2  24   1   89.36    9.21
  -2  24   1  100.95    9.86
  -2  24   1   92.16    9.25
   2  24   1  101.53    8.34
  -2  24  -1   99.07    8.57
  -2  24  -1   96.44    8.60
  -2  24  -1   98.09    8.54
   2  24   1  107.11    8.92
  -2  24   1   82.47    9.40
   2 -24  -1   75.33    6.42
  -2  25  -1  275.39   19.51
   2  25  -1  299.81   20.02
   2 -25  -1  242.70   20.66
   2  25  -1  271.20   15.96
  -2  25  -1  291.43   20.50
  -2  25  -1  307.27   20.58
  -2  25  -1  250.68   18.90
  -2  25   1  267.14   15.93
  -2 -25   1  292.56   16.33
   2 -25   1  281.62   16.33
  -2  25   1  271.79   15.96
  -2  25  -1  274.30   15.61
  -2  25   1  270.61   16.00
  -2  25   1  255.80   15.86
   2  25   1  277.65   15.52
  -2  25  -1  263.68   16.04
   2  25   1  242.96   16.28
   2  25   1  261.66   16.60
   2  25   1  245.18   17.42
  -2  25  -1  267.81   15.62
  -2  25  -1  299.57   19.50
  -2 -25   1  296.03   21.13
   2  25  -1  280.27   20.02
   2 -25  -1  257.04   19.09
   2 -25   1  277.15   21.05
  -2  25  -1  267.57   15.49
  -2  25   1  254.83   15.80
  -2 -25  -1  251.79   19.03
  -2  25   1  289.96   19.82
  -2  25   1  283.17   20.39
  -2  25   1  229.73   18.10
  -2  25   1  279.45   20.22
  -2  25  -1  286.91   19.05
  -2  25   1  265.08   19.73
  -2  25  -1  289.20   18.86
  -2  25  -1  295.63   18.97
   2  25   1  318.96   19.53
   2  25  -1  264.57   16.04
   2 -25  -1  244.39   16.26
   2  25  -1  261.72   16.08
  -2  25   1  257.93   15.70
  -2  25  -1  258.93   15.98
   2  25   1  257.96   16.49
   2  26  -1   32.34    2.92
   2 -26  -1   26.06    5.48
   2  26  -1   31.46    5.03
  -2  26  -1   23.23    4.45
  -2  26  -1   27.67    4.57
  -2  26  -1   30.90    5.35
  -2  26  -1   27.65    5.00
  -2  26   1   33.43    2.92
   2 -26   1   30.10    3.03
  -2 -26   1   30.49    3.05
  -2  26   1   27.91    2.76
  -2  26   1   30.78    2.87
  -2  26   1   29.17    2.80
   2  26   1   29.89    2.49
   2  26   1   33.43    3.44
  -2  26  -1   28.93    2.88
   2  26   1   26.15    3.07
  -2  26  -1   28.30    2.53
  -2  26  -1   30.83    4.79
  -2  26  -1   33.36    2.57
  -2  26   1   31.34    5.05
   2  26   1   32.36    2.61
   2  26   1   22.41    3.47
   2  26  -1   32.08    5.07
  -2  26   1   30.70    2.80
  -2 -26  -1   26.63    4.53
   2 -26   1   28.81    5.37
  -2  26  -1   35.86    4.79
  -2 -26   1   37.59    5.93
  -2  26  -1   30.11    4.49
  -2  26   1   30.29    4.40
  -2  26  -1   35.06    4.67
  -2  26   1   29.18    5.24
   2 -26  -1   29.14    4.76
  -2  26   1   33.27    5.24
   2  26   1   25.94    3.19
   2  26  -1   26.81    2.83
  -2  26   1   31.26    2.87
  -2  26   1   25.86    2.63
   2  26  -1   33.38    3.07
  -2  26  -1   24.41    2.71
   2 -26  -1   31.10    3.23
   2 -27  -1   77.31   10.53
   2  27  -1  114.46    7.44
   2  27  -1  108.61   10.64
  -2  27  -1   95.65   10.08
  -2  27  -1  123.34   11.28
  -2  27  -1  100.31   10.46
  -2  27  -1  107.41   10.08
  -2  27   1  119.89    7.46
   2 -27   1  108.74    7.65
  -2 -27   1  128.07    7.82
  -2  27   1  115.04    7.38
   2  27   1  115.88    7.06
   2 -27   1  120.38    7.38
   2  27  -1  107.24    7.52
   2  27   1  112.45    7.85
   2  27   1  110.88    7.98
  -2  27  -1  109.30    7.48
   2  27  -1  140.48   11.52
   2  27   1  114.80    7.06
  -2  27  -1  115.16    7.06
  -2 -27   1  100.41   11.13
  -2  27  -1  117.64   10.41
   2 -27   1  119.72   11.89
   2 -27  -1  112.85   10.53
   2  27   1  110.14    9.08
  -2  27   1  113.09   10.48
  -2  27  -1  120.34    7.20
  -2  27   1  113.34    7.34
  -2 -27  -1   94.10    9.85
  -2  27   1  118.46   11.17
  -2  27   1  103.60   10.64
  -2  27   1  104.99    9.33
  -2  27  -1  115.33    9.92
  -2  27  -1  108.78    9.80
  -2  27  -1  128.83   10.30
   2  27  -1   97.75    7.44
   2  27   1  105.08    7.92
  -2  27   1   99.55    7.20
   2 -27  -1  111.60    7.82
   2  27  -1  106.13    7.54
  -2  27   1  106.15    7.36
  -2  27  -1  102.28    7.46
   2  28  -1    5.67    1.20
   2  28  -1    4.25    2.27
  -2  28  -1    8.20    2.72
   2 -28   1    5.28    1.13
   2 -28  -1    5.45    2.56
  -2  28  -1    5.25    2.47
  -2  28  -1    4.16    2.33
  -2  28  -1    4.71    1.89
   2 -28   1    4.11    1.23
  -2 -28   1    2.33    1.11
  -2  28   1    5.23    1.24
  -2  28   1    5.85    1.25
   2  28   1    5.33    0.97
   2  28   1    5.44    1.45
   2  28  -1    4.59    1.23
  -2  28  -1    6.07    1.32
   2  28   1    6.46    1.65
  -2  28   1    4.76    2.12
  -2  28   1    5.44    1.12
   2  28   1    6.33    1.11
   2  28   1    6.24    1.85
  -2  28  -1    7.50    2.40
   2  28  -1    2.44    1.92
  -2  28   1    5.53    1.23
  -2  28  -1    6.21    1.11
   2 -28   1   13.45    3.88
  -2  28  -1    9.62    2.59
   2 -28  -1    4.88    2.28
  -2 -28  -1    9.69    2.87
  -2 -28   1    6.00    2.65
  -2  28   1    3.31    1.48
  -2  28   1    4.20    2.24
  -2  28  -1    8.61    2.49
  -2  28  -1   10.04    2.59
  -2  28   1    6.15    2.59
   2  28   1    7.09    1.71
  -2  28   1    5.35    1.23
   2 -28  -1    6.24    1.48
  -2  28   1    5.31    1.24
   2  28  -1    6.64    1.41
  -2  28   1    4.55    1.13
  -2  28  -1    4.16    1.15
   2  28  -1    6.98    1.35
   2  29  -1   25.09    2.48
   2  29  -1   19.25    4.28
  -2  29  -1   18.54    4.00
   2 -29  -1   24.05    4.99
  -2  29  -1   17.49    3.52
  -2  29  -1   25.62    4.67
  -2  29  -1   20.91    4.25
   2 -29   1   23.37    2.59
  -2 -29   1   28.65    2.76
  -2  29   1   21.78    2.35
  -2  29  -1   21.47    2.45
   2 -29   1   22.02    2.31
   2  29  -1   21.59    2.60
   2  29   1   26.61    2.95
   2  29   1   20.70    2.64
   2  29   1   26.51    2.24
   2  29  -1   26.61    4.61
  -2  29   1   23.91    4.35
   2  29   1   21.98    3.48
  -2  29  -1   24.31    2.27
  -2  29   1   22.65    2.36
  -2  29  -1   31.51    4.87
  -2  29   1   24.70    2.36
  -2 -29   1   23.11    4.85
  -2  29   1   28.15    4.79
  -2  29  -1   29.21    4.44
  -2  29  -1   23.30    4.07
  -2  29  -1   16.84    3.59
   2 -29   1   22.82    4.75
  -2  29   1   22.66    4.53
  -2 -29  -1   24.10    4.52
   2 -29  -1   29.30    5.00
  -2  29  -1   25.01    2.64
  -2  29   1   22.78    2.52
  -2  29   1   21.35    2.52
  -2  29   1   21.38    2.43
   2 -29  -1   25.67    2.81
   2  29   1   22.73    2.81
   2  29  -1   25.93    2.73
   2  29  -1   23.70    2.61
   2  30  -1    2.69    1.95
   2  30  -1    5.16    1.19
  -2  30  -1    6.04    2.53
   2 -30  -1    5.48    2.56
   2 -30   1    5.16    1.15
  -2  30  -1    4.92    2.52
  -2  30  -1    6.90    2.53
  -2 -30   1    4.19    1.24
   2 -30   1    6.46    1.40
  -2  30   1    5.65    1.08
  -2  30   1    4.79    1.16
  -2  30   1    2.57    0.81
   2  30   1    5.41    1.43
   2  30  -1    4.24    1.28
   2  30   1    5.61    1.53
  -2  30  -1    4.28    1.19
  -2  30  -1    3.93    2.20
   2  30   1    3.20    0.87
  -2  30  -1    5.15    1.07
   2  30   1    2.19    1.29
  -2  30   1    4.84    2.15
  -2  30   1    4.23    1.04
   2  30  -1    5.59    2.35
  -2  30   1    3.07    1.01
  -2 -30  -1    2.56    1.85
  -2 -30   1    4.04    2.36
   2 -30   1    1.04    1.85
  -2  30  -1    2.95    1.61
  -2  30   1    4.92    2.19
  -2  30  -1    8.40    2.48
  -2  30  -1    4.04    1.80
  -2  30   1    2.61    1.73
   2 -30  -1    2.59    1.71
   2  30   1    4.87    1.55
  -2  30   1    4.39    1.15
   2  30  -1    4.23    1.21
  -2  30  -1    3.88    1.16
   2  30  -1    6.56    1.47
  -2  30   1    4.24    1.24
  -2  30   1    3.89    1.25
   2 -30  -1    7.34    1.56
  -2  31  -1   92.98    9.70
   2  31  -1   78.99    9.33
   2 -31  -1   81.25   10.00
  -2 -31  -1   95.07    9.68
  -2  31  -1   85.34    9.33
  -2 -31   1   88.23    6.44
  -2  31   1   94.40    6.01
  -2  31  -1   88.51    6.03
   2 -31   1   86.88    6.41
  -2  31   1   97.29    6.00
  -2  31   1   95.45    6.23
  -2  31  -1   91.32    6.28
   2 -31   1   96.44    6.25
   2  31  -1   91.74    6.54
   2  31   1  102.20    6.85
   2  31   1   90.75    6.56
   2 -31  -1   84.72    9.46
  -2  31  -1  105.63    9.70
  -2  31   1   88.03    6.08
   2 -31   1   78.94    9.72
  -2 -31  -1   70.98    8.89
   2  31  -1  103.29    9.70
  -2  31   1   80.94    5.68
  -2  31  -1   92.94    6.00
  -2  31   1   93.94    6.17
  -2 -31   1   87.98   10.02
  -2  31   1   89.02    9.20
   2  31   1   98.35    6.05
  -2  31  -1   87.75    8.58
  -2  31   1   80.86    9.02
  -2  31  -1   92.94    8.98
  -2  31   1  100.36    9.90
  -2  31   1   87.64    6.38
   2  31   1   93.14    6.74
   2  31  -1   86.55    6.46
  -2  31   1   91.42    6.52
   2 -31  -1  101.16    6.76
  -2  31   1   82.47    6.21
  -2  31  -1   87.43    6.50
   2  32  -1    9.40    3.11
   2  32   1    0.88    1.12
  -2  32  -1    5.43    2.40
  -2 -32  -1    5.11    2.13
   2 -32  -1    6.58    2.91
  -2  32  -1    8.41    2.68
  -2  32  -1    4.40    1.08
  -2  32  -1    7.04    1.24
   2 -32   1    4.04    1.19
  -2  32   1    5.71    1.05
  -2 -32   1    4.63    1.17
  -2  32   1    4.05    0.92
   2  32   1    5.13    1.27
   2  32   1    5.84    1.43
  -2  32  -1    5.73    1.27
   2  32  -1    1.44    1.04
  -2  32  -1    4.96    0.99
  -2  32   1    8.17    2.51
  -2  32   1    4.28    1.05
  -2  32  -1    4.08    2.04
   2  32   1    3.09    0.92
   2  32  -1    2.33    1.55
  -2  32  -1    5.96    2.12
   2 -32   1    6.23    2.60
  -2  32   1    6.01    2.28
  -2  32   1    3.99    2.12
  -2  32  -1    5.85    2.15
  -2 -32   1    1.01    1.80
   2 -32  -1    4.52    2.40
  -2 -32  -1    0.89    1.39
   2  32   1    4.35    1.28
   2 -32   1    3.77    1.13
   2  32  -1    5.71    1.41
  -2  32  -1    4.77    1.44
   2 -32  -1    4.45    1.33
  -2  32   1    4.71    1.35
  -2  32   1    3.31    1.05
  -2  32   1    3.24    1.29
   2  33   1   45.64    6.32
  -2 -33  -1   24.55    4.80
  -2  33  -1   47.89    6.42
  -2  33  -1   43.67    3.44
  -2  33   1   40.95    3.23
  -2 -33   1   42.32    3.67
  -2  33  -1   44.76    3.39
   2 -33   1   47.20    3.83
  -2  33  -1   40.95    3.31
  -2  33   1   40.35    3.19
   2  33   1   37.99    3.73
  -2  33  -1   40.27    3.51
   2  33  -1   50.53    4.00
   2  33   1   39.18    3.64
  -2  33   1   40.82    3.35
   2  33  -1   53.47    6.37
  -2  33   1   43.32    6.03
  -2  33  -1   40.58    5.92
  -2  33  -1   42.28    3.28
   2  33   1   46.33    3.40
  -2  33   1   39.42    5.91
   2 -33   1   35.16    6.27
  -2  33  -1   38.35    5.21
  -2 -33   1   47.49    6.98
  -2  33  -1   34.42    5.32
  -2  33   1   31.47    5.32
  -2  33  -1   58.17    6.72
  -2 -33  -1   35.63    5.81
   2 -33  -1   33.15    5.68
  -2  33   1   40.58    3.71
  -2  33  -1   42.22    3.81
   2  33   1   45.60    3.95
  -2  33   1   40.30    3.60
   2 -33   1   45.53    3.68
  -2  33   1   41.12    3.83
   2  33  -1   46.16    3.95
   2 -33  -1   53.51    4.11
   2  34   1   20.77    4.13
   2  34   1   21.19    2.33
  -2  34  -1   19.87    2.19
   2 -34   1   21.13    2.47
  -2  34   1   22.29    2.08
  -2  34  -1   23.45    2.19
  -2 -34   1   24.09    2.52
  -2  34  -1   21.21    2.16
  -2  34   1   20.53    2.00
  -2  34  -1   22.31    2.33
   2  34  -1   24.30    2.63
   2  34   1   24.91    2.67
   2  34   1   15.82    2.21
   2  34   1   28.02    2.29
  -2  34  -1   25.82    4.56
   2  34  -1   32.94    4.81
  -2  34   1   23.71    2.23
  -2  34   1   22.02    4.23
  -2  34  -1   20.82    2.05
  -2  34   1   23.78    4.45
  -2 -34   1   13.08    4.04
  -2  34   1   21.63    4.15
  -2  34  -1   27.58    4.67
   2 -34   1    9.24    3.47
  -2 -34  -1   12.97    3.75
   2 -34  -1   18.69    4.36
  -2  34  -1   21.47    3.71
  -2  34  -1   19.62    3.88
   2 -34   1   22.81    2.41
  -2  34   1   17.66    2.31
  -2  34   1   24.25    2.67
  -2  34   1   23.21    2.60
   2  34   1   24.29    2.64
   2 -34  -1   20.50    2.43
  -2  34  -1   22.59    2.68
   2  34  -1   20.45    2.53
   2  35   1   83.91    8.88
   2  35   1   71.98    5.31
  -2  35  -1   81.82    5.28
   2 -35   1   70.29    5.48
  -2 -35   1   86.91    5.75
  -2  35   1   77.22    5.07
  -2  35  -1   72.02    5.24
  -2  35  -1   74.71    5.17
  -2  35   1   75.34    5.03
  -2  35  -1   73.65    5.35
   2  35  -1   78.25    5.73
  -2  35   1   76.73    5.64
   2  35   1   79.85    5.64
   2  35   1   76.58    5.65
  -2  35  -1   68.32    5.04
  -2 -35  -1   63.52    8.44
   2  35  -1   78.86    8.13
  -2  35   1   57.96    7.60
  -2  35  -1   68.70    8.18
   2  35   1   76.66    5.19
   2 -35   1   48.79    8.06
  -2  35   1   68.58    7.86
  -2 -35   1   67.72    8.77
   2 -35  -1   58.45    8.41
  -2  35   1   93.56    9.18
  -2  35  -1   77.85    8.25
  -2  35   1   82.78    5.73
  -2  35   1   80.90    5.61
  -2  35  -1   74.05    5.63
   2 -35  -1   90.60    5.92
   2  35   1   78.94    5.73
  -2  35   1   78.85    5.76
   2 -35   1   74.05    5.47
   2  35  -1   81.07    5.79
   2  36   1   32.40    2.88
  -2 -36   1   36.80    3.17
  -2  36  -1   35.30    2.81
   2 -36   1   33.63    3.08
  -2  36  -1   29.38    2.76
  -2  36   1   29.93    2.55
  -2  36   1   31.47    2.57
  -2  36  -1   31.91    2.75
  -2  36   1   34.59    3.19
   2  36  -1   32.86    3.17
   2  36   1   33.12    3.07
   2  36   1   31.41    3.09
  -2  36  -1   28.29    2.77
   2  36   1   36.30    2.79
  -2  36  -1   31.78    2.65
  -2  36  -1   41.00    5.69
  -2  36   1   34.87    5.36
  -2 -36   1   24.54    5.19
  -2  36   1   31.07    4.80
   2 -36   1   26.03    5.28
  -2  36  -1   28.87    4.72
  -2 -36  -1   31.76    5.61
   2 -36  -1   30.22    5.41
  -2  36  -1   32.19    3.17
   2  36   1   33.63    3.17
  -2  36   1   25.14    2.83
  -2  36   1   37.35    3.35
   2 -36   1   28.55    2.88
   2  36  -1   30.10    3.12
   2 -36  -1   39.44    3.35
  -2  36   1   29.15    3.08
   2  37   1   38.31    3.09
  -2  37  -1   37.42    3.05
  -2  37   1   35.58    2.77
  -2 -37   1   30.17    3.08
  -2  37  -1   40.08    3.01
   2 -37   1   30.62    3.09
  -2  37   1   30.73    2.68
  -2  37  -1   39.55    2.99
  -2  37   1   37.28    3.37
   2  37  -1   34.07    3.32
   2  37   1   36.72    3.23
  -2  37  -1   34.50    3.04
   2  37   1   35.63    3.29
  -2  37  -1   39.91    2.91
  -2  37  -1   37.16    5.60
   2  37   1   37.48    2.95
  -2  37   1   34.28    5.35
  -2  37  -1   33.34    5.11
  -2 -37  -1   27.77    5.33
  -2  37   1   38.52    3.33
   2 -37  -1   36.06    3.33
  -2  37   1   40.88    3.57
   2  37   1   35.40    3.27
  -2  37   1   37.36    3.36
   2 -37   1   36.23    3.21
  -2  37  -1   30.58    3.23
   2 -38   1   12.04    1.73
  -2  38   1    9.97    1.25
  -2  38  -1   10.64    1.48
  -2  38  -1   10.20    1.51
  -2 -38   1   14.65    1.87
  -2  38  -1   11.06    1.44
  -2  38   1   11.12    1.31
   2  38  -1   13.29    1.95
   2  38   1   13.40    1.88
   2  38   1   11.84    1.68
  -2  38   1   11.96    1.87
  -2  38  -1   12.05    1.59
  -2  38   1   11.69    1.32
   2  38   1   11.28    1.48
   2  38   1   10.29    1.45
  -2  38  -1   12.00    1.84
  -2  38   1   12.89    1.83
  -2  38  -1   13.02    2.00
   2 -38   1   13.61    1.80
  -2  38   1   13.42    1.95
   2  38   1   13.46    1.85
  -2  38   1   18.30    2.21
  -2  39   1  156.41   10.01
   2 -39   1  170.78   10.65
  -2  39  -1  189.47   10.52
  -2 -39   1  163.72   10.62
  -2  39   1  163.58   10.24
  -2  39  -1  178.30   10.36
  -2  39   1  163.93   10.02
   2  39   1  179.79   10.33
  -2  39   1  147.12    9.96
   2  39   1  166.93   10.26
  -2  39   1  184.16   10.88
  -2  39  -1  178.51   10.77
  -2  39   1  199.41   11.08
  -2  39  -1  183.30   10.73
  -2  39   1  172.46   10.64
   2  39   1  179.30   10.68
  -2  39   1  176.89   10.78
   2  39  -1  178.95   10.84
  -2  39  -1  167.94   10.34
   2  39   1  184.11   10.73
   2  39   1  172.83   10.50
  -2  39  -1  162.88   10.40
  -2  40  -1   16.34    1.89
   2  40   1   19.54    2.13
   2  40  -1   16.09    2.13
  -2  40   1   20.67    2.25
  -2  40  -1   15.97    1.79
   2  40   1   16.44    1.77
  -2  40   1   18.02    1.63
   2 -40  -1   14.13    1.89
  -2  40  -1   19.27    1.91
   2 -40   1   13.94    1.87
  -2  40   1   17.37    1.59
  -2 -40   1   14.21    1.89
  -2  40   1   16.94    1.77
  -2 -40  -1   19.33    2.09
  -2  40  -1   22.22    2.25
  -2  40   1   17.45    2.29
  -2  40  -1   17.21    2.17
  -2  40   1   20.19    2.32
   2  40   1   17.69    2.04
   2  41   1   67.88    4.76
   2  41  -1   66.98    4.88
  -2  41  -1   64.69    4.45
  -2  41  -1   60.97    4.51
  -2  41   1   78.14    5.03
   2  41   1   61.78    4.37
  -2  41   1   60.89    4.37
  -2  41  -1   71.39    4.63
   2 -41  -1   57.70    4.61
  -2 -41   1   64.77    4.75
   2 -41   1   69.97    4.80
  -2 -41  -1   70.51    4.81
   2 -41  -1   73.54    4.95
  -2  41  -1   75.71    4.99
  -2  41   1   74.81    5.03
   2  41   1   62.02    4.64
  -2  41  -1   70.15    4.83
  -2  41   1   57.13    4.16
  -2  42   1    6.31    1.13
   2  42  -1    6.15    1.31
  -2  42   1    7.13    1.35
  -2  42  -1    6.36    1.07
   2  42   1    9.20    1.37
  -2  42   1    6.04    0.83
   2 -42  -1    4.40    1.07
  -2  42  -1    7.61    1.12
  -2 -42  -1    6.03    1.16
   2 -42   1    6.46    1.17
  -2  42   1    4.89    0.88
  -2 -42   1    5.76    1.09
  -2  42  -1    8.98    1.44
  -2  42   1    7.80    1.49
   2 -42  -1    7.41    1.32
   2  42   1    8.53    1.24
  -2  42  -1   10.08    1.55
   2  43  -1   15.16    1.71
  -2  43   1    8.41    1.31
  -2  43   1   14.93    1.77
   2  43  -1   14.78    1.80
   2  43   1   16.49    1.75
   2 -43  -1   13.52    1.63
  -2 -43  -1   15.38    1.71
   2 -43   1   12.56    1.61
  -2  43   1   13.17    1.36
  -2 -43   1   10.48    1.51
  -2  43  -1   15.00    1.53
  -2  43  -1   18.98    1.88
  -2  43   1   20.26    2.03
   2 -43  -1   16.09    1.80
   2  43   1   18.28    1.79
  -2  43  -1   14.54    1.84
   2  44  -1    2.84    0.85
   2  44  -1    3.77    0.99
  -2  44   1    4.08    1.05
   2  44   1    2.92    0.79
   2 -44  -1    4.49    0.91
  -2 -44  -1    3.33    0.84
  -2  44  -1    2.65    0.69
  -2 -44   1    2.99    0.80
   2 -44   1    3.71    0.84
  -2  44  -1    3.04    1.01
   2 -44  -1    3.01    0.89
  -2  44  -1    3.84    1.01
  -2  44  -1    6.20    1.12
   2  45  -1    0.60    0.59
  -2  45   1    1.96    0.77
   2  45   1   -0.21    0.51
   2  45  -1    1.61    0.73
   2 -45  -1    0.25    0.51
   2 -45   1    0.76    0.52
  -2  45  -1    0.41    0.44
  -2 -45   1    0.64    0.55
  -2 -45  -1    0.73    0.49
   2 -45  -1    0.81    0.72
  -2  45  -1    1.65    0.79
  -2  45  -1   -0.40    0.67
  -2  45  -1    0.64    0.61
  -2 -45   1    0.43    0.48
   2  46  -1    1.45    0.64
   2  46  -1    2.01    0.77
  -2  46   1    3.31    0.81
  -2 -46  -1    1.92    0.60
   2 -46  -1    2.04    0.60
  -2 -46   1    2.21    0.59
   2 -46   1    2.23    0.63
   2 -46  -1    1.55    0.64
  -2  46  -1    3.31    0.81
  -2 -46   1    2.53    0.60
  -2  46  -1    2.55    0.73
  -2  46  -1    4.45    0.93
   2  47  -1   10.13    1.21
  -2  47   1   10.86    1.24
   2 -47  -1   10.12    1.21
   2  47  -1   11.46    1.20
  -2  47  -1   13.94    1.40
  -2  47  -1   11.64    1.23
  -2  47  -1   11.88    1.32
  -2 -47   1   11.97    1.15
  -2  48   1    5.85    0.77
   2  48  -1    6.70    0.85
   2  48  -1    5.15    0.73
  -2 -48   1    5.23    0.65
  -2  48  -1    6.29    0.87
   2 -48  -1    3.85    0.73
  -2  48   1    5.29    0.84
   2  49  -1   23.62    1.75
   2  49  -1   25.10    1.69
   2 -49  -1   21.29    1.69
  -2  49   1   26.46    1.84
   3   0   1   -0.69    1.00
  -3   0   1   -0.21    0.69
  -3   0  -1    0.55    0.75
  -3   0   1   -0.91    2.27
  -3   0   1    0.59    0.91
   3   0  -1    0.17    0.35
  -3   0   1    0.13    0.29
   3   0   1   -0.20    0.31
   3  -1  -1    2.28    0.88
   3   1   1    4.59    1.47
   3   1  -1    4.13    1.40
   3  -1   1    3.68    1.25
  -3   1   1    2.16    0.81
  -3  -1   1    1.68    0.84
  -3  -1  -1    3.96    1.08
  -3   1  -1    2.47    1.16
  -3  -1   1    5.80    2.53
  -3  -1  -1    2.91    0.53
  -3  -1   1    2.13    0.92
  -3   1   1    2.17    1.20
  -3   1   1   -0.96    2.68
   3  -1  -1    1.45    0.47
  -3   1   1    2.07    0.52
  -3  -1   1    2.64    0.48
   3  -1   1    2.43    0.47
   3   1   1    1.96    0.51
   3  -2  -1   45.15    3.75
   3   2  -1   43.63    4.24
   3   2   1   48.87    4.45
   3  -2   1   45.31    4.16
  -3   2   1   48.91    3.83
  -3  -2  -1   49.23    3.69
  -3  -2   1   42.54    3.60
  -3   2  -1   42.42    4.27
  -3   2   1   51.31    7.09
  -3   2   1   40.00    4.55
  -3  -2  -1   40.91    2.81
   3  -2  -1   48.28    2.99
  -3  -2   1   41.99    5.75
  -3   2   1   36.11    2.91
   3   2   1   32.71    2.91
   3  -2   1   40.91    2.77
  -3  -2   1   42.36    2.77
   3   3  -1    6.44    1.73
   3  -3  -1    9.10    1.63
   3  -3   1   10.81    1.91
   3   3   1    6.32    2.00
  -3   3  -1    8.50    2.11
  -3   3   1    6.37    1.40
  -3  -3   1    7.97    1.40
  -3  -3  -1    7.93    1.24
  -3   3   1    6.65    3.04
  -3   3   1    8.72    2.29
  -3  -3   1    5.12    2.07
   3  -3  -1    6.53    0.95
  -3  -3  -1    7.18    0.97
  -3   3  -1    6.97    0.91
   3   4  -1 1184.06   53.00
   3  -4   1 1113.96   52.61
   3  -4  -1 1175.66   52.33
   3   4   1 1093.23   53.07
  -3   4  -1  977.96   50.79
  -3   4   1 1177.42   52.04
  -3   4  -1 1018.01   53.32
  -3  -4  -1  998.18   50.91
  -3   4  -1  993.94   50.96
  -3  -4   1 1078.96   54.35
  -3  -4  -1 1031.66   50.60
   3  -4  -1 1123.97   50.81
  -3   4   1  990.39   54.39
  -3   4   1 1049.84   50.55
  -3   4   1 1078.72   57.28
   3   5   1  315.36   17.38
   3   5   1  273.58   18.14
   3   5  -1  319.82   18.17
   3  -5   1  275.59   17.60
   3  -5  -1  310.09   17.73
  -3   5  -1  272.71   16.56
  -3   5  -1  267.42   18.56
  -3   5   1  290.94   17.33
  -3   5  -1  275.57   16.96
  -3  -5   1  298.29   18.77
   3  -5  -1  306.59   16.49
  -3   5   1  308.48   21.66
  -3  -5  -1  263.21   16.26
  -3   5   1  252.75   19.50
  -3   5  -1  312.98   17.84
   3   6   1  892.54   44.75
   3   6   1  753.53   45.72
   3   6  -1  799.12   45.37
   3  -6  -1  819.38   45.17
   3  -6   1  785.87   45.08
  -3   6  -1  756.40   44.10
  -3   6  -1  721.70   46.13
  -3   6   1  823.24   44.84
  -3   6  -1  813.39   44.89
  -3   6  -1  840.66   45.25
  -3  -6   1  786.78   45.52
  -3   6   1  619.26   47.03
  -3  -6  -1  763.15   43.76
   3  -6  -1  820.92   43.95
  -3   6   1  731.69   48.68
   3   7   1  321.64   16.82
   3   7   1  254.64   15.74
   3   7   1  254.71   17.64
   3  -7   1  279.77   17.14
   3   7  -1  299.53   17.58
  -3  -7   1  261.68   16.09
   3  -7   1  272.17   16.24
  -3   7  -1  272.75   16.46
  -3   7   1  271.34   16.90
  -3   7  -1  247.33   18.24
  -3   7   1  277.47   17.40
  -3   7  -1  278.61   17.33
  -3   7  -1  325.50   17.60
   3  -7  -1  296.48   16.24
  -3   7   1  233.94   19.39
  -3  -7  -1  281.27   16.05
  -3   7   1  287.30   20.61
   3   8   1  760.08   44.60
   3   8   1  893.90   45.51
   3  -8   1  815.25   46.01
   3   8  -1  803.20   46.32
   3  -8  -1  844.60   46.35
   3   8   1  796.67   46.85
  -3   8  -1  793.44   45.49
  -3  -8   1  769.20   45.00
   3  -8   1  812.47   45.19
  -3   8  -1  776.22   48.71
  -3   8   1  798.67   46.24
  -3   8   1  802.05   45.96
  -3   8  -1  843.87   46.53
  -3   8  -1  761.67   47.36
  -3   8  -1  818.06   46.13
  -3   8   1  737.13   48.89
   3  -8  -1  869.38   45.16
  -3  -8  -1  831.58   44.96
  -3  -8   1  769.81   45.29
  -3   8   1  834.85   49.77
   3   9   1  223.07   12.90
   3   9   1  196.24   12.28
   3   9   1  203.61   14.34
   3  -9   1  219.84   13.60
   3   9  -1  218.10   13.94
   3  -9  -1  227.23   13.96
   3  -9   1  196.83   12.77
  -3   9  -1  212.34   13.40
  -3  -9   1  202.31   12.70
  -3   9  -1  180.54   15.42
  -3   9   1  215.94   13.69
  -3   9  -1  184.24   14.57
  -3   9   1  199.36   13.68
  -3   9  -1  235.04   14.33
  -3   9   1  216.44   16.38
  -3   9  -1  224.38   13.74
  -3   9   1  216.52   16.50
   3  10   1  545.30   32.42
   3 -10  -1  606.11   34.24
   3  10  -1  578.09   34.15
   3  10  -1  618.40   35.68
  -3 -10   1  555.69   32.94
  -3  10  -1  574.91   33.75
   3 -10   1  521.57   32.92
   3 -10  -1  674.50   35.35
  -3  10   1  574.63   34.59
  -3  10   1  592.47   34.11
  -3  10  -1  574.67   35.36
  -3  10   1  578.05   34.12
  -3  10  -1  513.13   36.08
  -3  10  -1  657.81   34.78
  -3  10  -1  631.65   34.06
  -3  10   1  577.89   36.84
  -3  10   1  584.58   36.76
  -3 -10  -1  574.42   32.83
   3 -10  -1  605.31   33.04
   3  11   1  181.07   11.21
   3  11  -1  201.57   13.01
   3  11  -1  173.34   13.70
  -3  11  -1  174.47   13.01
   3  11   1  176.79   10.61
   3 -11   1  176.81   11.86
  -3 -11   1  195.72   11.90
  -3  11  -1  196.44   12.81
   3 -11  -1  216.84   13.82
  -3 -11  -1  205.48   13.58
  -3  11   1  185.60   13.41
  -3  11  -1  164.58   14.29
  -3  11  -1  205.87   13.30
  -3  11   1  171.29   12.74
  -3  11   1  191.19   12.93
  -3  11  -1  191.60   13.90
  -3  11   1  202.63   15.20
  -3 -11  -1  191.40   11.68
  -3  11   1  210.18   15.44
  -3  11  -1  196.68   12.58
   3 -11  -1  183.98   11.74
   3  12   1  312.33   17.70
   3  12  -1  300.41   20.46
   3 -12  -1  322.21   19.66
   3  12  -1  315.29   19.49
  -3  12  -1  293.96   19.63
   3  12   1  293.26   17.04
  -3 -12   1  315.56   18.48
   3 -12  -1  344.70   20.34
  -3 -12  -1  316.84   20.06
   3 -12   1  271.65   18.41
  -3  12   1  297.48   20.21
  -3  12  -1  342.15   19.91
  -3  12   1  315.65   19.53
  -3  12  -1  341.40   20.81
  -3  12   1  319.56   19.82
  -3  12   1  257.11   19.06
  -3  12  -1  345.68   19.94
  -3  12  -1  290.55   18.86
   3 -12  -1  298.19   18.29
  -3  12   1  313.66   21.59
  -3  12   1  295.14   21.45
  -3 -12  -1  284.68   18.08
   3  13   1   56.49    3.97
  -3  13  -1   45.44    5.23
   3  13  -1   51.81    5.31
   3  13  -1   41.47    5.63
   3 -13  -1   43.24    5.04
   3 -13   1   47.96    4.65
   3  13   1   53.61    3.45
  -3  13  -1   57.42    5.79
  -3  13   1   51.93    3.36
  -3  13   1   50.41    6.05
  -3 -13  -1   55.03    5.67
   3 -13  -1   56.80    5.79
  -3 -13   1   54.01    4.69
  -3  13   1   47.61    5.23
  -3  13   1   44.89    5.13
  -3  13  -1   58.57    6.08
  -3  13   1   53.59    5.76
  -3  13  -1   53.27    5.44
  -3 -13  -1   49.72    4.40
  -3  13  -1   50.60    4.88
   3 -13  -1   43.76    4.36
  -3  13   1   45.05    6.19
  -3  13   1   55.33    6.78
   3  14   1   56.60    4.11
  -3  14  -1   56.20    3.85
   3  14  -1   61.50    5.85
   3 -14  -1   43.66    5.35
  -3  14  -1   46.67    5.49
   3  14  -1   47.72    6.00
   3  14   1   55.24    3.72
  -3  14  -1   55.65    6.08
   3 -14  -1   58.10    5.95
  -3  14   1   47.80    6.28
   3 -14   1   47.28    4.97
  -3 -14   1   58.61    5.13
  -3 -14  -1   58.97    6.05
  -3  14   1   41.38    5.57
  -3  14   1   61.22    5.95
  -3  14  -1   56.55    6.07
  -3  14  -1   53.44    6.68
  -3  14  -1   71.30    6.19
  -3  14   1   52.17    5.57
  -3 -14  -1   54.37    4.80
  -3  14  -1   66.56    5.61
   3 -14  -1   52.39    4.87
  -3  14   1   65.53    7.12
  -3  14   1   60.05    7.01
  -3  15  -1    0.44    0.85
  -3 -15  -1    1.71    1.00
  -3  15   1    1.59    1.71
  -3  15   1    0.75    1.15
   3 -15  -1    0.37    0.75
  -3  15  -1    0.80    0.56
   3 -15   1    1.33    0.51
  -3  15  -1    0.61    1.44
   3  15   1    1.31    0.60
  -3  15   1    0.72    1.28
  -3 -15  -1    0.53    1.27
  -3  15  -1    1.04    0.57
   3 -15  -1    0.55    0.97
  -3 -15   1    0.40    0.72
  -3  15   1    0.65    1.28
  -3  15   1    2.68    1.43
  -3  15  -1    0.73    1.60
  -3  15  -1    2.36    1.56
   3 -15   1    1.81    1.07
  -3  15   1    1.11    1.29
  -3  15  -1    1.96    1.23
   3  15  -1    1.57    1.39
   3  15  -1    0.63    1.57
  -3  15  -1    2.11    1.40
   3 -15  -1    2.89    1.44
  -3  16   1    6.36    2.36
  -3  16  -1    9.48    2.29
  -3  16   1    4.51    2.24
  -3  16  -1    7.85    1.23
  -3  16   1    7.69    1.08
   3 -16   1    8.68    1.16
  -3  16  -1   10.50    1.33
   3  16   1    6.89    1.08
  -3  16  -1    7.17    2.33
   3 -16  -1   12.94    2.71
  -3  16  -1    9.13    1.27
  -3 -16  -1    6.62    2.17
  -3  16   1    7.93    1.11
  -3  16  -1    7.05    2.04
  -3 -16   1   10.13    2.16
   3 -16   1    8.45    2.19
  -3  16  -1   12.48    2.76
  -3  16   1    6.41    2.16
  -3  16   1    7.88    2.31
   3  16  -1    7.88    2.20
  -3  16  -1    5.93    1.84
   3 -16  -1    7.04    2.16
   3  16  -1   13.41    2.96
  -3  17   1  168.04   13.77
  -3  17  -1  180.63   12.81
  -3  17   1  175.70   10.25
  -3  17  -1  161.53   10.29
  -3  17   1  184.12   10.30
   3 -17   1  161.80   10.29
   3 -17  -1  195.19   13.34
  -3  17  -1  187.34   13.81
   3  17   1  190.71   10.45
  -3  17  -1  164.72   10.37
  -3 -17   1  193.03   13.00
   3 -17   1  177.31   13.28
  -3  17  -1  150.33   10.22
  -3 -17  -1  170.69   12.92
  -3  17   1  147.97   13.77
  -3  17  -1  194.63   13.54
  -3  17   1  172.70   13.42
  -3  17   1  171.83   13.53
  -3  17  -1  184.43   12.86
   3  17  -1  168.72   13.44
  -3  17  -1  181.07   13.01
   3  17  -1  160.14   12.92
  -3  18  -1  170.63   12.34
  -3  18   1  143.42   12.88
  -3  18   1  154.73    9.57
  -3  18  -1  147.68    9.52
   3  18   1  184.64    9.84
  -3  18   1  156.41    9.53
  -3  18   1  171.13    9.68
  -3  18   1  166.40    9.60
   3 -18   1  146.37    9.66
   3  18   1  162.66    9.70
  -3  18  -1  185.68   13.38
  -3  18  -1  148.84    9.58
  -3  18   1  157.71   13.42
  -3 -18   1  178.01   12.64
   3 -18   1  158.90   12.93
  -3  18  -1  144.82    9.52
   3 -18  -1  153.64   12.14
  -3 -18  -1  176.17   12.57
  -3  18  -1  167.60   12.60
  -3  18   1  153.11   13.10
  -3  18   1  154.84   12.77
  -3  18   1  140.90   12.72
  -3  18  -1  172.07   12.18
   3  18  -1  124.93   11.84
  -3  18  -1  134.43   11.69
   3  18  -1  164.65   12.81
  -3  19  -1   43.07    5.40
  -3  19   1   41.39    5.73
  -3  19   1   43.78    3.36
  -3 -19   1   38.91    3.33
   3 -19   1   36.11    3.41
  -3  19  -1   43.28    3.16
  -3  19   1   50.57    3.48
  -3  19   1   49.35    3.49
   3  19   1   54.01    3.55
  -3  19   1   47.72    3.47
  -3  19  -1   40.46    3.28
   3  19   1   43.07    3.45
  -3  19  -1   46.25    5.84
  -3  19  -1   43.40    3.37
  -3  19   1   42.72    6.12
  -3  19  -1   42.78    3.32
  -3 -19  -1   49.04    5.49
   3 -19  -1   37.56    5.04
   3 -19   1   36.84    5.69
  -3  19   1   34.92    5.55
  -3  19  -1   40.80    5.36
  -3 -19   1   38.58    5.41
  -3  19   1   34.20    5.53
  -3  19  -1   46.07    5.28
  -3  19   1   48.44    6.32
   3  19  -1   39.58    5.37
   3  19  -1   33.86    5.20
  -3  19  -1   40.79    5.24
  -3  20  -1  386.75   26.17
  -3  20   1  374.05   26.57
  -3  20   1  401.27   22.87
  -3  20   1  394.46   22.81
  -3 -20   1  421.06   23.01
   3 -20   1  375.29   23.06
  -3  20   1  384.73   22.81
  -3  20   1  400.28   22.85
  -3  20   1  399.35   22.87
   3  20   1  444.79   22.87
  -3  20  -1  411.57   22.70
   3 -20   1  410.15   23.17
   3  20   1  361.06   23.43
   3  20  -1  352.73   23.45
   3  20   1  442.66   23.05
  -3  20  -1  397.39   22.74
  -3 -20   1  464.84   27.46
  -3  20   1  380.58   26.85
   3 -20   1  410.86   27.61
  -3  20  -1  399.24   22.70
  -3  20  -1  492.71   27.41
  -3 -20  -1  392.24   25.71
   3 -20  -1  406.85   25.86
  -3  20  -1  403.80   25.89
  -3  20   1  422.93   27.05
  -3  20   1  422.89   27.41
  -3  20   1  402.05   27.53
  -3  20  -1  425.57   25.67
  -3  20  -1  406.71   27.02
   3  20  -1  267.76   24.99
   3  20  -1  407.12   26.39
  -3  20  -1  387.68   25.57
   3  20  -1  353.80   23.18
   3  21  -1   74.09    5.95
   3  21  -1   54.25    7.41
  -3  21  -1   83.72    7.96
   3  21  -1   83.03    8.42
  -3  21  -1   78.87    8.46
  -3  21   1   80.33    8.53
  -3  21   1   79.15    8.65
   3  21   1   69.73    5.81
  -3 -21   1   94.85    6.03
   3 -21   1   73.85    5.91
  -3  21   1   88.42    5.85
  -3  21   1   89.08    5.79
  -3  21  -1   87.64    5.53
   3  21   1   90.15    5.63
  -3  21   1   96.51    5.93
  -3  21   1   81.30    5.72
  -3  21   1   83.47    5.71
   3  21  -1   82.06    6.40
   3  21   1   66.69    6.20
   3 -21   1   87.20    5.92
  -3  21  -1   81.58    5.57
   3  21   1   98.91    5.95
  -3  21  -1   83.10    8.46
  -3  21  -1   86.08    5.53
  -3 -21   1   87.40    9.08
  -3 -21  -1   63.37    7.36
   3 -21  -1   78.79    7.94
  -3  21   1   83.84    9.01
  -3  21   1   73.97    8.84
  -3  21  -1   91.11    8.30
  -3  21   1   74.63    8.45
  -3  21   1   85.08    9.57
  -3  21  -1   79.35    7.65
   3 -21   1   59.45    8.54
  -3  21  -1   86.30    8.78
   3 -21   1   70.31    5.97
   3 -22  -1  582.85   30.77
   3  22  -1  556.33   34.36
  -3  22  -1  552.49   33.71
   3  22  -1  530.90   31.05
   3  22  -1  433.22   33.23
  -3  22  -1  543.46   36.22
   3  22   1  503.76   30.91
  -3  22  -1  541.38   34.78
  -3  22   1  577.33   35.30
  -3  22  -1  520.73   35.40
  -3  22   1  555.25   30.77
  -3 -22   1  537.12   30.91
   3 -22   1  486.74   30.90
  -3  22   1  540.54   30.78
  -3  22   1  555.75   30.82
   3  22   1  591.83   30.53
  -3  22   1  540.74   30.71
  -3  22   1  525.86   30.75
  -3  22  -1  538.18   30.35
   3 -22   1  551.60   30.83
   3  22   1  425.78   31.19
   3  22  -1  528.22   31.39
   3  22   1  629.77   30.87
  -3  22  -1  602.69   34.80
  -3  22   1  559.63   35.04
   3 -22  -1  543.32   33.83
  -3  22  -1  543.86   30.46
  -3 -22   1  589.83   36.10
   3 -22   1  452.79   35.23
  -3 -22  -1  550.28   33.87
  -3  22  -1  542.08   30.37
  -3  22   1  557.40   36.00
  -3  22  -1  509.77   33.66
  -3  22   1  558.92   34.71
  -3  22  -1  606.37   33.86
  -3  22  -1  564.93   34.80
   3 -22   1  489.02   31.03
   3  23  -1   74.07    5.84
  -3  23  -1   88.64    8.22
   3  23  -1   94.07    8.76
   3  23  -1   63.50    7.50
   3  23   1   71.87    5.93
  -3  23   1   76.82    8.65
  -3  23  -1   70.97    8.56
  -3  23  -1   69.25    9.06
  -3  23  -1   88.66    9.53
   3 -23   1   68.73    5.83
  -3  23   1   86.72    5.83
  -3  23   1   82.76    5.85
  -3 -23   1   92.42    6.11
  -3  23  -1   88.23    5.45
  -3  23   1   89.28    5.93
  -3  23   1   80.31    5.80
  -3  23   1   81.03    5.80
   3  23  -1   87.84    6.44
   3  23   1   61.14    6.23
   3 -23   1   94.58    5.96
   3  23   1   82.87    5.65
  -3  23  -1   88.83    8.66
  -3  23  -1   84.90    5.51
  -3 -23   1   83.95    9.62
  -3  23   1   69.90    8.29
  -3 -23  -1   71.42    7.77
  -3  23   1   78.81    5.72
  -3  23   1   79.29    5.75
   3 -23  -1   76.18    7.89
  -3  23  -1   84.24    5.41
  -3  23   1   74.49    8.54
  -3  23   1  100.13    9.16
  -3  23  -1   86.22    8.73
  -3  23   1   59.86    8.60
  -3  23  -1   69.32    7.62
   3 -23   1   62.13    8.88
  -3  23  -1   76.23    7.62
   3 -23   1   75.66    6.03
   3  23   1   69.34    5.97
   3  24  -1  489.46   27.43
   3  24  -1  498.63   30.95
  -3  24  -1  485.46   30.30
  -3  24  -1  439.74   31.14
  -3  24  -1  517.65   33.18
   3  24   1  420.44   27.39
  -3  24   1  511.53   31.79
  -3  24  -1  500.16   32.35
  -3  24   1  454.32   27.13
   3 -24   1  467.41   27.47
  -3  24   1  440.86   27.15
  -3  24  -1  469.30   26.85
  -3 -24   1  546.75   27.67
  -3  24   1  466.78   27.25
  -3  24   1  453.83   27.18
  -3  24  -1  479.03   26.73
  -3  24   1  468.52   27.26
   3  24   1  397.32   27.85
   3 -24   1  507.84   27.27
   3  24  -1  498.79   27.86
   3  24   1  561.77   27.25
  -3  24   1  511.85   31.60
  -3  24  -1  539.56   31.43
  -3  24   1  464.94   27.18
   3 -24  -1  437.42   30.01
  -3  24  -1  488.16   26.82
  -3 -24  -1  459.24   30.22
  -3 -24   1  509.08   32.94
  -3  24   1  472.29   27.19
   3 -24   1  417.08   32.26
  -3  24  -1  479.69   26.71
  -3  24  -1  510.93   30.65
  -3  24   1  423.87   31.92
  -3  24  -1  521.17   31.51
  -3  24   1  420.81   30.95
  -3  24   1  507.43   32.72
  -3  24  -1  519.33   30.29
   3  24   1  387.28   27.39
   3 -24   1  500.04   27.71
   3  24  -1  433.34   26.99
  -3  25  -1   98.72    8.97
   3  25  -1   84.11    8.74
   3 -25  -1   92.06    6.07
   3  25  -1   81.93    6.21
  -3  25  -1   78.74    9.02
   3  25   1   66.04    6.21
  -3  25  -1   98.00   10.44
  -3  25  -1   94.79    9.94
  -3  25   1   97.63    9.69
  -3 -25   1   94.79    6.49
   3 -25   1   87.06    6.38
  -3  25   1   84.78    6.23
  -3  25  -1   97.05    5.97
  -3  25   1   92.40    6.31
  -3  25  -1   90.14    5.75
  -3  25   1   91.94    6.31
  -3  25   1   75.62    6.08
   3  25   1   67.90    6.68
   3  25  -1   88.82    6.62
   3 -25   1   91.88    6.19
   3  25   1  103.01    6.13
   3 -25  -1   81.67    8.54
  -3  25  -1   83.19    8.70
  -3  25   1   73.09    5.97
  -3  25  -1   92.34    5.84
  -3  25   1   93.39    9.30
  -3 -25   1   95.40   10.40
  -3 -25  -1   83.14    8.48
   3 -25   1   97.16   10.77
  -3  25   1   83.66    6.19
  -3  25  -1   87.42    5.72
  -3  25   1   92.18    6.24
  -3  25  -1   93.70    9.22
  -3  25  -1   84.99    8.46
  -3  25   1   82.51    9.58
  -3  25  -1   95.49    8.61
   3  25   1   72.69    6.44
   3 -25   1   87.63    6.50
   3  25  -1   75.99    5.95
   3  26  -1  325.22   21.45
  -3  26  -1  291.63   20.62
   3  26  -1  283.11   17.48
   3  26   1  258.45   17.70
  -3  26   1  307.28   21.70
  -3  26  -1  319.21   21.97
  -3  26  -1  309.62   22.75
  -3  26  -1  325.93   22.45
  -3  26   1  289.34   17.50
   3 -26   1  280.63   17.62
  -3  26  -1  286.44   17.12
  -3 -26   1  314.00   17.76
  -3  26   1  293.74   17.53
  -3  26   1  287.31   17.50
  -3  26   1  283.83   17.45
   3  26   1  306.60   18.57
  -3  26  -1  292.38   17.45
   3  26  -1  286.44   17.88
   3 -26   1  287.15   17.40
  -3 -26   1  338.40   23.26
  -3  26  -1  317.66   21.29
  -3  26   1  313.90   21.53
  -3  26   1  274.77   17.44
   3 -26  -1  259.24   20.29
  -3  26  -1  310.96   17.09
   3 -26   1  266.33   22.37
  -3  26  -1  313.93   17.02
  -3 -26  -1  292.66   20.67
  -3  26  -1  328.38   21.06
  -3  26   1  316.58   22.49
  -3  26  -1  307.76   20.42
  -3  26  -1  297.69   21.29
  -3  26   1  278.57   21.14
  -3  26   1  271.04   17.18
   3  26   1  259.44   17.81
   3 -26   1  337.48   18.04
   3  27   1   35.62    6.20
   3  27  -1   35.99    3.28
  -3  27  -1   42.42    5.57
   3  27  -1   24.11    4.56
   3 -27   1   33.03    3.08
  -3  27  -1   38.88    5.99
   3  27   1   30.61    3.41
  -3  27  -1   33.31    6.00
  -3  27  -1   35.24    5.60
   3 -27   1   25.81    3.07
  -3  27  -1   34.44    2.95
  -3 -27   1   36.79    3.35
  -3  27   1   29.35    3.08
  -3  27   1   35.34    3.24
  -3  27   1   34.56    3.21
  -3  27  -1   37.72    2.99
  -3  27   1   30.95    3.07
   3  27   1   31.14    3.75
   3 -27   1   34.51    3.17
  -3  27  -1   27.29    2.99
   3  27  -1   34.47    3.49
  -3  27  -1   32.88    5.07
  -3  27  -1   37.47    2.89
  -3  27   1   37.55    3.28
  -3  27   1   33.27    5.44
  -3  27  -1   28.49    4.63
  -3 -27   1   42.92    6.50
   3 -27   1   26.50    5.55
   3 -27  -1   32.24    5.03
  -3  27   1   33.18    5.32
  -3  27  -1   39.38    5.51
  -3  27  -1   36.83    5.08
  -3  27   1   37.76    6.00
  -3 -27  -1   31.99    5.03
   3 -27   1   37.95    3.52
  -3  27   1   30.53    2.99
   3  27   1   26.34    3.37
   3  28  -1   88.80    6.52
   3  28   1   73.50    9.69
  -3  28  -1  101.97   10.77
  -3  28  -1   87.95    9.44
   3  28   1   88.47    6.84
  -3  28  -1  112.66   10.60
  -3  28   1  100.04    6.65
  -3 -28   1   97.28    6.70
   3 -28   1  103.25    6.82
  -3  28  -1   84.35    6.16
  -3  28   1   92.11    6.50
  -3  28   1  101.28    6.62
  -3  28  -1   98.40    6.33
   3 -28   1  103.93    6.62
   3  28  -1   88.50    6.80
   3  28   1   92.90    7.29
  -3  28  -1   92.03    6.45
  -3  28   1  107.33   10.05
  -3 -28  -1   89.32    9.32
   3 -28  -1   75.77    8.72
  -3  28  -1   90.22    6.27
  -3  28  -1   78.67    8.85
  -3 -28   1  103.83   10.84
   3 -28   1   88.11   10.57
  -3  28  -1   96.60    6.17
  -3  28   1   90.56    6.50
  -3  28  -1   96.91    9.62
  -3  28   1   82.43    9.00
  -3  28   1   96.96   10.22
  -3  28  -1   94.12    9.04
  -3  28  -1   91.06    9.06
  -3  28   1   84.86    6.33
   3 -28   1  103.73    6.89
   3  28   1   81.30    6.86
   3  29  -1    1.77    0.95
   3  29   1    2.04    2.03
   3  29   1    1.37    1.12
  -3  29  -1    0.87    1.55
  -3  29  -1    2.04    2.20
  -3  29  -1    4.07    2.27
  -3  29  -1    1.93    0.87
  -3  29   1    1.31    0.99
   3 -29   1    3.20    1.17
  -3 -29   1    2.36    0.92
  -3  29   1    4.39    1.23
  -3  29  -1    2.97    1.03
  -3  29  -1    4.39    1.19
   3  29   1    2.97    1.49
   3 -29   1    2.33    1.05
  -3  29   1    1.68    1.81
  -3  29   1    3.23    1.09
  -3  29  -1    4.29    0.99
  -3  29  -1    5.64    2.25
  -3  29  -1    3.23    1.05
  -3  29   1    0.93    1.85
  -3  29  -1    3.57    1.67
   3 -29   1    2.13    1.89
  -3  29   1    2.28    1.65
  -3  29  -1    1.47    1.84
  -3  29  -1    1.59    1.72
  -3 -29   1    2.05    1.57
  -3 -29  -1    4.83    2.13
   3 -29  -1    2.43    1.76
  -3  29   1    1.67    0.96
   3 -29   1    2.75    1.11
   3  29   1    2.88    1.25
   3  30   1   -1.00    1.25
   3  30  -1    1.09    0.84
   3  30   1    2.36    1.19
  -3  30  -1    5.00    2.79
  -3  30  -1    3.35    1.81
   3 -30   1    2.88    1.04
  -3 -30   1    1.40    0.92
  -3  30  -1    2.09    0.84
  -3  30   1    1.27    0.99
  -3  30  -1    0.52    0.85
  -3  30   1    2.76    1.17
  -3  30  -1    2.49    0.93
   3 -30   1    2.12    0.95
   3  30   1    2.84    1.53
  -3  30  -1    3.35    0.95
  -3  30  -1    3.24    1.89
  -3  30   1    6.68    2.33
  -3  30   1    0.84    0.91
  -3 -30   1    2.01    2.36
  -3  30  -1    5.85    2.15
   3 -30   1    3.15    2.27
  -3  30   1    5.01    2.00
  -3  30  -1    2.96    1.96
  -3  30  -1    3.93    2.20
  -3  30   1    6.44    2.56
  -3 -30  -1    4.93    2.05
   3 -30  -1    2.48    1.64
   3  30   1    2.48    1.15
   3 -30   1    2.43    1.05
  -3  30   1    1.59    1.15
  -3  30   1    3.17    1.11
   3  31   1   12.46    3.44
   3 -31  -1    7.04    2.99
   3  31   1   13.13    1.99
  -3  31  -1    8.82    3.17
  -3  31  -1    9.57    2.88
  -3 -31   1   10.45    1.71
   3 -31   1   11.20    1.73
  -3  31  -1   10.16    1.61
  -3  31  -1   12.34    1.67
  -3  31   1   10.28    1.71
  -3  31  -1   10.14    1.56
   3  31   1   12.05    2.16
   3 -31   1   11.72    1.73
  -3  31  -1   10.54    1.53
  -3  31   1   11.73    3.11
  -3  31  -1   18.82    3.80
  -3  31   1   13.54    1.75
   3 -31   1    9.22    3.05
  -3  31  -1   11.24    3.01
  -3  31  -1   10.80    2.95
  -3 -31   1    9.92    3.09
  -3  31   1    9.89    3.13
  -3 -31  -1   18.42    3.73
   3 -31  -1    9.28    2.85
   3 -31   1   10.40    1.81
  -3  31   1   14.00    1.71
  -3  31  -1   11.56    1.89
  -3  31   1    9.82    1.68
  -3  31   1    8.73    1.75
   3  31   1   11.50    1.92
   3 -32  -1   10.34    3.52
   3  32   1   10.25    3.20
   3  32   1    7.72    1.56
   3 -32  -1    8.32    2.85
  -3  32  -1    1.92    1.49
   3 -32   1    3.85    1.11
  -3 -32   1    4.64    1.24
  -3  32  -1    6.73    1.33
  -3  32   1    6.60    1.29
  -3  32   1    5.76    1.29
   3  32   1    5.17    1.63
   3 -32   1    6.37    1.31
  -3  32   1   10.00    2.96
  -3  32  -1    7.60    1.31
  -3  32  -1    9.89    2.83
  -3  32   1    5.47    1.24
   3 -32  -1    0.85    1.35
  -3 -32   1    5.84    2.73
   3 -32   1    3.00    2.00
  -3  32   1    4.48    2.25
  -3  32  -1    5.24    2.21
  -3  32  -1    5.27    2.12
  -3  32   1    7.96    2.83
  -3 -32  -1    5.09    2.27
   3  32   1    8.57    1.67
   3 -32  -1    6.37    1.60
   3 -32   1    8.70    1.59
  -3  32   1    5.67    1.21
  -3  32  -1    5.87    1.48
   3  32   1    5.92    1.49
  -3  32   1    6.03    1.36
  -3  32   1    7.62    1.67
   3 -33  -1   25.82    5.29
   3  33   1   18.94    4.17
   3  33   1   26.41    2.69
   3 -33  -1   18.72    4.19
  -3  33  -1   20.47    4.45
  -3 -33   1   23.45    2.52
  -3  33  -1   26.41    2.44
  -3  33   1   23.39    2.31
   3 -33   1   23.69    2.53
  -3  33   1   23.78    2.28
  -3  33   1   23.39    2.41
   3 -33   1   22.71    2.41
   3  33   1   25.15    2.85
  -3  33   1   22.79    2.09
  -3  33   1   20.63    4.12
  -3  33  -1   23.50    2.27
  -3  33  -1   25.43    4.47
  -3  33   1   23.33    2.40
  -3  33   1   30.26    5.09
   3 -33  -1   20.58    4.20
   3 -33   1   19.37    4.28
  -3  33  -1   25.15    4.28
  -3  33   1   24.38    4.77
  -3  33  -1   28.61    4.59
  -3  33  -1   23.35    4.12
  -3  33   1   28.41    2.73
   3 -33  -1   25.58    2.85
  -3  33   1   18.95    2.47
  -3  33  -1   24.59    2.75
   3  33   1   21.29    2.61
  -3  33   1   21.79    2.33
   3 -33   1   23.93    2.57
   3  33   1   21.98    2.60
   3 -34  -1  121.33   12.29
   3  34   1  115.16   11.20
   3 -34  -1   87.14   10.12
   3  34   1  107.84    7.58
  -3  34  -1   93.59   10.57
  -3 -34   1  126.09    7.78
   3 -34   1  109.45    7.60
  -3  34  -1  104.93    7.38
  -3  34   1  112.21    7.33
  -3  34   1  119.36    7.36
   3  34   1  117.49    8.04
   3 -34   1  125.74    7.66
  -3  34  -1  107.94   10.64
  -3  34  -1  122.45    7.40
  -3  34   1  120.47   11.09
   3 -34   1  110.64   11.30
   3 -34  -1   94.89   10.48
  -3  34   1  104.64    7.05
  -3  34  -1  120.74   10.72
  -3  34   1  109.26   10.81
  -3  34  -1  103.81   10.00
  -3  34   1  110.81   10.90
  -3  34  -1  113.09   10.58
   3 -34   1  128.38    7.85
   3 -34  -1  126.06    8.12
  -3  34   1  114.16    7.73
  -3  34  -1  113.62    7.74
  -3  34   1  127.94    7.97
  -3  34   1  118.37    7.53
   3  34   1  119.76    7.86
   3  34   1  120.23    7.81
   3  35   1   62.33    4.48
   3 -35   1   58.54    4.41
  -3 -35   1   58.44    4.43
  -3  35   1   55.72    4.12
  -3  35   1   58.89    4.13
   3  35   1   58.08    4.69
  -3  35   1   53.12    6.81
  -3  35  -1   55.91    4.11
  -3  35  -1   59.50    6.85
  -3  35   1   58.40    7.22
  -3  35  -1   58.42    4.56
  -3  35   1   57.01    4.51
  -3  35   1   50.88    4.21
   3 -35   1   62.52    4.55
  -3  35   1   64.06    4.72
   3  35   1   51.59    4.39
   3 -35  -1   57.25    4.67
  -3  36   1  221.19   13.60
  -3 -36  -1  229.54   13.92
  -3 -36   1  231.21   13.96
   3 -36   1  213.21   13.85
   3 -36  -1  218.32   13.84
  -3  36   1  229.79   13.58
   3  36  -1  258.74   14.44
   3  36   1  237.78   14.26
  -3  36  -1  236.34   13.66
   3  36   1  240.84   13.90
   3  36  -1  227.09   14.08
  -3  36   1  244.06   13.88
   3 -36   1  234.12   14.04
  -3  36   1  235.00   14.10
  -3  36   1  247.33   14.30
  -3  36  -1  228.53   14.05
   3  36   1  228.11   13.93
   3 -36  -1  244.48   14.37
  -3  37   1  104.20    6.50
  -3 -37   1   99.63    6.77
   3 -37   1   90.23    6.66
  -3 -37  -1   94.44    6.69
  -3  37  -1   98.11    6.54
   3 -37  -1   95.68    6.69
  -3  37   1  101.33    6.45
   3  37   1  113.72    7.17
   3  37  -1   99.92    7.06
  -3  37  -1   99.40    6.48
   3  37   1  103.64    6.70
   3  37  -1  105.52    6.96
  -3  37   1  110.78    7.05
   3  37   1  107.73    6.88
  -3  37   1  100.60    6.66
  -3  37   1  113.13    7.20
  -3  37  -1  105.55    6.96
   3 -37  -1  110.02    7.21
   3 -37   1  112.04    6.97
   3  37   1   97.60    6.69
   3 -38   1  125.37    8.45
  -3  38  -1  138.74    8.36
  -3  38   1  134.47    8.21
  -3 -38   1  131.19    8.49
  -3 -38  -1  127.06    8.45
   3 -38  -1  120.77    8.41
  -3  38  -1  131.47    8.30
  -3  38   1  128.30    8.14
   3  38   1  149.07    8.88
   3  38  -1  151.56    9.01
  -3  38  -1  136.56    8.24
   3  38   1  134.83    8.38
   3  38  -1  136.83    8.66
   3 -38  -1  147.79    8.92
  -3  38   1  139.95    8.44
  -3  38   1  159.44    9.02
   3 -38   1  155.52    8.77
  -3  38   1  141.98    8.74
   3  38   1  112.09    8.30
  -3  38  -1  135.38    8.64
  -3  39   1   28.22    2.27
  -3 -39   1   23.78    2.37
   3 -39  -1   23.62    2.36
   3 -39   1   23.13    2.36
  -3 -39  -1   28.94    2.52
  -3  39  -1   28.30    2.36
  -3  39   1   24.94    2.19
  -3  39  -1   26.79    2.32
   3  39  -1   29.78    2.88
   3  39   1   31.50    2.79
  -3  39  -1   28.14    2.28
  -3  39   1   30.81    2.77
  -3  39   1   28.13    2.80
   3 -39   1   25.58    2.52
  -3  39  -1   27.78    2.69
  -3  39  -1   29.55    2.65
  -3  39  -1   26.29    2.64
   3 -39  -1   26.22    2.71
   3  39  -1   29.95    2.68
   3  39   1   25.05    2.33
  -3  40   1  162.02   10.30
   3  40  -1  192.55   10.92
   3  40   1  180.47   10.52
   3  40   1  185.48   10.93
   3  40  -1  192.07   11.10
   3 -40  -1  160.22   10.60
  -3  40  -1  179.42   10.66
  -3  40   1  170.51   10.37
   3 -40   1  164.84   10.61
  -3  40  -1  184.20   10.58
  -3 -40   1  166.41   10.62
  -3  40   1  178.22   10.58
  -3 -40  -1  161.54   10.60
  -3  40   1  189.27   10.94
  -3  40  -1  184.07   10.85
  -3  40   1  208.82   11.18
  -3  40  -1  186.30   10.96
   3 -40  -1  191.24   11.05
  -3  40  -1  183.19   10.88
   3 -40   1  179.30   10.81
  -3  41   1   17.74    1.67
   3  41   1   21.34    1.87
   3  41  -1   27.01    2.31
  -3 -41  -1   19.73    1.93
  -3  41   1   20.66    1.92
  -3 -41   1   18.93    1.91
  -3  41   1   17.81    1.68
  -3  41  -1   20.43    1.93
   3  41   1   20.61    2.15
  -3  41  -1   21.09    2.05
   3  41  -1   22.31    2.29
  -3  41  -1   21.78    2.19
   3 -41  -1   22.66    2.25
  -3  41   1   26.07    2.31
  -3  41  -1   19.15    2.08
  -3  41   1   25.57    2.44
  -3  41  -1   20.38    2.15
   3  42  -1   89.02    5.92
   3  42   1   83.91    5.57
  -3  42   1   81.69    5.69
  -3  42  -1   82.56    5.75
   3  42   1   91.66    6.00
  -3  42  -1   94.95    5.89
   3  42  -1   92.00    6.11
  -3  42   1   95.45    6.09
  -3  42  -1   89.62    5.97
  -3  42  -1   96.45    6.00
   3 -42  -1   95.36    6.12
  -3  42   1   98.09    6.16
  -3  42  -1  104.24    6.16
  -3  42   1  102.25    6.09
   3  43  -1    7.96    1.19
  -3  43   1    5.60    0.91
  -3  43  -1    7.66    1.05
   3 -43   1   10.02    1.29
   3 -43  -1    7.61    1.27
  -3  43  -1    5.64    1.17
  -3  43   1    8.57    1.32
  -3  43  -1   11.42    1.35
  -3  43  -1   10.09    1.36
  -3  43   1    8.26    1.32
  -3  43   1    9.84    1.23
  -3  43  -1    8.98    1.16
   3  43   1    7.42    1.19
   3  43  -1    8.56    1.36
  -3  44   1   20.37    1.95
   3  44  -1   22.86    2.04
  -3  44   1   20.27    1.81
  -3  44   1   17.36    1.64
  -3  44  -1   17.70    1.71
  -3  44  -1   21.74    1.92
  -3  44  -1   21.99    1.97
  -3  44  -1   20.99    1.96
  -3  44   1   22.57    2.04
   3 -44   1   21.65    1.92
   3 -44  -1   24.14    2.04
   3  44  -1   23.63    1.95
  -3  45  -1    0.55    0.63
   3 -45  -1    0.47    0.55
  -3  45   1    0.35    0.68
   3 -45   1   -0.11    0.52
  -3 -45   1    0.28    0.35
  -3  45  -1    1.47    0.65
  -3  45  -1    1.00    0.61
   3  45  -1    1.20    0.57
  -3  45   1    0.77    0.67
   3  45  -1    0.12    0.59
  -3  46  -1    1.05    0.56
   3 -46  -1    0.40    0.48
   3 -46   1    0.09    0.43
  -3  46   1    1.31    0.60
  -3  46  -1    0.59    0.47
  -3 -46   1   -0.05    0.23
  -3  46  -1    1.44    0.55
   3  46  -1    0.75    0.45
   3  46  -1    0.09    0.51
  -3  46   1    0.09    0.47
  -3  47   1    2.67    0.63
  -3  47  -1    2.77    0.57
  -3  47  -1    3.37    0.67
   3 -47  -1    2.83    0.60
   3 -47   1    2.41    0.53
   3  47  -1    3.40    0.55
   3  47  -1    3.83    0.67
  -3  47   1    2.21    0.56
   3 -48   1   17.80    1.40
  -3  48   1   19.58    1.49
   3  48  -1   19.94    1.48
  -4   0   1    4.91    3.07
  -4   0   1    2.89    1.37
   4   0   1    4.36    1.96
  -4   1   1   50.29    5.36
  -4  -1   1   58.49    8.29
  -4   1   1   46.79    8.16
   4  -1   1   53.72    5.52
   4   1   1   62.81    5.96
   4   2  -1   37.24    4.69
   4   2   1   30.51    4.48
   4  -2   1   37.58    4.31
  -4   2   1   28.19    6.21
  -4   2   1   23.42    3.95
  -4  -2   1   31.35    5.69
  -4   2  -1   33.36    4.37
   4   3  -1 1161.67   62.89
   4  -3   1 1101.12   62.46
   4   3   1 1088.95   62.82
  -4   3  -1 1113.47   63.16
  -4   3   1  994.20   63.06
  -4  -3   1 1087.69   65.40
  -4   3   1 1063.44   67.65
   4   4   1  235.16   16.41
   4   4  -1  235.42   16.32
   4  -4   1  239.35   16.12
  -4   4  -1  239.26   16.90
  -4   4   1  250.13   15.93
  -4   4  -1  276.70   16.10
  -4   4   1  210.13   17.21
  -4  -4   1  230.54   17.94
  -4   4   1  245.12   20.26
  -4   4   1  231.47   15.78
   4   5  -1  381.59   23.23
   4  -5   1  366.20   22.74
   4   5   1  349.11   23.10
   4  -5  -1  353.56   21.81
  -4   5  -1  353.93   23.71
  -4   5   1  372.06   22.67
  -4  -5   1  370.92   24.27
  -4   5  -1  385.44   22.51
  -4   5   1  361.54   26.89
  -4   5   1  319.10   24.26
  -4   5   1  354.65   22.73
   4  -6   1  198.17   13.41
   4   6  -1  189.50   13.69
   4   6   1  175.43   13.58
   4  -6  -1  200.87   12.72
  -4   6  -1  189.18   14.42
  -4   6   1  196.53   13.29
  -4   6  -1  202.59   13.16
  -4   6   1  146.73   14.66
  -4  -6   1  195.46   14.08
  -4   6   1  205.05   17.17
  -4   6   1  184.83   13.52
   4  -7  -1  649.72   38.19
   4   7  -1  656.96   39.32
   4  -7   1  661.43   38.84
   4   7   1  655.01   39.58
  -4   7   1  698.83   39.00
  -4   7  -1  669.09   40.34
  -4   7  -1  717.88   38.83
  -4   7   1  520.18   40.92
  -4   7   1  653.37   42.90
  -4   7   1  636.41   39.36
   4  -8   1  180.91   13.17
   4  -8  -1  192.67   12.97
   4   8  -1  202.81   14.09
   4   8   1  186.95   14.16
  -4   8  -1  181.34   16.08
  -4   8  -1  196.91   14.84
  -4   8   1  191.54   13.48
  -4   8   1  177.37   15.89
  -4   8  -1  200.36   13.24
  -4   8   1  211.93   17.04
  -4   8   1  188.47   14.16
   4   9   1  664.73   41.67
   4   9  -1  700.81   41.48
   4  -9  -1  761.49   40.71
  -4   9  -1  669.10   44.03
  -4   9   1  652.19   40.52
  -4   9   1  709.76   41.08
  -4   9  -1  710.57   42.48
  -4   9   1  637.80   43.63
  -4   9  -1  739.39   40.71
  -4   9   1  675.83   44.47
  -4   9   1  632.07   41.58
   4  10  -1   61.49    6.52
   4 -10  -1   73.78    6.31
  -4  10   1   49.93    5.83
  -4  10  -1   59.16    6.94
  -4  10  -1   73.37    8.65
  -4  10   1   66.82    6.41
  -4  10  -1   75.45    6.20
  -4  10   1   58.09    7.96
  -4  10   1   62.73    8.17
  -4  10   1   57.16    6.84
   4 -11  -1  425.02   26.63
   4  11  -1  442.00   27.69
  -4  11   1  434.54   29.62
  -4  11   1  416.81   29.71
  -4  11  -1  445.76   26.58
  -4  11  -1  456.12   28.51
  -4  11   1  418.90   27.31
  -4  11  -1  414.08   29.70
  -4  11   1  431.11   27.23
   4 -12  -1   79.98    7.18
   4  12  -1   83.76    8.04
  -4  12  -1   74.87    9.01
  -4  12   1   72.61    7.29
  -4  12  -1   84.92    8.38
  -4  12   1   85.51    7.74
  -4  12  -1   69.69    6.66
  -4  12   1   75.75    8.82
  -4  12   1   92.30    9.69
   4  13   1  161.37   10.14
   4  13  -1  163.62   12.97
   4 -13  -1  174.75   11.05
  -4  13  -1  182.79   12.22
  -4  13   1  153.77   13.44
  -4  13  -1  178.55   13.54
  -4  13   1  145.61   12.42
  -4  13   1  168.56   12.80
   4 -13   1  151.71    9.82
  -4  13  -1  165.02   11.82
  -4  13   1  165.80   14.17
  -4  13   1  176.33   14.73
   4  14  -1   10.42    1.55
  -4  14   1   13.57    3.68
   4 -14   1   12.21    1.56
   4  14   1   12.20    1.52
   4  14   1   10.96    1.57
  -4  14  -1    8.65    2.16
  -4  14   1   15.30    3.68
   4 -14  -1   10.81    1.60
   4  14   1   11.78    1.69
  -4  14   1   10.13    2.97
  -4  14  -1   14.13    2.85
  -4  14   1    8.44    2.56
  -4  14   1   11.74    2.93
  -4  14  -1    5.64    2.40
  -4  14   1   13.88    3.03
   4  14  -1    6.46    2.27
   4  14  -1   10.65    1.84
   4 -14  -1   18.32    2.52
   4  14  -1   10.72    1.59
   4  14   1    9.57    3.12
  -4  15   1    1.79    1.79
   4 -15   1    5.77    1.17
  -4  15   1    6.78    2.72
  -4  15  -1    5.56    1.81
   4  15   1    7.18    1.35
   4  15  -1    6.33    1.28
   4  15   1    8.54    1.35
   4 -15  -1    7.02    1.33
  -4  15  -1    6.36    1.13
   4  15   1    8.00    1.53
  -4  15   1    7.01    2.59
  -4  15  -1    9.88    2.57
  -4  15   1    5.20    2.09
  -4  15  -1    5.73    2.93
  -4  15  -1    3.55    2.00
  -4  15   1   12.17    3.04
  -4  15   1    6.96    2.32
   4 -15   1    5.52    1.69
   4 -15  -1    7.82    1.77
   4 -15  -1    3.72    1.59
   4  15  -1    6.85    1.55
   4  15  -1    5.01    1.17
   4  15  -1   11.41    3.09
   4  15   1    5.67    2.52
   4 -16   1    5.95    1.95
   4 -16   1    8.37    1.83
   4 -16  -1   11.62    1.97
   4 -16  -1    4.04    1.73
   4  16  -1    8.86    2.69
   4  16  -1    7.05    1.79
   4  16  -1    8.58    1.49
   4  16   1   11.38    4.00
   4  16  -1    9.93    1.55
  -4  16   1   11.64    3.35
   4  16   1   10.16    1.51
   4  16   1    9.13    1.53
  -4  16  -1    9.16    2.28
  -4  16   1    9.74    3.16
   4 -16   1    4.55    1.23
  -4  16   1    9.77    1.29
  -4  16  -1    9.98    1.41
   4  16  -1   10.50    1.68
   4  16   1   10.44    1.69
  -4  16   1   12.52    3.19
  -4  16  -1    9.54    2.73
  -4  16  -1    7.38    1.24
  -4  16  -1    9.58    3.41
  -4  16   1    5.21    2.13
  -4  16   1    3.24    1.68
  -4  16  -1    8.54    2.55
  -4  16   1   13.21    3.17
   4 -16  -1   11.32    1.68
   4  17  -1  151.68   14.49
   4 -17  -1  168.92   14.28
   4 -17  -1  216.17   12.16
   4  17  -1  171.27   11.86
   4  17   1  180.46   16.48
  -4  17  -1  175.57   13.62
   4  17  -1  186.18   11.60
   4  17   1  190.60   11.48
  -4  17   1  204.80   16.28
  -4  17   1  201.41   15.70
   4  17   1  175.11   11.57
   4 -17   1  193.19   11.49
  -4  17   1  192.40   11.20
  -4  17  -1  174.77   11.22
  -4  17   1  189.12   11.20
   4  17  -1  187.92   11.88
   4 -17   1  200.73   12.26
  -4  17   1  185.44   14.96
  -4  17  -1  216.98   15.28
  -4  17  -1  172.15   11.21
  -4  17  -1  221.57   16.74
  -4  17   1  153.93   14.32
  -4  17  -1  219.10   15.14
  -4  17   1  177.41   14.05
  -4  17   1  172.45   14.94
   4 -17  -1  195.71   11.77
   4 -18  -1   47.44    4.09
   4  18  -1   45.25    4.12
   4 -18  -1   46.11    6.23
   4  18   1   41.03    7.05
   4  18  -1   27.93    5.33
   4  18   1   42.44    3.72
  -4  18   1   52.93    7.10
   4  18   1   46.08    3.95
  -4  18  -1   37.04    5.24
  -4  18   1   41.54    6.20
   4  18  -1   47.33    3.95
   4 -18   1   50.45    3.84
  -4  18   1   48.08    3.49
  -4  18   1   44.17    3.43
  -4  18  -1   39.18    3.44
   4  18  -1   47.11    4.17
   4 -18   1   43.30    4.13
  -4  18  -1   41.06    3.45
  -4  18   1   37.54    5.68
  -4  18  -1   47.88    6.17
  -4  18  -1   43.84    3.60
  -4  18   1   38.90    5.95
  -4  18   1   39.83    5.36
  -4  18  -1   38.52    6.40
  -4  18   1   37.66    6.15
  -4  18  -1   59.40    6.53
   4 -18  -1   46.31    4.00
   4 -19  -1  269.78   14.90
   4  19   1  227.98   20.27
   4 -19  -1  222.50   18.25
   4  19  -1  253.00   14.85
   4  19   1  243.39   14.57
  -4  19   1  250.77   18.69
  -4  19   1  263.46   19.49
  -4  19  -1  217.74   17.06
  -4  19   1  246.25   14.21
  -4  19   1  237.70   14.25
  -4  19   1  252.23   14.32
  -4  19  -1  233.50   14.17
  -4  19   1  256.19   14.26
   4  19  -1  208.85   14.86
   4 -19   1  244.95   14.96
  -4  19  -1  231.66   14.26
  -4  19   1  235.79   17.93
  -4  19  -1  284.07   18.81
  -4  19  -1  234.48   14.20
  -4  19  -1  239.38   17.58
  -4  19   1  234.44   17.06
  -4  19   1  222.03   18.69
  -4  19   1  236.59   18.72
   4 -19  -1  234.10   14.81
   4 -20  -1   68.65    9.20
   4  20  -1   61.00    8.69
   4  20   1   84.27   11.22
   4 -20  -1  102.29    6.81
   4  20   1   89.48    6.65
  -4  20  -1   97.79    9.34
  -4  20   1   95.31    9.89
  -4  20  -1   87.46   10.65
  -4  20   1   92.99    6.31
  -4  20   1   92.31    6.37
  -4  20  -1   96.16    6.29
  -4  20   1   97.76    6.38
  -4  20   1  101.31    6.50
   4 -20   1  108.81    7.08
   4  20  -1   86.51    7.05
  -4  20   1  101.28    9.65
  -4  20  -1  111.57   10.18
  -4  20  -1   91.84    6.33
  -4  20  -1   91.40    6.27
  -4  20   1   93.20   10.29
  -4  20  -1   96.76    9.21
  -4  20   1   90.30   10.48
   4 -20  -1   85.20    6.85
   4  21  -1  347.75   28.98
   4 -21  -1  341.60   29.70
   4  21   1  386.38   32.08
   4 -21  -1  491.98   26.05
   4  21   1  469.32   26.13
  -4  21  -1  416.05   29.19
  -4  21  -1  460.78   32.04
  -4  21  -1  416.10   31.15
  -4  21   1  439.99   25.57
  -4  21   1  464.16   25.75
  -4  21  -1  450.40   25.42
  -4  21   1  456.67   25.71
  -4  21   1  463.02   25.75
  -4  21   1  457.85   25.65
   4  21  -1  384.26   26.27
   4 -21   1  462.60   26.17
  -4  21  -1  482.61   30.14
  -4  21  -1  435.46   25.47
  -4  21  -1  451.15   25.45
  -4  21   1  502.04   30.13
  -4  21  -1  475.71   29.38
  -4  21   1  408.24   30.69
   4 -21  -1  419.61   26.25
   4  22  -1   97.92   10.48
   4  22   1   95.16   12.48
   4 -22  -1  124.49    8.01
   4  22   1  117.18    8.21
  -4  22  -1   99.72   10.70
  -4  22  -1  105.77   11.94
  -4  22  -1  124.11   12.88
  -4  22   1  114.58    7.85
  -4  22   1  111.57    7.70
  -4  22   1  117.12    7.77
  -4  22  -1  121.30    7.53
  -4  22   1  110.38    7.78
  -4  22   1  128.49    7.97
   4  22  -1  102.87    8.42
   4 -22   1  124.73    8.17
   4  22   1  100.93    8.48
  -4  22  -1  132.54   11.44
  -4  22  -1  122.93    7.65
  -4  22   1  127.39   11.20
  -4  22  -1  123.89    7.58
  -4  22  -1  122.66   10.77
  -4  22  -1  120.55   11.88
  -4  22   1  112.26   12.32
   4 -22  -1  105.27    8.34
   4  23   1  438.88   34.63
   4  23  -1  502.91   28.31
   4  23   1  454.77   28.41
  -4  23  -1  514.09   34.52
  -4  23  -1  425.26   33.23
  -4  23   1  517.32   28.25
  -4  23   1  481.22   27.98
  -4  23   1  511.88   28.19
  -4  23  -1  507.80   27.66
  -4  23   1  492.30   28.05
  -4  23   1  481.01   28.10
   4  23  -1  462.61   28.83
   4  23   1  424.30   28.89
   4 -23   1  497.64   28.29
  -4  23   1  505.21   31.95
  -4  23  -1  496.98   27.75
  -4  23  -1  565.01   32.71
  -4  23  -1  519.81   27.71
  -4  23   1  448.75   33.02
  -4  23  -1  519.21   31.76
  -4  23  -1  520.89   33.22
  -4  23   1  444.80   33.43
  -4  23   1  478.97   33.50
  -4  23   1  479.34   27.78
   4 -23  -1  410.19   28.61
   4  24  -1  162.33   10.14
   4  24   1  119.22   14.70
  -4  24  -1  156.89   14.81
   4  24   1  152.20   10.37
  -4  24   1  164.12   14.37
  -4  24   1  162.77   10.12
  -4  24   1  146.29    9.76
  -4  24   1  159.46   10.05
  -4  24  -1  157.37    9.46
  -4  24   1  151.92   10.00
  -4  24   1  146.68    9.98
   4  24  -1  158.10   10.76
   4  24   1  132.05   10.68
   4 -24   1  153.24   10.01
  -4  24  -1  164.66    9.64
  -4  24   1  157.23   13.22
  -4  24  -1  183.23   13.89
  -4  24   1  154.71    9.89
  -4  24   1  156.71   10.06
  -4  24  -1  161.01    9.50
  -4  24   1  140.06   14.02
  -4  24   1  130.13   14.10
  -4  24  -1  154.53   12.80
  -4  24   1  113.26   13.09
  -4  24  -1  181.53   14.60
  -4  24   1  142.55    9.57
   4 -24  -1  131.02   10.50
   4  25  -1  385.52   21.75
   4  25   1  390.75   28.58
   4 -25   1  269.22   24.98
   4 -25   1  392.31   21.67
   4 -25  -1  393.95   21.58
   4  25   1  333.39   21.91
  -4  25   1  424.14   27.26
  -4  25  -1  370.29   27.10
  -4  25   1  362.33   21.65
  -4  25   1  352.35   21.66
  -4  25   1  369.62   21.66
  -4  25   1  345.35   21.51
  -4  25  -1  383.26   21.05
   4 -25   1  387.27   21.73
   4  25   1  339.64   22.51
   4  25  -1  372.75   22.38
  -4  25  -1  413.69   25.87
  -4  25   1  359.57   21.65
  -4  25   1  351.69   21.43
  -4  25  -1  381.95   21.17
  -4  25  -1  376.55   21.03
  -4  25   1  368.69   21.74
  -4  25   1  389.83   25.45
  -4  25  -1  436.18   26.97
  -4  25   1  352.87   27.10
  -4  25  -1  386.67   25.06
  -4  25   1  393.06   27.07
   4 -25  -1  280.35   21.94
  -4  25   1  349.13   21.19
   4 -26  -1   53.03    4.35
   4  26  -1   65.10    4.72
   4  26   1   42.87    7.50
   4 -26   1   41.23    6.58
   4 -26   1   51.97    4.45
   4  26   1   43.84    4.72
  -4  26  -1   61.16    8.29
   4  26  -1   54.11    5.03
  -4  26   1   48.85    7.29
  -4  26  -1   54.71    4.12
  -4  26   1   48.53    4.39
  -4  26   1   54.95    4.55
  -4  26  -1   53.68    3.92
  -4  26   1   58.62    4.51
  -4  26   1   54.16    4.47
   4  26   1   46.64    5.16
   4 -26   1   60.13    4.55
   4  26  -1   52.12    4.95
  -4  26   1   48.71    4.43
  -4  26  -1   58.86    4.12
  -4  26  -1   50.19    3.88
  -4  26   1   56.31    6.92
  -4  26   1   55.91    4.59
  -4  26  -1   57.29    6.98
  -4  26  -1   68.68    7.20
  -4  26  -1   56.12    7.37
  -4  26   1   32.10    6.54
  -4  26   1   50.81    7.34
  -4  26   1   45.47    4.05
   4  27  -1  206.17   12.33
   4 -27   1  199.36   12.24
   4 -27  -1  197.31   12.12
   4  27   1  170.54   16.81
   4  27  -1  182.99   12.76
  -4  27   1  206.12   16.85
  -4  27  -1  204.61   17.18
   4  27   1  187.26   12.68
  -4  27  -1  201.84   11.94
  -4  27   1  198.11   12.30
  -4  27   1  188.35   12.33
  -4  27   1  195.81   12.24
  -4  27   1  199.89   12.25
   4  27   1  205.00   13.42
   4 -27   1  191.79   12.22
   4  27  -1  197.81   12.86
  -4  27   1  200.92   15.70
  -4  27   1  200.11   12.38
  -4  27  -1  186.32   11.72
  -4  27  -1  195.60   15.64
  -4  27   1  197.99   12.36
  -4  27  -1  203.45   11.69
  -4  27   1  204.73   17.40
  -4  27  -1  188.50   16.00
  -4  27  -1  179.37   14.97
  -4  27   1  187.28   16.33
  -4  27   1  201.56   16.90
  -4  27   1  174.51   11.84
   4 -28  -1   10.60    1.71
   4  28  -1   12.06    1.89
   4  28   1    7.98    3.25
  -4  28  -1   12.17    3.71
   4  28   1    7.14    1.89
   4  28  -1   13.84    2.32
  -4  28  -1   20.95    4.67
  -4  28  -1   11.96    1.79
  -4  28   1   13.21    2.01
  -4  28   1   16.40    2.01
  -4  28  -1   14.88    1.83
  -4  28   1   11.74    2.03
  -4  28   1   13.72    1.95
   4 -28   1   13.96    1.95
   4  28   1   10.04    2.37
   4  28  -1   13.26    2.33
  -4  28  -1   14.80    1.71
  -4  28   1   11.68    1.96
  -4  28   1    9.69    2.92
  -4  28  -1   13.70    3.24
  -4  28   1   13.90    2.13
  -4  28   1   14.68    3.81
  -4  28   1    9.66    3.35
  -4  28  -1    9.02    3.05
  -4  28  -1    9.70    2.71
  -4  28   1   13.41    3.73
  -4  28   1    8.16    1.56
   4  29  -1   42.02    3.60
   4 -29  -1   29.07    6.27
   4 -29   1   35.83    3.43
   4  29   1   21.65    5.13
   4  29  -1   35.96    3.89
  -4  29  -1   27.18    5.39
  -4  29  -1   34.44    6.15
   4  29   1   39.18    3.95
  -4  29   1   46.79    3.72
  -4  29  -1   39.48    3.31
  -4  29  -1   33.64    3.19
  -4  29   1   44.04    3.69
   4 -29   1   37.71    3.52
   4  29   1   48.36    4.67
   4  29  -1   46.92    4.19
  -4  29   1   45.37    3.77
  -4  29   1   35.36    5.44
  -4  29  -1   39.16    5.64
  -4  29   1   45.41    3.80
  -4  29  -1   41.96    3.21
  -4  29   1   30.71    5.43
  -4  29   1   53.67    6.96
  -4  29   1   40.52    6.56
  -4  29  -1   38.75    5.95
  -4  29  -1   27.65    4.87
  -4  29   1   40.16    3.41
   4 -30  -1    3.64    2.40
   4  30   1   -1.03    1.57
   4 -30   1    5.55    1.32
  -4  30  -1    2.88    2.08
   4  30   1    4.15    1.41
   4  30   1    3.37    1.35
   4  30  -1    4.72    1.57
  -4  30  -1    4.17    2.44
  -4  30  -1    3.96    1.07
  -4  30   1    2.99    1.08
  -4  30  -1    4.55    1.11
  -4  30   1    5.72    1.41
  -4  30  -1    1.79    0.88
   4  30   1    7.93    2.09
   4 -30   1    3.65    1.17
   4  30  -1    3.76    1.41
  -4  30  -1    2.43    0.97
  -4  30   1    5.61    2.24
  -4  30   1    5.47    1.40
  -4  30  -1    3.77    0.99
  -4  30  -1    2.37    1.72
  -4  30   1    3.17    1.25
  -4  30   1    2.63    1.73
  -4  30   1    2.99    2.16
  -4  30  -1    4.28    2.27
  -4  30  -1    2.95    1.73
  -4  30   1    3.59    2.24
  -4  30   1    2.77    1.07
  -4  30   1    3.05    1.13
   4  31   1  104.41   10.77
   4 -31  -1   75.43   10.38
   4 -31   1   96.29    6.94
   4  31   1   96.52    7.20
   4  31  -1   99.23    7.46
  -4  31  -1  120.91   11.76
  -4  31  -1  104.51   10.68
   4  31   1  123.57    7.66
  -4  31  -1  108.37    6.96
  -4  31  -1  107.16    6.97
  -4  31   1  106.64    7.20
  -4  31  -1  102.13    6.88
   4  31  -1  118.12    7.74
   4 -31   1  106.65    7.25
   4  31   1  119.68    8.08
  -4  31   1   84.86    9.50
  -4  31  -1  116.97    7.05
  -4  31   1  116.64    7.32
  -4  31  -1  103.09   10.08
  -4  31   1  103.00    7.14
  -4  31   1   99.59   10.73
  -4  31  -1  105.00   10.34
  -4  31  -1  100.39    9.84
  -4  31   1   96.65   10.24
  -4  31   1  101.16    7.01
  -4  31  -1  100.24    7.12
  -4  31   1  104.53    7.16
   4  32   1    8.20    1.55
   4  32   1   11.57    1.88
   4  32  -1   10.12    1.91
  -4  32  -1    8.76    1.45
  -4  32  -1   11.74    1.57
  -4  32   1   11.82    1.71
  -4  32  -1   11.90    1.59
   4  32   1   11.42    2.15
   4  32  -1    9.76    1.81
  -4  32  -1    9.00    1.45
  -4  32   1   11.01    1.72
  -4  32   1   10.13    1.64
   4 -32   1   11.12    1.55
  -4  32   1   10.28    1.75
  -4  32   1   12.97    1.75
  -4  32  -1    8.85    1.63
  -4  33  -1   72.99    5.41
  -4  33  -1   82.18    5.60
  -4  33   1   77.91    5.59
  -4  33   1   75.33    5.52
  -4  33  -1   78.99    5.48
  -4  33   1   88.84    5.80
   4  33  -1   80.70    6.05
   4  33   1   92.55    6.41
  -4  33  -1   82.58    5.52
  -4  33   1   92.68    5.84
  -4  33   1   81.51    5.68
   4  33   1   82.91    5.89
   4  33   1   75.41    5.71
   4  33  -1   83.28    6.03
  -4  33  -1   82.58    5.75
  -4  33   1   85.79    5.88
   4 -33   1   76.29    5.85
  -4  33   1   78.58    5.67
  -4  34  -1   44.85    3.36
  -4  34   1   41.56    3.37
  -4  34  -1   42.66    3.39
  -4  34   1   47.65    3.55
  -4  34   1   40.54    3.35
  -4  34  -1   38.18    3.21
   4  34  -1   39.23    3.73
   4  34   1   50.09    4.11
  -4  34   1   45.25    3.52
  -4  34   1   39.19    3.17
  -4  34  -1   39.52    3.24
  -4  34   1   45.36    3.51
   4  34   1   40.19    3.45
   4  34  -1   44.07    3.71
   4  34   1   46.69    3.67
  -4  34   1   42.04    3.51
   4 -34   1   38.14    3.57
  -4  34  -1   39.91    3.47
  -4  34   1   41.70    3.63
  -4  35  -1  150.79    9.24
  -4  35  -1  145.83    9.32
  -4  35   1  149.56    9.28
  -4  35  -1  146.88    9.20
  -4  35   1  153.56    9.29
   4  35   1  162.52    9.94
   4  35  -1  151.99    9.78
  -4  35   1  141.27    9.04
  -4  35  -1  150.53    9.22
  -4  35   1  159.88    9.42
   4  35   1  143.38    9.33
   4  35  -1  153.79    9.66
   4  35   1  152.40    9.45
  -4  35   1  165.48    9.70
  -4  35   1  151.64    9.44
  -4  35  -1  148.91    9.41
   4 -35   1  155.69    9.62
  -4  36   1   59.00    4.28
  -4  36  -1   54.59    4.29
  -4  36  -1   59.86    4.25
  -4  36   1   62.45    4.31
   4  36   1   74.09    5.01
   4  36  -1   66.94    4.87
  -4  36  -1   60.62    4.24
  -4  36   1   65.56    4.44
   4  36  -1   63.53    4.69
   4  36   1   55.01    4.27
   4  36   1   60.02    4.41
  -4  36  -1   58.56    4.41
  -4  36   1   65.81    4.68
   4 -36   1   65.10    4.64
  -4  36   1   61.84    4.49
  -4  37  -1   94.66    6.32
  -4  37   1   96.44    6.20
  -4  37   1   91.34    6.12
  -4  37   1  100.24    6.58
   4  37   1   98.36    6.66
  -4  37  -1   93.67    6.15
  -4  37   1  112.50    6.54
  -4  37   1  100.51    6.57
  -4  37  -1  100.65    6.40
   4 -37   1   93.39    6.42
   4  37   1   97.16    6.29
   4  37  -1   96.96    6.52
   4  38  -1   27.58    2.49
   4  38   1   28.67    2.33
  -4  38   1   29.58    2.28
  -4  38  -1   24.89    2.28
  -4  38   1   21.22    2.05
   4  38   1   28.22    2.64
  -4  38   1   25.43    2.52
  -4  38  -1   26.63    2.19
   4 -38  -1   25.71    2.61
  -4  38   1   24.37    2.36
  -4  38  -1   24.81    2.40
  -4  38   1   26.87    2.55
  -4  38  -1   24.61    2.32
   4 -38   1   25.57    2.41
   4  39  -1  299.87   16.68
   4  39   1  278.30   16.32
  -4  39   1  285.47   16.30
  -4  39  -1  284.75   16.49
  -4  39   1  267.64   16.38
  -4  39   1  287.82   16.28
   4  39   1  301.69   16.81
  -4  39   1  305.71   16.76
  -4  39  -1  288.07   16.30
   4 -39  -1  288.56   16.77
  -4  39  -1  283.30   16.58
  -4  39   1  291.72   16.56
  -4  39  -1  281.23   16.48
   4 -39   1  273.97   16.56
  -4  39   1  293.27   16.70
   4  40   1   31.94    2.43
   4  40  -1   37.83    2.80
  -4  40   1   31.99    2.41
  -4  40  -1   33.04    2.59
  -4  40   1   29.63    2.49
  -4  40   1   31.51    2.37
  -4  40   1   35.78    2.81
  -4  40  -1   28.47    2.37
   4 -40  -1   34.44    2.85
  -4  40  -1   35.08    2.73
  -4  40   1   38.55    2.88
  -4  40  -1   29.59    2.56
  -4  40   1   35.39    2.69
   4 -40   1   32.63    2.64
   4  41   1  109.52    6.89
  -4  41  -1  123.01    7.10
  -4  41   1  106.40    6.90
  -4  41  -1  115.42    7.14
  -4  41   1  111.02    7.08
  -4  41   1  111.21    6.90
   4  41  -1  130.29    7.33
  -4  41  -1  117.38    7.13
  -4  41   1  129.81    7.41
  -4  41  -1  126.07    7.29
   4 -41   1  116.53    7.21
   4 -41  -1  120.86    7.38
  -4  41  -1  125.87    7.29
  -4  41   1  123.10    7.34
  -4  42  -1   13.52    1.43
  -4  42   1   11.49    1.27
   4  42  -1   15.65    1.52
   4 -42  -1   14.41    1.59
  -4  42   1   14.76    1.60
  -4  42  -1   13.96    1.48
   4 -42   1   13.69    1.41
  -4  42  -1   13.30    1.35
  -4  43  -1   25.83    2.01
  -4  43   1   21.98    1.99
  -4  43  -1   24.58    1.92
  -4  43   1   27.30    2.15
  -4  43  -1   26.95    2.09
   4  43  -1   28.70    2.11
   4 -43   1   24.98    2.01
   4 -43  -1   26.63    2.09
   4  44  -1    6.46    0.83
  -4  44   1    5.45    0.83
  -4  44  -1    5.19    0.79
  -4  44  -1    4.20    0.61
   4 -44   1    5.12    0.72
  -4  44   1    4.80    0.73
   4 -44  -1    6.16    0.83
   4  45  -1    0.52    0.37
   4 -45  -1    0.07    0.33
   4 -45   1    0.93    0.39
  -4  45  -1    0.43    0.39
   4 -45   1    0.48    0.29
  -4  45  -1    0.69    0.44
  -4  45   1   -0.15    0.43
  -4  46   1    3.21    0.51
  -4  46  -1    3.03    0.49
  -4  46  -1    2.93    0.47
  -4  46   1    3.49    0.52
   5   0   1    0.65    1.15
   5   0   1   -0.16    0.65
   5   0  -1   -0.13    0.51
  -5   0   1   -1.41    1.77
   5   0   1    0.15    0.59
  -5   0   1    1.88    1.24
   5  -1   1    0.56    0.56
   5   1   1    1.32    1.16
   5  -1   1    0.65    0.99
  -5   1   1    1.55    2.72
  -5   1  -1   -0.52    0.79
   5  -1   1    0.45    0.60
   5  -1   1   -0.16    0.60
   5   1   1    1.16    0.75
  -5  -1   1    1.28    2.52
   5  -1  -1    0.13    0.49
   5   1  -1    0.27    0.49
   5   1   1   -1.20    0.71
  -5   1   1    0.48    0.84
   5  -2   1    0.15    0.60
   5   2  -1    0.56    0.75
   5   2  -1    0.63    0.59
   5   2   1    2.67    1.65
   5  -2  -1    0.72    0.96
   5  -2   1    1.92    1.60
  -5  -2   1    1.13    1.73
   5  -2   1    0.67    0.55
  -5   2   1    1.64    2.51
   5  -2  -1    0.25    0.53
   5   2   1    1.21    0.59
   5  -2   1    1.93    0.75
   5   2   1    2.67    0.83
   5   2  -1    0.80    0.64
  -5   2  -1    1.55    1.11
  -5   2  -1    3.07    3.31
  -5   2   1    0.48    0.96
   5   3  -1    3.72    1.01
   5  -3   1    5.09    2.04
   5   3   1    4.07    2.08
   5  -3  -1    6.16    1.52
   5   3   1    3.81    0.92
   5   3  -1    3.63    0.89
   5  -3   1    4.97    1.01
  -5   3   1    3.23    2.85
   5  -3  -1    4.00    0.88
   5   3   1    5.07    1.09
   5   3   1    6.53    1.17
   5   3  -1    3.40    0.91
  -5  -3   1    4.96    2.32
   5  -3  -1    3.97    1.05
   5  -3   1    4.43    1.00
  -5   3  -1    4.08    1.57
  -5   3  -1    7.45    3.72
  -5   3   1    5.47    1.77
   5   4   1  116.61   10.88
   5  -4   1  143.20   11.30
   5   4   1  131.82    8.17
   5   4  -1  135.40    8.22
   5  -4  -1  127.14    8.08
   5  -4  -1  115.78    8.89
   5   4  -1  126.02    8.28
   5   4  -1  135.07    8.41
   5  -4   1  143.76    8.36
   5   4   1  141.39    8.38
  -5  -4  -1  163.74   15.50
  -5   4  -1  161.89   16.21
  -5   4   1  127.34   10.28
   5  -4  -1  139.07    8.56
  -5   4  -1  139.56   10.45
   5   4   1  129.29    8.34
  -5   4   1  122.31   14.84
   5  -5  -1   13.40    1.69
   5  -5  -1   13.62    2.32
   5  -5  -1   15.17    1.53
   5  -5   1   11.54    1.51
   5  -5   1   16.40    3.17
   5   5   1   14.40    1.69
   5   5   1   14.76    3.23
   5   5  -1   12.20    1.53
   5   5   1    9.86    1.39
   5   5  -1    9.12    2.28
   5   5  -1   11.24    1.53
  -5   5  -1   12.64    4.51
  -5  -5  -1   11.92    3.71
  -5   5   1   13.16    2.71
  -5   5   1   13.65    4.68
   5  -5  -1   12.73    1.75
   5   5   1   12.38    1.59
  -5   5   1   14.05    3.51
  -5   5  -1   13.58    2.79
   5  -5   1   12.26    1.85
   5   6  -1   55.01    5.44
   5   6   1   71.87    7.37
   5  -6  -1   65.32    4.64
   5   6   1   66.48    4.49
   5   6  -1   60.64    4.35
   5   6  -1   55.17    4.39
   5  -6   1   64.05    4.48
   5  -6  -1   54.71    5.24
   5   6   1   64.77    4.35
  -5   6  -1   58.60    9.29
  -5   6   1   62.89    6.41
   5   6   1   69.13    4.60
  -5   6  -1   56.68    5.96
  -5   6   1   56.77    7.56
   5  -6  -1   68.10    4.81
  -5   6   1   70.13   10.21
   5  -6   1   53.52    4.87
   5  -7  -1    9.65    2.28
   5   7  -1   14.80    1.68
   5   7   1   19.95    3.72
   5   7   1   13.72    1.57
   5   7  -1   15.90    2.64
   5   7  -1   14.61    1.76
   5  -7   1   15.85    1.79
   5  -7  -1   15.93    1.87
   5   7   1   16.85    1.80
   5   7  -1   15.28    3.52
  -5   7  -1    9.32    3.97
  -5   7   1   15.41    3.00
   5   7   1   17.68    1.89
   5  -7  -1   11.74    1.81
  -5   7   1   14.86    3.99
  -5   7   1   18.30    5.32
  -5   7  -1   14.50    2.73
   5  -7   1   13.10    2.15
   5  -8  -1   46.15    5.19
   5   8  -1   58.13    7.01
   5   8   1   60.29    4.17
   5  -8   1   60.36    4.33
   5  -8  -1   63.18    4.52
   5   8   1   54.05    6.88
   5   8  -1   57.58    4.40
   5   8   1   62.33    4.36
   5   8  -1   55.56    5.28
  -5   8  -1   66.22    9.36
  -5   8   1   61.68    6.46
  -5   8   1   70.62    9.73
   5  -8  -1   72.35    4.91
  -5   8  -1   55.43    5.92
   5   8  -1   58.69    4.24
   5  -8   1   56.49    4.29
   5   8   1   62.17    4.43
  -5   8   1   48.95    7.56
   5  -8   1   51.57    4.87
   5   9  -1   11.37    3.00
   5   9  -1    8.61    2.04
   5  -9  -1   11.32    1.61
   5  -9   1    8.80    1.39
   5   9   1    9.24    1.29
   5   9  -1   10.10    1.49
  -5   9   1   10.38    2.77
  -5   9  -1    8.88    3.75
  -5   9   1   11.38    2.67
   5   9   1    9.48    1.41
  -5   9   1   13.14    4.21
   5  -9   1    8.01    1.36
   5   9   1   11.60    1.57
  -5   9   1   10.24    3.52
   5   9  -1    8.73    1.36
  -5   9  -1   10.49    2.35
   5  -9   1    9.52    1.89
   5 -10  -1   11.41    1.68
   5  10  -1    6.04    1.73
   5 -10   1    8.86    1.39
   5  10   1    9.05    1.31
   5  10  -1    9.37    1.49
   5  10  -1    7.58    2.63
  -5  10   1    7.94    2.60
  -5  10   1   11.40    2.89
  -5  10   1   22.95    5.31
  -5  10  -1   10.54    2.36
   5  10   1   10.86    1.53
   5  10   1    7.98    1.35
   5  10  -1   22.81    1.93
   5 -10   1   10.66    1.53
  -5  10   1   12.52    3.92
   5 -10   1    8.96    1.97
   5  11  -1   15.81    3.72
   5  11   1   19.49    2.01
   5 -11   1   24.25    2.33
   5 -11  -1   25.61    2.49
   5  11  -1   16.58    2.60
   5  11  -1   20.30    2.32
   5  11   1   23.86    2.27
  -5  11   1   31.46    4.60
  -5  11   1   16.64    3.59
  -5  11   1   21.11    5.03
  -5  11  -1   17.78    3.12
   5 -11   1   23.82    2.31
   5  11   1   22.67    2.32
  -5  11   1   20.34    4.81
   5  11  -1   19.71    2.11
   5 -11   1   14.26    2.63
   5 -12  -1   45.92    4.68
   5 -12   1   39.34    3.31
   5  12  -1   35.82    5.84
   5  12   1   42.76    3.37
   5  12   1   41.19    3.20
   5  12  -1   41.43    3.56
   5 -12  -1   42.24    3.49
   5  12  -1   37.67    3.93
  -5  12   1   35.76    5.48
  -5  12   1   42.87    5.76
  -5  12   1   35.22    6.42
   5 -12   1   38.64    3.28
   5  12   1   36.94    3.35
   5  12  -1   35.55    3.17
  -5  12  -1   38.79    4.73
  -5  12   1   39.03    6.72
   5 -12   1   32.18    4.07
   5  12  -1   40.63    3.21
   5  13  -1    6.73    2.83
   5 -13  -1    5.88    1.24
   5 -13  -1    1.13    1.55
   5 -13   1    6.56    1.23
   5  13   1    1.01    1.57
   5  13   1    4.92    1.00
   5  13  -1    9.20    1.87
   5  13  -1    3.49    1.13
  -5  13   1    1.68    2.11
  -5  13  -1    5.93    3.15
  -5  13  -1    5.47    2.29
  -5  13   1    9.04    2.81
   5 -13   1    5.79    1.16
   5  13   1    5.05    1.16
   5  13   1    6.16    1.29
   5  13  -1    4.95    1.12
  -5  13   1    5.96    2.79
  -5  13   1    5.48    2.75
  -5  13  -1    3.72    1.64
   5  13  -1    5.72    1.12
   5 -13   1    3.52    1.60
   5 -14  -1   12.01    1.73
   5 -14   1   10.44    1.60
   5  14   1    6.54    2.79
   5  14  -1   10.09    3.25
   5 -14  -1    9.74    2.36
   5  14  -1    8.34    1.64
   5  14  -1    9.00    1.88
  -5  14  -1   10.58    3.64
  -5  14   1    7.08    2.76
  -5  14  -1   10.81    3.03
  -5  14   1    9.72    2.97
   5  14   1   11.52    1.65
   5 -14   1   11.18    1.57
   5  14  -1   10.28    1.56
   5  14   1   14.08    1.85
  -5  14   1    7.02    3.15
  -5  14   1   12.93    3.72
   5  14  -1   12.41    1.64
   5  15  -1    1.24    0.84
   5 -15   1   -0.21    0.76
   5  15   1   -0.41    0.79
  -5  15   1    2.12    2.09
   5  15   1   -0.24    0.91
  -5  15   1   -1.16    2.04
   5  15  -1   -0.41    0.79
  -5  15   1    0.61    0.52
  -5  15  -1    2.33    2.07
  -5  15   1    1.88    2.48
  -5  15  -1   -0.77    1.65
  -5  15   1   -0.95    1.45
   5 -15  -1   -0.24    0.83
   5  15  -1    0.59    1.13
   5 -15  -1    0.35    1.45
   5  15  -1    1.05    1.87
   5 -15   1   -0.21    0.79
   5  15   1    1.17    1.45
  -5  16  -1    5.00    2.92
   5  16  -1    0.44    0.91
   5 -16   1    0.21    0.85
   5  16   1    1.52    1.03
   5  16   1    0.25    0.83
  -5  16   1   -1.04    1.31
  -5  16   1   -1.15    1.43
  -5  16   1    0.16    0.52
   5  16  -1   -0.23    0.81
  -5  16   1   -0.49    0.64
  -5  16  -1    1.11    0.83
  -5  16   1   -1.00    1.52
  -5  16  -1   -1.16    2.04
  -5  16  -1    0.76    1.17
  -5  16   1   -1.01    2.00
   5 -16  -1    2.97    1.04
   5  16  -1   -1.11    1.37
   5  16   1    1.27    1.93
   5  16  -1   -0.28    1.04
   5 -16   1    0.23    0.79
   5 -16  -1   -0.33    1.31
   5  17  -1   11.65    1.92
   5  17   1   11.69    1.92
   5  17   1   12.04    2.04
   5 -17   1   20.06    2.23
  -5  17  -1   16.37    4.51
  -5  17   1   11.37    3.56
  -5  17   1   16.78    1.83
  -5  17   1   17.73    1.88
   5 -17   1   15.70    2.69
   5  17  -1   13.48    2.04
  -5  17  -1   15.24    1.96
  -5  17  -1   13.44    1.79
  -5  17  -1    8.06    3.45
  -5  17   1   15.86    4.15
  -5  17  -1   14.38    3.36
  -5  17   1   17.30    4.44
   5 -17  -1   19.26    2.36
   5  17  -1    7.96    3.11
   5 -17  -1   19.02    2.69
   5  17  -1   14.60    2.28
   5 -17   1   15.92    2.11
   5  17   1   16.22    4.68
  -5  18   1    4.53    2.68
   5 -18   1    8.86    1.73
   5  18   1    7.09    1.65
  -5  18  -1    6.32    2.97
   5  18  -1    8.45    1.76
   5  18   1    5.60    1.47
  -5  18   1    8.41    1.33
  -5  18   1    7.81    1.36
   5  18   1    8.84    1.81
   5 -18   1    8.64    2.12
   5  18  -1    8.02    1.68
  -5  18  -1    8.28    1.40
  -5  18  -1    6.38    1.36
  -5  18   1    8.76    1.36
  -5  18   1    5.60    3.15
  -5  18  -1   10.29    3.37
  -5  18  -1    9.80    2.69
  -5  18   1    7.93    3.19
   5 -18  -1    9.16    1.97
   5  18  -1    9.18    3.23
   5  18  -1    9.32    1.92
   5 -18  -1    9.65    1.85
   5  18   1    7.17    3.37
   5  19  -1    1.35    1.31
   5 -19   1    3.75    1.47
   5  19  -1    1.12    1.97
   5  19   1    1.51    2.31
   5 -19  -1    2.05    1.19
   5  19   1    1.29    1.05
  -5  19   1    1.12    1.72
   5  19   1    1.51    1.19
  -5  19  -1    1.35    2.05
   5  19  -1    2.20    1.20
  -5  19  -1    2.53    2.23
  -5  19   1    2.96    0.87
  -5  19   1    3.43    1.00
  -5  19   1    2.84    0.97
   5 -19   1    2.08    1.37
   5  19  -1    3.49    1.32
   5  19   1    4.73    1.57
  -5  19   1    1.69    0.80
  -5  19  -1    2.65    1.03
  -5  19  -1    2.28    0.84
  -5  19   1   -1.19    2.33
  -5  19  -1   -1.13    2.00
  -5  19  -1    4.48    1.97
   5 -19  -1    1.76    1.25
   5 -19   1    2.92    1.04
   5 -20   1   26.59    3.03
   5 -20  -1   25.86    3.15
   5  20  -1   18.73    4.41
   5  20   1   12.50    4.56
   5  20  -1   31.58    3.08
  -5  20  -1   21.41    5.15
   5  20  -1   23.05    2.96
   5  20   1   23.15    2.81
  -5  20  -1   26.99    6.11
   5  20   1   23.99    3.00
  -5  20   1   35.87    6.16
  -5  20   1   29.22    2.77
  -5  20   1   26.18    2.63
  -5  20  -1   21.15    2.35
  -5  20   1   27.90    2.68
  -5  20   1   25.54    2.55
   5 -20   1   21.86    3.03
   5  20  -1   22.93    3.03
   5  20   1   25.71    3.28
  -5  20  -1   27.49    2.60
  -5  20  -1   25.89    2.53
   5 -20   1   25.25    2.76
  -5  20  -1   22.33    4.27
  -5  20   1   28.50    5.93
  -5  20  -1   25.78    5.49
   5 -20  -1   21.63    2.95
   5  21  -1    4.41    1.41
   5  21   1    1.59    2.43
   5 -21   1    3.61    1.39
   5 -21  -1    6.31    1.69
  -5  21  -1    4.04    2.67
   5  21   1    4.27    1.44
   5  21   1    8.16    1.85
  -5  21   1    2.24    1.99
  -5  21  -1    1.25    1.92
  -5  21   1    4.64    1.32
  -5  21   1    3.36    1.09
  -5  21   1    4.08    1.21
  -5  21  -1    6.93    1.25
   5  21   1    5.05    1.79
   5 -21   1    5.71    1.68
   5  21  -1    5.03    1.64
  -5  21   1    6.03    1.25
  -5  21  -1    4.11    1.15
  -5  21  -1    5.95    1.16
  -5  21   1    7.62    3.37
  -5  21  -1    5.52    2.93
  -5  21  -1    4.43    1.97
  -5  21   1    3.31    2.19
   5 -21   1    6.56    1.43
   5 -21  -1    2.01    1.37
  -5  22  -1   38.36    7.04
   5  22   1   38.58    3.95
  -5  22  -1   50.76    7.70
   5  22   1   33.76    3.95
  -5  22   1   45.48    6.97
  -5  22   1   43.66    3.76
  -5  22   1   41.18    3.52
  -5  22  -1   41.20    3.28
  -5  22   1   43.98    3.71
  -5  22   1   48.12    3.81
   5  22   1   38.14    4.31
   5  22  -1   40.20    4.25
   5 -22   1   43.79    4.16
  -5  22  -1   38.99    3.36
  -5  22  -1   39.92    3.27
   5 -22  -1   38.00    4.15
   5 -22   1   35.84    3.75
  -5  22   1   40.76    7.33
  -5  22   1   34.51    6.73
  -5  22  -1   35.30    5.23
  -5  22   1   40.46    6.52
   5 -22   1   33.91    3.68
   5  22  -1   42.36    3.81
   5  22   1   32.91    7.24
   5 -22  -1   36.56    4.03
   5 -22  -1   41.74    3.87
   5  23   1    7.68    4.07
   5  23  -1    4.99    1.43
   5 -23   1    4.57    1.52
   5 -23  -1    3.64    1.41
   5  23   1    6.05    1.81
   5  23   1    3.41    1.52
  -5  23  -1    3.88    2.56
  -5  23  -1    8.53    3.73
  -5  23   1    6.61    2.76
  -5  23   1    7.54    1.56
  -5  23   1    4.95    1.47
  -5  23   1    2.69    1.13
  -5  23  -1    3.53    0.91
  -5  23   1    5.32    1.39
   5  23   1    5.19    2.00
   5  23  -1    4.39    1.81
   5 -23   1    5.55    1.52
  -5  23  -1    5.69    1.17
  -5  23   1    4.63    1.19
  -5  23   1    3.33    1.40
  -5  23  -1    4.31    0.97
  -5  23   1    3.79    2.73
  -5  23   1    5.07    2.75
  -5  23  -1    2.20    1.47
  -5  23   1   10.32    3.29
   5 -23   1    4.19    1.44
   5 -23  -1    4.87    1.97
   5  24   1   63.64    5.68
   5  24   1   64.97    5.69
  -5  24  -1   67.85    9.34
  -5  24  -1   81.31    9.85
  -5  24   1   67.52    5.33
  -5  24   1   74.41    5.41
  -5  24   1   67.70    5.27
  -5  24   1   64.12    5.31
  -5  24  -1   68.22    4.76
   5  24  -1   69.08    6.01
  -5  24  -1   74.81    4.99
  -5  24   1   74.43    5.52
  -5  24  -1   72.70    4.84
  -5  24  -1   69.08    8.70
   5 -24  -1   55.57    5.73
  -5  24  -1   53.57    6.89
  -5  24   1   73.58    9.60
  -5  24   1   66.20    8.36
   5 -24   1   56.49    5.44
   5  24  -1   76.33    5.44
   5  24   1   55.35    9.20
   5 -24  -1   76.94    5.55
   5 -25  -1   16.62    2.20
   5  25   1   13.66    4.40
  -5  25  -1   14.54    4.05
   5  25   1   10.81    2.21
   5  25   1   13.26    2.32
  -5  25  -1   15.16    4.53
  -5  25  -1   12.62    1.80
  -5  25   1   12.74    1.99
  -5  25   1   13.92    2.03
  -5  25  -1   15.12    1.63
  -5  25   1   12.26    1.91
  -5  25   1   15.57    2.23
   5  25  -1   13.52    2.60
  -5  25   1   11.78    2.01
  -5  25  -1   13.46    1.71
  -5  25   1   14.14    2.11
  -5  25  -1   13.33    1.56
  -5  25   1   13.22    3.60
  -5  25   1   17.65    4.45
  -5  25  -1   14.26    3.77
  -5  25  -1   12.93    3.12
   5 -25  -1    7.81    2.27
   5 -25   1    9.86    2.01
   5 -26   1   29.81    3.03
   5  26   1   27.67    5.83
   5 -26  -1   28.35    2.96
  -5  26  -1   26.71    5.69
   5  26   1   24.01    3.03
   5  26   1   24.73    3.17
  -5  26  -1   21.55    5.00
  -5  26   1   28.34    5.33
  -5  26  -1   30.31    2.69
  -5  26   1   28.17    2.89
  -5  26   1   25.82    2.69
  -5  26   1   22.45    2.79
  -5  26   1   26.45    2.77
   5  26  -1   25.69    3.35
  -5  26   1   19.62    2.68
  -5  26  -1   27.61    2.45
  -5  26   1   22.78    2.84
  -5  26  -1   28.90    2.39
  -5  26   1   26.91    5.41
  -5  26   1   34.99    6.05
  -5  26  -1   27.70    5.20
  -5  26  -1   26.78    4.31
  -5  26   1   27.23    4.87
   5 -26  -1   19.13    3.31
   5 -26   1   23.41    3.05
   5 -27   1    4.31    1.37
   5 -27  -1    5.23    1.37
   5  27   1    5.59    1.61
   5  27   1    4.83    1.51
  -5  27  -1    3.29    2.39
  -5  27  -1    6.15    1.28
  -5  27  -1    6.52    1.23
  -5  27   1    5.85    1.35
  -5  27   1    5.44    1.37
  -5  27   1    6.85    1.35
  -5  27   1    4.15    1.16
   5  27  -1    2.41    1.45
  -5  27   1    6.20    1.59
  -5  27  -1    5.64    1.11
  -5  27   1    5.20    1.37
  -5  27   1    2.15    1.91
  -5  27  -1    3.81    2.08
   5 -27  -1    2.64    1.65
   5 -27   1    7.20    1.71
  -5  27   1    6.09    1.29
   5  28   1   10.86    2.04
   5  28   1    8.01    1.71
   5  28  -1   10.44    2.21
  -5  28  -1   13.85    1.72
  -5  28   1   10.73    1.68
  -5  28  -1   11.64    1.55
  -5  28   1   10.28    1.57
  -5  28  -1   11.61    1.65
  -5  28   1   10.26    1.85
   5  28  -1   15.56    2.52
  -5  28   1    8.48    1.67
  -5  28  -1   11.38    1.45
  -5  28   1   12.38    1.91
   5 -28   1   12.98    1.96
   5 -28  -1   13.22    2.41
   5 -28   1   10.22    2.04
  -5  28   1   11.42    1.68
   5  29   1    1.08    1.20
   5  29  -1    2.13    1.37
   5  29   1    0.93    0.95
  -5  29  -1    2.43    0.97
  -5  29  -1    1.36    0.76
  -5  29   1    0.97    0.77
  -5  29   1    2.40    1.09
  -5  29  -1    1.39    0.80
   5  29  -1    3.63    1.44
  -5  29  -1    1.00    0.61
  -5  29   1    1.32    1.04
  -5  29   1    0.65    0.83
   5 -29   1    1.93    1.05
   5 -29   1    1.43    1.17
  -5  29   1    1.52    0.93
  -5  29  -1    1.83    0.99
   5 -29  -1    1.00    1.56
   5  30   1    0.24    1.01
   5  30   1   -0.21    0.84
   5  30  -1    0.28    1.19
  -5  30  -1    0.16    0.63
  -5  30   1    1.27    0.76
  -5  30  -1    1.17    0.69
  -5  30   1    1.41    0.87
  -5  30  -1   -0.49    0.77
   5  30  -1   -0.56    1.33
  -5  30   1    1.24    0.92
  -5  30  -1   -0.17    0.67
  -5  30   1    1.41    0.85
   5 -30   1    1.40    0.95
   5 -30   1    0.27    0.99
  -5  30  -1    0.69    0.83
  -5  30   1   -0.93    0.92
   5 -30  -1    0.31    1.23
   5  31   1   -0.67    0.92
   5  31   1    0.19    0.73
   5  31  -1   -0.25    1.11
  -5  31  -1    0.16    0.67
  -5  31  -1    0.64    0.65
  -5  31  -1   -0.16    0.65
  -5  31   1    0.37    0.81
   5  31  -1   -0.77    1.07
  -5  31   1   -0.19    0.75
  -5  31  -1   -0.67    0.69
  -5  31   1   -0.37    0.79
   5 -31  -1    0.57    1.04
   5 -31   1   -0.36    0.84
   5 -31  -1    0.85    1.07
   5 -31   1   -0.73    0.99
  -5  31   1    1.44    0.88
  -5  31  -1    0.16    0.71
   5  32  -1    0.47    1.07
   5  32   1    0.16    0.61
   5  32   1   -0.20    0.91
  -5  32  -1    1.81    0.76
  -5  32   1   -0.17    0.71
  -5  32  -1    2.51    0.80
  -5  32  -1    1.19    0.71
  -5  32   1    1.20    0.77
   5  32  -1    1.44    1.05
  -5  32  -1    1.09    0.77
  -5  32   1    1.57    0.80
  -5  32   1    1.55    0.87
   5 -32   1    1.99    0.92
   5 -32  -1    1.31    1.15
   5 -32  -1    1.04    1.05
  -5  32   1    1.13    0.71
  -5  32   1    0.35    0.88
   5 -32   1    1.33    0.97
  -5  32  -1    1.49    0.80
   5  33  -1    0.84    0.95
   5  33   1    1.59    0.89
  -5  33  -1    0.71    0.67
  -5  33  -1    0.15    0.63
  -5  33   1    0.79    0.67
  -5  33   1    0.77    0.67
  -5  33   1    0.79    0.71
  -5  33  -1    0.13    0.64
   5  33  -1    0.21    1.04
  -5  33  -1    0.59    0.65
  -5  33   1    0.80    0.71
  -5  33   1    0.16    0.67
   5 -33  -1    0.47    0.88
   5 -33   1    0.80    0.87
   5 -33  -1   -0.24    0.99
  -5  33   1    0.67    0.65
  -5  33   1    1.00    0.81
  -5  33  -1    0.97    0.65
   5  34   1    6.04    1.15
   5  34  -1    5.51    1.31
  -5  34   1    3.45    0.95
  -5  34  -1    6.01    1.01
  -5  34  -1    7.36    1.13
  -5  34  -1    6.01    1.03
  -5  34   1    6.17    1.08
   5  34  -1    4.85    1.32
  -5  34   1    6.32    0.99
  -5  34  -1    6.07    1.01
  -5  34   1    6.73    1.15
  -5  34   1    4.57    0.99
   5 -34   1    5.43    1.03
   5 -34  -1    7.84    1.52
  -5  34   1    6.68    1.23
   5 -34   1    6.97    1.29
  -5  34   1    7.17    1.07
  -5  34  -1    5.25    0.99
   5  35   1    4.35    0.95
   5  35  -1    4.81    1.13
  -5  35   1    1.95    0.73
  -5  35  -1    3.81    0.85
  -5  35  -1    5.27    0.92
  -5  35   1    4.29    0.84
  -5  35  -1    3.89    0.83
   5  35  -1    3.69    1.11
  -5  35  -1    3.47    0.79
  -5  35   1    3.73    0.87
  -5  35   1    2.95    0.75
  -5  35  -1    4.32    1.03
   5 -35   1    3.33    0.95
  -5  35   1    4.49    1.00
  -5  35  -1    3.85    0.89
   5 -35  -1    4.35    1.15
   5  36   1   21.69    1.96
   5 -36  -1   25.41    2.28
   5 -36   1   24.19    2.23
   5  36  -1   21.06    2.15
  -5  36  -1   22.97    2.04
  -5  36   1   22.19    1.96
  -5  36  -1   25.91    2.03
  -5  36   1   21.17    1.89
  -5  36  -1   18.81    1.84
   5  36  -1   23.11    2.28
  -5  36   1   20.87    2.11
  -5  36  -1   22.94    1.93
   5 -36   1   20.39    2.03
  -5  36  -1   19.78    1.84
  -5  36   1   24.19    2.17
  -5  36  -1   21.49    2.03
   5  37  -1    5.69    1.05
   5  37   1    5.08    0.89
  -5  37  -1    4.07    0.80
  -5  37   1    3.13    0.71
  -5  37  -1    5.35    0.91
  -5  37   1    4.97    0.81
  -5  37  -1    6.45    0.92
   5  37  -1    6.90    1.24
  -5  37   1    6.05    1.11
  -5  37  -1    5.52    0.84
   5 -37  -1    5.23    1.05
   5 -37   1    5.08    0.99
  -5  37  -1    4.07    0.92
  -5  37  -1    4.95    0.81
  -5  37  -1    6.81    1.13
  -5  37   1    5.16    1.01
   5  38   1    2.23    0.60
   5  38  -1    1.49    0.68
  -5  38  -1    1.08    0.52
  -5  38   1    2.29    0.63
  -5  38  -1    3.16    0.68
  -5  38  -1    2.19    0.59
  -5  38   1    2.35    0.56
   5  38  -1    2.91    0.88
  -5  38   1    2.39    0.81
  -5  38  -1    2.64    0.59
   5 -38  -1    2.36    0.79
   5 -38   1    2.21    0.71
  -5  38  -1    2.73    0.83
  -5  38  -1    1.95    0.71
  -5  38   1    2.59    0.81
  -5  39  -1    4.61    0.71
  -5  39  -1    5.53    0.80
  -5  39  -1    4.04    0.65
  -5  39  -1    3.95    0.87
  -5  39  -1    3.29    0.79
  -5  39   1    3.67    0.79
   5  39   1    3.60    0.61
   5  39  -1    3.40    0.79
   5 -39   1    4.13    0.77
   5 -39  -1    4.60    0.84
  -5  39   1    4.99    0.93
   5  39  -1    3.84    0.92
  -5  40  -1   20.71    1.69
  -5  40   1   17.36    1.67
  -5  40  -1   22.90    1.84
   5  40  -1   22.25    1.79
   5 -40   1   20.31    1.69
   5 -40  -1   20.66    1.76
   5  40  -1   19.51    1.81
  -5  40   1   21.25    1.81
  -5  41  -1    3.16    0.67
  -5  41  -1    2.53    0.55
  -5  41   1    3.49    0.61
   5  41  -1    4.23    0.69
   5 -41  -1    3.72    0.64
   5 -41   1    2.93    0.56
  -5  41  -1    3.01    0.64
  -5  41   1    2.36    0.65
  -5  42   1   11.96    1.11
  -5  42  -1   13.26    1.11
  -5  42  -1   12.13    1.19
   5  42  -1   15.74    1.24
   5 -42  -1   16.26    1.27
   5 -42   1   12.66    1.09
  -5  42   1   13.60    1.23
  -5  42  -1   13.76    1.19
  -5  42   1   15.34    1.27
  -5  43  -1    2.39    0.45
   5 -43  -1    2.33    0.41
  -5  43   1    2.04    0.43
   6   0   1    2.47    2.29
   6   0  -1    2.85    1.23
   6   0   1   -0.17    0.99
   6   0  -1    2.25    0.96
   6   0  -1    3.80    1.28
   6   0   1    4.16    1.12
  -6   0  -1    2.47    1.72
   6   1  -1   24.89    2.75
   6  -1   1   22.17    4.44
   6  -1  -1   22.18    2.77
   6  -1   1   28.18    3.39
   6  -1  -1   27.87    2.49
   6   1   1   26.74    2.52
   6   1  -1   27.26    2.52
   6   1   1   28.19    2.64
   6   1  -1   20.99    2.47
   6  -1   1   23.67    2.45
   6   1   1   27.30    4.71
   6   1   1   22.91    2.52
   6  -1   1   25.65    2.56
   6   1  -1   27.95    2.81
   6  -1  -1   28.23    2.85
  -6   1  -1   28.05    4.19
  -6  -1  -1   25.57    4.13
   6  -2  -1   19.94    2.68
   6  -2   1   15.81    2.87
   6   2  -1   23.21    2.31
   6   2   1   22.26    2.25
   6  -2   1   21.02    2.28
   6   2   1   25.02    2.52
   6  -2  -1   21.46    2.23
   6   2   1   25.83    4.85
   6   2  -1   18.13    2.28
   6  -2   1   22.22    2.39
   6   2  -1   26.53    2.80
   6  -2  -1   22.81    2.67
  -6   2   1   22.54    6.15
   6   2   1   28.69    2.68
  -6  -2  -1   25.25    4.29
  -6   2  -1   21.67    3.72
   6  -3  -1  324.78   18.58
   6  -3   1  316.10   18.24
  -6  -3  -1  324.42   21.27
   6   3   1  320.66   18.24
  -6   3   1  280.23   26.37
   6  -3   1  307.44   18.05
   6  -3   1  277.87   19.35
   6   3   1  265.65   21.50
   6   3   1  336.06   18.24
   6   3   1  313.50   17.98
   6  -3  -1  299.76   18.77
   6   3  -1  287.15   18.21
   6   3  -1  323.95   18.02
   6   3   1  293.18   18.38
  -6   3   1  305.75   21.29
   6  -4  -1   93.42    6.32
   6   4   1   87.12    5.87
   6  -4   1   89.62    5.92
  -6   4   1   89.30   12.58
   6   4  -1   84.84    5.63
   6   4   1   72.90    5.84
   6   4   1   77.45    5.51
   6   4   1   75.31    8.81
   6   4  -1   71.98    5.79
   6  -4   1   81.17    7.17
   6  -4   1   88.11    5.76
   6   4   1   87.84    5.81
   6  -4  -1   71.34    6.25
  -6   4   1   76.93    8.18
   6  -5   1  287.94   16.34
   6   5   1  272.99   16.25
   6  -5  -1  295.32   16.76
  -6   5   1  241.31   24.14
   6   5   1  304.24   16.32
   6   5   1  269.04   15.96
   6  -5   1  273.26   16.10
   6   5  -1  279.07   16.02
   6   5  -1  256.64   16.32
   6  -5   1  230.94   17.57
   6  -5  -1  250.41   16.98
   6   5   1  266.89   20.25
  -6   5   1  256.25   19.41
   6  -6   1  112.97    7.28
   6   6   1  108.66    7.21
  -6   6   1   91.20   13.26
   6  -6  -1   92.12    7.88
   6   6  -1  109.60    6.98
   6   6   1  104.05   10.58
   6   6   1  108.68    6.90
   6  -6   1  100.56    6.98
   6   6  -1  111.90    7.20
   6   6  -1   97.65    7.24
   6   6   1  115.80    7.17
   6  -6   1  100.37    8.74
   6   6  -1  110.65    8.54
  -6   6   1   94.68    9.78
   6   7   1  419.41   23.82
  -6   7   1  420.25   32.92
   6   7  -1  469.21   25.58
   6   7   1  417.49   28.41
   6   7  -1  421.53   23.77
   6  -7   1  431.82   23.71
   6   7   1  416.09   23.49
   6   7  -1  420.25   23.55
   6   7  -1  389.99   23.93
   6  -7  -1  345.34   24.67
   6   7   1  416.46   23.71
   6  -7   1  337.52   25.21
  -6   7   1  401.23   27.54
  -6   7  -1  482.30   33.82
   6   8   1  108.37    7.37
  -6   8  -1  105.28   12.73
  -6   8   1  119.13   14.28
   6   8  -1  125.94    8.85
   6  -8   1  102.85    8.93
   6   8   1   98.24    6.94
   6   8  -1  113.76    7.32
   6  -8   1  116.08    7.29
   6   8  -1   91.91    7.36
   6   8   1  123.03    7.38
   6   8  -1  107.78    7.10
  -6   8  -1  129.14   14.54
  -6   8   1  106.84   10.50
   6   9   1  480.23   28.23
  -6   9  -1  424.49   34.68
  -6   9   1  501.88   36.78
   6   9  -1  488.60   27.97
   6   9   1  516.12   28.15
   6   9  -1  571.78   29.83
   6  -9   1  489.40   28.06
   6   9   1  484.70   27.87
   6   9  -1  492.34   28.11
   6   9  -1  474.47   28.46
   6  -9   1  475.91   29.97
  -6   9  -1  515.56   36.71
  -6   9   1  472.33   32.30
   6  10   1   71.50    5.45
  -6  10   1   79.01   11.01
  -6  10  -1   62.33    9.49
   6  10   1   72.75    5.16
   6  10  -1   68.64    5.16
   6 -10   1   82.99    7.14
   6  10  -1   72.22    5.29
   6  10   1   73.79    5.33
   6 -10   1   74.78    5.32
   6  10  -1   79.19    6.45
  -6  10   1   73.54    8.61
  -6  10  -1   91.15   11.38
   6  11   1  150.49    9.70
  -6  11  -1  131.26   14.62
  -6  11   1  162.25   16.38
   6 -11   1  180.03   11.49
   6  11  -1  146.04    9.46
   6  11  -1  148.21    9.40
   6  11  -1  176.26   10.81
   6  11   1  136.66    9.24
   6  11   1  146.92    9.46
   6 -11   1  144.42    9.44
  -6  11  -1  154.15   15.85
  -6  11   1  146.91   13.58
   6  12   1   40.11    3.56
  -6  12   1   40.18    7.29
  -6  12  -1   31.17    6.37
   6  12  -1   40.78    4.09
   6  12   1   42.87    3.47
   6  12   1   32.51    6.29
   6  12  -1   32.56    3.15
   6 -12   1   34.07    3.21
   6  12  -1   36.03    3.23
  -6  12   1   36.10    6.00
  -6  12  -1   36.62    7.05
   6  13   1   92.74    6.52
   6 -13   1   94.51    6.40
  -6  13  -1   76.43   10.26
  -6  13   1   97.79   11.57
  -6  13  -1  109.57   12.17
  -6  13   1   66.50    9.24
   6  13   1   73.69   10.16
   6  13  -1   88.87    6.13
   6  13  -1   85.40    6.78
   6 -13   1   85.22    6.11
   6  13  -1   83.00    6.08
   6  13   1   87.46    6.17
   6  14  -1    6.21    1.43
  -6  14  -1    7.04    3.29
   6 -14   1    8.09    1.65
  -6  14   1    2.60    2.57
   6  14   1    6.42    1.59
  -6  14  -1   -1.25    2.23
   6  14   1    6.94    1.48
  -6  14   1    6.65    2.95
  -6  14  -1    7.73    3.41
   6 -14  -1    7.20    2.45
   6  14  -1    5.15    1.63
   6  14   1    9.16    3.65
   6  14  -1    6.21    1.40
   6 -14   1    5.44    1.27
  -6  14   1    5.08    1.04
  -6  15  -1    4.23    2.79
   6  15   1    5.35    1.51
   6 -15   1    4.29    1.35
   6  15   1    5.04    1.45
   6  15  -1    3.16    1.16
  -6  15  -1   -1.23    1.88
  -6  15   1    3.79    2.73
  -6  15   1    3.87    0.91
  -6  15   1    2.32    2.31
  -6  15  -1    7.52    3.13
   6 -15  -1    4.93    1.87
   6  15  -1    5.49    1.59
   6 -15   1    4.95    1.23
   6  15   1    4.15    3.23
   6  15  -1    2.65    1.12
   6  16  -1    2.13    1.24
   6  16   1    4.39    1.36
   6 -16   1    5.20    1.49
   6  16   1    4.37    1.47
  -6  16   1    3.68    2.43
  -6  16  -1    4.81    3.01
  -6  16  -1    1.41    2.16
  -6  16   1    3.57    1.07
  -6  16   1    8.48    3.21
  -6  16  -1    6.13    3.25
   6 -16  -1    7.54    2.16
   6 -16   1    3.52    1.23
   6 -16  -1    3.48    1.41
   6  16   1    7.25    3.84
   6  16  -1    2.49    1.31
   6  17   1   40.31    4.16
  -6  17  -1   42.20    7.62
  -6  17  -1   29.55    6.11
  -6  17   1   44.28    7.25
  -6  17   1   41.00    3.57
  -6  17   1   48.03    3.75
  -6  17   1   41.39    7.22
  -6  17  -1   62.36    8.60
   6  17  -1   49.13    4.19
   6 -17  -1   48.44    4.23
   6  17  -1   38.32    3.83
   6  17   1   31.76    7.21
   6  17   1   44.95    4.00
   6 -17   1   47.11    4.00
   6 -17  -1   55.13    4.76
  -6  18   1   30.35    2.87
  -6  18  -1   40.28    7.17
   6  18   1   26.59    3.20
  -6  18  -1   38.23    6.37
  -6  18   1   28.01    5.72
  -6  18   1   21.30    2.48
  -6  18   1   26.77    2.68
  -6  18   1   24.17    5.56
  -6  18  -1   30.38    5.91
   6  18  -1   22.77    2.80
   6  18   1   31.19    7.16
   6  18  -1   25.33    2.97
   6 -18  -1   29.67    3.44
   6 -18   1   24.71    2.77
   6 -18  -1   25.54    3.00
   6  18   1   27.57    3.03
  -6  19   1  156.12   10.12
   6  19   1  127.09   10.38
  -6  19  -1  158.73   15.06
  -6  19   1  170.73   15.37
  -6  19   1  149.88    9.96
  -6  19   1  144.06    9.96
  -6  19   1  144.22   15.66
  -6  19   1  131.89   14.81
  -6  19  -1  138.20   14.49
   6  19  -1  182.63   10.50
   6 -19  -1  178.53   10.92
   6  19   1  122.23   15.48
   6 -19  -1  166.64   10.69
   6 -19   1  162.88   10.42
   6  19  -1  179.27   10.70
   6 -19   1  162.53   10.61
   6  19   1  168.16   10.54
  -6  20   1   58.28    4.68
  -6  20  -1   55.84    4.29
   6  20   1   47.27    4.91
  -6  20   1   55.19    4.49
  -6  20   1   57.53    4.57
  -6  20  -1   54.61    8.10
   6  20  -1   59.65    4.71
   6  20  -1   61.49    5.09
   6 -20   1   58.14    4.97
   6  20   1   67.86    5.17
   6 -20  -1   60.70    5.15
   6 -20   1   52.45    4.77
   6 -20  -1   66.66    5.19
  -6  21   1  265.68   17.09
  -6  21   1  279.07   16.98
  -6  21   1  283.78   17.06
  -6  21   1  291.63   17.17
  -6  21  -1  282.46   16.68
   6 -21  -1  316.46   17.61
   6 -21   1  301.03   17.46
   6 -21   1  264.61   17.34
   6  21  -1  315.82   17.26
   6  21   1  292.10   17.56
   6 -21  -1  294.00   17.80
   6  21   1  235.91   17.30
   6  21  -1  298.37   17.73
  -6  22   1   74.07    5.47
  -6  22   1   65.22    5.31
  -6  22   1   76.23    5.65
  -6  22   1   66.24    5.44
  -6  22  -1   77.17    5.29
  -6  22  -1   75.53    5.17
  -6  22  -1   70.70    5.01
  -6  22   1   70.07    5.53
   6  22   1   72.47    5.92
   6 -22   1   68.96    5.83
   6 -22   1   88.16    5.99
   6 -22  -1   81.61    5.88
   6 -22  -1   84.38    6.36
   6  22   1   66.22    5.80
   6  22  -1   77.19    6.17
  -6  23   1  373.81   22.03
  -6  23   1  376.95   22.29
  -6  23   1  360.62   22.09
  -6  23  -1  371.92   21.67
  -6  23  -1  387.95   21.86
  -6  23   1  391.26   22.31
   6 -23  -1  381.14   22.98
   6 -23   1  356.69   22.54
   6 -23   1  404.35   22.41
   6 -23  -1  418.42   22.49
   6  23   1  375.63   22.63
   6  23   1  351.56   22.41
  -6  24   1   73.97    5.49
  -6  24   1   70.67    5.19
  -6  24  -1   67.04    4.92
  -6  24   1   75.13    5.36
  -6  24  -1   78.25    5.16
  -6  24   1   69.54    5.39
  -6  24   1   67.00    5.36
   6 -24   1   85.23    5.71
   6 -24  -1   63.18    5.84
   6  24   1   68.80    5.72
   6 -24   1   69.09    5.76
   6  24   1   74.62    5.68
  -6  25   1  167.33   10.45
  -6  25   1  187.10   10.41
  -6  25  -1  167.52   10.06
  -6  25  -1  152.93    9.86
  -6  25   1  168.97   10.48
  -6  25   1  164.44   10.41
   6  25   1  178.25   10.93
   6 -25  -1  135.87   10.78
   6 -25   1  137.55   10.60
   6 -25   1  175.35   10.52
   6  25   1  161.88   10.48
  -6  26   1   38.64    3.35
  -6  26  -1   35.88    3.04
  -6  26   1   38.56    3.17
  -6  26  -1   34.11    2.88
  -6  26  -1   37.27    3.05
  -6  26   1   36.03    3.28
  -6  26   1   39.31    3.35
   6 -26  -1   34.78    3.83
   6 -26   1   31.42    3.53
   6  26   1   40.12    3.69
   6 -26   1   38.28    3.40
   6  26   1   32.71    3.19
   6  27   1  106.01    7.17
  -6  27   1  110.77    7.29
  -6  27  -1  111.80    7.08
  -6  27  -1  111.98    7.05
  -6  27   1  119.58    7.17
  -6  27  -1  100.11    6.86
  -6  27   1  109.81    7.32
  -6  27   1  121.38    7.40
   6  27   1  118.49    7.73
   6 -27   1  115.54    7.42
   6 -27  -1  109.85    7.98
   6 -27   1  100.00    7.62
  -6  27   1  103.32    6.92
   6  28   1    8.40    1.71
  -6  28  -1    9.81    1.39
  -6  28   1   11.70    1.59
  -6  28  -1   10.82    1.40
  -6  28  -1   11.68    1.37
  -6  28  -1   11.66    1.55
  -6  28   1   12.08    1.63
  -6  28   1   11.73    1.57
   6 -28   1    9.76    1.77
   6 -28   1   10.72    1.65
   6 -28  -1    7.29    1.76
  -6  28   1    7.48    1.21
  -6  29  -1   25.65    2.24
  -6  29   1   23.69    2.25
  -6  29  -1   22.81    2.04
  -6  29  -1   21.38    2.09
  -6  29   1   22.01    2.20
  -6  29   1   24.58    2.29
   6 -29   1   23.71    2.37
   6 -29   1   21.14    2.52
   6 -29  -1   25.74    2.79
   6  29   1   22.99    2.48
  -6  29   1   20.57    2.03
   6  30   1   -0.35    0.76
  -6  30   1    1.28    0.61
  -6  30  -1   -0.13    0.55
  -6  30  -1   -0.13    0.60
  -6  30  -1    0.72    0.53
  -6  30   1    0.15    0.59
  -6  30   1    0.57    0.55
   6 -30  -1    0.91    0.95
   6 -30   1    2.84    1.07
  -6  30  -1    0.87    0.55
  -6  30   1    1.20    0.67
  -6  31  -1   26.65    2.24
  -6  31   1   29.02    2.33
  -6  31  -1   24.90    2.16
  -6  31  -1   26.14    2.23
  -6  31   1   26.86    2.31
  -6  31   1   30.22    2.33
   6 -31  -1   24.27    2.59
   6  31  -1   27.87    2.64
   6 -31   1   27.26    2.57
   6  31   1   29.99    2.51
  -6  31  -1   24.15    2.08
  -6  31   1   25.70    2.19
   6  32  -1    9.16    1.37
   6  32   1    8.32    1.21
  -6  32  -1    7.56    1.00
  -6  32  -1    7.52    1.03
  -6  32   1    7.49    1.07
  -6  32   1    6.46    0.97
  -6  32   1    6.09    1.01
  -6  32  -1    8.52    1.07
   6 -32   1    8.10    1.27
   6 -32   1    7.12    1.15
   6 -32  -1   10.34    1.56
  -6  32  -1    7.52    0.97
  -6  32   1    7.36    1.04
  -6  33   1   46.92    3.25
  -6  33  -1   41.50    3.12
  -6  33  -1   49.96    3.24
  -6  33  -1   53.48    3.27
  -6  33   1   49.49    3.27
  -6  33   1   39.56    3.08
  -6  33   1   48.71    3.25
  -6  33  -1   43.03    3.20
   6 -33   1   46.09    3.23
   6  33   1   49.17    3.31
   6 -33  -1   49.65    3.59
   6  33  -1   56.43    3.60
   6 -33   1   50.11    3.44
  -6  33  -1   41.35    3.03
  -6  33   1   38.95    3.05
  -6  34   1   21.82    1.85
  -6  34  -1   24.06    1.88
  -6  34   1   22.34    1.84
  -6  34  -1   22.98    1.84
  -6  34   1   22.93    1.85
  -6  34  -1   22.33    1.85
   6  34   1   25.23    1.93
   6  34  -1   27.77    2.15
   6 -34   1   23.33    1.99
   6 -34  -1   23.79    2.12
  -6  34  -1   18.48    1.64
  -6  34  -1   22.83    1.96
  -6  34   1   19.05    1.72
  -6  34   1   25.74    2.07
   6  35   1   93.18    5.75
   6 -35   1   92.59    5.85
   6  35  -1  106.36    6.04
   6 -35  -1   92.66    6.00
  -6  35  -1   92.66    5.89
  -6  35   1  101.48    5.96
   6 -36   1   30.37    2.31
   6 -36  -1   36.30    2.52
   6  36   1   29.55    2.21
  -6  36  -1   34.50    2.44
  -6  36   1   32.83    2.43
   6 -37  -1   87.00    5.25
   6  37  -1   93.59    5.27
  -6  37  -1   83.11    5.20
  -6  37   1   81.25    5.20
   6 -38  -1   20.62    1.61
  -6  38  -1   19.25    1.57
  -6  38   1   19.49    1.57
  -6  38  -1   23.01    1.67
  -6  39   1  110.85    7.12
   6 -39  -1  127.39    7.12
   6  39  -1  134.80    7.13
   7   0   1    0.25    0.95
   7   0   1    0.83    0.67
   7   0  -1    0.21    0.85
   7   0   1   -0.63    0.93
   7   1   1    1.17    0.99
   7   1   1   -0.16    0.68
   7  -1   1    0.28    1.15
   7  -1   1    0.67    0.63
   7   1  -1    0.87    0.99
   7  -1  -1    0.65    0.92
   7  -1   1    0.63    0.87
   7   1   1   -0.43    0.81
   7  -2   1    6.41    1.81
   7   2   1    7.28    1.41
   7   2   1    4.57    1.04
   7   2  -1    8.10    1.45
   7  -2   1    4.93    1.08
   7  -2  -1    6.15    1.43
   7  -2   1    5.09    1.23
   7   2   1    4.44    1.17
   7  -3   1   -0.33    1.41
   7   3   1    0.39    0.77
   7   3   1    0.97    0.69
   7   3  -1    0.64    0.84
   7  -3   1   -0.35    0.69
   7  -3  -1    1.32    0.93
   7  -3   1    0.43    0.83
   7   3   1    1.49    0.93
   7   3  -1    0.51    0.67
   7   4   1    0.49    0.65
   7   4  -1   -0.63    0.92
   7  -4   1    1.09    1.57
   7  -4   1    0.52    0.73
   7  -4  -1    0.89    0.80
   7   4  -1    0.17    0.68
   7  -4   1    0.21    0.81
   7   4   1    0.87    0.89
   7  -5   1    4.35    1.92
   7   5   1    3.92    1.01
   7   5  -1    4.80    1.21
   7  -5   1    4.96    1.07
   7  -5  -1    4.23    1.29
   7   5  -1    4.27    1.12
   7   5   1    5.69    1.32
   7  -5   1    6.36    1.31
   7   6  -1    9.13    1.63
   7   6   1    7.08    1.21
   7  -6   1    6.12    1.24
   7   6  -1    8.78    1.40
   7   6   1   10.70    1.71
   7  -6   1    7.56    1.55
   7  -7   1    4.45    2.09
   7   7  -1    4.76    1.25
   7   7   1    4.35    1.01
   7  -7   1    2.75    0.99
   7   7   1    5.20    1.25
   7   7   1    4.33    1.28
   7  -7   1    6.12    1.41
   7   7  -1    4.72    1.11
   7  -8   1    8.22    2.47
   7   8   1    7.14    1.28
   7   8  -1    9.93    1.60
   7  -8   1    8.34    1.45
   7   8   1    9.50    1.61
   7   8  -1   11.69    1.56
   7  -8   1   11.53    1.75
   7   8   1    6.53    1.45
   7  -9   1    4.16    1.13
   7  -9   1    4.16    2.16
   7   9  -1    4.56    1.17
   7  -9   1    3.29    1.25
   7   9   1    4.72    1.29
   7   9   1    5.04    1.29
   7   9  -1    3.79    1.07
   7 -10   1   39.56    3.51
   7  10   1   44.51    3.69
   7  10  -1   42.10    3.64
   7 -10   1   51.09    5.29
   7  10  -1   47.12    3.61
   7  10   1   41.50    3.81
   7 -11   1    0.43    1.81
   7 -11   1   -0.20    0.69
   7  11  -1    0.21    0.81
   7  11   1    0.85    0.91
   7  11  -1    0.76    0.84
   7  11   1    0.76    1.08
   7 -12   1    0.40    1.83
   7 -12   1    0.20    0.75
   7  12  -1    1.71    0.93
   7  12   1    0.88    0.87
   7  12  -1    1.37    0.87
   7  12   1   -0.27    1.08
   7 -13   1    1.52    1.68
   7 -13   1    0.20    0.75
   7  13   1    0.45    1.03
   7  13  -1   -0.61    0.81
   7  13   1    0.80    1.08
  -7  13   1    0.16    0.60
  -7  14   1    0.91    0.80
   7  14   1   -0.55    1.08
   7  14  -1    2.09    1.00
   7  14   1    1.39    1.04
   7 -14   1    2.93    1.00
   7 -14   1    0.36    1.65
  -7  15   1    0.19    0.73
   7  15   1   -0.24    0.93
   7  15   1   -0.28    0.93
   7  15  -1    0.87    0.92
   7 -15   1   -0.21    0.73
  -7  16   1    5.08    1.13
   7  16   1    4.15    1.39
   7  16  -1    4.52    1.37
   7  16   1    5.47    1.47
   7 -16   1    5.95    1.33
  -7  17   1    0.76    0.79
  -7  17  -1    0.16    0.64
   7 -17   1   -0.23    0.89
   7  17  -1    1.17    1.05
   7  17   1    0.80    1.08
   7  17   1    2.00    1.25
  -7  18  -1    6.69    1.11
  -7  18   1    5.73    1.17
  -7  18   1    6.72    1.39
   7 -18   1    5.07    1.36
   7 -18   1    4.48    1.52
   7  18   1    8.16    1.79
   7  18  -1    7.04    1.56
   7  18   1    4.05    1.36
  -7  19  -1    4.25    0.91
  -7  19   1    2.47    1.00
  -7  19   1    3.31    1.12
   7 -19   1    0.24    0.97
   7 -19   1    4.17    1.47
   7  19   1    3.05    1.20
   7  19  -1    0.25    0.89
   7  19   1    3.61    1.57
  -7  20  -1   11.24    1.33
  -7  20   1    9.05    1.53
  -7  20   1    9.64    1.63
  -7  20   1    9.44    1.57
   7 -20   1    7.90    1.61
   7 -20   1   10.02    1.83
   7  20   1   12.89    2.07
   7  20  -1    9.10    1.83
   7  20   1    9.80    1.64
  -7  21  -1    3.73    0.81
  -7  21   1    1.99    0.95
  -7  21   1    2.32    1.01
  -7  21   1    0.96    0.76
   7 -21   1    1.83    1.01
   7 -21   1    2.55    1.24
   7  21   1    2.55    1.29
   7  21  -1    2.28    1.33
  -7  22  -1    9.85    1.24
  -7  22   1    8.18    1.48
  -7  22   1    9.74    1.49
  -7  22   1   10.28    1.49
  -7  22  -1   13.61    1.44
   7 -22   1    7.53    1.56
   7 -22   1   11.02    1.75
   7  22   1    9.72    1.83
   7  22  -1    9.01    1.83
  -7  23  -1    2.99    0.69
  -7  23   1    1.37    0.80
  -7  23   1    2.83    0.89
  -7  23   1    1.93    0.85
  -7  23  -1    3.31    0.77
   7 -23   1    0.43    0.84
   7 -23   1    2.01    1.01
   7  23   1    1.60    1.12
   7  23  -1    2.17    1.27
  -7  24  -1    0.55    0.48
  -7  24  -1   -0.15    0.59
  -7  24   1    0.93    0.69
  -7  24   1    0.75    0.65
  -7  24   1    0.59    0.57
  -7  24  -1    0.35    0.51
   7 -24   1    0.20    0.84
   7  24   1    1.48    1.00
   7  24  -1    1.59    1.21
  -7  25  -1   -0.11    0.41
  -7  25  -1   -0.13    0.51
  -7  25   1    0.43    0.57
  -7  25   1    0.40    0.57
  -7  25   1   -0.13    0.57
  -7  25  -1    0.32    0.48
   7 -25   1   -0.35    0.81
   7  25   1   -0.37    0.87
   7  25  -1    0.84    1.01
  -7  26  -1    1.88    0.55
  -7  26  -1    2.93    0.73
  -7  26   1    3.64    0.76
  -7  26   1    4.00    0.81
  -7  26   1    2.73    0.68
  -7  26  -1    4.13    0.73
   7 -26   1    2.33    0.79
   7 -26   1    3.75    1.00
   7  26   1    3.33    1.04
  -7  27   1   -0.24    0.51
  -7  27  -1   -0.09    0.37
  -7  27  -1   -0.23    0.44
  -7  27   1   -0.23    0.49
  -7  27   1   -0.11    0.40
  -7  27  -1    0.27    0.40
   7 -27   1   -0.13    0.68
   7  27   1    0.72    0.87
  -7  28   1    0.32    0.45
  -7  28  -1    0.61    0.44
  -7  28   1    0.39    0.43
   7  28   1    0.49    0.63
   7 -28   1    0.12    0.63
  -7  29  -1    0.53    0.39
   7  29   1    0.52    0.52
   7 -29   1    0.73    0.56
  -7  29   1    0.40    0.48
   7  30   1   -0.17    0.49
  -7  30  -1    0.13    0.35
  -7  30   1    0.85    0.45
  -7  31  -1    0.05    0.47
   7 -31  -1    0.40    0.51
   7  31   1    0.35    0.37
  -7  31   1    0.07    0.32
   7 -32  -1    4.77    0.73
   7 -33  -1    1.81    0.43
   8   0   1    0.84    0.92
   8   0  -1    0.33    0.96
   8  -1   1    6.84    1.41
   8   1   1    6.53    1.41
   8   1  -1    2.37    1.03
   8  -1  -1    5.43    1.25
   8  -2   1    3.91    1.33
   8   2   1    9.20    1.68
   8   2  -1    5.08    1.13
   8  -2  -1    7.30    1.31
   8  -3   1   40.88    3.44
   8   3   1   37.72    3.44
   8  -3   1   34.76    3.23
   8   3  -1   40.88    3.20
   8  -3  -1   36.70    3.13
   8   4   1   13.44    2.07
   8  -4   1   12.74    1.91
   8  -4   1   13.30    1.92
   8   4  -1   13.46    1.65
   8  -4  -1   12.70    1.64
   8   5   1   91.06    6.36
   8  -5   1   91.91    6.24
   8   5  -1   92.23    6.00
   8  -5   1   76.91    6.21
   8  -5  -1   89.99    6.00
   8   6   1   28.85    2.97
   8  -6  -1   24.82    2.44
   8   6  -1   30.09    2.63
   8  -6   1   22.73    2.84
   8   7   1  135.50    8.84
   8  -7   1  122.87    8.92
   8   7  -1  133.78    8.38
   8  -7  -1  134.86    8.42
   8   8   1   27.18    3.07
   8  -8  -1   30.65    2.77
   8  -8   1   28.75    3.25
   8   9   1  162.54   10.58
   8  -9   1  154.81   10.89
   8  -9  -1  175.93   10.33
   8  10   1   38.76    3.69
   8 -10   1   39.19    4.11
   8 -10  -1   46.83    3.55
   8  11   1   14.50    2.11
   8 -11   1   11.38    2.25
  -8  12   1    3.61    0.87
   8 -12  -1    5.20    1.25
  -8  13   1   15.33    1.75
  -8  13   1   18.09    1.81
   8 -13   1   21.37    2.67
   8 -13  -1   23.55    2.35
  -8  14   1    1.05    0.59
   8 -14   1    0.24    1.19
   8 -14  -1    1.00    0.99
  -8  15   1    0.92    0.61
  -8  15   1    1.88    0.63
   8 -15   1    2.04    1.25
   8 -15  -1    2.23    1.03
  -8  16   1    1.49    0.68
   8 -16   1   -0.20    1.01
   8 -16  -1    1.23    0.88
  -8  17  -1    1.28    0.57
   8 -17   1    2.81    1.11
   8 -17  -1    3.23    1.12
   8 -18  -1    7.06    1.40
   8  18  -1    6.32    1.35
   8 -19  -1   35.22    3.19
   8  19  -1   40.16    3.25
   8 -20  -1   17.17    1.96
   8  20  -1   16.30    1.95
   8 -21  -1   77.53    5.31
   8 -22  -1   23.21    2.16
   8 -23  -1  148.29    8.89
   8 -24  -1    8.10    1.07
   8 -25  -1   21.65    1.73
   9  -4  -1   12.09    1.36
   9  -5  -1    8.49    1.17
   9  -6  -1   17.08    1.69
   9  -7  -1    8.89    1.21
   9  -8  -1   23.97    2.05
   9  -9  -1    6.70    0.99
   9 -10  -1   36.24    2.69
   0   0  -2 3157.07  168.40
   0   0  -2 2987.57  168.72
   0  -1  -2 2078.29  119.26
   0   1  -2 2095.11  119.40
   0   1  -2 2224.36  119.06
   0  -1  -2 2252.62  118.96
   0  -1  -2 2162.70  119.34
   0  -2  -2  639.54   37.87
   0  -2  -2  695.35   37.43
   0   2  -2  657.28   37.58
   0   2  -2  649.36   37.84
   0  -2  -2  677.34   37.87
   0  -3   2 1416.16   78.07
   0  -3  -2 1376.53   77.89
   0   3  -2 1374.74   77.87
   0  -3  -2 1483.93   77.34
   0  -3  -2 1431.13   77.83
   0   3  -2 1315.63   77.55
   0  -4   2  404.60   23.21
   0  -4  -2  408.95   23.07
   0   4  -2  384.85   22.99
   0   4  -2  352.48   22.65
   0  -4  -2  404.55   22.97
   0  -5   2  605.11   34.23
   0   5   2  627.33   33.79
   0  -5  -2  586.19   34.00
   0   5  -2  591.78   34.04
   0   5  -2  532.99   33.70
   0  -5  -2  604.88   33.92
   0  -6   2  116.38    8.25
   0   6   2  128.54    7.97
   0  -6  -2  116.56    8.12
   0   6  -2  109.16    8.06
   0   6  -2  104.72    7.92
   0  -6  -2  113.96    8.00
   0   7   2    4.36    1.23
   0  -7  -2    5.99    1.51
   0  -7   2    6.36    1.57
   0   7   2    3.83    1.05
   0   7  -2    5.44    1.33
   0   7  -2    2.16    1.21
   0  -8   2    0.67    1.01
   0   8   2    0.24    0.67
   0   8   2    0.25    0.69
   0   8  -2   -0.32    0.63
   0   8  -2    0.35    0.95
   0  -8  -2    0.29    0.63
   0  -9   2  126.10    9.33
   0   9  -2  129.31    9.09
   0   9   2  142.78    9.00
   0  -9  -2  142.19    9.45
   0   9   2  131.17    8.81
   0   9  -2  124.41    9.20
   0   9  -2  123.98    9.45
   0  -9  -2  132.43    9.13
   0  10  -2   99.40    7.72
   0 -10   2  104.17    8.10
   0 -10  -2  111.56    8.05
   0  10  -2  105.71    7.68
   0  10   2  100.77    7.50
   0  10  -2   95.43    7.77
   0  10  -2  113.85    8.57
   0 -10  -2  103.08    7.81
   0 -11   2  646.71   36.42
   0  11  -2  648.52   36.36
   0 -11   2  677.41   38.60
   0  11  -2  639.80   36.50
   0  11  -2  684.90   38.18
   0  11   2  679.78   37.82
   0  11  -2  721.65   38.20
   0  11   2  667.69   37.90
   0  11   2  674.30   37.48
   0  11  -2  612.81   38.11
   0  11  -2  682.69   39.24
   0 -11  -2  687.53   38.23
   0  12   2  289.18   15.97
   0  12   2  274.02   15.89
   0 -12   2  272.07   15.68
   0  12  -2  260.53   15.62
   0  12   2  286.10   17.13
   0  12  -2  300.63   17.64
   0  12  -2  272.27   15.84
   0 -12   2  274.87   17.74
   0  12   2  295.82   17.00
   0  12  -2  307.41   17.56
   0  12   2  287.15   17.30
   0  12  -2  233.58   17.21
   0  12  -2  296.85   18.70
   0 -12  -2  262.78   17.29
   0 -13  -2 1627.54   90.75
   0  13   2 1561.27   88.94
   0  13   2 1559.60   88.92
   0  13  -2 1579.78   88.71
   0 -13   2 1604.26   88.74
   0  13   2 1660.08   89.03
   0  13   2 1685.21   90.44
   0  13   2 1645.50   89.04
   0 -13   2 1660.17   91.27
   0  13  -2 1727.72   90.92
   0  13  -2 1596.91   88.90
   0  13   2 1679.60   90.28
   0  13  -2 1818.69   91.07
   0  13   2 1658.22   90.74
   0 -13  -2 1664.44   91.10
   0 -14  -2 1880.44  109.13
   0  14   2 1860.11  107.23
   0  14   2 1875.66  107.20
   0  14   2 1834.21  107.07
   0  14   2 2033.53  107.38
   0  14  -2 2000.21  107.07
   0 -14   2 1966.56  107.05
   0  14   2 2119.73  108.97
   0  14  -2 2057.08  109.40
   0  14   2 1927.21  107.32
   0 -14   2 1999.11  109.89
   0  14  -2 1980.46  107.21
   0  14   2 2089.13  108.97
   0  14   2 2018.48  109.34
   0  14  -2 2225.16  109.72
   0 -14  -2 1975.77  109.50
   0 -15  -2 1054.92   64.54
   0  15   2 1123.42   62.58
   0  15   2 1084.54   62.58
   0 -15   2 1127.42   62.42
   0  15  -2 1201.63   62.53
   0  15   2 1127.41   62.70
   0  15   2 1080.54   62.42
   0  15   2 1170.58   64.34
   0  15  -2 1218.22   65.05
   0  15   2 1081.66   62.65
   0 -15   2 1206.23   65.60
   0  15   2 1148.92   64.49
   0  15  -2 1333.51   65.50
   0  15   2 1195.47   65.05
   0 -15  -2 1170.25   65.21
   0 -16  -2  639.79   43.24
   0  16   2  760.56   41.31
   0  16   2  733.45   40.94
   0  16   2  726.30   41.24
   0  16   2  744.15   40.84
   0  16   2  699.75   41.34
   0 -16   2  733.01   41.15
   0  16   2  735.15   41.12
   0  16  -2  750.28   41.19
   0  16   2  794.20   43.36
   0  16  -2  790.00   43.94
   0  16   2  737.82   41.35
   0 -16   2  729.09   44.28
   0  16   2  753.35   40.92
   0  16  -2  886.06   44.59
   0  16   2  718.17   43.72
   0  16   2  721.64   43.39
   0 -16  -2  738.80   44.07
   0 -17  -2 1013.15   58.80
   0  17   2 1014.05   55.69
   0  17   2 1031.59   56.08
   0  17   2 1032.42   56.01
   0  17   2  980.07   55.60
   0 -17   2  981.78   55.96
   0  17  -2 1028.41   55.99
   0  17   2 1006.88   55.88
   0  17   2 1020.02   58.32
   0  17  -2 1070.16   59.12
   0  17   2  987.67   55.53
   0 -17   2 1076.61   59.80
   0  17   2 1026.40   55.67
   0  17   2  946.19   58.21
   0  17  -2 1157.88   59.69
   0  17   2 1006.68   59.04
   0 -17  -2 1009.17   59.21
   0  18  -2  456.91   27.87
   0  18   2  423.86   24.06
   0  18   2  405.17   27.10
   0  18   2  417.64   26.91
   0 -18   2  444.70   28.61
   0  18   2  441.83   24.19
   0  18   2  450.88   24.59
   0  18   2  447.76   24.58
   0  18   2  430.45   24.21
   0  18   2  404.43   24.14
   0  18  -2  479.63   28.29
   0  18   2  398.97   27.54
   0  18   2  408.76   26.82
   0  18  -2  448.17   24.58
   0  18   2  422.26   24.39
   0 -18   2  427.73   24.63
   0  19  -2  609.83   31.62
   0  19  -2  599.36   35.56
   0 -19   2  590.47   36.43
   0  19   2  545.50   31.17
   0  19   2  551.36   31.26
   0  19   2  545.12   34.68
   0  19   2  555.16   31.30
   0  19   2  517.42   31.26
   0  19   2  589.18   31.67
   0  19   2  525.73   33.94
   0  19  -2  635.61   36.04
   0  19   2  534.02   35.16
   0  19   2  596.87   31.56
   0 -19   2  552.16   31.87
   0  20   2   10.97    1.45
   0 -20   2   11.45    1.79
   0  20   2   11.49    1.32
   0  20  -2    9.86    1.41
   0  20   2   13.94    3.20
   0  20   2   11.96    1.28
   0  20   2   11.53    1.39
   0  20   2   11.01    1.35
   0 -20   2   12.86    3.93
   0  20   2   12.30    2.65
   0  20  -2   13.04    3.51
   0  20  -2   14.00    3.51
   0  21   2   62.60    4.25
   0 -21   2   55.77    4.69
   0  21  -2   61.06    4.52
   0  21  -2   63.61    4.28
   0  21   2   60.76    7.10
   0  21   2   58.69    3.95
   0  21   2   61.64    4.04
   0  21   2   59.68    4.05
   0  21   2   48.31    4.04
   0 -21   2   59.41    7.89
   0  21   2   55.32    5.99
   0  21  -2   69.41    7.52
   0  21   2   58.86    7.01
   0  21  -2   54.35    7.34
   0 -22   2  127.61    8.49
   0  22  -2  134.04    8.06
   0  22   2   95.93    7.42
   0  22   2  123.37    7.44
   0  22  -2  126.55    7.64
   0  22   2  112.48    7.26
   0 -22   2  142.67   13.26
   0  22   2  128.06    7.45
   0  22  -2  141.59   11.66
   0  22   2  122.55   11.09
   0  22   2  129.65   10.01
   0  22  -2  132.80   11.94
   0  22  -2  126.70   10.12
   0  23  -2    4.56    2.41
   0  23  -2    1.68    1.21
   0 -23   2    0.29    1.16
   0  23  -2    1.77    0.88
   0  23   2    2.92    1.33
   0  23  -2    1.40    0.97
   0  23   2    2.64    2.57
   0  23   2    2.48    0.63
   0 -23   2   -1.21    2.15
   0  23   2    2.65    1.41
   0  23   2    2.29    1.52
   0  23  -2    4.04    2.36
   0  23  -2    2.36    1.11
   0  23   2    3.47    1.48
   0  23   2    1.84    1.31
   0  24  -2   12.86    3.37
   0  24  -2    7.09    2.04
   0 -24   2    9.33    2.01
   0  24  -2    7.85    1.40
   0  24   2    9.00    1.43
   0  24   2    8.70    1.83
   0  24  -2    8.00    1.63
   0  24   2    8.78    3.13
   0  24   2    8.41    1.08
   0 -24   2   11.16    3.81
   0  24   2    6.07    2.99
   0  24   2    7.94    2.13
   0  24   2    8.37    2.72
   0  24  -2    7.29    2.61
   0  24   2    6.93    1.85
   0  24  -2    7.46    1.79
   0  24   2    8.48    1.87
   0 -25   2  183.19   11.56
   0  25   2  154.55   10.53
   0  25  -2  186.95   10.88
   0 -25   2  174.21   10.74
   0  25  -2  180.11   11.13
   0  25  -2  199.17   15.49
   0  25  -2  184.60   13.04
   0  25   2  159.04   14.33
   0 -25   2  162.25   16.06
   0  25   2  171.11   15.25
   0  25  -2  185.80   14.66
   0  25   2  181.54   14.18
   0  25   2  201.84   13.26
   0  25  -2  157.80   11.37
   0  25   2  168.66   11.53
   0  25   2  172.50   11.56
   0 -26   2  166.09   11.02
   0  26   2  150.12   10.09
   0  26  -2  168.62   10.36
   0  26  -2  183.12   10.80
   0 -26   2  167.25   10.29
   0  26  -2  166.05   14.44
   0  26   2  170.38   14.14
   0 -26   2  194.82   16.78
   0 -26  -2  170.20   14.89
   0  26   2  159.61   12.28
   0  26   2  185.62   15.49
   0  26  -2  204.97   14.73
   0  26   2  159.96   13.42
   0 -26  -2  159.12   10.45
   0  26   2  170.63   11.18
   0  26  -2  154.83   10.94
   0  26   2  165.84   11.17
   0  27  -2  427.57   31.13
   0  27  -2  445.03   30.29
   0 -27   2  472.50   26.25
   0  27   2  415.17   25.22
   0  27  -2  472.84   25.54
   0  27  -2  430.97   25.73
   0  27   2  463.61   25.58
   0  27   2  483.67   26.03
   0  27   2  392.43   29.15
   0 -27   2  508.51   33.00
   0 -27  -2  432.89   30.53
   0  27   2  435.86   30.55
   0  27  -2  483.94   30.07
   0  27   2  428.45   27.66
   0  27   2  464.73   29.39
   0  27   2  435.74   26.27
   0  27  -2  402.07   26.05
   0  27   2  452.41   26.31
   0 -27  -2  432.54   25.59
   0  28  -2  303.85   24.51
   0  28  -2  318.24   23.79
   0 -28   2  363.04   20.15
   0  28   2  316.42   19.07
   0  28  -2  351.00   19.38
   0  28   2  318.60   19.05
   0  28   2  321.30   19.30
   0  28   2  349.92   19.78
   0  28  -2  329.38   19.66
   0  28   2  315.32   23.06
   0 -28   2  333.26   25.75
   0 -28  -2  293.02   23.69
   0  28   2  331.43   21.65
   0  28  -2  365.30   23.75
   0  28   2  340.92   23.01
   0  28   2  344.12   24.37
   0 -28  -2  327.45   19.47
   0  28   2  333.01   20.13
   0  28   2  356.53   20.22
   0  28  -2  308.21   19.90
   0  28  -2  331.63   19.61
   0  29  -2  641.24   43.60
   0 -29   2  719.49   38.51
   0  29  -2  685.27   37.74
   0  29   2  666.52   37.48
   0  29   2  617.77   37.38
   0  29  -2  672.36   38.06
   0  29   2  665.10   37.75
   0  29   2  733.98   38.27
   0  29  -2  695.51   42.78
   0 -29   2  715.64   45.11
   0 -29  -2  615.26   42.58
   0  29   2  625.25   41.55
   0  29  -2  783.21   42.86
   0  29   2  648.86   40.07
   0  29   2  706.32   43.30
   0  29   2  723.02   41.96
   0  29  -2  665.94   38.03
   0  29   2  680.63   38.55
   0 -29  -2  660.63   37.86
   0  29   2  675.71   38.50
   0  29  -2  630.97   38.32
   0  30  -2  419.58   30.71
   0 -30  -2  433.78   31.11
   0 -30  -2  428.43   30.41
   0  30   2  434.66   24.91
   0 -30   2  478.90   25.97
   0  30  -2  442.91   25.18
   0  30   2  404.57   24.83
   0  30   2  455.39   25.27
   0  30   2  461.56   25.62
   0  30  -2  422.62   25.47
   0  30  -2  477.31   30.31
   0  30   2  425.89   29.02
   0 -30   2  486.80   32.42
   0 -30  -2  433.70   30.23
   0  30   2  407.33   27.33
   0  30  -2  509.29   30.27
   0  30   2  442.98   28.95
   0 -30  -2  465.25   25.43
   0  30  -2  425.46   25.47
   0  30  -2  424.93   25.79
   0  31  -2  600.01   40.26
   0 -31  -2  629.39   40.62
   0 -31  -2  572.14   39.42
   0 -31   2  640.00   35.04
   0  31   2  590.76   34.02
   0  31  -2  627.31   34.36
   0  31   2  580.07   33.98
   0  31   2  600.61   34.32
   0  31  -2  593.50   34.62
   0  31   2  646.10   34.74
   0  31   2  605.95   38.36
   0  31  -2  598.14   39.08
   0 -31   2  596.07   40.84
   0 -31  -2  565.06   39.18
   0  31   2  603.17   36.76
   0  31  -2  659.23   39.10
   0  31   2  582.37   37.98
   0 -31  -2  622.14   34.48
   0  31  -2  609.95   34.67
   0  31  -2  625.10   35.04
   0  32  -2  345.83   26.19
   0 -32  -2  305.13   25.66
   0 -32  -2  338.19   25.66
   0 -32   2  377.46   21.45
   0  32   2  346.23   20.50
   0  32  -2  362.73   20.83
   0  32   2  335.71   20.46
   0  32  -2  353.89   21.15
   0  32   2  375.22   21.19
   0  32   2  353.96   21.26
   0  32   2  370.88   20.89
   0  32  -2  396.79   25.83
   0  32   2  361.69   24.65
   0 -32   2  365.60   27.05
   0 -32  -2  340.30   25.47
   0  32  -2  434.39   25.91
   0  32   2  381.01   24.83
   0 -32  -2  369.56   20.98
   0  32  -2  370.78   21.53
   0  32  -2  355.84   21.15
   0 -33  -2  374.57   26.69
   0  33  -2  387.74   26.82
   0 -33  -2  362.09   26.09
   0 -33   2  369.64   21.43
   0  33  -2  357.25   20.82
   0  33   2  355.39   20.51
   0  33   2  330.58   20.43
   0  33   2  389.34   20.94
   0  33   2  385.98   21.22
   0  33  -2  360.10   21.18
   0  33   2  368.61   21.33
   0  33  -2  333.53   24.98
   0 -33   2  333.27   26.43
   0  33   2  343.22   24.38
   0 -33  -2  329.18   25.29
   0  33  -2  379.50   25.26
   0  33   2  348.56   24.46
   0  33  -2  349.91   21.41
   0 -33  -2  370.66   20.99
   0  33  -2  378.21   21.26
   0  33  -2  347.41   20.71
   0  34  -2   76.77    9.40
   0 -34  -2   63.30    8.76
   0 -34  -2   62.60    8.42
   0 -34   2   76.62    5.76
   0  34  -2   78.93    5.37
   0  34   2   76.58    5.04
   0  34  -2   76.63    5.63
   0  34   2   73.43    5.52
   0  34   2   76.30    5.32
   0  34   2   79.23    5.80
   0  34   2   66.94    7.80
   0  34  -2   73.46    8.42
   0 -34  -2   61.62    8.20
   0  34   2   77.61    8.20
   0 -34   2   61.37    8.77
   0  34  -2   76.38    5.83
   0  34  -2   81.29    5.73
   0  34  -2   73.69    5.25
   0 -34  -2   80.57    5.49
   0  35  -2  112.20   11.80
   0 -35  -2  107.49   11.69
   0 -35  -2   97.15   11.01
   0 -35   2  128.45    8.16
   0  35  -2  130.38    7.72
   0  35   2  112.18    7.21
   0  35  -2  121.63    7.93
   0  35   2  121.94    7.84
   0  35   2  117.01    8.01
   0 -35  -2   96.95   10.86
   0  35   2   86.88    9.70
   0  35  -2  132.76   11.64
   0 -35   2  109.80   11.97
   0  35   2  103.57   10.36
   0  35  -2  116.77    7.90
   0  35  -2  114.52    7.50
   0 -35  -2  118.17    7.66
   0  35  -2  124.27    8.18
   0  36  -2   83.46    9.78
   0 -36  -2   70.17    9.18
   0 -36  -2   86.79    9.77
   0  36  -2   94.64    6.01
   0 -36   2   91.56    6.40
   0  36   2   86.79    5.56
   0  36   2   77.14    5.61
   0  36   2   82.03    8.57
   0  36  -2   83.76    9.10
   0 -36  -2   81.51    9.37
   0 -36   2   74.59    9.60
   0  36  -2   93.79    6.32
   0  36   2   93.46    6.41
   0  36   2   91.34    6.16
   0  36   2   86.02    8.76
   0  36  -2   85.55    6.38
   0  36  -2   90.95    6.29
   0  37   2    5.76    1.47
   0  37  -2    5.61    1.39
   0  37   2    5.64    1.16
   0  37  -2    6.16    1.17
   0 -37   2    3.51    1.16
   0  37  -2    6.00    1.49
   0  37  -2    5.96    1.45
   0  37  -2    6.38    1.27
   0  37   2    4.84    0.99
   0  38  -2    3.12    1.07
   0  38   2    2.56    0.93
   0  38   2    2.01    1.13
   0 -38   2    1.57    1.05
   0  38  -2    0.51    0.67
   0 -38  -2    2.57    0.88
   0  38  -2    1.93    0.92
   0  38  -2    3.01    1.29
   0  38   2    2.48    0.81
   0  39   2   33.32    2.84
   0  39  -2   34.14    3.00
   0  39   2   31.43    3.08
   0 -39   2   32.35    3.04
   0  39  -2   32.88    2.79
   0  39  -2   27.41    2.71
   0  39  -2   32.46    3.07
   0 -39  -2   35.90    2.87
   0  39   2   29.59    2.55
   0  40  -2   26.57    2.61
   0  40   2   21.61    2.23
   0  40   2   28.79    2.73
   0 -40   2   25.21    2.57
   0  40  -2   27.97    2.69
   0  40   2   24.43    2.64
   0 -40  -2   28.29    2.43
   0  40  -2   28.82    2.51
   0  40   2   25.67    2.23
   0  41  -2  121.07    7.33
   0  41   2  127.75    7.49
   0 -41   2  105.31    7.26
   0  41  -2  108.70    7.01
   0  41   2  113.29    7.41
   0  41  -2  111.45    7.32
   0 -41  -2  102.97    6.92
   0  41   2  104.56    6.78
   0  42  -2  115.80    7.17
   0  42   2  116.52    7.26
   0 -42   2  109.84    7.21
   0  42   2  119.69    7.37
   0  42  -2  114.20    7.24
   0 -42  -2  104.69    6.82
   0  42  -2  103.52    6.88
   0  42   2  107.07    6.76
   0  43  -2  235.46   13.37
   0  43   2  231.57   13.40
   0 -43   2  214.53   13.34
   0  43  -2  226.35   13.38
   0  43   2  244.02   13.54
   0  43   2  212.14   12.92
   0  44  -2  159.40    9.77
   0  44   2  171.27    9.86
   0 -44   2  153.24    9.80
   0 -44   2  158.94    9.70
   0  44  -2  170.41    9.88
   0  44   2  175.09    9.97
   0  44   2  153.92    9.42
   0  45   2  239.96   13.18
   0  45  -2  235.80   13.16
   0 -45   2  216.77   13.16
   0  45  -2  243.56   13.24
   0 -45   2  236.16   13.12
   0  45   2  251.53   13.33
   0  45   2  214.76   12.81
   0  46   2  157.00    8.92
   0  46  -2  159.06    8.94
   0 -46  -2  121.58    8.82
   0 -46   2  141.23    8.92
   0  46   2  163.33    9.05
   0 -46   2  156.36    8.89
   0  46   2  158.57    9.06
   0  46   2  148.15    8.64
   0 -47   2  143.70    8.64
   0  47   2  160.58    8.80
   0  47   2  140.14    8.60
   0  47  -2  148.49    8.68
   0 -48   2   26.43    1.97
   0  48   2   28.21    2.03
   0  48   2   27.43    2.07
   0  48  -2   23.89    1.91
   0 -49   2   80.83    4.81
   0  49   2   82.86    4.88
   0  49   2   79.85    4.81
   0  49  -2   79.06    4.79
   1   0  -2    8.46    1.57
  -1   0  -2    7.22    1.40
  -1   0  -2    8.24    1.44
   1   0  -2    9.22    1.77
   1   0  -2    8.78    1.44
  -1   0  -2    5.15    1.23
   1   0   2    4.83    1.07
   1  -1  -2   70.97    5.88
   1  -1  -2   73.47    5.71
   1   1  -2   77.49    6.31
   1   1  -2   76.18    5.77
  -1  -1  -2   75.37    5.72
   1  -1  -2   85.72    5.92
  -1   1  -2   82.22    5.87
  -1   1  -2   74.54    5.72
   1   1   2   81.65    5.63
  -1   1  -2   74.22    5.71
  -1  -1  -2   77.21    5.52
  -1   1   2   88.31    6.13
   1  -2  -2  125.97    8.57
   1  -2   2  118.06    7.77
   1   2   2  126.39    8.08
  -1   2  -2  118.45    8.36
  -1   2   2  131.42    8.54
   1   2  -2  118.58    8.89
   1   2  -2  129.14    8.36
  -1   2  -2  123.99    8.29
  -1   2  -2  115.76    8.17
  -1  -2  -2  114.25    8.12
   1  -2  -2  128.29    8.36
   1  -2  -2  116.33    7.89
   1  -3  -2   56.56    4.68
  -1  -3  -2   48.77    4.07
  -1   3  -2   48.93    4.44
   1   3   2   52.15    4.13
  -1   3   2   57.13    4.56
   1   3  -2   50.20    5.08
   1  -3  -2   45.59    3.73
  -1   3  -2   47.57    4.21
   1   3  -2   51.48    4.33
  -1   3  -2   47.60    4.25
  -1  -3  -2   49.99    4.23
   1  -3  -2   49.13    4.20
  -1  -3   2   53.55    4.45
   1  -3   2   54.88    4.61
   1  -4  -2   69.28    5.75
  -1  -4  -2   75.82    5.52
   1  -4   2   72.21    4.91
  -1   4  -2   71.93    6.04
   1   4   2   82.71    5.60
   1   4   2   70.99    4.89
  -1   4   2   77.91    5.91
   1  -4  -2   64.60    4.75
   1   4  -2   69.46    6.64
  -1   4  -2   73.69    5.69
   1   4  -2   72.11    5.69
  -1  -4  -2   75.50    5.65
   1  -4  -2   78.41    5.73
   1   4   2   72.98    5.41
  -1   4   2   74.86    5.47
  -1  -4   2   79.99    5.89
   1  -4   2   69.97    5.76
  -1  -5  -2   24.71    2.61
   1  -5  -2   25.69    2.95
   1  -5   2   22.15    1.95
   1   5   2   28.45    2.76
  -1   5  -2   25.87    3.24
  -1   5  -2   21.95    2.17
   1   5   2   22.63    2.12
   1  -5   2   17.80    2.64
  -1   5   2   21.74    2.83
  -1   5  -2   20.41    2.51
   1   5  -2   24.29    2.69
   1  -5  -2   19.13    1.83
   1   5  -2   19.26    3.37
  -1  -5  -2   20.34    2.49
   1  -5  -2   23.94    2.64
   1   5   2   25.33    2.56
  -1   5   2   20.79    2.37
  -1  -5   2   26.81    2.91
   1  -6   2   50.43    3.63
   1  -6  -2   69.00    5.23
  -1  -6  -2   57.24    4.56
  -1   6  -2   53.72    4.12
  -1   6   2   64.04    5.07
   1   6   2   47.08    3.44
  -1   6  -2   66.52    5.64
   1   6   2   59.69    4.55
   1   6   2   58.78    4.11
  -1   6  -2   48.01    4.55
   1   6  -2   52.89    4.65
  -1  -6  -2   54.05    4.65
   1  -6  -2   62.97    4.81
   1  -6  -2   47.79    3.47
   1   6  -2   60.86    6.08
  -1  -6   2   56.48    4.91
   1  -6   2   60.82    5.01
   1   6   2   60.53    4.57
  -1   6   2   61.54    4.59
   1  -7   2    3.41    0.65
   1  -7  -2    2.77    1.24
  -1  -7  -2    4.20    1.08
   1  -7   2    4.56    1.51
   1   7   2    4.89    1.25
  -1  -7   2    4.43    1.51
  -1   7   2    4.83    1.43
   1   7   2    3.64    0.76
   1   7   2    3.20    0.89
  -1   7  -2    6.90    2.08
  -1   7  -2    4.09    0.96
  -1   7  -2    2.37    1.03
   1   7  -2    4.59    1.36
   1   7  -2    1.09    1.61
  -1  -7  -2    5.47    1.28
   1  -7  -2    4.95    1.24
   1  -7  -2    2.53    0.53
   1   7   2    3.87    1.08
  -1   7   2    2.87    1.00
  -1   7  -2    4.95    1.27
  -1  -8  -2    9.92    1.68
   1  -8   2    7.56    0.87
   1  -8   2    9.16    1.93
  -1  -8   2    7.56    1.76
  -1   8   2    6.62    1.63
   1   8   2    6.36    1.12
   1   8   2   10.92    1.75
   1   8   2    7.84    1.41
  -1   8  -2    7.62    2.23
  -1   8  -2    7.09    1.40
   1   8  -2    9.52    1.79
   1   8  -2    5.20    2.20
  -1   8  -2    8.60    1.72
   1  -8  -2    5.80    0.77
   1   8   2    8.00    1.52
  -1   8  -2    7.93    1.60
  -1   8   2    9.40    1.61
   1  -9  -2    1.87    1.00
  -1   9   2    2.57    1.09
   1   9   2    3.39    1.20
  -1   9  -2    3.47    1.17
  -1  -9   2    0.68    0.96
   1  -9   2    2.84    1.25
  -1   9   2    2.73    1.39
   1   9   2    2.35    1.04
   1   9   2    1.37    0.73
  -1   9   2    0.95    1.01
   1   9   2    0.76    0.75
  -1   9  -2    2.21    1.96
  -1   9  -2    1.53    0.91
  -1   9  -2    3.83    1.29
   1   9  -2    1.99    1.13
   1   9  -2   -0.60    1.85
   1  -9  -2    1.11    0.37
  -1  -9  -2    1.55    0.95
   1  -9  -2    1.56    1.00
  -1  10   2   21.71    1.76
   1 -10  -2   17.64    2.84
  -1 -10  -2   21.61    2.65
  -1 -10   2   26.90    3.23
  -1  10  -2   23.27    2.05
  -1  10   2   20.71    1.76
   1  10   2   20.57    2.57
  -1  10  -2   19.73    2.65
  -1  10   2   19.78    2.51
   1  10   2   23.23    2.87
   1  10   2   21.09    2.27
  -1  10  -2   23.49    2.71
   1 -10   2   19.35    2.84
  -1  10   2   17.66    2.79
  -1  10   2   23.90    2.93
   1  10   2   18.28    2.52
  -1  10  -2   17.28    3.71
  -1  10  -2   20.05    2.75
   1  10  -2   21.82    2.84
   1  10  -2   23.69    3.85
   1 -10  -2   18.50    2.57
  -1 -10  -2   17.73    2.57
   1  11  -2   18.22    2.64
   1 -11  -2   18.37    2.60
  -1  11  -2   18.26    2.59
   1  11  -2   23.02    3.92
  -1  11  -2   20.99    2.84
  -1 -11  -2   24.33    2.81
  -1  11   2   18.40    1.61
  -1  11   2   19.82    1.61
  -1 -11   2   20.42    1.64
  -1  11  -2   17.58    1.69
  -1  11  -2   15.10    1.56
   1 -11   2   18.46    1.63
   1 -11   2   23.98    3.16
   1  11   2   16.01    2.36
  -1  11  -2   18.24    1.87
  -1  11   2   19.54    1.68
  -1  11  -2   21.27    2.79
  -1  11   2   20.39    2.52
  -1 -11   2   18.09    2.72
   1  11   2   21.70    2.29
  -1  11   2   20.29    2.84
   1  11   2   17.13    2.63
  -1  11   2   18.49    2.75
   1  11   2   14.72    2.55
  -1  11  -2   19.21    3.76
  -1  11  -2   17.68    2.52
  -1 -11  -2   20.02    2.57
   1 -11  -2   13.14    2.43
   1  12  -2   39.27    5.52
  -1  12  -2   47.65    4.83
  -1 -12  -2   45.53    4.49
   1 -12  -2   48.09    4.57
  -1  12   2   45.35    3.21
  -1  12  -2   43.76    3.31
  -1  12   2   47.20    3.21
   1  12   2   47.44    3.31
  -1  12  -2   42.68    3.23
  -1  12  -2   47.29    3.37
   1 -12   2   48.20    3.27
  -1 -12   2   46.97    3.24
   1  12  -2   49.76    3.23
  -1 -12   2   45.67    4.67
  -1  12  -2   50.65    3.57
  -1  12   2   47.23    3.28
   1 -12   2   46.67    4.87
  -1  12   2   46.77    4.36
   1  12   2   41.50    4.17
  -1  12  -2   48.35    4.67
   1  12   2   52.31    4.04
  -1  12   2   43.14    4.63
   1  12   2   49.96    4.88
  -1  12  -2   52.39    6.01
  -1  12  -2   50.32    4.72
  -1  12   2   56.37    4.83
   1  12   2   41.96    4.67
  -1 -12  -2   46.40    4.49
  -1  13   2   43.50    3.11
  -1  13  -2   46.51    3.29
  -1  13   2   45.05    3.20
   1  13   2   44.04    3.19
   1 -13   2   43.08    3.12
  -1  13  -2   46.55    3.31
  -1 -13   2   41.68    3.09
   1  13  -2   42.96    3.08
  -1  13  -2   41.00    3.17
  -1  13  -2   48.44    4.71
  -1  13   2   42.95    4.24
   1  13   2   49.00    4.44
  -1  13  -2   43.90    3.36
  -1  13   2   46.85    3.21
   1 -13   2   51.21    5.05
  -1 -13   2   50.31    4.96
   1  13   2   46.64    3.89
   1  13   2   45.36    4.80
  -1  13  -2   45.29    5.64
  -1  13   2   45.04    4.71
  -1  13  -2   47.63    4.79
  -1  13   2   43.58    4.33
  -1  13   2   45.08    4.55
   1  13   2   33.34    4.49
   1  13  -2   48.04    5.81
  -1  13  -2   39.87    4.63
  -1 -13  -2   40.60    4.32
   1 -13  -2   42.58    4.40
  -1  14  -2  149.44   11.02
   1  14  -2  137.23   11.74
  -1 -14  -2  131.10   10.21
   1 -14  -2  138.63   10.36
  -1  14   2  147.68    8.68
  -1  14   2  150.05    8.70
  -1  14  -2  148.91    8.70
   1  14   2  140.15    8.62
   1 -14   2  143.50    8.62
  -1  14  -2  142.90    8.73
  -1  14  -2  132.30    8.65
   1  14  -2  145.53    8.57
  -1 -14   2  127.42    8.50
  -1  14   2  145.33   10.16
   1  14   2  130.66    9.98
  -1  14  -2  158.62   10.78
  -1  14  -2  147.40    8.78
   1  14  -2  156.77   10.68
  -1  14   2  146.00    8.65
  -1 -14   2  160.01   10.98
   1 -14   2  138.43   11.02
   1  14   2  150.07    9.46
  -1  14   2  135.54   10.01
  -1  14   2  127.86   10.37
   1  14   2  171.98   11.33
  -1  14   2  132.33   10.26
  -1  14  -2  165.18   11.17
  -1 -14  -2  145.55   10.46
   1 -14  -2  133.96   10.85
  -1 -15  -2   31.47    4.00
   1  15  -2   25.53    4.61
  -1  15  -2   28.54    4.24
   1 -15  -2   35.60    4.20
   1  15   2   35.83    2.83
  -1  15   2   35.67    2.87
  -1  15  -2   37.76    2.87
  -1  15   2   38.11    2.92
  -1 -15   2   36.32    2.81
  -1  15  -2   38.28    2.99
  -1  15   2   36.27    2.87
   1  15  -2   39.34    2.85
   1 -15   2   39.58    2.91
  -1  15  -2   35.60    2.88
  -1  15   2   35.88    4.15
  -1  15  -2   40.95    2.99
  -1  15  -2   44.27    4.72
   1  15   2   32.83    4.01
  -1 -15   2   36.06    4.51
   1 -15   2   40.18    4.91
   1  15  -2   36.64    4.33
  -1  15   2   35.28    4.01
   1  15   2   33.94    3.40
  -1  15  -2   39.24    4.76
   1  15   2   35.92    4.65
  -1  15   2   31.10    4.12
   1  15   2   31.07    4.27
  -1  15   2   34.16    4.51
  -1 -15  -2   33.19    4.16
   1 -15  -2   34.46    4.57
   1  16  -2   67.32    7.69
  -1  16  -2   78.23    7.42
   1 -16  -2   67.66    6.66
  -1 -16  -2   69.38    6.64
  -1  16   2   75.58    5.08
  -1  16   2   74.57    5.07
  -1  16   2   70.63    5.00
  -1  16  -2   77.75    4.93
   1  16   2   67.45    4.85
   1 -16   2   75.25    5.00
  -1 -16   2   70.75    4.91
  -1  16   2   69.01    4.88
  -1  16  -2   74.07    4.95
   1  16  -2   74.09    4.91
  -1  16  -2   70.57    5.04
  -1  16   2   73.99    5.01
  -1  16   2   71.99    6.58
   1  16   2   74.59    6.64
  -1  16  -2   77.50    5.00
  -1  16  -2   70.01    6.94
   1  16  -2   78.03    6.89
   1  16   2   76.82    6.81
  -1 -16   2   67.84    7.01
   1 -16   2   70.49    7.30
  -1  16   2   84.11    6.78
  -1  16   2   83.55    7.24
   1  16   2   82.01    7.66
  -1  16  -2   79.78    7.42
  -1  16   2   66.62    6.73
   1  16   2   65.96    5.55
   1  16   2   77.18    6.93
  -1 -16  -2   70.77    6.80
   1 -16  -2   68.25    7.16
   1 -17  -2   28.29    4.19
   1  17  -2   27.82    4.80
  -1  17  -2   29.45    4.79
  -1 -17  -2   42.34    4.92
   1  17  -2   34.11    3.53
  -1  17  -2   40.71    2.97
  -1  17   2   37.39    3.11
  -1  17   2   40.24    3.17
   1  17   2   40.14    3.04
   1 -17   2   38.26    3.12
  -1 -17   2   38.80    3.07
  -1  17   2   39.64    3.07
  -1  17  -2   35.12    2.92
  -1  17   2   39.96    3.16
  -1  17  -2   36.87    3.13
   1  17  -2   36.40    2.99
  -1  17   2   47.71    4.92
   1  17   2   37.66    4.51
  -1  17  -2   40.36    3.00
   1  17   2   29.75    4.33
  -1  17  -2   41.56    5.23
   1  17  -2   40.66    4.93
  -1  17   2   35.91    2.96
  -1 -17   2   37.32    4.92
   1  17   2   31.49    3.45
   1 -17   2   34.22    5.08
  -1  17   2   38.64    4.52
   1  17   2   37.00    5.28
  -1  17   2   35.27    4.85
  -1  17   2   47.35    5.15
   1  17   2   34.00    4.35
  -1  17  -2   32.54    4.77
   1 -17  -2   45.01    5.44
  -1 -17  -2   32.59    4.52
  -1 -18  -2   43.83    5.25
   1 -18  -2   36.31    4.91
   1  18  -2   32.70    5.33
  -1  18  -2   35.31    5.47
  -1  18  -2   42.64    3.09
   1  18   2   33.18    3.11
  -1  18   2   38.98    3.19
  -1  18   2   41.11    3.37
  -1  18  -2   38.88    3.11
  -1  18   2   43.51    3.39
  -1 -18   2   43.62    3.37
  -1  18   2   34.15    3.15
  -1  18  -2   41.72    3.40
   1  18  -2   42.42    3.23
   1 -18   2   43.88    3.43
  -1 -18   2   47.91    5.79
  -1  18   2   38.38    4.99
   1  18   2   34.12    4.68
  -1  18  -2   43.48    3.13
   1  18  -2   43.63    5.24
   1  18   2   39.34    5.07
  -1  18  -2   36.28    5.19
  -1  18   2   38.06    3.19
   1 -18   2   49.53    6.16
  -1  18   2   40.18    5.36
   1  18   2   37.55    3.77
  -1  18   2   41.60    4.95
  -1  18  -2   56.27    6.08
  -1  18  -2   48.88    5.57
   1  18   2   42.87    4.87
  -1  18   2   30.77    4.72
   1 -18  -2   38.80    5.49
  -1 -18  -2   34.44    4.81
  -1 -19  -2   23.29    3.93
   1  19  -2   18.52    3.97
  -1  19  -2   25.71    4.45
   1 -19  -2   17.80    3.55
   1  19   2   17.32    2.07
  -1  19  -2   22.94    2.03
  -1  19   2   20.25    2.16
  -1 -19   2   20.02    2.23
   1 -19   2   18.81    2.25
  -1  19   2   21.69    2.25
   1  19  -2   25.06    2.31
  -1  19  -2   19.94    2.23
  -1  19   2   23.27    2.37
  -1  19  -2   26.09    2.21
  -1  19   2   20.15    2.07
   1  19   2   14.58    3.35
  -1  19   2   20.21    2.25
  -1  19  -2   32.03    4.84
   1  19  -2   22.14    3.81
  -1  19   2   20.19    2.12
  -1 -19   2   17.89    3.87
  -1  19   2   26.17    4.43
   1  19   2   21.53    2.68
   1 -19   2   23.54    4.59
  -1  19   2   19.91    3.64
  -1  19   2   21.46    3.87
  -1  19  -2   26.15    4.17
   1  19   2   23.45    3.52
  -1  19  -2   22.63    3.80
  -1 -19  -2   19.53    3.75
   1 -19  -2   17.88    3.96
  -1 -20  -2    7.37    2.36
   1 -20  -2    6.86    2.33
   1  20  -2    3.03    2.01
  -1  20  -2    6.00    2.73
   1  20   2    4.67    1.05
  -1  20  -2    3.88    0.89
   1  20   2    5.44    1.15
  -1  20   2    4.20    1.07
  -1  20  -2    4.80    1.13
  -1 -20   2    2.72    1.12
   1 -20   2    3.60    1.09
  -1  20  -2    4.40    0.97
  -1  20   2    4.99    1.23
  -1  20   2    3.96    1.11
   1  20  -2    5.56    1.20
  -1  20  -2    5.91    2.59
   1  20  -2    1.44    1.44
  -1  20   2    5.27    1.15
  -1  20   2    4.77    1.15
  -1  20   2    5.20    1.12
  -1  20  -2    6.15    2.04
  -1 -20   2    2.63    2.33
   1 -20   2    2.83    2.05
  -1  20   2    2.36    2.31
  -1  20   2    4.68    1.97
   1  20   2    5.93    1.40
  -1  20   2    4.47    2.19
  -1  20  -2    3.39    1.81
   1  20   2    5.71    1.85
   1 -20  -2    3.61    2.12
  -1 -20  -2    4.51    2.00
   1 -21  -2    5.08    2.13
   1  21  -2    4.63    2.17
  -1  21  -2    4.53    2.55
  -1 -21  -2    4.88    2.29
  -1 -21   2    6.74    1.44
   1 -21   2    6.96    1.48
  -1  21  -2    6.31    1.09
  -1  21   2    6.94    1.43
   1  21  -2    5.77    1.28
  -1  21   2    3.92    1.15
  -1  21  -2    7.72    1.35
   1  21   2    3.32    1.05
   1  21   2    3.07    1.05
  -1  21   2    5.13    1.17
  -1  21  -2    6.36    1.08
   1  21   2    5.07    2.23
  -1  21   2    6.28    1.08
  -1  21   2    4.76    1.23
  -1  21  -2    7.34    2.81
   1  21  -2    3.17    2.00
  -1  21   2    7.41    1.29
  -1  21  -2    7.42    2.27
  -1  21   2    4.35    2.32
   1  21   2    9.78    3.43
  -1  21   2    2.91    1.95
  -1 -21   2    5.87    2.75
   1  21   2    5.16    1.33
  -1  21   2    7.38    2.81
  -1  21  -2    6.82    2.35
   1 -21   2    4.17    3.07
   1  21   2    7.90    2.20
   1 -21  -2    6.00    2.65
   1 -22  -2    2.20    1.93
  -1  22  -2    2.04    1.20
  -1  22  -2    0.95    1.45
   1 -22  -2    0.93    1.84
  -1 -22  -2    0.89    1.76
   1 -22   2    1.63    1.04
  -1  22  -2    1.83    0.93
   1  22  -2    1.72    0.93
  -1  22   2   -0.23    0.97
  -1  22  -2    1.59    0.76
  -1 -22   2    1.80    1.11
  -1  22   2    0.79    0.76
  -1  22  -2    2.07    0.72
   1  22   2    1.91    0.87
  -1  22   2    2.48    0.95
   1  22   2    1.79    0.81
  -1  22   2    2.29    1.05
   1  22  -2    3.47    1.04
   1  22   2    2.15    1.55
  -1  22   2    2.25    0.80
  -1  22  -2    2.81    2.19
   1  22  -2    2.61    2.43
  -1  22   2    1.20    0.73
  -1  22  -2    0.63    1.24
  -1 -22   2    1.08    2.35
   1 -22   2   -1.15    2.27
   1  22   2    3.56    2.48
  -1  22   2    1.52    1.51
   1  22   2    1.35    0.79
  -1  22   2    0.89    1.77
  -1  22  -2    0.69    1.36
   1  22   2    0.53    0.83
  -1  22   2    4.37    1.45
   1 -23  -2    1.20    1.83
  -1  23  -2   -1.96    1.93
  -1 -23   2    2.53    1.05
   1 -23   2    2.29    1.04
  -1  23  -2   -0.59    0.65
   1  23  -2   -0.23    0.73
  -1  23  -2    0.19    0.68
  -1  23   2    0.20    0.84
   1  23   2    0.39    0.72
  -1  23  -2   -0.28    0.55
  -1  23   2   -0.17    0.64
   1  23   2    0.17    0.65
   1  23  -2    0.21    0.71
  -1  23   2    0.23    0.91
   1  23   2   -0.60    1.09
  -1  23  -2    0.15    0.56
   1  23   2    1.40    1.52
  -1  23  -2   -1.89    1.67
  -1  23   2   -0.32    0.56
   1  23  -2    0.95    1.87
  -1  23   2   -0.17    0.64
  -1 -23   2    1.19    1.83
   1 -23   2    1.21    2.39
   1  23   2    0.88    1.35
  -1  23  -2   -0.63    1.24
  -1  23   2   -0.77    1.67
   1  23   2    0.35    0.53
  -1  23  -2   -0.69    1.36
   1  23   2   -1.09    0.97
   1  23  -2    2.97    1.05
  -1  23  -2    2.00    0.91
  -1  23   2   -0.55    1.08
  -1  23   2    0.85    1.19
   1 -24   2    6.42    1.21
   1 -24  -2    3.80    2.52
  -1  24  -2    8.94    3.05
  -1  24  -2    1.60    1.75
  -1 -24   2    5.83    1.59
  -1  24   2    6.49    1.31
   1 -24   2    4.12    1.52
  -1  24  -2    6.11    1.08
   1  24  -2    4.47    1.25
  -1  24   2    4.93    1.13
  -1  24   2    5.52    1.27
  -1  24  -2    4.97    0.99
   1  24   2    6.21    1.19
   1  24   2    7.80    1.33
   1  24   2    7.13    1.11
  -1  24   2    6.68    1.40
   1  24   2    5.04    1.31
   1  24   2    3.99    1.60
  -1  24  -2    5.24    1.00
  -1  24   2    4.31    0.97
  -1  24  -2    4.73    2.52
   1  24  -2    3.99    2.65
  -1  24   2    5.97    1.13
   1  24   2    9.65    2.67
  -1 -24   2    3.73    2.92
   1 -24   2    3.76    2.95
  -1  24  -2    7.69    2.41
   1  24   2    5.25    2.45
  -1  24   2    5.40    2.37
   1  24   2    6.44    1.53
  -1  24  -2    5.57    2.32
   1  24   2    5.05    1.73
  -1  24   2    7.69    1.76
   1  24   2    3.07    1.56
  -1  24   2    3.53    1.28
   1  24  -2    3.80    1.04
   1 -24  -2    6.38    1.48
  -1  24  -2    4.03    1.35
   1  24  -2    3.89    1.32
   1 -25  -2    5.07    2.96
   1  25  -2    5.00    1.17
   1 -25   2    6.27    1.24
   1 -25  -2    5.36    2.33
  -1  25  -2    1.00    1.79
  -1 -25  -2    2.13    2.32
  -1  25  -2    5.57    2.35
  -1  25  -2    5.76    1.00
   1 -25   2    4.43    1.43
  -1 -25   2    5.84    1.71
   1  25  -2    4.20    1.19
  -1  25   2    4.49    1.12
  -1  25  -2    4.36    1.00
  -1  25   2    7.32    1.24
   1  25   2    5.73    1.17
   1  25   2    5.60    1.15
   1  25   2    5.45    1.08
  -1  25  -2    4.33    1.32
   1  25   2    3.56    1.08
  -1  25   2    5.77    1.37
   1  25   2    4.15    1.24
   1  25   2    4.45    1.36
   1  25   2    4.55    1.53
   1  25   2    8.20    2.43
  -1  25   2    6.62    1.09
  -1  25  -2    6.81    1.11
  -1  25  -2    8.50    2.89
  -1  25   2    5.00    2.65
   1  25  -2    7.08    2.83
  -1  25   2    5.08    1.08
   1  25   2    2.31    1.28
  -1 -25   2   11.29    4.00
   1 -25   2   10.12    4.03
  -1  25   2    8.72    3.20
   1  25   2    1.75    1.75
  -1  25   2    6.11    2.44
  -1  25  -2    3.27    1.65
  -1  25   2    2.84    1.89
  -1  25  -2    5.65    2.17
   1 -25  -2    2.65    1.17
  -1  25  -2    4.31    1.44
   1  25   2    6.58    1.80
   1  25  -2    4.77    1.40
  -1  25   2    9.01    1.72
   1  25  -2    5.83    1.29
  -1  25   2    6.23    1.65
  -1  25   2    5.96    1.57
   1  26  -2   35.20    6.40
  -1  26  -2   29.41    5.61
   1  26  -2   26.91    2.77
   1 -26  -2   25.18    5.69
  -1 -26  -2   42.02    6.31
   1 -26  -2   19.19    4.63
  -1  26  -2   31.18    5.79
  -1  26  -2   29.89    4.85
   1 -26   2   34.36    3.36
  -1 -26   2   31.64    3.24
  -1  26  -2   30.90    2.63
  -1  26   2   29.11    2.69
   1  26   2   34.24    2.87
  -1  26   2   37.08    3.03
   1  26  -2   39.67    3.23
  -1  26  -2   31.18    2.64
   1  26   2   32.12    2.75
  -1  26   2   32.30    2.79
   1  26   2   25.55    3.04
   1 -26   2   31.10    2.88
   1  26   2   25.19    3.03
  -1  26   2   40.43    3.37
   1  26   2   28.62    2.83
  -1  26  -2   33.24    3.27
   1  26   2   35.27    3.57
  -1  26   2   32.14    2.68
  -1  26  -2   34.19    2.71
  -1  26   2   31.46    5.67
  -1 -26  -2   23.45    5.13
   1  26   2   37.82    5.01
   1 -26  -2   33.07    5.71
  -1  26  -2   36.71    5.81
   1  26  -2   37.14    6.24
  -1  26   2   33.55    2.79
  -1 -26   2   26.37    5.89
   1 -26   2   26.57    6.04
  -1  26   2   24.89    5.57
  -1  26  -2   40.47    5.17
   1  26   2   31.34    5.36
  -1  26   2   33.75    5.07
   1  26   2   40.82    4.91
  -1  26   2   32.71    5.55
  -1  26  -2   32.30    4.99
   1  26  -2   27.29    3.28
  -1  26   2   29.65    3.29
  -1  26  -2   27.41    3.20
   1  26  -2   25.91    2.79
  -1  26   2   28.57    3.20
   1  26   2   32.42    3.71
   1 -26  -2   30.31    3.25
  -1  27  -2   23.82    5.25
   1  27  -2   27.47    2.92
   1 -27  -2   27.45    5.95
  -1 -27  -2   34.32    6.09
   1  27  -2   31.60    5.96
  -1 -27  -2   32.32    5.96
  -1  27  -2   38.12    6.19
   1 -27  -2   23.29    5.23
  -1  27  -2   35.46    5.37
  -1 -27   2   43.39    3.85
   1 -27   2   34.00    3.60
  -1  27  -2   37.95    2.99
  -1  27   2   31.35    2.88
   1  27  -2   41.30    3.39
   1  27   2   42.20    3.19
  -1  27   2   36.18    3.03
   1  27   2   36.22    3.00
  -1  27  -2   40.03    3.01
  -1  27   2   36.92    3.45
   1  27   2   42.35    3.67
   1  27   2   35.78    3.16
   1  27   2   31.54    3.43
  -1  27  -2   40.56    3.68
   1  27   2   34.00    3.71
  -1  27  -2   39.94    3.01
  -1  27   2   40.38    3.03
  -1  27   2   36.60    6.03
   1  27   2   38.79    5.17
  -1  27  -2   45.69    6.40
  -1 -27  -2   31.35    5.69
   1  27  -2   50.63    6.89
   1 -27  -2   35.80    5.95
  -1  27   2   39.03    3.07
   1  27   2   33.51    4.64
  -1 -27   2   37.47    6.80
   1 -27   2   41.52    7.20
  -1  27  -2   37.12    5.12
  -1  27   2   28.73    5.89
  -1  27   2   40.52    5.56
  -1  27   2   41.39    6.23
  -1  27  -2   43.04    5.59
  -1  27  -2   30.86    3.48
   1  27  -2   37.02    3.72
   1  27   2   38.24    4.05
   1  27  -2   33.31    3.20
  -1  27   2   32.02    3.53
   1 -27  -2   34.83    3.48
  -1  27   2   40.76    3.76
   1  28  -2   16.82    4.40
   1  28  -2   13.48    1.80
  -1  28  -2   16.16    4.13
   1 -28  -2   19.71    4.95
  -1 -28  -2    9.92    3.49
  -1  28  -2   15.98    4.13
   1 -28  -2   18.84    4.43
  -1  28  -2   14.26    3.31
  -1 -28  -2   20.37    4.63
  -1  28  -2   19.23    1.91
   1  28  -2   17.00    2.05
   1  28   2   17.65    1.92
  -1 -28   2   18.72    2.53
   1 -28   2   12.33    2.24
  -1  28   2   16.82    1.79
  -1  28   2   17.18    1.92
   1  28   2   18.21    1.87
  -1  28  -2   16.01    1.77
  -1  28   2   18.12    2.29
   1  28   2   18.50    2.03
  -1  28  -2   17.72    2.28
   1  28   2   16.64    2.29
   1  28   2   20.43    2.37
   1  28   2   23.55    2.77
  -1  28  -2   16.53    1.81
  -1  28   2   15.10    1.75
  -1  28   2   14.22    3.76
   1  28   2   20.73    3.65
  -1  28  -2   16.72    4.03
   1 -28  -2   17.77    4.19
   1  28  -2   26.39    4.96
  -1  28   2   18.08    1.88
  -1 -28  -2   16.05    4.05
   1  28   2   21.89    3.73
  -1 -28   2   16.05    4.17
   1 -28   2   23.61    5.33
  -1  28   2    6.27    3.05
  -1  28   2   16.64    3.55
  -1  28   2   20.94    4.35
  -1  28  -2   15.46    3.37
   1  28  -2   17.69    2.48
   1  28   2   19.49    2.83
  -1  28  -2   13.42    2.21
   1 -28  -2   17.88    2.31
   1  28  -2   15.29    2.01
  -1  28   2   17.70    2.48
  -1  28   2   17.90    2.47
   1  29  -2   15.70    1.81
   1  29  -2   20.03    4.68
  -1  29  -2   12.82    3.87
   1 -29  -2   19.45    4.75
  -1 -29  -2   14.20    3.83
  -1 -29  -2   20.18    4.57
  -1  29  -2    9.92    3.60
   1 -29  -2   12.42    3.63
  -1  29  -2   10.92    2.92
  -1  29   2   13.98    1.63
  -1 -29   2   18.16    2.37
   1 -29   2   12.14    2.13
   1  29   2   16.42    1.85
   1  29  -2   17.90    2.07
  -1  29   2   15.36    1.68
  -1  29  -2   16.70    1.81
   1  29   2   15.61    1.76
   1  29   2   11.53    2.08
   1  29   2   15.90    2.07
   1 -29   2   17.30    1.93
  -1  29  -2   18.95    2.32
  -1  29   2   16.13    2.23
   1  29   2   17.02    2.21
  -1 -29  -2   18.92    4.39
  -1  29   2   15.18    1.69
  -1  29   2   19.47    4.17
   1  29   2   15.98    3.32
   1 -29  -2   12.74    3.67
  -1  29  -2   17.30    1.84
  -1  29  -2   21.25    4.39
   1  29  -2   23.09    4.48
   1  29   2   16.70    3.21
  -1 -29   2   21.95    5.12
   1 -29   2   15.97    4.28
  -1  29   2   13.38    3.84
  -1  29   2    9.98    2.80
  -1  29   2   20.57    4.25
  -1  29  -2   17.24    3.53
   1 -29  -2   15.28    2.17
   1  29  -2   14.34    2.29
   1  29   2   13.17    2.35
  -1  29   2   15.05    2.25
  -1  29  -2   14.12    2.27
   1  29  -2   15.86    2.04
  -1  29   2   13.30    2.17
   1  30  -2   34.20    6.13
   1 -30  -2   23.98    5.51
  -1 -30  -2   29.14    5.77
  -1  30  -2   37.10    6.27
  -1 -30  -2   46.17    6.93
  -1  30  -2   33.44    5.99
   1 -30  -2   30.69    5.72
  -1  30  -2   33.66    4.91
   1 -30   2   36.06    3.52
  -1  30  -2   34.75    3.01
  -1 -30   2   38.42    3.55
   1  30   2   33.83    2.91
   1  30  -2   33.68    3.07
  -1  30   2   35.54    2.79
   1  30   2   39.36    2.99
   1 -30   2   32.66    3.03
   1  30   2   31.71    3.24
   1  30   2   37.40    3.59
   1  30   2   34.18    3.24
  -1  30   2   31.96    3.29
   1  30  -2   28.97    3.17
  -1  30  -2   37.86    3.45
  -1 -30  -2   31.59    5.75
   1 -30  -2   34.04    5.73
  -1  30  -2   34.23    2.87
  -1  30   2   33.28    2.80
  -1  30   2   23.61    4.89
   1  30   2   30.51    4.65
  -1  30  -2   33.08    5.57
   1  30  -2   47.28    6.50
   1  30   2   39.60    5.19
  -1 -30   2   38.54    6.64
   1 -30   2   27.87    5.85
  -1  30   2   36.50    6.09
  -1  30   2   36.35    5.09
  -1  30  -2   35.06    5.19
  -1  30   2   36.02    5.73
   1  30  -2   35.71    3.61
   1 -30  -2   35.80    3.43
  -1  30   2   41.32    3.68
  -1  30  -2   29.83    3.37
   1  30  -2   35.50    3.29
  -1  30   2   35.51    3.53
   1  30   2   36.10    3.83
  -1  31  -2   15.78    4.25
   1  31  -2   15.32    4.20
   1 -31  -2   17.74    4.53
  -1 -31  -2   20.22    4.60
  -1 -31  -2   10.36    3.67
  -1  31  -2   15.58    4.23
   1 -31  -2   14.14    4.20
  -1 -31   2   20.19    2.40
   1 -31   2   18.50    2.35
   1  31   2   14.69    1.83
  -1  31  -2   17.57    1.99
   1  31  -2   20.95    2.21
   1  31   2   17.90    1.88
  -1  31   2   17.26    2.33
  -1  31  -2   19.59    2.39
   1  31   2   14.72    2.13
   1 -31   2   18.92    2.08
   1  31   2   19.47    2.25
   1  31   2   20.43    2.53
   1  31  -2   14.14    2.17
  -1  31  -2   18.54    1.93
  -1  31   2   18.78    4.21
   1  31   2   12.57    3.01
   1  31   2   17.85    1.87
   1 -31  -2   16.42    4.11
  -1 -31  -2   19.59    4.35
  -1  31  -2   20.09    4.21
   1  31  -2   16.73    3.96
   1  31   2   15.53    3.24
  -1 -31   2   16.61    4.65
   1 -31   2   20.29    5.03
  -1  31   2   19.89    3.71
  -1  31  -2   19.95    3.95
  -1  31   2   20.82    4.23
  -1  31  -2   19.39    2.52
  -1  31   2   25.06    2.71
   1  31  -2   17.57    2.44
   1  31   2   21.06    2.79
   1  31  -2   15.16    2.11
  -1  31   2   19.75    2.53
   1  32  -2   18.40    4.81
  -1  32  -2   37.47    6.20
   1 -32  -2   17.50    4.72
  -1 -32  -2   22.01    4.93
  -1 -32  -2   25.46    5.29
   1 -32  -2   24.91    5.19
  -1 -32   2   24.42    2.92
   1 -32   2   31.03    3.13
  -1  32  -2   28.93    2.64
   1  32  -2   28.63    2.68
   1  32   2   29.57    2.48
   1  32  -2   31.82    3.03
   1  32   2   26.50    2.75
  -1  32  -2   30.23    2.99
   1  32   2   29.50    2.83
   1  32   2   26.82    2.99
  -1  32   2   26.70    2.88
   1 -32   2   25.45    2.51
   1  32   2   29.29    2.49
   1 -32  -2   28.81    5.23
  -1  32   2   20.13    4.27
   1  32   2   26.51    4.23
  -1 -32  -2   34.04    5.68
  -1  32  -2   29.74    5.12
   1  32  -2   28.29    5.05
   1  32   2   19.99    3.80
  -1 -32   2   12.82    4.61
   1 -32   2   32.86    6.21
  -1  32   2   29.58    4.40
  -1  32  -2   18.68    3.92
  -1  32   2   28.95    4.92
  -1  32   2   31.35    3.15
  -1  32  -2   26.55    3.05
   1  32  -2   25.55    3.04
   1  32  -2   28.74    2.91
   1  32   2   33.72    3.43
  -1  32   2   24.33    3.00
   1  33  -2   10.69    3.56
  -1  33  -2    7.20    2.91
  -1 -33  -2    3.08    2.27
   1 -33  -2    9.16    3.39
   1 -33  -2    7.86    2.79
  -1 -33  -2    9.01    3.23
  -1 -33   2   11.80    1.88
   1 -33   2    8.02    1.65
  -1  33  -2   10.33    1.51
   1  33   2    8.32    1.24
   1  33   2    9.68    1.53
  -1  33  -2    9.65    1.73
   1  33  -2   11.82    1.87
   1  33   2   11.04    1.97
   1  33   2   10.52    1.40
  -1  33   2    8.56    2.77
   1  33   2    4.60    1.81
  -1  33  -2    8.93    2.99
  -1 -33  -2    6.73    2.73
   1  33  -2    9.85    3.09
   1  33   2    7.00    2.28
  -1 -33   2    6.86    3.53
   1 -33   2   12.66    4.09
  -1  33   2   11.90    2.77
   1 -33  -2    9.50    3.17
  -1  33  -2   13.37    3.15
  -1  33   2    9.20    2.80
  -1  33   2    9.60    1.85
   1  33   2   11.24    2.04
   1  33  -2   12.70    2.01
  -1  33  -2   11.76    1.97
   1  33  -2    6.94    1.28
   1  33  -2    7.97    1.60
  -1  33   2   13.21    2.04
   1  34  -2   23.23    4.96
  -1  34  -2   30.49    5.43
  -1 -34  -2   25.07    5.07
   1 -34  -2   32.66    6.04
  -1 -34  -2   25.54    5.20
   1 -34  -2   25.15    5.05
   1 -34   2   32.08    3.25
  -1 -34   2   33.79    3.24
  -1  34  -2   30.79    2.81
   1  34   2   31.54    2.67
   1  34   2   28.58    2.85
   1  34  -2   31.64    3.17
  -1  34  -2   34.90    3.19
  -1  34   2   34.30    3.03
   1  34   2   37.00    3.43
   1  34   2   35.91    2.80
  -1  34   2   35.38    5.37
   1  34   2   29.27    4.48
  -1  34  -2   43.27    5.92
   1  34  -2   25.45    4.89
  -1  34   2   30.49    5.01
  -1 -34   2   22.35    5.23
   1 -34   2   31.49    6.27
  -1  34   2   28.90    4.44
  -1 -34  -2   33.34    5.65
   1 -34  -2   21.67    4.80
  -1  34  -2   39.47    5.49
  -1  34   2   34.42    3.33
   1  34   2   32.74    3.40
   1  34  -2   33.32    3.19
   1  34  -2   26.21    3.15
  -1  34   2   39.15    3.48
  -1  34  -2   28.14    3.13
   1  34  -2   35.02    2.91
   1 -35  -2   12.14    3.77
   1  35  -2    3.12    2.07
  -1  35  -2    5.00    2.51
  -1 -35  -2    1.95    1.95
  -1 -35  -2    2.88    2.25
   1 -35  -2    2.85    2.23
  -1  35  -2    6.01    1.20
   1 -35   2    3.44    1.21
  -1 -35   2    2.92    1.16
   1  35   2    3.87    0.85
  -1  35  -2    5.71    1.35
   1  35  -2    4.97    1.35
  -1  35   2    4.53    1.09
   1  35   2    9.24    1.80
   1  35   2    5.69    1.12
  -1  35   2    4.55    1.29
  -1  35   2    2.47    1.64
  -1  35  -2    6.09    2.44
   1  35  -2    6.86    2.52
   1  35   2    6.03    1.11
  -1  35   2    4.84    2.15
   1 -35   2    3.29    2.91
  -1 -35   2    1.09    2.89
  -1  35   2    6.21    1.91
   1 -35  -2    0.93    2.73
  -1  35  -2    3.96    1.99
   1 -35  -2    5.67    1.28
  -1  35  -2    4.76    1.39
   1  35   2    4.43    1.52
   1  35  -2    4.24    1.03
   1  35  -2    6.21    1.52
   1  35  -2    8.65    1.60
  -1  35   2    3.79    1.37
  -1  36  -2   -0.97    1.49
   1  36  -2    1.01    1.79
  -1 -36   2    1.89    1.13
   1 -36   2    1.43    0.79
  -1  36  -2    0.55    0.64
  -1  36  -2    1.28    1.04
  -1  36   2    0.23    0.77
   1  36  -2    0.93    0.99
   1  36   2   -0.47    0.95
  -1  36   2    0.17    0.61
  -1 -36  -2   -0.93    1.16
  -1  36   2   -1.60    1.57
  -1  36  -2    0.85    1.49
   1  36   2    0.45    0.64
  -1  36  -2   -0.79    1.39
  -1  36   2    0.79    1.20
   1 -36  -2   -0.92    3.23
   1 -36  -2   -0.43    0.81
   1  36  -2   -0.25    1.00
  -1  36  -2   -0.24    0.93
   1  36  -2   -0.33    0.65
   1  36  -2   -0.45    0.93
   1  36   2   -0.25    1.03
  -1  36   2   -0.49    1.03
   1  37   2    0.29    0.61
  -1  37   2    0.43    0.80
   1  37  -2    1.13    1.09
  -1  37  -2    0.83    0.95
   1  37   2    0.23    0.96
  -1  37   2    0.16    0.53
  -1  37  -2    0.35    0.64
   1 -37   2    1.37    0.84
  -1 -37   2    1.60    0.83
   1 -37  -2    0.60    0.84
   1  37   2    0.72    1.04
   1  37  -2    0.16    0.60
  -1  37  -2    0.52    0.75
   1  37  -2    0.44    1.01
  -1  37   2    0.24    1.04
   1  38   2    1.29    0.64
  -1  38   2    1.21    0.88
  -1  38  -2    2.77    1.03
   1  38  -2    3.92    1.20
   1  38   2    0.65    0.95
  -1  38   2    1.81    0.68
  -1 -38   2    1.97    0.89
  -1  38  -2    1.55    0.77
   1 -38   2    2.43    1.00
   1 -38  -2    0.97    0.80
   1  38  -2    1.05    0.68
  -1  38  -2    2.00    0.88
  -1  38   2    1.63    1.24
   1  38  -2    2.33    1.09
   1  38   2    2.05    1.12
  -1  39   2    0.76    0.59
   1  39   2    0.68    0.57
   1  39  -2    1.67    1.09
  -1  39  -2    1.32    0.92
   1  39   2    1.44    1.00
  -1  39   2    0.95    0.75
  -1  39  -2    1.00    0.67
  -1 -39   2    1.88    0.91
   1 -39   2    0.41    0.75
   1  39  -2    1.08    0.52
   1 -39  -2    0.55    0.75
   1  39   2    1.73    1.09
  -1  39  -2    0.16    0.65
  -1  39   2   -0.23    1.04
   1  39  -2    0.61    0.92
   1  40   2   13.88    1.48
  -1  40   2    9.09    1.25
   1  40  -2   15.30    1.91
  -1  40   2   12.37    1.64
  -1  40  -2    9.12    1.53
  -1  40   2   11.49    1.77
   1  40   2   15.50    1.91
   1 -40   2   13.16    1.60
  -1 -40   2   11.92    1.57
   1  40  -2    8.73    1.20
  -1  40  -2   12.66    1.53
   1 -40  -2   12.81    1.68
  -1  40  -2   12.30    1.51
  -1  40   2   14.44    2.00
   1 -40   2   14.72    1.77
   1  40  -2   10.57    1.67
   1  40   2   14.01    1.88
  -1  40  -2   11.86    1.63
  -1  41   2    1.27    0.56
   1  41   2    1.84    0.59
   1  41   2    3.43    1.04
   1  41  -2    1.11    0.88
  -1  41   2    3.41    1.16
  -1  41   2    1.57    0.75
  -1  41  -2    2.85    0.96
  -1 -41   2    2.43    0.91
   1 -41   2    3.00    0.89
  -1  41  -2    1.64    0.69
  -1  41  -2    1.61    0.64
   1  41   2    1.71    1.05
   1 -41   2    2.48    0.95
   1 -41  -2    3.05    0.88
  -1  41   2    2.80    1.19
   1  41  -2    3.41    1.11
  -1  41  -2    1.76    0.85
  -1  42   2    6.53    0.95
   1  42   2    6.64    0.99
  -1  42   2    6.92    1.08
   1  42  -2    5.79    1.23
   1  42   2    7.58    1.32
  -1  42  -2    6.84    1.20
  -1  42   2    7.04    1.27
  -1  42  -2    6.11    1.05
   1 -42   2    5.43    1.12
  -1 -42   2    6.98    1.24
   1  42   2    7.36    1.35
   1 -42   2    6.46    1.16
  -1  42  -2    7.10    1.21
   1 -42  -2    6.36    1.11
   1  42  -2    6.12    1.23
  -1  43   2    8.48    1.03
   1  43   2    7.22    1.04
  -1  43   2    8.36    1.39
  -1  43  -2   10.34    1.39
   1  43   2    9.93    1.37
   1  43  -2    8.40    1.43
  -1  43  -2    9.62    1.20
   1 -43   2    8.36    1.29
  -1 -43   2    8.37    1.31
   1  43   2    9.84    1.45
   1  43   2    8.94    1.37
   1 -43   2    9.37    1.32
  -1  43  -2   11.22    1.39
   1 -43  -2    8.41    1.20
  -1 -44   2   14.13    1.60
   1 -44   2   13.05    1.55
  -1  44   2   14.62    1.35
   1  44   2   13.17    1.32
  -1  44   2   11.72    1.60
  -1  44  -2   13.24    1.53
   1  44  -2   14.18    1.61
   1 -44  -2   13.34    1.45
   1 -44   2   16.58    1.63
  -1  44  -2   14.70    1.56
   1  44   2   14.86    1.72
   1  44   2   14.29    1.64
  -1  45   2    8.14    0.92
  -1  45  -2    8.02    1.11
   1  45  -2    9.41    1.24
  -1  45   2   10.74    1.31
  -1  45  -2    9.48    1.13
   1 -45  -2    7.41    0.99
   1 -45   2    9.00    1.16
   1  45   2    8.90    1.20
  -1 -45   2    7.53    1.12
  -1 -45  -2    5.99    1.03
   1 -45  -2    6.48    1.04
   1 -45   2    7.74    1.13
   1  46  -2   10.78    1.25
  -1  46   2    8.38    1.19
  -1  46  -2   11.18    1.19
   1 -46  -2    7.42    1.07
  -1 -46  -2    9.02    1.16
   1 -46   2   10.50    1.21
  -1 -46   2   11.86    1.28
   1 -46  -2    9.17    1.01
  -1 -46   2   12.70    1.28
   1 -46   2    9.98    1.17
   1  46   2   11.24    1.31
  -1  46  -2   14.16    1.24
   1  46   2   11.18    1.27
   1 -47   2    4.21    0.72
  -1 -47   2    4.45    0.75
   1  47   2    4.17    0.76
   1  47   2    3.80    0.69
   1  47  -2    3.19    0.68
   1  47  -2    3.57    0.73
  -1  47   2    4.97    0.81
  -1  47  -2    4.09    0.65
   1 -48   2    2.71    0.56
  -1 -48   2    3.52    0.60
   1  48   2    3.43    0.55
   1  48   2    3.88    0.61
   1  48  -2    3.47    0.60
  -1  48   2    3.79    0.63
   1  48  -2    4.25    0.69
  -1 -49   2    4.56    0.59
  -1  49   2    3.36    0.57
  -1  49   2    4.13    0.60
   1  49  -2    3.81    0.56
   1  49  -2    4.07    0.56
   2   0   2 1372.13   76.91
   2   0  -2 1420.85   76.70
  -2   0  -2 1354.31   76.58
  -2   0   2 1455.20   77.17
   2   0   2 1378.24   76.13
  -2   0  -2 1307.04   77.11
   2  -1  -2 1227.21   65.82
   2  -1   2 1172.77   65.29
   2   1   2 1156.69   65.44
   2  -1   2 1131.93   64.53
   2   1   2 1167.25   64.64
  -2   1  -2 1120.70   65.90
  -2  -1  -2 1075.14   65.20
  -2  -1   2 1230.06   65.61
  -2   1   2 1222.05   65.62
   2   1  -2 1220.05   65.24
  -2  -1  -2 1172.53   65.08
   2  -1  -2 1171.61   65.13
  -2   1  -2 1152.18   65.16
   2  -2  -2  426.66   24.90
   2  -2   2  431.23   24.27
   2   2   2  429.19   23.78
  -2   2  -2  383.65   25.11
  -2  -2  -2  371.01   23.98
  -2   2   2  447.88   24.75
   2  -2   2  412.10   23.65
   2   2  -2  410.84   24.26
  -2   2  -2  384.05   24.07
  -2   2  -2  442.28   24.75
  -2  -2  -2  393.07   24.06
   2  -2  -2  413.10   24.18
   2   2   2  403.24   23.90
  -2   2   2  436.10   23.97
   2   3   2  725.68   43.44
   2  -3  -2  801.10   43.84
   2  -3   2  751.96   42.94
   2   3   2  770.80   42.78
  -2   3   2  801.12   42.88
   2  -3   2  731.43   42.51
   2   3   2  727.09   42.54
  -2   3  -2  773.24   44.68
  -2  -3  -2  728.67   42.72
  -2   3   2  785.23   43.63
  -2   3  -2  751.93   42.00
  -2   3  -2  719.98   43.00
  -2   3  -2  816.18   43.64
   2   3  -2  791.38   43.26
  -2  -3  -2  752.24   43.03
   2  -3  -2  803.80   43.19
  -2   4  -2  222.33   14.98
   2   4  -2  256.71   15.32
  -2   4  -2  255.44   15.58
  -2  -4  -2  266.77   15.22
   2  -4  -2  272.01   15.33
   2   4   2  234.24   14.06
   2   4  -2  223.33   13.70
   2   4   2  277.71   15.01
  -2   4   2  275.63   15.01
  -2   4   2  253.63   15.72
   2   4   2  244.99   14.72
  -2   4  -2  257.23   17.01
  -2  -4  -2  233.15   14.60
  -2   4  -2  244.44   14.21
   2   4   2  231.59   15.48
   2  -4  -2  266.06   15.94
   2  -4   2  243.08   14.85
  -2   5  -2  290.24   17.52
   2   5  -2  273.61   17.48
  -2   5  -2  304.13   17.93
  -2  -5  -2  310.34   17.58
   2  -5  -2  306.31   17.58
   2   5   2  271.40   16.32
  -2  -5   2  307.17   17.73
   2  -5   2  315.18   17.82
   2   5   2  311.62   17.25
  -2   5   2  299.48   17.21
   2   5  -2  269.40   15.98
   2   5   2  269.28   17.00
  -2   5  -2  292.32   19.49
  -2   5  -2  274.73   16.58
  -2  -5  -2  264.38   16.66
  -2   5   2  295.15   18.01
   2  -5  -2  334.64   18.50
   2  -5   2  291.10   17.06
  -2   6  -2  107.32    8.21
  -2   6  -2  119.78    8.65
   2   6  -2  127.51    8.60
  -2  -6  -2  135.50    8.52
   2  -6  -2  116.97    8.37
   2   6  -2  107.23    6.90
   2  -6   2  124.69    8.69
  -2  -6   2  126.50    8.58
   2   6   2  124.18    8.14
  -2   6   2  131.75    8.20
  -2   6  -2  128.97   10.64
  -2   6  -2  114.46    7.68
  -2  -6  -2  117.77    7.46
  -2   6   2  126.59    8.85
   2   6   2  112.52    8.00
   2  -6  -2  133.39    9.26
   2  -6   2  123.98    7.94
  -2   7  -2   34.26    3.68
   2   7  -2   42.03    4.00
  -2   7  -2   35.84    3.92
  -2  -7  -2   43.50    3.96
   2  -7  -2   46.87    4.11
  -2   7   2   37.98    2.72
   2   7  -2   38.02    2.64
  -2   7  -2   37.27    3.64
  -2  -7   2   39.06    3.91
   2  -7   2   43.12    4.11
  -2   7   2   42.18    3.67
   2   7   2   42.54    3.68
  -2   7   2   48.03    4.40
   2   7   2   37.72    3.72
  -2   7  -2   53.71    6.24
  -2   7  -2   37.30    3.39
  -2  -7  -2   40.14    3.35
   2  -7  -2   39.51    4.37
   2  -7   2   37.22    3.35
  -2   8  -2    6.03    1.52
   2   8  -2    3.65    1.29
  -2  -8  -2    5.61    1.40
   2  -8  -2    6.36    1.48
  -2   8  -2    5.41    1.53
  -2   8   2    7.26    0.89
  -2   8   2    7.45    0.89
   2   8  -2    6.96    0.83
  -2   8   2    5.47    1.27
   2   8   2    5.48    1.29
  -2   8  -2    7.76    1.53
   2  -8   2    6.97    1.61
  -2  -8   2    7.37    1.68
  -2   8   2    5.84    1.65
   2   8   2   10.96    1.93
  -2   8  -2    8.60    2.92
  -2   8  -2    6.00    1.35
   2  -8   2    7.64    1.31
   2  -8  -2    7.18    1.83
  -2  -8  -2    5.47    1.17
  -2   9  -2   85.96    6.81
   2   9  -2   88.86    6.89
  -2   9  -2   92.95    7.09
  -2  -9  -2   89.22    6.81
   2  -9  -2   93.02    6.85
  -2   9   2   87.98    5.35
   2   9   2   90.58    5.69
  -2   9   2   97.44    5.39
   2   9  -2   80.35    5.21
  -2   9  -2   76.50    5.27
  -2   9  -2   95.23    6.76
   2   9   2   90.47    6.60
  -2  -9   2   93.22    7.02
   2  -9   2   91.15    7.09
  -2   9   2   90.59    6.53
  -2   9   2   93.26    7.17
   2   9   2   84.92    6.82
  -2   9  -2  102.35    9.20
  -2   9  -2   85.94    6.54
  -2   9   2   98.28    7.36
   2   9   2   72.86    5.21
   2  -9  -2   89.03    7.44
   2  -9   2   89.86    6.05
  -2  -9  -2   91.08    6.24
  -2  10  -2   76.69    6.49
  -2 -10  -2   86.18    6.52
   2 -10  -2   74.34    6.25
  -2  10  -2   88.34    5.24
  -2  10   2   74.75    4.87
  -2  10   2   78.13    4.92
   2  10   2   77.61    5.27
  -2 -10   2   81.58    4.91
   2  10  -2   74.79    4.83
   2 -10   2   76.35    4.91
  -2  10  -2   72.62    4.93
  -2  10  -2   82.08    5.24
   2  10   2   81.85    6.21
  -2  10  -2   77.61    6.21
  -2 -10   2   92.11    6.82
   2 -10   2   80.03    6.61
  -2  10   2   75.22    4.92
  -2  10   2   77.50    6.08
  -2  10   2   87.23    6.88
  -2  10   2   86.46    6.84
   2  10   2   89.07    6.97
  -2  10  -2   89.88    8.53
  -2  10  -2   87.22    6.52
   2  10   2   70.71    5.15
  -2 -10  -2   79.75    5.85
  -2  11  -2  412.33   25.49
  -2  11   2  413.94   23.41
  -2  11   2  429.09   23.45
  -2  11  -2  436.19   23.70
   2  11   2  415.58   23.83
   2 -11   2  411.68   23.46
  -2 -11   2  432.10   23.45
   2  11  -2  394.83   23.34
  -2  11  -2  394.84   23.53
  -2  11  -2  422.30   23.74
  -2 -11   2  450.16   25.71
  -2  11   2  463.18   25.23
  -2  11  -2  433.59   25.26
   2 -11   2  414.49   25.66
   2  11   2  435.70   25.13
  -2  11   2  406.23   23.46
  -2  11   2  439.47   25.83
   2  11   2  383.59   25.63
  -2  11  -2  507.60   28.38
  -2  11  -2  422.98   25.53
  -2  11   2  470.30   26.03
   2  11   2  396.51   24.06
   2 -11  -2  446.28   26.30
  -2 -11  -2  443.11   24.71
  -2  12  -2  203.31   14.12
  -2 -12  -2  203.51   13.82
   2 -12  -2  223.46   14.04
  -2  12   2  210.56   12.06
  -2  12   2  210.48   12.10
   2  12   2  208.01   12.52
  -2  12  -2  213.44   12.32
   2 -12   2  201.25   12.12
   2  12  -2  205.13   12.04
  -2 -12   2  210.50   12.09
  -2  12  -2  205.47   12.28
  -2  12  -2  212.38   12.37
  -2  12   2  220.72   13.85
   2  12   2  238.16   14.05
  -2  12  -2  210.02   13.93
  -2 -12   2  194.18   13.98
  -2  12   2  204.19   12.12
   2  12   2  204.17   13.50
   2 -12   2  215.98   14.41
  -2  12   2  233.64   14.57
   2  12   2  197.15   14.53
  -2  12  -2  236.48   16.32
  -2  12  -2  222.05   14.49
  -2  12   2  225.37   14.52
   2  12   2  196.35   12.98
  -2 -12  -2  221.95   13.42
  -2  13   2  957.19   53.59
  -2  13  -2 1015.47   53.87
   2  13   2  948.95   54.08
  -2  13   2  976.77   53.63
  -2 -13   2  976.54   53.65
   2 -13   2  948.39   53.68
  -2  13  -2  984.02   53.93
   2  13  -2  969.12   53.61
  -2  13  -2  994.79   53.91
  -2  13   2 1036.26   55.89
   2  13   2  999.23   55.72
  -2 -13   2  955.08   55.97
  -2  13  -2 1035.67   56.12
   2 -13   2 1006.92   56.27
  -2  13   2  947.84   53.67
   2  13   2  929.49   55.40
  -2  13   2 1041.42   56.39
  -2  13  -2 1141.01   58.45
  -2  13  -2 1010.57   56.61
  -2  13   2  997.76   56.47
   2  13   2  889.67   54.80
  -2  13  -2  972.57   56.05
  -2 -13  -2  998.44   55.75
   2 -13  -2  985.83   55.80
  -2 -14  -2  916.33   54.31
  -2  14  -2  928.89   54.81
   2 -14  -2  900.07   54.32
  -2  14   2  956.92   52.23
  -2  14   2  979.67   52.21
   2  14   2  939.30   52.71
  -2  14  -2  973.41   52.40
   2 -14   2  908.64   52.29
   2  14  -2  936.51   52.21
  -2 -14   2  941.92   52.25
  -2  14  -2  922.09   52.60
  -2  14  -2  961.85   52.47
  -2 -14   2  979.65   54.92
   2 -14   2  977.77   55.13
  -2  14   2  969.42   54.56
   2  14   2  988.54   54.65
  -2  14  -2 1051.70   55.13
   2  14   2  855.36   54.19
  -2  14   2  947.94   52.28
  -2  14  -2 1011.47   55.67
  -2  14   2  974.17   55.13
  -2  14  -2 1029.50   56.73
  -2  14   2  967.00   55.03
   2  14   2  868.82   53.60
  -2 -14  -2  998.59   53.99
  -2  15  -2  724.88   43.90
  -2 -15  -2  732.58   43.46
   2 -15  -2  718.94   43.47
  -2  15   2  725.69   41.26
  -2  15  -2  752.93   41.28
  -2  15   2  749.23   41.11
  -2  15   2  757.16   41.16
   2  15   2  709.16   41.63
   2  15  -2  734.63   41.16
  -2  15   2  730.85   41.24
   2 -15   2  728.21   41.28
  -2 -15   2  718.77   41.19
  -2  15  -2  711.68   41.56
  -2  15  -2  745.82   41.34
  -2 -15   2  737.19   43.99
   2 -15   2  749.90   44.33
  -2  15   2  748.56   43.78
   2  15   2  754.16   43.82
  -2  15  -2  749.22   41.39
  -2  15   2  771.28   41.24
  -2  15  -2  822.60   44.56
  -2  15   2  778.99   44.24
  -2  15  -2  827.05   44.93
  -2  15   2  769.09   43.80
  -2  15   2  764.48   44.24
   2  15   2  760.00   42.94
  -2  15  -2  832.85   45.53
  -2 -15  -2  763.25   43.02
  -2  16  -2  480.63   29.29
  -2 -16  -2  423.13   28.46
   2 -16  -2  418.36   28.49
  -2  16   2  460.57   26.37
   2  16   2  457.17   26.74
  -2  16  -2  468.16   26.31
  -2 -16   2  481.17   26.35
   2 -16   2  457.61   26.39
  -2  16   2  460.19   26.34
   2  16  -2  467.33   26.29
  -2  16  -2  459.20   26.70
  -2  16  -2  470.13   26.38
   2 -16   2  513.68   29.91
  -2  16  -2  475.05   26.42
   2  16   2  462.57   29.05
  -2  16  -2  523.73   29.87
  -2 -16   2  493.47   29.39
  -2  16   2  474.15   26.31
  -2  16   2  458.72   28.94
   2  16   2  444.64   28.53
  -2  16   2  486.15   29.09
   2  16   2  457.63   29.90
  -2  16  -2  490.68   30.30
  -2  16  -2  485.73   29.67
  -2  16   2  484.99   29.47
  -2  16   2  474.98   29.41
   2  16   2  462.98   28.07
  -2 -16  -2  480.47   28.27
   2  17  -2  644.63   35.95
   2  17   2  655.35   36.20
  -2  17   2  647.40   36.02
  -2  17  -2  675.66   36.36
  -2 -17   2  666.66   36.03
  -2  17  -2  646.95   35.94
   2 -17   2  621.48   36.08
  -2  17  -2  638.06   35.99
  -2  17  -2  777.81   40.44
   2  17   2  626.70   38.15
   2 -17   2  651.43   39.66
  -2  17   2  649.30   35.94
  -2 -17   2  654.23   39.23
  -2  17  -2  654.52   35.91
  -2  17   2  629.69   36.00
  -2  17   2  629.13   36.02
   2  17   2  591.12   36.28
  -2  17   2  612.42   35.98
  -2  17   2  707.07   39.12
  -2  17   2  677.50   39.59
   2  17   2  680.38   39.94
  -2  17  -2  711.44   39.72
   2  17   2  668.90   38.02
  -2  17  -2  632.93   39.12
  -2 -17  -2  600.91   38.43
   2 -17  -2  628.03   38.70
   2  18  -2  292.02   16.56
   2 -18   2  285.64   16.72
  -2  18   2  275.31   16.53
  -2 -18   2  295.44   16.61
  -2  18  -2  298.23   16.84
   2  18   2  284.11   16.66
  -2  18  -2  278.49   16.41
   2  18   2  287.82   18.56
  -2  18  -2  279.66   16.46
  -2  18  -2  359.15   21.25
   2 -18   2  298.35   20.51
  -2  18   2  302.23   20.21
  -2 -18   2  288.35   19.93
   2  18   2  248.37   16.76
  -2  18  -2  276.74   16.34
  -2  18   2  280.81   16.58
  -2  18   2  291.84   16.64
   2  18   2  285.34   16.56
  -2  18   2  279.59   16.61
  -2  18   2  295.50   20.09
   2  18   2  313.26   20.26
  -2  18   2  272.98   19.25
  -2  18  -2  307.75   19.90
   2  18   2  290.43   18.45
  -2  18  -2  315.94   20.13
  -2 -18  -2  266.18   19.05
   2 -18  -2  255.19   19.03
  -2  19   2  393.52   21.43
   2 -19   2  354.45   21.49
   2  19  -2  382.83   21.35
  -2 -19   2  393.55   21.45
   2  19   2  361.06   21.34
  -2  19  -2  388.31   21.53
  -2  19  -2  369.01   21.10
   2  19   2  345.51   21.57
  -2  19   2  367.66   21.38
   2  19   2  361.58   21.22
  -2  19   2  361.18   21.34
  -2  19   2  376.71   21.39
  -2  19  -2  364.46   21.05
   2  19   2  385.52   23.35
  -2  19   2  361.57   25.17
  -2 -19   2  383.17   25.17
   2 -19   2  389.54   25.81
  -2  19  -2  356.01   21.14
  -2  19  -2  450.93   26.58
  -2  19   2  360.36   25.02
   2  19   2  402.79   25.01
  -2  19   2  385.83   24.65
  -2  19  -2  386.10   24.53
   2  19   2  384.77   23.34
  -2  19  -2  377.25   25.01
  -2 -19  -2  353.28   24.27
   2 -19  -2  308.80   23.91
  -2 -20  -2   20.53    4.03
   2 -20  -2   29.07    4.64
  -2  20  -2   27.97    4.73
  -2  20  -2   28.99    2.49
   2  20  -2   33.56    2.81
   2  20   2   33.34    2.79
   2 -20   2   25.07    2.84
  -2  20   2   27.98    2.73
  -2 -20   2   31.46    2.83
  -2  20  -2   28.26    2.71
   2  20   2   27.81    2.56
   2  20   2   25.09    2.77
  -2  20   2   29.01    2.79
  -2  20   2   30.97    2.81
  -2  20   2   29.81    2.75
  -2  20  -2   30.98    2.49
   2  20   2   23.62    2.99
   2 -20   2   31.26    2.81
  -2  20   2   39.24    5.64
  -2  20  -2   27.66    2.49
  -2  20  -2   40.40    5.92
   2  20   2   29.75    3.77
   2  20   2   27.66    3.73
  -2 -20   2   22.98    4.57
   2 -20   2   31.92    5.53
  -2  20   2   27.71    4.89
   2  20   2   30.87    4.76
  -2  20   2   42.11    5.43
  -2  20  -2   39.31    4.97
   2  20   2   36.24    3.40
   2  21  -2   25.70    2.87
  -2 -21  -2   34.66    4.96
  -2 -21  -2   28.06    4.87
  -2  21  -2   40.11    5.95
   2 -21  -2   23.18    4.53
  -2  21  -2   32.74    2.65
  -2 -21   2   32.88    3.03
   2 -21   2   28.35    3.04
  -2  21   2   30.31    2.91
   2  21  -2   36.92    3.04
   2  21   2   36.83    2.93
  -2  21  -2   34.24    2.91
  -2  21  -2   32.27    2.63
  -2  21   2   29.83    2.87
   2  21   2   28.86    2.65
  -2  21   2   33.10    3.01
   2  21   2   40.62    3.29
  -2  21   2   35.26    3.09
  -2  21   2   32.56    2.99
   2  21   2   25.51    3.09
   2  21   2   26.54    3.24
   2  21  -2   33.23    3.08
   2  21   2   30.17    2.56
  -2  21  -2   32.99    2.71
  -2  21   2   31.82    5.41
   2  21   2   26.70    3.68
  -2  21  -2   36.83    5.89
  -2  21   2   30.27    2.84
  -2 -21   2   31.92    5.48
   2 -21   2   29.10    5.76
  -2  21   2   29.57    5.36
   2  21   2   31.11    4.72
  -2  21   2   34.38    5.25
   2  21   2   40.26    4.48
  -2  21  -2   38.32    5.11
  -2  21  -2   36.00    4.84
   2  21   2   28.51    3.24
   2 -21  -2   30.21    3.11
  -2  21   2   28.83    3.12
  -2 -22  -2   73.51    7.52
   2  22  -2   44.39    4.13
  -2  22  -2   55.45    7.32
  -2 -22  -2   45.27    6.46
   2 -22  -2   44.85    6.69
  -2 -22   2   64.40    4.65
  -2  22   2   59.98    4.45
   2 -22   2   47.92    4.44
   2  22  -2   57.12    4.28
  -2  22  -2   54.12    3.85
  -2  22  -2   61.88    4.25
   2  22   2   55.76    4.07
  -2  22   2   57.89    4.36
   2  22   2   57.21    4.01
  -2  22   2   51.33    4.13
  -2  22   2   56.94    4.37
   2  22   2   69.78    4.61
  -2  22   2   53.36    4.28
  -2  22  -2   53.24    3.83
   2  22  -2   52.29    4.25
   2  22   2   43.47    4.43
   2  22   2   47.37    4.69
   2  22   2   56.68    3.87
   2  22   2   51.21    5.35
  -2  22  -2   59.41    7.62
  -2  22   2   49.31    7.37
  -2  22   2   50.91    4.12
  -2 -22   2   60.60    7.89
   2 -22   2   45.57    7.46
  -2  22  -2   62.73    6.88
  -2  22  -2   58.24    6.38
  -2  22   2   42.55    6.40
   2  22   2   51.03    5.51
  -2  22   2   41.59    4.35
   2  22   2   48.52    4.68
   2  22  -2   50.17    4.57
  -2  22  -2   42.58    4.31
   2 -22  -2   45.81    4.35
  -2  22   2   61.13    4.67
   2  23  -2    2.61    1.11
  -2 -23  -2   -0.84    1.65
  -2  23  -2    1.00    1.76
  -2 -23  -2    0.93    2.01
   2 -23  -2   -1.00    2.17
  -2  23  -2    1.45    0.85
   2  23  -2    0.43    0.76
  -2  23  -2    1.89    0.79
  -2 -23   2    2.35    1.05
   2 -23   2    0.28    0.84
  -2  23   2    2.60    1.04
  -2  23   2    2.29    1.07
  -2  23   2    3.69    1.20
   2  23   2    1.96    0.95
  -2  23  -2    0.71    0.63
  -2  23   2    1.04    1.00
   2  23   2    1.23    0.76
   2  23   2    0.65    0.71
   2  23  -2    1.75    0.95
   2  23   2    1.59    1.03
   2  23   2    0.60    1.17
   2  23   2    2.59    1.48
   2  23   2    1.43    0.65
  -2  23   2    0.69    0.99
  -2  23   2    1.76    0.92
   2  23   2    2.28    1.13
  -2  23  -2   -0.96    1.48
  -2  23   2    2.87    1.01
   2  23   2    1.55    1.01
  -2 -23   2    3.33    2.77
   2 -23   2    2.43    2.15
  -2  23   2    1.84    1.81
  -2  23  -2   -0.65    1.29
  -2  23  -2    1.39    1.61
   2 -23  -2    1.44    1.11
  -2  23   2    0.24    0.99
  -2  23   2   -0.27    1.11
   2  23  -2    1.96    1.03
  -2  23  -2    0.27    0.81
   2  23   2    1.31    1.23
   2  24  -2    5.31    2.99
   2  24  -2    5.01    1.37
  -2  24  -2    6.08    3.24
  -2 -24  -2    9.08    3.12
   2 -24   2    6.98    1.32
  -2  24  -2    8.44    2.64
  -2  24  -2    5.21    2.79
  -2 -24  -2    6.01    2.52
   2 -24  -2    2.19    2.39
  -2  24  -2    8.58    1.39
  -2  24  -2    7.68    1.17
   2 -24   2    6.56    1.68
  -2  24   2    5.64    1.36
   2  24  -2    7.20    1.40
  -2 -24   2    7.06    1.60
   2  24   2    6.88    1.24
  -2  24   2    8.81    1.69
  -2  24   2    7.42    1.40
  -2  24  -2    8.00    1.17
  -2  24   2    4.99    1.29
   2  24   2    7.80    1.31
   2  24   2    3.76    1.56
   2  24   2    6.28    1.45
   2  24   2    8.22    1.96
   2  24  -2    7.30    1.40
   2  24   2    9.76    1.28
  -2  24   2   11.98    3.87
  -2  24   2    7.73    1.40
  -2 -24  -2    5.92    3.04
   2  24   2    9.66    2.07
   2 -24  -2    5.91    2.77
  -2  24  -2   11.61    3.44
  -2  24   2    9.13    1.52
  -2  24   2    5.53    1.36
  -2 -24   2    9.66    3.85
   2 -24   2    6.37    3.75
  -2  24   2    6.24    2.01
  -2  24   2   11.56    3.41
  -2  24  -2    5.36    2.00
  -2  24  -2    4.23    2.00
   2 -24  -2    3.11    1.25
  -2  24   2    6.13    1.48
   2  24   2    6.88    1.81
  -2  24   2   10.36    1.84
  -2  24  -2    7.44    1.56
   2  24  -2    6.27    1.28
   2  24  -2    7.53    1.61
   2  25  -2  107.81   11.18
  -2  25  -2  105.91   10.94
  -2 -25  -2   81.53    9.92
   2  25  -2  100.15    7.16
  -2  25  -2   93.98   10.84
  -2  25  -2  101.47    9.92
   2 -25  -2   67.73    9.88
  -2 -25  -2   91.67   10.93
  -2  25  -2  102.15    6.57
   2 -25   2   95.65    7.40
   2  25  -2  109.37    7.10
   2  25   2  123.82    6.97
  -2  25  -2  108.26    6.90
  -2 -25   2  108.36    7.56
  -2  25  -2  106.53    6.58
  -2  25   2  103.03    7.17
  -2  25   2  104.01    7.00
   2  25   2   96.64    6.66
  -2  25   2  109.29    7.21
   2  25   2   81.27    7.33
   2  25  -2  101.21    7.05
   2 -25   2  115.42    7.09
   2  25   2  111.66    7.34
   2  25   2   95.65    7.61
  -2  25   2   87.60   10.60
   2  25   2  103.55    8.42
   2  25   2  104.91    6.57
  -2  25  -2  124.55   11.61
  -2  25   2  107.01    6.93
  -2 -25  -2   95.80   10.52
   2 -25  -2  110.40   11.04
  -2  25   2  104.19    6.94
  -2 -25   2  109.10   12.22
   2 -25   2   91.39   11.80
  -2  25   2   88.55   10.25
  -2  25   2   95.68   11.28
  -2  25  -2  108.57    9.62
  -2  25  -2  105.20    9.66
   2  25  -2   99.01    7.38
  -2  25  -2   90.26    7.20
   2  25  -2   97.37    6.88
  -2  25   2  110.42    7.37
   2  25   2   92.72    7.76
  -2  25   2  105.44    7.34
   2 -25  -2   79.63    7.24
   2  26  -2  126.27   12.41
  -2  26  -2  135.51   12.60
  -2 -26  -2  106.27   11.58
   2  26  -2  120.18    8.14
  -2  26  -2  129.98   12.82
  -2  26  -2  116.82   11.84
  -2  26  -2  104.92   10.40
  -2 -26  -2   94.68   11.54
   2 -26  -2   87.42   11.22
  -2 -26   2  133.18    8.62
   2 -26   2  122.01    8.52
   2  26   2  125.71    7.78
  -2  26  -2  120.54    7.58
   2  26  -2  140.60    8.18
  -2  26  -2  124.70    7.81
   2  26   2  126.14    7.74
  -2  26   2  121.86    7.94
  -2  26  -2  115.04    7.49
  -2  26   2  111.21    8.01
  -2  26   2  123.09    8.13
   2  26   2  124.77    8.21
   2 -26   2  129.77    8.02
   2  26   2   98.25    8.40
   2  26  -2  113.02    8.01
   2  26   2  111.90    8.64
  -2  26  -2  158.61   12.96
  -2  26   2  125.82    7.90
  -2  26   2  118.85   12.17
  -2 -26  -2  118.21   11.70
   2 -26  -2  152.01   12.77
  -2  26   2  121.13    7.89
  -2 -26   2  129.29   13.40
   2 -26   2  103.37   12.57
   2  26   2  121.86    7.53
  -2  26   2  102.09   11.29
  -2  26   2  127.69   12.84
  -2  26  -2  121.54   10.62
  -2  26  -2  133.18   11.12
   2  26   2  109.62    8.72
   2  26  -2  120.55    8.37
  -2  26  -2  118.28    8.25
   2  26  -2  108.69    7.82
  -2  26   2  118.64    8.25
  -2  26   2  125.22    8.25
   2 -26  -2  104.87    8.40
   2  27  -2  246.92   19.41
  -2  27  -2  224.47   18.72
   2  27  -2  223.69   14.41
  -2  27  -2  240.75   19.61
   2 -27  -2  194.06   18.50
  -2  27  -2  233.53   18.95
  -2 -27  -2  234.79   19.43
  -2 -27   2  253.84   14.98
   2 -27   2  236.75   14.89
   2  27   2  256.67   14.18
   2  27  -2  253.59   14.38
  -2  27  -2  225.25   13.90
  -2  27  -2  220.44   14.09
  -2  27   2  250.01   14.36
   2  27   2  251.76   14.09
  -2  27  -2  223.10   13.88
  -2  27   2  247.68   14.53
  -2  27   2  260.80   14.64
   2  27  -2  229.79   14.45
   2  27   2  227.99   14.96
   2 -27   2  244.43   14.36
   2  27   2  239.83   15.14
  -2  27   2  263.22   19.67
  -2  27  -2  224.07   13.96
  -2  27  -2  272.31   19.39
  -2  27   2  246.96   14.22
   2  27   2  230.51   13.86
  -2 -27  -2  246.07   19.07
  -2  27   2  245.59   14.28
   2 -27  -2  222.13   18.54
  -2 -27   2  254.15   20.75
   2 -27   2  180.78   19.11
  -2  27   2  207.35   18.81
  -2  27  -2  259.25   17.72
  -2  27  -2  249.01   17.76
  -2  27   2  214.37   18.24
  -2  27   2  239.82   14.66
   2  27   2  229.99   15.26
   2  27  -2  235.66   14.77
  -2  27  -2  228.89   14.62
   2  27  -2  234.14   14.30
  -2  27   2  230.99   14.56
   2 -27  -2  219.06   14.86
   2  28  -2  158.86   10.52
   2  28  -2  160.18   14.89
  -2  28  -2  136.79   13.97
  -2  28  -2  141.11   14.64
  -2  28  -2  168.93   14.94
   2 -28  -2  129.70   14.12
  -2 -28  -2  137.94   14.53
  -2 -28   2  179.82   11.06
   2 -28   2  151.85   10.80
  -2  28  -2  169.26   10.13
   2  28  -2  176.47   10.45
  -2  28  -2  161.46   10.28
   2  28   2  172.81   10.21
  -2  28   2  173.06   10.42
   2  28   2  182.11   10.33
  -2  28  -2  165.57   10.08
  -2  28   2  169.49   10.60
   2  28   2  168.12   11.17
   2 -28   2  174.99   10.50
   2  28  -2  164.61   10.62
  -2  28  -2  162.13   10.81
  -2  28   2  152.63   10.49
   2  28   2  176.66   11.22
  -2  28   2  173.79   15.16
   2  28   2  149.92    9.96
  -2  28  -2  164.34   10.13
  -2  28   2  174.70   10.36
  -2  28   2  164.61   10.33
  -2 -28  -2  156.28   14.33
   2 -28  -2  158.73   14.52
  -2 -28   2  172.58   16.17
   2 -28   2  169.26   16.26
  -2  28  -2  179.34   14.86
  -2  28   2  169.82   14.62
  -2  28   2  142.98   14.60
  -2  28  -2  165.28   13.41
  -2  28  -2  183.55   13.94
   2  28  -2  168.26   10.50
   2  28  -2  156.39   10.76
  -2  28   2  166.53   10.74
   2 -28  -2  162.29   11.01
  -2  28  -2  169.58   10.81
   2  28   2  173.91   11.48
  -2  28   2  165.74   10.76
   2  29  -2  434.46   25.50
   2  29  -2  432.55   30.70
  -2  29  -2  450.39   30.53
  -2  29  -2  471.10   31.37
  -2  29  -2  455.51   30.54
  -2 -29  -2  437.82   31.06
   2 -29  -2  376.11   30.01
  -2 -29   2  465.50   26.03
   2 -29   2  456.71   26.06
  -2  29  -2  423.07   25.09
   2  29  -2  461.78   25.41
  -2  29  -2  429.78   25.26
  -2  29  -2  429.21   25.09
  -2  29   2  436.68   25.34
   2  29   2  454.28   25.21
   2 -29   2  464.96   25.54
   2  29  -2  432.10   25.67
  -2  29   2  437.00   25.63
   2  29   2  470.73   26.18
  -2  29  -2  445.38   25.86
   2  29   2  440.86   26.13
  -2  29   2  392.99   29.85
   2  29   2  427.37   25.03
  -2  29  -2  516.60   31.13
  -2  29   2  440.42   25.26
  -2  29  -2  442.92   25.15
  -2  29   2  441.35   25.34
  -2 -29  -2  442.02   30.22
   2 -29  -2  434.87   30.19
  -2 -29   2  536.37   33.19
   2 -29   2  393.87   31.53
  -2  29   2  435.41   29.97
  -2  29   2  460.59   31.11
  -2  29  -2  439.99   28.90
  -2  29  -2  443.50   29.10
  -2  29  -2  421.18   25.69
   2  29  -2  433.61   25.47
   2  29   2  468.40   26.55
  -2  29   2  452.35   25.81
   2  29  -2  435.14   25.86
  -2  29   2  449.43   25.82
   2 -29  -2  439.15   26.07
   2  30  -2  262.72   16.30
   2  30  -2  269.05   21.22
  -2  30  -2  256.03   20.61
  -2  30  -2  283.63   21.57
  -2  30  -2  295.71   21.26
  -2 -30  -2  258.17   21.23
   2 -30  -2  259.70   21.09
  -2 -30   2  299.97   16.94
   2 -30   2  300.04   16.97
   2  30  -2  279.71   16.21
  -2  30  -2  275.05   16.05
  -2  30  -2  257.76   16.12
  -2  30  -2  277.69   16.05
  -2  30   2  271.57   16.21
   2  30   2  290.18   16.17
  -2  30   2  267.61   15.80
  -2  30   2  268.72   16.53
   2  30   2  297.57   17.00
   2 -30   2  280.21   16.36
   2  30  -2  275.99   16.62
  -2  30  -2  264.66   16.64
   2  30   2  271.75   16.94
   2  30   2  252.71   15.90
  -2  30  -2  271.99   16.05
  -2  30   2  263.96   16.09
  -2  30  -2  306.71   21.31
  -2  30   2  287.51   16.25
  -2 -30  -2  259.45   20.59
   2 -30  -2  245.60   20.31
  -2 -30   2  317.26   23.03
   2 -30   2  280.59   22.62
  -2  30   2  272.98   20.41
  -2  30   2  282.78   21.43
  -2  30  -2  281.39   19.75
  -2  30  -2  282.38   20.03
   2  30   2  285.16   17.25
  -2  30  -2  287.64   16.73
  -2  30   2  270.16   16.60
   2  30  -2  265.06   16.37
  -2  30   2  275.31   16.66
   2  30  -2  266.20   16.66
   2 -30  -2  276.75   16.92
   2  31  -2  393.08   23.11
  -2  31  -2  380.66   27.82
   2  31  -2  388.11   28.19
  -2  31  -2  417.90   28.71
  -2  31  -2  427.25   28.01
  -2 -31  -2  405.12   28.61
   2 -31  -2  387.88   28.21
  -2 -31   2  419.81   23.66
   2 -31   2  415.97   23.70
  -2  31  -2  397.95   22.91
   2  31  -2  418.09   23.02
  -2  31  -2  390.55   23.02
  -2  31   2  376.22   22.62
  -2  31  -2  390.67   22.85
  -2  31   2  368.76   22.53
   2  31   2  425.30   22.98
  -2  31   2  419.17   23.09
   2  31   2  428.41   23.73
  -2  31   2  399.83   23.42
  -2  31  -2  386.84   23.41
   2  31   2  403.35   23.74
  -2  31  -2  408.36   22.93
  -2  31  -2  415.08   27.90
  -2  31   2  402.45   23.01
  -2 -31  -2  371.54   27.43
  -2  31   2  402.21   22.93
   2 -31  -2  373.66   27.54
  -2 -31   2  386.66   28.99
   2 -31   2  380.57   29.19
  -2  31   2  384.85   27.17
  -2  31  -2  411.56   26.95
  -2  31  -2  438.35   27.18
   2  31  -2  385.11   23.50
  -2  31  -2  389.67   23.46
   2  31   2  439.42   24.14
   2  31  -2  412.06   23.30
  -2  31   2  394.94   23.50
   2 -31  -2  402.41   23.73
  -2  31   2  410.53   23.50
   2  32  -2  232.58   14.08
   2  32  -2  237.54   19.09
  -2  32  -2  225.67   18.58
  -2  32  -2  194.83   18.13
  -2  32  -2  224.61   18.08
  -2 -32  -2  223.07   18.85
   2 -32  -2  217.80   18.60
  -2 -32   2  247.33   14.60
   2 -32   2  230.38   14.52
  -2  32  -2  248.69   14.00
   2  32  -2  245.40   13.97
  -2  32   2  218.84   13.60
  -2  32  -2  244.52   13.97
  -2  32   2  217.50   13.53
  -2  32   2  237.99   14.02
   2  32   2  254.21   14.01
   2 -32   2  243.11   14.18
  -2  32  -2  235.30   14.42
   2  32   2  254.17   14.66
   2  32   2  239.83   14.66
  -2  32   2  235.43   14.44
  -2 -32   2  237.16   19.65
  -2  32  -2  229.42   13.92
  -2  32  -2  261.44   18.84
  -2  32   2  231.87   13.90
   2 -32  -2  231.78   18.46
   2 -32   2  208.69   19.13
  -2  32   2  235.74   13.98
  -2 -32  -2  201.19   17.77
  -2  32   2  216.52   17.56
  -2  32  -2  221.99   17.33
  -2  32  -2  253.23   17.92
  -2  32   2  249.92   19.10
   2  32  -2  234.40   14.53
  -2  32  -2  230.25   14.41
  -2  32   2  232.42   14.42
   2  32  -2  235.63   14.29
  -2  32   2  225.29   14.45
   2  32   2  242.40   14.88
   2 -32  -2  256.21   14.81
   2  33  -2  252.95   14.73
   2  33  -2  248.48   19.69
  -2  33  -2  247.31   19.51
  -2  33  -2  254.23   19.63
  -2  33  -2  248.33   18.86
  -2 -33  -2  236.70   19.30
   2 -33  -2  240.67   19.34
  -2 -33   2  265.46   15.26
   2 -33   2  251.84   15.17
  -2  33  -2  250.83   14.64
   2  33  -2  248.73   14.54
  -2  33   2  219.41   14.17
  -2  33   2  230.43   14.16
   2  33   2  275.75   14.66
  -2  33  -2  240.35   14.57
  -2  33   2  253.25   15.13
  -2  33  -2  242.12   15.01
   2  33   2  259.52   15.30
   2 -33   2  255.80   14.78
   2  33   2  260.68   15.17
   2 -33   2  232.02   20.05
  -2  33  -2  258.81   19.26
  -2  33   2  248.04   14.56
  -2 -33  -2  229.01   18.78
  -2 -33   2  237.62   19.98
   2 -33  -2  193.71   18.17
  -2  33  -2  253.04   14.65
  -2  33   2  246.95   18.42
  -2  33  -2  247.23   18.26
  -2  33   2  255.12   19.45
  -2  33   2  242.72   15.05
   2  33   2  263.52   15.52
   2  33  -2  247.00   15.17
  -2  33  -2  227.61   15.00
   2  33  -2  254.49   14.98
  -2  33   2  264.74   15.28
  -2  33  -2  251.55   15.28
   2 -33  -2  252.03   15.28
   2  34  -2   75.55    8.66
  -2  34  -2   52.15    7.44
   2  34   2   57.96    7.96
  -2 -34   2   64.86    5.01
   2 -34   2   70.38    5.17
  -2  34  -2   61.97    4.60
   2  34  -2   63.66    4.48
   2  34   2   63.68    5.11
  -2  34  -2   66.01    4.99
   2  34   2   66.50    5.03
   2 -34   2   63.70    4.69
  -2  34   2   72.57    5.20
  -2 -34  -2   51.36    7.52
   2 -34  -2   58.74    7.77
  -2  34   2   62.76    4.51
  -2  34  -2   66.85    4.60
  -2  34  -2   65.24    7.81
  -2 -34  -2   63.74    7.85
  -2 -34   2   60.73    8.28
   2 -34   2   44.91    7.54
  -2  34  -2   57.01    7.06
  -2  34   2   53.00    6.84
  -2  34   2   61.69    7.72
   2 -34  -2   47.35    7.08
   2  34   2   70.73    5.37
   2 -34   2   70.97    4.91
   2  34  -2   65.57    5.08
   2 -34  -2   71.99    5.27
   2  34  -2   64.88    4.92
  -2  34   2   66.88    5.16
  -2  34  -2   69.43    5.24
  -2  34   2   62.74    4.99
  -2  34  -2   58.54    4.92
  -2 -35   2   86.23    6.07
   2 -35   2   83.47    6.04
   2  35  -2   76.29    5.40
  -2 -35   2   79.21    9.45
  -2  35  -2   83.42    5.59
  -2  35  -2   74.89    8.65
  -2 -35  -2   58.13    8.05
  -2  35  -2   84.20    8.61
  -2  35   2   90.95    9.41
   2  35   2   85.47    5.97
   2 -35   2   84.02    5.68
  -2  35  -2   82.90    5.92
   2  35   2   86.40    6.17
  -2  35   2   88.56    6.15
  -2  35   2   80.87    5.97
   2 -35   2   88.52    5.87
   2  35  -2   85.60    5.97
  -2  35  -2   76.23    6.04
   2  35   2   84.63    6.21
  -2  35   2   80.42    6.09
   2 -35  -2   91.04    6.20
   2  36   2   65.41    4.75
   2  36   2   55.43    4.45
  -2  36  -2   62.78    4.57
   2 -36   2   57.72    4.23
  -2  36   2   61.02    4.73
   2  36   2   60.89    4.80
   2 -36   2   57.37    4.39
  -2  36   2   62.00    4.80
   2 -36  -2   63.12    4.75
   2  36  -2   54.99    4.51
  -2  36  -2   60.66    4.72
   2 -36   2   54.49    4.52
  -2 -36   2   60.24    4.61
   2  36  -2   52.32    3.97
  -2  37   2    5.73    1.41
  -2  37  -2    5.16    1.21
   2  37   2    4.88    1.27
   2  37   2    5.77    1.15
   2  37   2    4.71    1.31
   2 -37  -2    5.64    1.36
   2 -37   2    5.51    1.20
   2  37   2    3.60    1.31
   2  37  -2    5.64    1.35
  -2  37   2    5.69    1.51
  -2  37  -2    6.36    1.53
  -2 -37   2    5.07    1.20
   2 -37   2    6.66    1.27
   2  38   2    0.60    0.84
  -2  38  -2    0.72    0.83
  -2  38   2    1.49    1.08
   2  38  -2    1.31    1.08
  -2  38   2    3.33    1.09
  -2  38   2    0.65    0.64
   2  38   2   -0.17    0.88
  -2 -38   2    1.80    0.93
   2 -38   2    0.40    0.75
  -2  38  -2    1.84    0.81
   2  38   2    1.89    1.04
   2 -38  -2    0.61    0.83
   2 -38   2    1.77    0.85
  -2  38   2    2.41    1.19
  -2  38  -2    2.52    1.20
   2  38   2    2.63    1.08
   2  39   2   17.49    1.76
  -2  39   2   19.07    2.17
  -2  39   2   14.76    1.72
  -2  39  -2   18.48    1.99
   2  39  -2   18.13    2.25
  -2  39   2   19.65    2.28
   2 -39   2   16.10    1.96
  -2 -39   2   14.92    1.92
  -2  39  -2   20.83    1.97
   2 -39   2   18.05    1.95
  -2  39  -2   15.74    1.89
  -2  39   2   19.03    2.29
   2 -39  -2   21.01    2.21
  -2  39  -2   14.13    2.08
   2  39   2   17.66    2.11
  -2  40   2   18.68    1.84
   2  40   2   21.57    1.99
  -2  40   2   23.70    2.33
  -2  40  -2   19.41    2.11
   2  40  -2   24.15    2.44
   2 -40   2   20.57    2.20
  -2  40  -2   21.39    2.11
  -2 -40   2   21.98    2.23
   2 -40  -2   22.97    2.31
  -2  40   2   29.06    2.63
  -2  40  -2   22.75    2.45
  -2  40  -2   24.91    2.25
   2 -40   2   26.43    2.29
   2  40   2   21.91    2.32
  -2 -41   2   87.20    5.89
   2 -41   2   81.73    5.81
  -2  41  -2   93.98    5.80
  -2  41   2   76.89    5.41
  -2  41  -2   84.28    5.72
  -2  41   2   95.03    5.97
   2  41  -2   87.96    6.00
   2 -41  -2   93.14    5.97
  -2  41  -2   85.47    5.87
  -2  41   2  100.47    6.19
  -2  41  -2   87.55    6.00
   2 -41   2   87.18    5.80
   2  41   2   89.75    5.95
  -2  41  -2   91.67    5.81
   2  41   2   91.72    5.95
  -2 -42   2   46.85    3.83
   2 -42   2   50.19    3.87
  -2  42  -2   58.77    3.87
  -2  42  -2   55.31    3.83
   2  42  -2   54.76    4.01
  -2  42   2   55.76    3.93
[truncated: 17,978,201 more chars]
