# Supplementary material for: Differences in thermal expansion and motion ability for herringbone and face-to-face π-stacked solids
Source: IUCrJ. 2021 Nov 3;9(Pt 1):31–42. doi: 10.1107/S2052252521009593 (PMC8733877; doi:10.1107/S2052252521009593)
Supplement: Supplementary file 3 [file m-09-00031-sup3.zip › imines.cif]

 
#==============================================================================
#
# SUBMISSION DETAILS
# Name and address of author for correspondence

 
_publ_contact_author_name       'Kristin M. Hutchins'
_publ_contact_author_address  
;
Department of Chemistry & Biochemistry
Texas Tech University
Box 41061
Luboock, TX  79409-1061
;
_publ_contact_author_email       'kristin.hutchins@ttu.edu'
_publ_contact_author_fax         '(+1)806-742-1289'
_publ_contact_author_phone       '(+1)806-834-2744'
 
 
_publ_contact_letter
;
 Submission dated :2021-06-04
 
Please consider this CIF for submission to the Cambridge Crystallographic
Data Centre. I certify that all authors have seen and approved of this
submission, that all have made significant scientific contributions to the
work reported, and that all share responsibility and accountability for
the results.
 
This CIF is submitted as part of a journal submission
<?>
;
 
 
#==============================================================================
#
# TITLE AND AUTHOR LIST
 

loop_
 _publ_author_name
 _publ_author_address

'Ding, Xiaodan'
;Department of Chemistry & Biochemistry
Texas Tech University
1204 Boston Ave.
Luboock, TX  79409-1061
;
'Zahid, Ethan'
;Department of Chemistry & Biochemistry
Texas Tech University
1204 Boston Ave.
Luboock, TX  79409-1061
;
'Unruh, Daniel K.'
;Department of Chemistry & Biochemistry
Texas Tech University
1204 Boston Ave.
Luboock, TX  79409-1061
;
'Hutchins, Kristin M.'
;Department of Chemistry & Biochemistry
Texas Tech University
1204 Boston Ave.
Luboock, TX  79409-1061
;
 
 
#------------------  SECTION 2. COMPOUND(S) DETAILS -------------------------#
data_imineI_190K

# start Validation Reply Form
_vrf_PLAT088_imineI_190K
;
PROBLEM: Poor Data / Parameter Ratio ....................       8.58 Note  
RESPONSE: Due to the whole molecule disorder of the structure.
;
# end Validation Reply Form

_audit_creation_date                    2020-02-24T14:06:10-00:00
_audit_creation_method                  'WinGX routine CIF_UPDATE'

#----------------------------------------------------------------------------#
#                   CHEMICAL INFORMATION                                     #
#----------------------------------------------------------------------------#

_chemical_formula_sum                   'C13 H9 I2 N'
_chemical_formula_weight                433.01

#----------------------------------------------------------------------------#
#                   UNIT CELL INFORMATION                                    #
#----------------------------------------------------------------------------#

_symmetry_cell_setting                  orthorhombic
_symmetry_space_group_name_H-M          'P c c n'
_symmetry_space_group_name_Hall         '-P 2ab 2ac'
_symmetry_Int_Tables_number             56
loop_
    _symmetry_equiv_pos_as_xyz
'x, y, z'
'-x+1/2, -y+1/2, z'
'-x, y+1/2, -z+1/2'
'x+1/2, -y, -z+1/2'
'-x, -y, -z'
'x-1/2, y-1/2, -z'
'x, -y-1/2, z-1/2'
'-x-1/2, y, z-1/2'

_cell_length_a                          7.38838(8)
_cell_length_b                          28.6946(2)
_cell_length_c                          5.98258(6)
_cell_angle_alpha                       90
_cell_angle_beta                        90
_cell_angle_gamma                       90
_cell_volume                            1268.35(2)
_cell_formula_units_Z                   4
_cell_measurement_temperature           190(2)
_cell_measurement_reflns_used           18453
_cell_measurement_theta_min             3.046
_cell_measurement_theta_max             77.091

#----------------------------------------------------------------------------#
#                   CRYSTAL INFORMATION                                      #
#----------------------------------------------------------------------------#

_exptl_crystal_description              block
_exptl_crystal_colour                   'clear colourless'
_exptl_crystal_size_max                 0.14
_exptl_crystal_size_mid                 0.137
_exptl_crystal_size_min                 0.065
_exptl_crystal_density_diffrn           2.268
_exptl_crystal_F_000                    800
loop_
    _exptl_crystal_face_index_h
    _exptl_crystal_face_index_k
    _exptl_crystal_face_index_l
    _exptl_crystal_face_perp_dist
0 0 1 0.0374
-4 0 -3 0.0667
0 0 -19 0.0243
4 0 4 0.0717
0 5 -2 0.0582
4 0 -1 0.0696
1 -5 2 0.071
-4 -2 2 0.0594
0 4 9 0.0489
1 -4 -9 0.0681
-3 -3 -6 0.0635
-3 1 11 0.0674
0 -4 11 0.0601


#----------------------------------------------------------------------------#
#                   ABSORPTION CORRECTION                                    #
#----------------------------------------------------------------------------#

_exptl_absorpt_coefficient_mu           38.711
_exptl_absorpt_correction_type          gaussian
_exptl_absorpt_process_details
;
        CrysAlisPro 1.171.40.70a (Rigaku Oxford Diffraction, 2020)
Numerical absorption correction based on gaussian integration over
                        a multifaceted crystal model
        Empirical absorption correction using spherical harmonics,
 implemented in SCALE3 ABSPACK scaling algorithm.
;
_exptl_absorpt_correction_T_min         0.016
_exptl_absorpt_correction_T_max         0.245
_shelx_estimated_absorpt_T_min          0.074
_shelx_estimated_absorpt_T_max          0.188

#----------------------------------------------------------------------------#
#                   DATA COLLECTION                                          #
#----------------------------------------------------------------------------#

_diffrn_source                          'micro-focus sealed X-ray tube'
_diffrn_source_type                     'PhotonJet (Cu) X-ray Source'
_diffrn_ambient_temperature             190(2)
_diffrn_ambient_environment             N~2~
_diffrn_radiation_wavelength            1.54178
_diffrn_radiation_type                  CuK\a
_diffrn_radiation_monochromator         mirror
_diffrn_radiation_probe                 x-ray
_diffrn_detector                        'Hybrid Pixel Array Detector'
_diffrn_detector_type                   HyPix
_diffrn_detector_area_resol_mean        10
_diffrn_orient_matrix_type
                                'CrysAlisPro convention (1999,Acta A55,543-557)'
_diffrn_orient_matrix_ub_11             -0.0081747
_diffrn_orient_matrix_ub_12             0.0102832
_diffrn_orient_matrix_ub_13             -0.0536016
_diffrn_orient_matrix_ub_21             -0.0239402
_diffrn_orient_matrix_ub_22             -0.2074095
_diffrn_orient_matrix_ub_23             -0.0024809
_diffrn_orient_matrix_ub_31             -0.2562042
_diffrn_orient_matrix_ub_32             0.0190534
_diffrn_orient_matrix_ub_33             0.0019372
_diffrn_measurement_device              'four-circle diffractometer'
_diffrn_measurement_device_type         'XtaLAB Synergy, Dualflex, HyPix'
_diffrn_measurement_method              '\w scans'
_diffrn_reflns_av_R_equivalents         0.0717
_diffrn_reflns_av_unetI/netI            0.0704
_diffrn_reflns_number                   14566
_diffrn_reflns_limit_h_min              -9
_diffrn_reflns_limit_h_max              9
_diffrn_reflns_limit_k_min              -36
_diffrn_reflns_limit_k_max              35
_diffrn_reflns_limit_l_min              -7
_diffrn_reflns_limit_l_max              6
_diffrn_reflns_theta_min                3.08
_diffrn_reflns_theta_max                77.152
_diffrn_reflns_theta_full               67.679
_diffrn_measured_fraction_theta_full
                                        0.999
_diffrn_measured_fraction_theta_max
                                        0.982
_diffrn_reflns_Laue_measured_fraction_full
                                        0.999
_diffrn_reflns_Laue_measured_fraction_max
                                        0.982
_diffrn_reflns_point_group_measured_fraction_full
                                        0.999
_diffrn_reflns_point_group_measured_fraction_max
                                        0.982
_reflns_Friedel_coverage                0
_reflns_number_total                    1322
_reflns_number_gt                       1193
_reflns_threshold_expression            'I > 2\s(I)'

#----------------------------------------------------------------------------#
#                   COMPUTER PROGRAMS USED                                   #
#----------------------------------------------------------------------------#

_computing_data_collection
                                    'CrysAlisPro 1.171.40.70a (Rigaku OD, 2020)'
_computing_cell_refinement
                                    'CrysAlisPro 1.171.40.70a (Rigaku OD, 2020)'
_computing_data_reduction
                                    'CrysAlisPro 1.171.40.70a (Rigaku OD, 2020)'
_computing_structure_solution           'SHELXT 2014/5 (Sheldrick, 2014)'
_computing_structure_refinement         'SHELXL-2018/3 (Sheldrick, 2018)'

#----------------------------------------------------------------------------#
#                   STRUCTURE SOLUTION                                       #
#----------------------------------------------------------------------------#

_atom_sites_solution_primary		dual
_atom_sites_solution_secondary          difmap
_atom_sites_solution_hydrogens          geom

#----------------------------------------------------------------------------#
#                   REFINEMENT INFORMATION                                   #
#----------------------------------------------------------------------------#

_shelx_SHELXL_version_number            2018/3
_refine_ls_structure_factor_coef        Fsqd
_refine_ls_matrix_type                  full
_refine_ls_weighting_scheme             calc
_refine_ls_weighting_details
              'w=1/[\s^2^(Fo^2^)+(0.0545P)^2^+0.1502P] where P=(Fo^2^+2Fc^2^)/3'
_refine_ls_hydrogen_treatment           constr
_refine_ls_extinction_method            'SHELXL-2018/3 (Sheldrick 2018)'
_refine_ls_extinction_expression
                                    Fc^*^=kFc[1+0.001xFc^2^\l^3^/sin(2\q)]^-1/4^
_refine_ls_extinction_coef              0.00078(9)
_refine_ls_number_reflns                1322
_refine_ls_number_parameters            154
_refine_ls_number_restraints            370
_refine_ls_R_factor_all                 0.0329
_refine_ls_R_factor_gt                  0.0291
_refine_ls_wR_factor_ref                0.0844
_refine_ls_wR_factor_gt                 0.077
_refine_ls_goodness_of_fit_ref          1.105
_refine_ls_restrained_S_all             0.973
_refine_ls_shift/su_max                 0
_refine_ls_shift/su_mean                0
_refine_diff_density_max                0.619
_refine_diff_density_min                -0.741
_refine_diff_density_rms                0.146

#----------------------------------------------------------------------------#
#                   CONSTRAINTS AND RESTRAINTS                               #
#----------------------------------------------------------------------------#

_refine_special_details
;
 Due to the symmetry of the structure, C7 and N1 occupied the same 
 crystallographic space. Also, the molecule is undergoing pedal motion at this 
 temperature, leading to the whole molecule being positionally disordered. To
 help model all these sites, RIGU, SIMU, DFIX and free variable DFIX 
 constraints and restraints were applied. At this temperature, the SOF values
 for the A and B sites were 0.87 and 0.13, respectively.
;

#----------------------------------------------------------------------------#
#                   ATOMIC TYPES, COORDINATES AND THERMAL PARAMETERS         #
#----------------------------------------------------------------------------#

loop_
    _atom_type_symbol
    _atom_type_description
    _atom_type_scat_dispersion_real
    _atom_type_scat_dispersion_imag
    _atom_type_scat_source
C C 0.0181 0.0091 'International Tables Vol C Tables 4.2.6.8 and 6.1.1.4'
H H 0 0 'International Tables Vol C Tables 4.2.6.8 and 6.1.1.4'
I I -0.3257 6.8362 'International Tables Vol C Tables 4.2.6.8 and 6.1.1.4'
N N 0.0311 0.018 'International Tables Vol C Tables 4.2.6.8 and 6.1.1.4'

loop_
    _atom_site_label
    _atom_site_type_symbol
    _atom_site_fract_x
    _atom_site_fract_y
    _atom_site_fract_z
    _atom_site_U_iso_or_equiv
    _atom_site_adp_type
    _atom_site_occupancy
    _atom_site_site_symmetry_order
    _atom_site_calc_flag
    _atom_site_refinement_flags_posn
    _atom_site_refinement_flags_adp
    _atom_site_refinement_flags_occupancy
    _atom_site_disorder_assembly
    _atom_site_disorder_group
I1A I 0.4602(3) 0.29697(5) 0.5514(3) 0.0485(3) Uani 0.874(13) 1 d D U P A 1
C1A C 0.4820(13) 0.35813(19) 0.3646(13) 0.0396(8) Uani 0.874(13) 1 d D U P A 1
C2A C 0.5600(9) 0.35655(18) 0.1533(11) 0.0424(9) Uani 0.874(13) 1 d . U P A 1
H2A H 0.599942 0.327752 0.092324 0.051 Uiso 0.874(13) 1 calc R U P A 1
C3A C 0.5790(8) 0.3978(2) 0.0316(9) 0.0421(10) Uani 0.874(13) 1 d . U P A 1
H3A H 0.634289 0.396974 -0.111688 0.051 Uiso 0.874(13) 1 calc R U P A 1
C4A C 0.5187(6) 0.43994(18) 0.1166(10) 0.0406(10) Uani 0.874(13) 1 d . U P A 1
C5A C 0.4393(7) 0.44110(17) 0.3258(10) 0.0412(10) Uani 0.874(13) 1 d . U P A 1
H5A H 0.396381 0.469836 0.384162 0.049 Uiso 0.874(13) 1 calc R U P A 1
C6A C 0.4218(11) 0.4004(3) 0.4520(11) 0.0409(10) Uani 0.874(13) 1 d . U P A 1
H6A H 0.369032 0.401551 0.596762 0.049 Uiso 0.874(13) 1 calc R U P A 1
C7A C 0.550(4) 0.4789(10) -0.024(8) 0.0417(17) Uani 0.437(7) 1 d D U P A 1
H7A H 0.630246 0.476915 -0.147223 0.05 Uiso 0.437(7) 1 calc R U P A 1
N1A N 0.466(4) 0.5168(9) 0.020(7) 0.0426(19) Uani 0.437(7) 1 d D U P A 1
I1B I 0.475(2) 0.2981(4) 0.532(3) 0.063(3) Uani 0.126(13) 1 d D U P A 2
C1B C 0.477(9) 0.3603(11) 0.356(8) 0.041(3) Uani 0.126(13) 1 d DG U P A 2
C2B C 0.561(6) 0.3680(10) 0.152(7) 0.042(3) Uani 0.126(13) 1 d G U P A 2
H2B H 0.613335 0.342619 0.072431 0.05 Uiso 0.126(13) 1 calc R U P A 2
C3B C 0.568(4) 0.4127(13) 0.063(5) 0.041(3) Uani 0.126(13) 1 d G U P A 2
H3B H 0.625465 0.417887 -0.077337 0.049 Uiso 0.126(13) 1 calc R U P A 2
C4B C 0.492(4) 0.4497(9) 0.178(6) 0.0411(18) Uani 0.126(13) 1 d G U P A 2
C5B C 0.408(5) 0.4421(12) 0.383(6) 0.041(3) Uani 0.126(13) 1 d G U P A 2
H5B H 0.35542 0.46745 0.462316 0.05 Uiso 0.126(13) 1 calc R U P A 2
C6B C 0.401(8) 0.3974(15) 0.472(6) 0.041(3) Uani 0.126(13) 1 d G U P A 2
H6B H 0.343288 0.392182 0.612087 0.049 Uiso 0.126(13) 1 calc R U P A 2
C7B C 0.468(9) 0.499(3) 0.119(13) 0.0417(18) Uani 0.063(7) 1 d D U P A 2
H7B H 0.441233 0.522362 0.228244 0.063 Uiso 0.063(7) 1 calc R U P A 2
N1B N 0.486(9) 0.509(2) -0.086(14) 0.042(2) Uani 0.063(7) 1 d D U P A 2

loop_
    _atom_site_aniso_label
    _atom_site_aniso_U_11
    _atom_site_aniso_U_22
    _atom_site_aniso_U_33
    _atom_site_aniso_U_23
    _atom_site_aniso_U_13
    _atom_site_aniso_U_12
I1A 0.0565(4) 0.0422(4) 0.0469(4) 0.0038(4) 0.0006(3) -0.0047(3)
C1A 0.0399(18) 0.0426(17) 0.0364(19) -0.0025(15) -0.0022(17) -0.0009(15)
C2A 0.0448(19) 0.044(2) 0.0386(19) -0.003(2) 0.0009(16) 0.003(2)
C3A 0.0431(19) 0.048(2) 0.035(2) -0.0019(17) 0.0004(17) 0.0016(19)
C4A 0.0369(18) 0.044(2) 0.041(2) 0.0001(17) 0.0011(16) -0.0014(15)
C5A 0.038(2) 0.0434(16) 0.042(3) -0.0022(18) 0.0016(18) 0.0010(15)
C6A 0.039(3) 0.0469(19) 0.037(2) -0.0015(15) 0.0054(17) 0.0014(19)
C7A 0.039(3) 0.046(3) 0.040(3) 0.001(3) 0.003(3) 0.002(3)
N1A 0.041(4) 0.047(4) 0.039(3) 0.003(3) 0.004(3) 0.003(3)
I1B 0.068(5) 0.056(4) 0.065(5) 0.026(3) -0.014(4) -0.013(3)
C1B 0.040(5) 0.045(4) 0.038(4) -0.001(4) -0.001(4) 0.000(4)
C2B 0.042(5) 0.044(5) 0.039(4) -0.001(4) 0.000(4) -0.002(5)
C3B 0.040(5) 0.045(4) 0.037(5) 0.001(4) 0.003(4) 0.000(5)
C4B 0.038(3) 0.045(3) 0.040(3) 0.000(3) 0.002(3) 0.000(3)
C5B 0.039(5) 0.045(4) 0.039(5) -0.002(4) 0.004(4) -0.002(4)
C6B 0.039(5) 0.044(4) 0.039(5) -0.001(4) 0.001(4) -0.001(4)
C7B 0.039(3) 0.046(3) 0.040(3) 0.001(3) 0.003(3) 0.001(3)
N1B 0.040(4) 0.047(4) 0.040(4) 0.002(4) 0.003(4) 0.002(4)


#----------------------------------------------------------------------------#
#                   MOLECULAR GEOMETRY                                       #
#----------------------------------------------------------------------------#

_geom_special_details
;
 All esds (except the esd in the dihedral angle between two l.s. planes)
 are estimated using the full covariance matrix.  The cell esds are taken
 into account individually in the estimation of esds in distances, angles
 and torsion angles; correlations between esds in cell parameters are only
 used when they are defined by crystal symmetry.  An approximate (isotropic)
 treatment of cell esds is used for estimating esds involving l.s. planes.
;
loop_
    _geom_bond_atom_site_label_1
    _geom_bond_atom_site_label_2
    _geom_bond_distance
    _geom_bond_site_symmetry_2
    _geom_bond_publ_flag
I1A C1A 2.087(5) . ?
C1A C2A 1.391(7) . ?
C1A C6A 1.394(6) . ?
C2A C3A 1.397(6) . ?
C2A H2A 0.95 . ?
C3A C4A 1.385(6) . ?
C3A H3A 0.95 . ?
C4A C5A 1.382(7) . ?
C4A C7A 1.42(4) . ?
C4A N1A 1.49(3) 5_665 ?
C5A C6A 1.397(6) . ?
C5A H5A 0.95 . ?
C6A H6A 0.95 . ?
C7A N1A 1.277(8) . ?
C7A H7A 0.95 . ?
I1B C1B 2.07(2) . ?
C1B C2B 1.39 . ?
C1B C6B 1.39 . ?
C2B C3B 1.39 . ?
C2B H2B 0.95 . ?
C3B C4B 1.39 . ?
C3B H3B 0.95 . ?
C4B N1B 1.31(7) 5_665 ?
C4B C5B 1.39 . ?
C4B C7B 1.48(10) . ?
C5B C6B 1.39 . ?
C5B H5B 0.95 . ?
C6B H6B 0.95 . ?
C7B N1B 1.269(11) . ?
C7B H7B 0.95 . ?

loop_
    _geom_angle_atom_site_label_1
    _geom_angle_atom_site_label_2
    _geom_angle_atom_site_label_3
    _geom_angle
    _geom_angle_site_symmetry_1
    _geom_angle_site_symmetry_3
    _geom_angle_publ_flag
C2A C1A C6A 120.1(4) . . ?
C2A C1A I1A 119.4(5) . . ?
C6A C1A I1A 120.4(5) . . ?
C1A C2A C3A 119.2(4) . . ?
C1A C2A H2A 120.4 . . ?
C3A C2A H2A 120.4 . . ?
C4A C3A C2A 121.1(4) . . ?
C4A C3A H3A 119.5 . . ?
C2A C3A H3A 119.5 . . ?
C5A C4A C3A 119.3(4) . . ?
C5A C4A C7A 125.9(15) . . ?
C3A C4A C7A 114.8(15) . . ?
C5A C4A N1A 120.6(13) . 5_665 ?
C3A C4A N1A 120.0(13) . 5_665 ?
C7A C4A N1A 6(2) . 5_665 ?
C4A C5A C6A 120.6(4) . . ?
C4A C5A H5A 119.7 . . ?
C6A C5A H5A 119.7 . . ?
C1A C6A C5A 119.7(4) . . ?
C1A C6A H6A 120.2 . . ?
C5A C6A H6A 120.2 . . ?
N1A C7A C4A 118.0(16) . . ?
N1A C7A H7A 121 . . ?
C4A C7A H7A 121 . . ?
C7A N1A C4A 123.9(12) . 5_665 ?
C2B C1B C6B 120 . . ?
C2B C1B I1B 126(3) . . ?
C6B C1B I1B 114(3) . . ?
C1B C2B C3B 120 . . ?
C1B C2B H2B 120 . . ?
C3B C2B H2B 120 . . ?
C2B C3B C4B 120 . . ?
C2B C3B H3B 120 . . ?
C4B C3B H3B 120 . . ?
N1B C4B C5B 125(4) 5_665 . ?
N1B C4B C3B 115(4) 5_665 . ?
C5B C4B C3B 120 . . ?
N1B C4B C7B 18(5) 5_665 . ?
C5B C4B C7B 108(4) . . ?
C3B C4B C7B 132(4) . . ?
C6B C5B C4B 120 . . ?
C6B C5B H5B 120 . . ?
C4B C5B H5B 120 . . ?
C5B C6B C1B 120 . . ?
C5B C6B H6B 120 . . ?
C1B C6B H6B 120 . . ?
N1B C7B C4B 116(6) . . ?
N1B C7B H7B 122 . . ?
C4B C7B H7B 122 . . ?
C7B N1B C4B 129(9) . 5_665 ?

_shelx_res_file
;
TITL 190_2_a.res in Pccn
    190_2_a.res
    created by SHELXL-2018/3 at 14:01:30 on 24-Feb-2020
REM Old TITL 190_2 in Pccn

REM SHELXT solution in Pccn
REM R1 0.097,  Rweak 0.001,  Alpha 0.016,  Orientation as input
REM Formula found by SHELXT:  C7 I

CELL  1.54178   7.38838  28.69458   5.98258  90.0000  90.0000  90.0000
ZERR    4.000   0.00008   0.00022   0.00006   0.0000   0.0000   0.0000
LATT  1
SYMM 1/2-X, 1/2-Y, Z
SYMM -X, 1/2+Y, 1/2-Z
SYMM 1/2+X, -Y, 1/2-Z
SFAC C H I N
UNIT 52 36 8 4
TEMP -83.2
SIZE 0.140 0.137 0.065
L.S. 10
BOND $H
ACTA
LIST 4
FMAP 2
PLAN 20

RIGU
SIMU 0.005 C4A C7A N1A C4B C7B N1B
SIMU 0.01 I1A C1A C2A C3A C4A C5A C6A I1B C1B C2B C3B C4B C5B C6B

DFIX 1.27 0.01 C7A N1A
DFIX 1.27 0.01 C7B N1B
DFIX 31 C1A I1A C1B I1B

EQIV $1 -x+1, -y+1, -z

FREE C7A C7A_$1
FREE N1A N1A_$1
FREE C7A N1A_$1
FREE N1A C7A_$1
FREE C7B C7B_$1
FREE C7B N1B_$1
FREE N1B N1B_$1
FREE N1B C7B_$1

WGHT    0.054500    0.150200
EXTI    0.000777
FVAR       0.25453   0.87430   2.07902
PART  1
I1A   3    0.460187    0.296966    0.551371    21.00000    0.05648    0.04219 =
         0.04691    0.00384    0.00062   -0.00468
C1A   1    0.481976    0.358134    0.364620    21.00000    0.03989    0.04263 =
         0.03637   -0.00247   -0.00221   -0.00093
C2A   1    0.560033    0.356546    0.153261    21.00000    0.04479    0.04381 =
         0.03857   -0.00282    0.00088    0.00284
AFIX  43
H2A   2    0.599942    0.327752    0.092324    21.00000   -1.20000
AFIX   0
C3A   1    0.579038    0.397816    0.031642    21.00000    0.04306    0.04815 =
         0.03514   -0.00186    0.00041    0.00162
AFIX  43
H3A   2    0.634289    0.396974   -0.111688    21.00000   -1.20000
AFIX   0
C4A   1    0.518655    0.439943    0.116587    21.00000    0.03686    0.04416 =
         0.04077    0.00010    0.00107   -0.00137
C5A   1    0.439331    0.441103    0.325765    21.00000    0.03824    0.04344 =
         0.04178   -0.00220    0.00162    0.00096
AFIX  43
H5A   2    0.396381    0.469836    0.384162    21.00000   -1.20000
AFIX   0
C6A   1    0.421756    0.400419    0.452033    21.00000    0.03875    0.04690 =
         0.03708   -0.00154    0.00540    0.00145
AFIX  43
H6A   2    0.369032    0.401551    0.596762    21.00000   -1.20000
AFIX   0
C7A   1    0.549714    0.478904   -0.023800    20.50000    0.03899    0.04596 =
         0.04018    0.00135    0.00279    0.00165
AFIX  43
H7A   2    0.630246    0.476915   -0.147223    20.50000   -1.20000
AFIX   0
N1A   4    0.466246    0.516777    0.020483    20.50000    0.04098    0.04745 =
         0.03947    0.00284    0.00436    0.00260
PART  2
I1B   3    0.474831    0.298138    0.532097   -21.00000    0.06788    0.05567 =
         0.06546    0.02580   -0.01424   -0.01263
AFIX  66
C1B   1    0.477172    0.360323    0.356339   -21.00000    0.04034    0.04457 =
         0.03775   -0.00123   -0.00082    0.00033
C2B   1    0.560980    0.367958    0.151575   -21.00000    0.04244    0.04411 =
         0.03936   -0.00149    0.00023   -0.00175
AFIX  43
H2B   2    0.613335    0.342619    0.072431   -21.00000   -1.20000
AFIX  65
C3B   1    0.568186    0.412669    0.062611   -21.00000    0.04049    0.04462 =
         0.03731    0.00104    0.00343   -0.00017
AFIX  43
H3B   2    0.625465    0.417887   -0.077337   -21.00000   -1.20000
AFIX  65
C4B   1    0.491583    0.449745    0.178409   -21.00000    0.03823    0.04540 =
         0.03982   -0.00031    0.00211   -0.00020
C5B   1    0.407774    0.442110    0.383173   -21.00000    0.03921    0.04548 =
         0.03936   -0.00219    0.00421   -0.00214
AFIX  43
H5B   2    0.355420    0.467450    0.462316   -21.00000   -1.20000
AFIX  65
C6B   1    0.400567    0.397400    0.472140   -21.00000    0.03863    0.04413 =
         0.03896   -0.00086    0.00077   -0.00145
AFIX  43
H6B   2    0.343288    0.392182    0.612087   -21.00000   -1.20000
AFIX   0
C7B   1    0.468111    0.499326    0.119130   -20.50000    0.03900    0.04598 =
         0.04002    0.00121    0.00291    0.00094
AFIX  43
H7B   2    0.441233    0.522362    0.228244   -20.50000   -1.50000
AFIX   0
N1B   4    0.485988    0.509321   -0.086263   -20.50000    0.04003    0.04673 =
         0.04004    0.00170    0.00329    0.00162
HKLF 4


REM  190_2_a.res in Pccn
REM wR2 = 0.084378, GooF = S = 1.10539, Restrained GooF = 0.97312 for all data
REM R1 = 0.029107 for 1193 Fo > 4sig(Fo) and 0.032861 for all 1322 data
REM 154 parameters refined using 370 restraints

END

WGHT      0.0545      0.1502

REM Highest difference peak  0.619,  deepest hole -0.741,  1-sigma level  0.146
Q1    1   0.4587  0.3208  0.4574  11.00000  0.05    0.62
Q2    1   0.4430  0.2720  0.4707  11.00000  0.05    0.58
Q3    1   0.4332  0.3223  0.6401  11.00000  0.05    0.52
Q4    1   0.4281  0.2529  0.2910  11.00000  0.05    0.52
Q5    1   0.4618  0.2726  0.6359  11.00000  0.05    0.51
Q6    1   0.2755  0.2961  0.5602  11.00000  0.05    0.45
Q7    1   0.4710  0.3482  0.2832  11.00000  0.05    0.43
Q8    1   0.6507  0.2965  0.5476  11.00000  0.05    0.41
Q9    1   0.3191  0.3272  0.7830  11.00000  0.05    0.40
Q10   1   0.6061  0.2537  0.2914  11.00000  0.05    0.38
Q11   1   0.3425  0.2814  0.7289  11.00000  0.05    0.35
Q12   1   0.6612  0.3064  0.2628  11.00000  0.05    0.33
Q13   1   0.7428  0.3305  0.2518  11.00000  0.05    0.33
Q14   1   0.7380  0.2708  0.3168  11.00000  0.05    0.33
Q15   1   0.3694  0.3270  0.2670  11.00000  0.05    0.32
Q16   1   0.5927  0.2701  0.7208  11.00000  0.05    0.31
Q17   1   0.6490  0.3590 -0.2453  11.00000  0.05    0.31
Q18   1   0.5973  0.3610  0.2272  11.00000  0.05    0.31
Q19   1   0.3420  0.2792  0.3505  11.00000  0.05    0.30
Q20   1   0.4771  0.3470 -0.1955  11.00000  0.05    0.29
;
_shelx_res_checksum       7

_shelx_hkl_file
;
   0  -2   0 2562.64  117.59
   0  -3   0   -0.50    1.50
   0  -3   0   -0.50    1.30
   0  -4   0  164.08   14.70
   0   4   0  154.98   16.10
   0  -4   0  171.78   14.90
   0  -5   0    0.60    1.90
   0  -5   0   -1.80    2.20
   0   5   0    0.60    1.80
   0   5   0    0.80    2.40
   0  -6   0  155.78   15.00
   0   6   0  169.78   16.00
   0  -6   0  161.58   12.30
   0   6   0  168.88   17.90
   0  -6   0  160.48   15.30
   0   7   0   -1.40    2.10
   0  -7   0    1.30    2.50
   0  -7   0   -0.70    1.10
   0  -8   0 2764.42  132.19
   0   8   0 2820.22  133.59
   0   9   0   -0.80    1.00
   0  -9   0   -0.70    1.30
   0 -10   0 4808.32  210.58
   0 -10   0 4463.85  208.88
   0  10   0 4543.75  211.18
   0 -11   0   -0.70    1.90
   0 -11   0   -0.70    1.30
   0  11   0    2.40    2.40
   0 -12   0 4101.19  180.38
   0  12   0 3919.91  181.68
   0 -12   0 3769.92  173.88
   0 -12   0 3773.92  182.48
   0 -13   0   -0.20    0.70
   0 -13   0    2.80    2.80
   0 -13   0    0.50    0.90
   0 -13   0    0.80    1.70
   0  13   0    2.50    2.20
   0  13   0   -1.00    1.30
   0  14   0 1557.44   65.59
   0  14   0 1499.85   66.09
   0 -14   0 1447.46   65.69
   0 -14   0 1213.48   77.19
   0 -14   0 1382.16   76.09
   0 -14   0 1330.17   70.99
   0  14   0 1364.46   77.19
   0  14   0 1573.44   81.89
   0  15   0    1.00    0.60
   0  15   0    1.00    0.90
   0  15   0   -0.90    1.70
   0 -15   0    1.50    1.70
   0 -15   0    1.00    0.90
   0  15   0   -1.00    2.70
   0 -15   0    0.90    0.80
   0  16   0    0.20    0.50
   0 -16   0    0.40    0.60
   0 -16   0    0.40    0.50
   0 -16   0    2.30    2.00
   0 -16   0    0.50    0.90
   0  16   0    1.80    1.70
   0  16   0   -1.00    1.30
   0  16   0    0.80    0.70
   0 -17   0    0.10    0.40
   0 -17   0    0.20    0.70
   0  17   0    0.20    0.60
   0 -17   0   -0.50    0.70
   0  17   0    0.90    1.20
   0 -17   0   -0.80    1.00
   0  17   0   -1.00    1.90
   0 -18   0  706.83   35.60
   0  18   0  815.62   36.30
   0 -18   0  764.52   46.60
   0 -18   0  751.12   45.50
   0  18   0  704.23   46.80
   0  18   0  797.82   50.39
   0  19   0   -0.20    0.50
   0 -19   0    0.20    0.70
   0  19   0    0.40    0.70
   0  19   0   -0.20    0.50
   0  19   0   -0.90    1.70
   0 -19   0    0.80    1.60
   0 -19   0    0.80    1.00
   0 -19   0    0.50    1.10
   0  19   0   -1.00    1.40
   0  20   0 2412.36   96.79
   0 -20   0 2243.18   96.79
   0  20   0 2360.86   97.19
   0 -20   0 2178.88  109.29
   0  20   0 1921.11   96.09
   0 -20   0 1923.71  101.19
   0  20   0 2171.98  110.39
   0  20   0 2296.17  113.99
   0  21   0    0.20    0.60
   0 -21   0    0.40    0.60
   0  21   0    1.60    0.90
   0  21   0    0.20    0.60
   0  21   0    0.90    1.20
   0 -21   0   -0.90    1.60
   0  21   0   -1.10    2.40
   0  22   0 1320.17   58.39
   0  22   0 1243.28   58.19
   0 -22   0 1216.08   69.69
   0 -22   0 1265.47   57.99
   0  22   0 1073.69   68.39
   0  22   0 1341.97   57.89
   0  23   0   -0.40    0.80
   0 -23   0    3.80    1.20
   0 -23   0   -0.70    0.10
   0  23   0    0.40    0.60
   0 -23   0    2.60    2.30
   0  23   0   -0.90    0.10
   0  23   0    0.80    0.70
   0  24   0  158.18   10.00
   0 -24   0  153.98    9.80
   0 -24   0  165.68   17.50
   0  24   0  158.58   10.00
   0 -24   0  133.19   14.80
   0  24   0  147.39   18.20
   0  24   0  167.38    9.80
   0 -24   0  162.28   10.10
   0  25   0    0.30    0.50
   0 -25   0    0.40    0.60
   0  25   0    0.90    1.10
   0 -25   0   -0.70    0.10
   0  25   0    0.20    0.60
   0  25   0    0.60    0.60
   0 -25   0   -0.80    1.60
   0  25   0   -1.00    1.90
   0  26   0  165.98   10.00
   0 -26   0  140.19   14.80
   0  26   0  163.68    9.60
   0  26   0  142.49   17.80
   0 -27   0    0.20    0.50
   0  27   0    0.30    0.70
   0 -27   0   -0.60    0.10
   0 -28   0   90.39    6.30
   0  28   0   96.69    6.60
   0  29   0    0.30    0.50
   0  30   0  379.66   19.20
   0 -30   0  399.56   19.00
   0  30   0  379.16   18.90
   0  30   0  392.56   19.20
   0  30   0  408.16   19.80
   0  31   0   -0.10    0.40
   0  31   0    0.50    0.50
   0  31   0    0.20    0.40
   0  31   0    0.80    0.70
   0 -31   0    0.80    0.70
   0 -31   0    0.10    0.40
   0  32   0  371.66   18.60
   0 -32   0  377.16   18.50
   0 -33   0   -0.10    0.40
   0  34   0  174.08    8.90
   0  34   0  170.58    9.10
   0  34   0  178.68    8.80
   0  35   0    0.50    0.30
   0  35   0    0.10    0.30
   0 -36   0   13.00    1.30
  -1   0   0    0.20    0.50
   1   1   0  371.86   19.50
   1  -1   0  401.26   21.20
   1   1   0  397.16   20.10
  -1  -1   0  418.56   20.80
   1  -2   0    1.50    0.90
  -1  -2   0   -0.20    0.90
   1   2   0    1.70    0.90
  -1   2   0    0.30    0.90
   1  -2   0    0.30    0.70
   1  -2   0   -0.20    0.60
   1   2   0   -0.30    0.60
   1   2   0    0.40    1.00
   1   2   0    0.60    0.70
   1   3   0  174.18   12.70
  -1   3   0  140.79   10.70
  -1   3   0  159.18   13.20
   1  -3   0  181.68   13.10
   1   3   0  203.58   14.90
   1   3   0  183.18   11.30
  -1  -3   0  157.78   11.70
   1  -3   0  146.19   10.20
   1   4   0   -0.60    1.50
  -1   4   0    1.10    1.00
  -1  -4   0   -0.70    2.50
  -1   4   0   -0.60    1.70
  -1  -4   0   -0.40    1.40
   1  -4   0    1.20    1.20
  -1  -5   0   50.59    7.70
   1  -5   0   47.00    6.20
  -1   5   0   44.50    7.00
   1   5   0   47.00    8.70
  -1   5   0   44.80    8.20
   1   5   0   47.20    7.70
  -1   6   0    2.80    2.30
   1   6   0    0.70    1.30
   1  -6   0    0.50    1.30
  -1  -6   0    0.80    2.20
  -1  -7   0   94.99   13.50
   1  -7   0  111.29   12.00
  -1   7   0   90.59   12.90
  -1  -7   0  107.49   16.00
  -1   8   0    1.10    2.80
   1  -8   0   -0.80    2.50
   1  -8   0   -0.80    1.80
  -1  -8   0   -1.10    4.00
   1  -9   0  514.45   36.30
  -1   9   0  486.75   38.80
   1   9   0  524.25   39.00
   1  -9   0  519.15   35.20
  -1  10   0   -1.10    1.40
   1  10   0    1.10    2.00
  -1 -10   0   -1.20    2.80
   1 -10   0    0.70    0.90
   1 -10   0    3.00    2.90
  -1  10   0    1.10    1.50
   1 -11   0  209.38   20.00
  -1  11   0  250.37   23.80
  -1  11   0  198.38   22.10
  -1 -11   0  240.88   24.20
  -1  12   0    1.00    1.90
  -1 -12   0   -1.10    2.00
   1 -12   0    0.80    1.50
   1  12   0   -0.70    2.00
  -1  12   0    1.10    1.40
   1 -12   0    1.30    1.00
   1 -13   0  167.58   16.80
   1  13   0  176.38   17.30
  -1 -13   0  166.48   13.80
  -1 -13   0  180.78   20.00
  -1  13   0  177.28   19.70
  -1  13   0  183.68   19.80
   1 -13   0  170.08   10.50
  -1  14   0   -0.20    0.60
  -1  14   0    0.20    0.50
   1  14   0    0.80    1.40
   1 -14   0    3.00    2.20
  -1  14   0   -1.00    1.90
  -1  14   0   -1.00    1.90
  -1 -14   0    0.20    0.50
   1 -14   0    0.40    0.70
  -1  15   0    1.00    0.80
   1  15   0    0.50    0.70
  -1  15   0    1.00    0.80
   1 -15   0    0.60    1.10
   1  15   0    0.80    1.80
  -1  15   0   -1.00    0.10
   1 -15   0   -0.80    1.40
  -1  15   0    3.00    2.60
   1 -15   0    2.40    1.10
  -1 -15   0    0.80    0.80
  -1  16   0   -0.20    0.80
   1  16   0    1.10    0.80
  -1  16   0   -0.20    0.50
  -1 -16   0   -0.20    0.60
  -1 -16   0   -0.20    0.80
   1 -16   0   -0.20    0.70
   1 -16   0    0.60    1.10
  -1 -16   0   -1.00    1.80
   1  16   0   -0.80    0.10
   1 -16   0   -0.80    2.00
  -1  16   0    2.00    2.30
  -1  16   0   -1.00    1.90
   1  16   0    1.10    1.40
  -1  17   0   11.50    2.20
  -1  17   0    9.50    2.00
   1  17   0   12.30    2.40
  -1 -17   0    9.30    1.90
  -1 -17   0    7.90    1.80
   1 -17   0   10.50    4.20
  -1  17   0    8.40    2.10
  -1  17   0   11.50    4.10
  -1 -17   0    8.20    2.50
  -1  17   0   10.20    4.50
   1 -17   0    7.00    3.30
   1 -17   0    9.00    3.20
  -1 -17   0   16.30    5.40
   1  17   0    8.70    3.80
  -1  17   0   12.10    5.00
   1  17   0   13.70    5.20
  -1  18   0    0.60    0.60
  -1  18   0    0.20    0.50
   1  18   0    1.10    0.80
  -1 -18   0    0.40    0.50
   1 -18   0    1.00    1.80
  -1  18   0   -0.70    0.90
   1 -18   0    1.20    1.10
   1 -18   0   -0.80    1.50
   1  18   0    1.60    1.50
  -1 -18   0    0.40    0.60
  -1  18   0   -1.00    2.70
   1  18   0    1.10    2.00
   1  19   0   87.59    6.30
  -1  19   0   89.89    6.70
   1  19   0   92.59    6.90
  -1  19   0   88.19    6.70
  -1 -19   0   78.09    6.20
  -1 -19   0   79.29    6.20
  -1  19   0   82.09    8.00
   1 -19   0   76.89    6.70
   1  19   0   65.89    6.90
  -1  19   0   74.49    6.70
   1 -19   0   85.69   11.80
   1  19   0   69.29   10.60
   1 -19   0   85.09   10.30
  -1  19   0   82.49   13.00
   1  19   0   80.69   13.00
  -1  20   0    0.40    0.50
   1  20   0   -0.50    0.70
  -1  20   0    0.20    0.60
   1  20   0   -0.20    0.60
  -1 -20   0    0.40    0.60
  -1 -20   0   -0.20    0.70
   1 -20   0   -0.70    1.00
  -1  20   0    0.30    1.10
   1  20   0   -0.20    0.90
   1  20   0    0.80    1.00
   1 -20   0    0.80    1.10
  -1 -20   0   -0.90    1.20
  -1  20   0   -1.00    1.40
   1 -20   0    0.60    0.80
   1  20   0    1.10    1.40
   1  21   0   97.29    6.80
  -1  21   0  103.19    7.30
  -1  21   0   89.49    7.00
   1  21   0   99.09    7.40
  -1 -21   0   89.69    6.60
  -1 -21   0   96.69    7.00
   1 -21   0   99.39    7.60
  -1  21   0   98.59    8.90
   1 -21   0   80.39   11.70
   1  21   0   93.59    7.10
  -1  21   0   96.19    7.10
   1 -21   0   85.19   10.10
  -1 -21   0   79.09   12.40
  -1  21   0   75.69   12.70
   1  21   0   80.79   11.20
   1  21   0   90.09   14.00
  -1  21   0   74.09   12.50
   1  22   0    0.20    0.60
  -1  22   0    0.60    0.60
  -1 -22   0    0.20    0.60
  -1 -22   0    0.60    0.50
   1 -22   0    0.20    0.80
   1  22   0   -0.20    0.60
   1 -22   0   -0.70    0.90
  -1 -22   0    0.80    1.00
  -1  22   0    0.40    0.60
  -1  22   0   -0.20    0.70
  -1 -22   0    0.90    1.20
   1  22   0    1.10    2.00
  -1  22   0   -1.00    0.10
  -1 -23   0   39.00    3.80
  -1 -23   0   39.80    4.10
   1  23   0   51.39    4.90
  -1  23   0   42.70    4.40
   1  23   0   52.89    4.80
  -1  23   0   47.70    4.70
   1 -23   0   37.40    7.10
  -1 -23   0   39.60    7.60
  -1  23   0   46.40    4.40
  -1 -23   0   51.59    9.60
  -1  23   0   32.90    8.30
   1 -24   0   -0.70    0.90
  -1 -24   0    0.70    1.00
   1  24   0    0.80    0.70
  -1  24   0   -0.20    0.60
  -1  24   0    0.20    0.50
  -1  24   0    0.20    0.50
   1  24   0    0.20    0.50
   1  24   0   -0.20    0.50
  -1 -24   0    0.70    0.60
  -1 -25   0    7.70    1.60
   1  25   0    8.70    1.90
  -1  25   0   10.00    1.90
  -1 -25   0    5.80    3.00
   1 -25   0    7.50    3.10
   1 -25   0    7.40    3.60
  -1 -25   0    7.80    3.60
   1  25   0    9.80    1.80
   1  26   0   -0.30    0.50
   1  26   0   -0.20    0.70
  -1  26   0    0.40    0.80
  -1  26   0   -0.20    0.60
   1 -26   0    0.20    0.50
  -1 -26   0    0.70    0.10
   1 -26   0    1.30    1.50
  -1  26   0   -0.90    0.10
   1 -26   0    1.60    1.50
  -1 -26   0   -0.80    1.50
   1  26   0   -1.00    0.10
   1  27   0    3.20    1.00
  -1  27   0    1.80    1.00
  -1  27   0    2.10    0.90
   1  27   0    2.40    1.00
   1 -27   0    2.10    1.00
   1 -27   0    0.60    0.80
  -1 -27   0    2.70    1.80
  -1 -27   0    4.70    2.50
   1 -27   0    2.30    1.70
   1  27   0    0.90    1.20
  -1 -28   0   -0.10    0.50
   1 -28   0   -0.50    0.70
  -1  28   0   -0.30    0.80
   1  28   0    0.10    0.40
   1  28   0    0.20    0.40
  -1  28   0    0.10    0.50
  -1 -29   0   20.10    2.40
   1 -29   0   21.40    2.60
   1  29   0   22.90    2.70
   1  29   0   22.90    2.90
  -1 -29   0   21.40    2.50
  -1  29   0   21.90    2.60
   1  29   0   20.40    2.50
   1 -29   0   21.90    2.40
   1  29   0   22.20    2.70
   1 -29   0   28.40    3.20
  -1  30   0   -0.10    0.50
   1  30   0    0.50    0.50
   1 -30   0    0.10    0.40
  -1  30   0   -0.60    0.70
   1  30   0   -0.10    0.50
   1 -30   0    0.60    0.70
  -1  30   0    0.20    0.50
  -1  30   0    0.30    0.40
   1  30   0    0.10    0.40
   1  30   0   -0.60    0.40
   1  30   0    0.40    0.40
  -1  31   0   19.40    2.20
   1  31   0   20.50    2.30
  -1  31   0   20.90    2.40
  -1  31   0   14.90    2.20
  -1  31   0   19.80    2.10
   1  31   0   19.20    2.20
   1  31   0   18.70    2.20
  -1 -32   0    0.40    0.30
   1  32   0   -0.10    0.40
  -1  32   0   -0.10    0.30
  -1 -32   0   -0.10    0.50
   1  33   0    9.50    1.30
   1  33   0    8.30    1.40
   1  33   0   11.60    1.40
  -1  33   0   11.40    1.60
   1  33   0    9.60    1.40
  -1  33   0    9.70    1.30
  -1 -33   0    9.20    1.50
  -1 -34   0    0.10    0.40
  -1  34   0    0.40    0.30
   1  35   0    5.60    0.80
  -1  35   0    4.40    0.80
  -1 -35   0    3.90    0.70
  -1 -35   0    3.30    0.70
  -1  35   0    4.50    0.70
   1  35   0    5.30    0.80
  -2   0   0 9969.60  428.46
   2   0   0 9710.33  433.36
  -2   0   0 9999.00  429.36
   2  -1   0    0.60    1.80
  -2  -1   0    1.10    1.90
  -2   1   0    2.80    1.70
   2   1   0    0.60    1.60
  -2  -1   0    6.70    2.40
   2   1   0    0.30    0.60
   2  -2   0 1695.23   75.59
   2   2   0 1806.32   76.39
  -2   2   0 1524.85   70.39
   2   2   0 1637.84   74.89
  -2  -2   0 1841.72   82.99
   2  -2   0 1927.11   81.09
  -2   2   0 1763.62   79.59
  -2  -2   0 1736.63   77.89
   2  -3   0    0.30    0.50
  -2  -3   0    0.20    0.50
   2   3   0    0.30    0.90
  -2  -3   0   -0.40    0.80
   2   3   0   -0.30    0.70
   2  -3   0    1.00    1.60
   2   3   0    0.40    0.90
   2  -4   0  288.47   20.80
   2   4   0  267.87   19.20
  -2  -4   0  260.87   18.70
   2   4   0  283.97   22.50
   2  -4   0  304.07   20.00
  -2  -4   0  274.67   24.20
   2   4   0  294.47   18.50
  -2  -4   0  294.87   20.00
   2   5   0    0.80    1.40
  -2  -5   0   -0.60    1.30
  -2  -5   0   -2.00    4.20
   2  -5   0    0.70    1.70
   2  -5   0    0.50    1.00
  -2  -6   0  190.38   17.30
   2   6   0  188.08   17.80
   2  -6   0  167.98   14.10
   2   6   0  215.18   19.50
   2   7   0    0.90    2.70
   2   7   0    0.90    2.90
   2  -7   0    0.40    1.30
  -2   7   0    1.00    2.30
  -2  -7   0    0.80    1.50
   2  -8   0 1813.42   86.59
  -2  -8   0 1841.32   94.99
   2  -8   0 1641.04   84.49
  -2   8   0 1978.80   99.19
   2   8   0 1994.10   95.99
   2  -9   0   -0.60    1.40
   2  -9   0    0.50    0.90
  -2   9   0    5.10    4.40
  -2  -9   0    4.40    3.30
   2  -9   0   -1.00    1.90
  -2   9   0   -0.80    1.10
   2 -10   0 2476.95  117.99
  -2 -10   0 2575.64  128.89
  -2 -10   0 2436.16  112.09
   2 -10   0 2898.21  128.69
   2 -10   0 2182.68  112.79
  -2  10   0 2541.15  131.39
  -2  10   0 2608.44  123.99
   2 -11   0    1.10    2.10
   2 -11   0    0.50    0.70
   2  11   0    2.00    1.90
  -2  11   0    1.10    1.40
   2 -12   0 2543.75  129.89
  -2 -12   0 2759.82  144.69
  -2  12   0 2876.51  137.49
   2  12   0 2561.94  131.59
  -2 -12   0 2670.43  135.59
  -2  12   0 2622.34  118.59
  -2  13   0   -0.50    0.80
   2 -13   0    2.50    2.50
  -2 -13   0    1.50    2.70
  -2 -13   0    1.10    2.50
  -2  13   0    1.30    2.40
  -2  13   0    0.30    1.00
  -2  14   0 1235.48   53.89
  -2  14   0 1057.19   68.89
   2  14   0 1010.20   59.69
   2 -14   0 1094.59   62.29
  -2 -14   0 1080.79   70.59
  -2  14   0 1242.48   70.69
  -2 -14   0 1152.28   67.09
  -2  14   0 1099.09   53.69
  -2  15   0    0.30    0.80
  -2  15   0    0.30    0.90
  -2  15   0    1.20    1.60
   2 -15   0   -0.80    0.10
   2  15   0    1.30    1.20
  -2 -15   0   -1.00    1.40
  -2 -15   0    1.30    1.70
  -2  15   0   -1.10    2.10
  -2  16   0    7.00    2.00
  -2 -16   0    4.50    1.40
  -2  16   0    4.60    1.70
  -2 -16   0    3.00    2.70
  -2  16   0    2.40    2.80
  -2 -16   0    2.20    1.30
   2  16   0    5.80    2.60
   2 -16   0    2.30    2.00
  -2  16   0    5.60    3.30
  -2  17   0    0.30    0.70
   2  17   0    0.30    0.80
  -2 -17   0    0.20    0.50
   2 -17   0   -0.30    0.80
   2  17   0    0.20    0.40
   2 -17   0    0.70    1.00
   2  17   0   -0.60    0.10
  -2 -17   0   -1.00    0.10
   2  17   0    1.00    1.40
  -2  17   0   -2.20    2.90
  -2  18   0  547.25   26.60
   2  18   0  561.94   26.90
  -2 -18   0  500.75   25.40
   2 -18   0  487.65   26.70
  -2  18   0  498.65   29.80
   2 -18   0  503.05   27.10
   2 -18   0  506.35   35.10
   2  18   0  496.35   25.30
  -2  18   0  505.95   25.40
  -2 -18   0  497.05   36.80
   2 -18   0  484.85   33.20
  -2 -18   0  470.15   38.40
   2  18   0  535.35   38.60
  -2  19   0    0.20    0.80
   2  19   0    3.40    1.50
  -2 -19   0    0.20    0.70
  -2 -19   0    0.60    0.80
   2 -19   0    0.80    0.80
   2 -19   0    1.10    1.00
  -2  19   0   -0.40    2.00
   2 -19   0    0.90    1.20
   2 -19   0    0.80    0.80
  -2 -19   0   -0.80    1.00
  -2  19   0    0.40    0.60
   2 -19   0    2.10    1.60
   2  19   0   -0.20    0.60
  -2 -19   0    1.10    1.50
   2 -19   0   -0.80    1.90
  -2 -19   0    3.90    2.60
   2  19   0   -1.00    2.00
  -2 -20   0 1225.28   60.19
  -2 -20   0 1291.77   59.69
   2 -20   0 1321.87   59.89
   2 -20   0 1324.27   61.29
  -2  20   0 1365.06   64.69
  -2  20   0 1227.08   60.69
  -2  20   0 1332.37   59.79
   2 -20   0 1184.18   67.79
   2  20   0 1339.97   59.89
  -2 -20   0 1278.37   70.19
   2 -20   0 1404.66   72.19
  -2  20   0 1448.36   60.89
   2  20   0 1417.36   61.09
  -2  20   0 1268.07   60.69
   2  20   0 1321.77   75.09
  -2  21   0   -0.20    0.80
   2  21   0    5.10    1.60
  -2  21   0    1.00    0.90
   2 -21   0    0.20    0.70
  -2 -21   0    0.20    0.70
  -2 -21   0   -0.20    0.60
  -2  21   0    1.20    1.60
   2 -21   0    5.90    1.80
  -2  21   0   -0.20    0.70
  -2 -21   0   -0.80    1.00
   2  21   0    0.40    0.70
  -2  21   0   -0.20    0.50
   2 -21   0    0.70    1.30
   2 -21   0   -0.80    0.10
   2  21   0   -1.10    0.10
   2  22   0  888.11   40.00
  -2  22   0  820.52   40.50
   2  22   0  887.01   40.90
  -2  22   0  901.21   40.50
  -2 -22   0  823.82   40.00
   2 -22   0  855.91   39.90
  -2 -22   0  811.92   39.50
   2 -22   0  907.41   41.40
  -2  22   0  896.41   44.20
  -2  22   0  835.22   39.60
  -2  22   0  787.72   40.60
   2 -22   0  818.72   48.10
   2  22   0  840.52   39.80
  -2 -22   0  803.52   49.30
   2 -22   0  850.71   50.79
  -2 -22   0  828.42   53.89
   2  22   0  847.72   54.19
   2  23   0   -0.20    0.50
  -2  23   0   -0.40    0.80
  -2  23   0   -0.50    0.80
   2  23   0    0.70    0.80
  -2 -23   0    1.00    0.70
  -2 -23   0   -0.20    0.50
   2 -23   0    0.50    0.90
  -2  23   0   -0.80    1.30
  -2 -23   0    0.80    1.40
  -2  23   0   -0.20    0.70
   2 -23   0   -0.70    0.90
  -2 -23   0    0.90    1.20
  -2 -23   0   -1.00    1.90
   2  23   0   -1.00    1.90
  -2  24   0  147.79    9.00
   2  24   0  134.49    9.10
  -2 -24   0  126.59    8.30
  -2 -24   0  114.69    8.20
   2 -24   0  140.39    9.50
  -2  24   0  161.18   11.80
   2 -24   0  105.69   12.60
  -2 -24   0  124.09   15.20
  -2 -24   0  144.09   15.00
  -2  24   0  102.99    8.60
  -2 -24   0  129.69   16.50
  -2  24   0  134.19   17.50
   2  24   0  150.18    8.80
   2 -25   0    1.30    1.20
  -2 -25   0    0.70    1.00
   2  25   0    0.40    0.60
  -2 -25   0   -0.90    0.10
  -2  25   0   -1.00    0.10
  -2 -25   0    0.90    1.10
  -2 -25   0   -0.20    0.50
  -2 -25   0    0.30    0.50
  -2 -26   0   98.39    6.40
  -2 -26   0   85.09    6.20
   2  26   0   97.39    7.00
  -2 -26   0   90.99   12.30
   2 -26   0   78.79   10.20
  -2 -26   0   88.19   11.30
  -2  26   0   94.89   13.20
   2  26   0   94.99   13.30
  -2  27   0   -0.30    0.50
  -2 -27   0    0.10    0.50
   2  27   0    0.70    0.70
   2 -27   0    0.40    0.50
  -2  27   0    1.10    0.80
   2  27   0   -0.30    0.50
   2 -27   0    0.20    0.60
   2 -28   0   51.89    4.40
  -2 -28   0   45.80    3.90
   2  28   0   54.09    4.80
   2  28   0   52.29    4.20
  -2 -28   0   64.99    4.70
  -2  28   0   55.89    4.90
  -2  28   0   46.50    4.00
  -2  28   0   50.19    4.30
   2  28   0   54.29    4.50
   2  28   0   59.59    4.40
  -2  28   0   61.79    5.00
   2  28   0   63.49    4.80
   2 -29   0    0.20    0.40
  -2 -29   0    0.20    0.30
   2  29   0    0.10    0.40
  -2  29   0   -0.20    0.60
  -2  29   0    0.10    0.40
   2  29   0    0.10    0.40
  -2  29   0    0.10    0.40
   2  29   0    0.30    0.40
   2  29   0   -0.10    0.40
   2  29   0    0.30    0.60
  -2  29   0    0.80    0.70
   2 -30   0  245.68   12.20
  -2  30   0  253.87   13.60
   2  30   0  219.08   12.00
  -2  30   0  214.18   11.30
  -2  30   0  210.38   12.00
   2  30   0  216.48   12.00
   2  31   0    0.60    0.40
   2 -31   0    1.30    0.60
   2  31   0    0.10    0.40
  -2  32   0  226.68   11.60
   2  32   0  235.28   11.80
   2  32   0  238.18   12.00
   2  32   0  247.28   12.10
   2  32   0  257.47   11.80
  -2  32   0  228.18   11.50
  -2  33   0    0.20    0.40
   2  33   0    0.10    0.20
   2  33   0    0.20    0.40
  -2  33   0    0.50    0.40
  -2  33   0    0.10    0.40
   2  33   0    0.10    0.30
   2 -33   0    0.20    0.30
  -2 -34   0  153.88    7.40
   2 -34   0  151.68    7.30
  -2 -35   0    0.10    0.20
   3   0   0    0.90    1.30
  -3   0   0    1.70    2.30
   3   0   0    0.90    1.70
   3   0   0    2.90    2.00
  -3   0   0    1.90    2.10
   3   0   0    0.90    1.60
  -3   1   0 1750.92   84.09
  -3  -1   0 1653.43   83.19
   3   1   0 1479.25   76.89
   3  -1   0 1787.12   83.69
   3  -1   0 1674.83   87.99
  -3   1   0 1702.53   86.29
  -3   1   0 1472.55   81.19
   3   1   0 1700.03   88.19
  -3  -1   0 1752.02   89.49
   3   1   0 1822.62   81.19
   3  -1   0 1723.03   87.29
   3   1   0 1921.11   90.49
  -3  -2   0    0.60    1.70
  -3   2   0   -0.70    1.60
   3   2   0    1.80    2.10
   3   2   0   -0.40    0.70
  -3   2   0   -0.70    0.90
   3  -2   0   -0.90    1.20
  -3  -2   0    4.20    3.70
   3   2   0    0.50    1.30
   3  -2   0    0.90    1.40
   3   2   0    1.00    2.20
   3  -2   0    6.50    3.20
  -3  -3   0  696.53   41.50
   3  -3   0  707.93   44.00
   3   3   0  618.24   37.70
  -3  -3   0  730.33   49.70
   3   3   0  751.82   39.70
   3   3   0  734.73   46.50
   3  -3   0  798.02   46.60
   3   3   0  774.02   40.40
   3   4   0    0.50    0.70
   3   4   0    0.50    0.70
   3  -4   0    1.60    1.80
  -3  -4   0   -0.60    1.50
   3  -4   0   -0.90    1.60
  -3  -4   0    1.30    1.70
  -3   4   0   -0.80    1.50
   3  -4   0    0.50    1.10
  -3   5   0   67.19    5.40
   3  -5   0   56.59    4.40
  -3  -5   0   89.79    8.70
   3   5   0   74.79    5.60
  -3  -5   0   87.99   11.00
  -3   5   0   91.79    7.50
  -3  -5   0   68.29    9.80
  -3   5   0   67.89   11.00
   3  -5   0   94.19   12.30
  -3  -5   0   92.09   15.60
   3   5   0   76.19    9.30
   3  -5   0   62.79    8.30
   3   6   0    0.40    0.50
   3  -6   0   -0.20    0.50
  -3  -6   0    0.30    0.60
   3  -6   0    0.20    0.40
  -3   6   0   -0.90    1.20
   3   6   0   -0.20    0.60
   3  -6   0    1.30    1.00
  -3   6   0    1.00    1.90
   3  -6   0    0.80    1.90
  -3  -6   0    1.60    2.10
  -3  -6   0    3.00    2.80
   3   6   0   -0.80    1.40
  -3   7   0  450.95   23.30
  -3  -7   0  363.56   23.50
  -3  -7   0  370.66   29.80
   3  -7   0  351.16   21.70
   3   7   0  385.26   19.70
   3   7   0  374.96   31.40
   3  -7   0  383.46   28.80
  -3  -7   0  339.47   29.80
  -3  -7   0  403.06   38.10
  -3   7   0  419.36   33.50
   3  -7   0  419.06   21.10
   3   7   0  374.66   20.80
   3   8   0    0.30    0.90
  -3  -8   0   -0.60    0.80
   3  -8   0   -0.40    0.60
   3  -8   0    0.50    0.80
  -3  -8   0    0.40    1.40
   3   8   0    0.50    0.60
  -3  -8   0    1.10    1.40
  -3   8   0   -1.20    2.80
   3  -8   0   -0.80    1.80
   3   8   0   -1.10    2.10
   3  -9   0 1576.34   77.89
  -3  -9   0 1528.45   88.59
  -3  -9   0 1611.64   81.49
  -3  -9   0 1596.04   76.49
   3   9   0 1565.24   70.99
   3  -9   0 1566.64   70.79
   3  -9   0 1522.75   81.99
  -3  -9   0 1630.44   99.39
   3   9   0 1561.34   72.89
  -3   9   0 1579.74   71.39
   3  -9   0 1720.63   73.09
   3  10   0   -0.30    0.90
  -3  10   0    0.20    0.80
  -3 -10   0   -0.90    1.10
   3 -10   0   -0.60    1.20
   3 -10   0   -0.30    0.90
   3  10   0   -0.20    0.60
  -3 -10   0    1.40    2.00
   3 -10   0    0.40    0.60
  -3 -10   0    1.90    2.50
   3 -10   0   -0.80    1.80
  -3 -10   0    1.30    3.00
   3  10   0    0.90    1.20
   3 -11   0 1034.70   48.50
  -3  11   0 1042.90   48.40
  -3 -11   0 1150.38   63.09
   3 -11   0 1150.58   58.79
   3 -11   0 1080.99   47.80
  -3 -11   0  960.40   52.09
   3 -11   0  844.72   54.09
   3  11   0  873.51   58.09
   3 -12   0    4.70    1.40
   3 -12   0   -0.20    0.70
   3 -12   0    1.00    1.00
  -3  12   0    1.10    1.00
  -3 -12   0    0.90    1.60
   3  12   0    0.40    0.50
   3 -12   0    1.60    1.50
   3  13   0  712.13   32.40
   3 -13   0  625.24   31.80
  -3  13   0  780.22   34.80
  -3 -13   0  738.73   50.19
  -3 -13   0  666.23   42.70
  -3  13   0  821.92   33.30
   3 -13   0  768.42   42.40
   3  13   0  528.45   31.30
   3 -14   0    0.20    0.50
   3  14   0   -0.20    0.60
   3 -14   0   -0.70    1.80
  -3  14   0    0.60    0.60
   3  14   0    0.30    0.60
  -3 -14   0    1.60    1.50
  -3 -14   0   -1.20    2.20
  -3  14   0   -0.30    0.80
   3 -15   0    7.80    1.50
   3  15   0    5.40    1.50
   3 -15   0    7.60    2.40
   3  15   0    3.80    1.10
   3 -15   0    9.30    3.40
  -3  15   0    7.10    1.70
  -3  15   0    5.80    2.10
  -3 -15   0    6.50    3.20
  -3 -15   0    5.70    3.40
  -3  15   0    6.90    2.30
  -3  16   0   -0.30    1.20
  -3 -16   0   -0.20    0.50
   3 -16   0    0.40    1.00
  -3 -16   0    1.60    1.50
  -3  16   0    0.20    0.50
  -3  16   0    0.30    0.80
   3  16   0    0.30    0.60
   3 -16   0   -1.30    1.50
  -3 -16   0    3.30    2.50
  -3 -16   0    1.50    2.80
   3  16   0    1.00    1.30
  -3  17   0   52.39    6.10
  -3 -17   0   49.20    4.80
   3 -17   0   56.49    6.30
  -3  17   0   49.40    5.80
   3 -17   0   49.30    8.10
  -3  17   0   54.39    4.80
  -3 -17   0   61.79    9.80
  -3 -17   0   49.70   10.20
   3  17   0   41.40    9.10
  -3  18   0    0.30    0.80
  -3 -18   0    0.20    0.70
   3 -18   0    1.90    1.30
  -3  18   0    0.30    0.90
  -3 -18   0    0.80    1.10
   3 -18   0    0.60    0.90
  -3 -18   0    1.10    2.00
   3  18   0    1.00    1.30
  -3  19   0  410.86   21.70
   3 -19   0  408.36   20.30
  -3 -19   0  380.46   19.60
   3 -19   0  403.96   22.00
  -3  19   0  365.86   21.20
  -3 -19   0  364.96   30.80
  -3  19   0  351.26   20.40
   3 -19   0  315.57   25.00
  -3 -19   0  376.86   28.50
  -3 -19   0  369.76   33.70
  -3  19   0  349.67   33.90
   3  19   0  325.57   29.30
  -3  20   0    0.30    0.90
  -3 -20   0   -0.20    0.60
   3 -20   0   -0.20    0.80
   3 -20   0    0.30    1.10
   3 -20   0   -0.30    1.00
  -3  20   0   -1.50    1.80
  -3  20   0    0.30    0.70
   3 -20   0    1.30    1.20
  -3 -20   0   -0.80    1.50
  -3  20   0   -0.20    0.50
  -3  20   0   -1.30    0.10
  -3 -20   0   -1.30    1.70
  -3 -20   0    1.00    1.30
   3  20   0    1.00    0.10
  -3  21   0  449.06   24.00
   3  21   0  431.26   23.60
   3 -21   0  475.05   23.10
  -3 -21   0  451.85   22.40
  -3 -21   0  437.66   23.70
   3 -21   0  476.55   24.80
   3 -21   0  505.45   25.00
  -3  21   0  497.75   28.00
  -3  21   0  392.16   23.50
   3 -21   0  409.66   28.90
  -3 -21   0  433.06   31.40
  -3  21   0  385.86   35.80
   3  21   0  411.96   33.40
  -3  22   0   -0.20    0.70
   3  22   0    0.20    0.70
  -3 -22   0    0.20    0.70
   3 -22   0   -0.20    0.70
  -3 -22   0    0.50    0.60
  -3  22   0    0.40    1.40
   3 -22   0    0.30    0.70
  -3  22   0   -0.30    0.90
   3 -22   0   -0.60    0.10
  -3 -22   0    2.30    1.70
  -3  22   0   -1.20    0.10
   3  22   0   -1.00    0.10
  -3 -23   0  216.98   12.50
  -3 -23   0  210.98   13.30
   3 -23   0  236.28   13.20
  -3  23   0  248.78   16.70
   3 -23   0  251.37   14.60
  -3 -23   0  247.18   22.50
  -3 -23   0  244.78   20.60
   3 -23   0  204.48   18.00
  -3 -23   0  217.28   23.20
  -3  23   0  201.48   23.20
  -3  23   0  232.38   14.00
   3  23   0  190.08   17.70
   3  23   0  261.87   14.20
  -3 -24   0    0.70    0.90
   3 -24   0    0.40    0.50
  -3  24   0   -0.60    0.10
  -3  24   0    0.40    0.90
   3  24   0   -0.20    0.60
   3  24   0    2.40    1.60
   3  24   0   -0.30    0.40
  -3 -24   0   -0.20    0.50
  -3 -24   0    0.40    0.40
  -3 -24   0    0.40    0.50
  -3  24   0   -0.40    1.10
   3 -24   0    0.20    0.70
  -3 -24   0    0.70    0.90
   3  24   0    0.20    0.30
  -3 -24   0   -0.90    0.10
  -3  24   0   -1.10    0.10
  -3 -24   0    3.10    2.40
   3  24   0    0.50    0.60
   3  25   0   48.40    4.20
  -3  25   0   44.40    4.50
   3  25   0   39.70    3.50
   3  25   0   52.69    4.80
  -3  25   0   41.60    3.60
  -3 -25   0   39.70    4.00
  -3 -25   0   40.30    3.60
  -3  25   0   47.20    5.90
   3 -25   0   50.89    5.00
  -3  25   0   38.30    4.30
   3  25   0   37.50    3.70
  -3  25   0   38.10    3.70
  -3 -25   0   48.20    9.20
   3  25   0   43.70    3.90
  -3  25   0   46.20    4.40
  -3  26   0   -0.30    0.80
  -3 -26   0   -0.20    0.40
  -3  26   0   -0.50    0.50
   3  26   0    0.20    0.60
   3  26   0    0.10    0.30
  -3  26   0   -0.20    0.70
  -3  26   0   -0.10    0.30
  -3  26   0    0.20    0.40
   3  26   0    0.10    0.40
  -3  26   0   -0.20    0.40
   3  26   0   -0.10    0.40
  -3  27   0    8.10    1.80
  -3  27   0    8.10    1.40
   3  27   0   10.00    1.90
  -3 -27   0   11.40    1.70
   3  28   0    0.10    0.30
  -3  28   0   -0.30    0.50
   3  28   0    0.80    0.60
   3  28   0   -0.10    0.40
  -3 -28   0    0.10    0.40
   3  29   0   96.09    6.30
   3  29   0  110.59    6.90
  -3  29   0   96.29    5.90
   3  29   0   97.09    5.90
   3 -29   0  116.59    7.10
   3 -30   0    0.20    0.30
  -3  30   0    0.20    0.20
   3  30   0    0.80    0.60
  -3  30   0    0.10    0.40
  -3  30   0   -0.10    0.30
  -3 -30   0    0.30    0.60
   3 -30   0    0.20    0.50
  -3  31   0  115.29    7.20
   3 -31   0  119.29    6.70
  -3  31   0   88.49    6.20
   3  31   0  114.89    6.60
   3  31   0  108.99    5.90
   3  31   0  117.89    6.00
  -3 -31   0  118.99    7.00
   3 -31   0  110.49    6.30
   3  32   0   -0.10    0.30
   3 -32   0    0.10    0.20
  -3 -32   0   -0.10    0.40
  -3 -33   0   72.69    4.20
  -3 -33   0   62.39    4.20
  -3 -34   0   -0.20    0.30
   4   0   0 1345.17   61.79
  -4   0   0 1450.55   77.99
   4   0   0 1335.07   63.79
   4   0   0 1509.55   83.59
  -4   0   0 1602.34   67.09
  -4   0   0 1362.46   84.49
   4   0   0 1386.66   80.49
   4   0   0 1495.05   73.49
   4   1   0    0.20    0.50
  -4   1   0   -1.00    1.80
   4  -1   0    0.40    0.50
  -4  -1   0    0.90    2.10
   4   1   0   -1.20    0.10
   4  -1   0    1.20    2.20
   4   1   0    0.90    0.90
   4   1   0    4.00    3.60
   4  -1   0    5.00    3.30
  -4  -1   0    3.10    1.70
  -4   1   0   -0.40    1.40
  -4   1   0    6.70    1.70
  -4  -1   0   -1.60    3.00
  -4   1   0    1.30    1.80
   4   1   0   -0.70    0.90
   4   1   0    2.20    2.10
   4  -1   0    0.70    1.60
  -4   2   0  565.34   39.40
   4   2   0  531.45   25.10
  -4  -2   0  534.25   37.70
   4   2   0  528.45   26.80
  -4  -2   0  630.34   33.80
   4  -2   0  607.44   42.70
   4   2   0  511.15   41.70
  -4   2   0  558.44   27.60
  -4  -2   0  473.85   25.40
   4   2   0  585.34   35.30
  -4   2   0  513.35   41.10
  -4  -2   0  596.64   48.60
   4  -2   0  528.35   40.40
   4   2   0  516.35   40.60
   4   2   0  569.04   35.40
   4  -2   0  563.14   34.80
   4  -3   0    1.20    2.20
   4   3   0   -1.20    2.30
  -4  -3   0    0.50    1.90
   4   3   0    3.20    1.20
   4  -3   0    0.30    0.70
   4   3   0   -1.30    2.50
   4  -3   0    1.20    2.20
  -4  -3   0    0.80    1.00
  -4   3   0    0.50    0.90
  -4  -3   0    1.80    2.40
  -4   3   0   -1.00    1.80
   4  -3   0    4.50    2.90
  -4   3   0   -1.20    1.50
   4   3   0   -0.10    0.50
   4   3   0    2.20    1.90
  -4   3   0    1.10    1.40
   4   4   0  200.68   19.00
   4  -4   0  252.77   20.20
  -4   4   0  239.48   24.10
   4  -4   0  205.18   11.70
   4  -4   0  250.97   14.50
  -4  -4   0  230.68   18.10
   4   4   0  232.88   13.40
   4   4   0  264.37   27.60
  -4  -4   0  216.18   20.70
  -4   4   0  204.08   21.70
   4   4   0  233.28   24.90
   4  -4   0  214.08   23.40
  -4  -4   0  196.88   28.00
   4  -4   0  257.57   23.00
  -4   4   0  194.08   21.90
   4  -4   0  247.98   24.50
   4  -5   0    2.10    1.90
   4   5   0    0.50    0.80
  -4  -5   0    2.20    2.10
   4  -5   0    0.10    0.40
   4  -5   0   -0.30    0.50
   4   5   0    0.20    0.60
  -4  -5   0    1.00    1.30
   4  -5   0    0.30    0.40
  -4   5   0   -1.20    3.10
   4   5   0   -0.80    1.00
  -4   5   0   -1.00    1.90
  -4  -5   0   -2.00    3.80
  -4  -5   0    1.00    1.30
  -4   5   0   -1.10    2.10
   4   5   0   -1.30    2.40
   4  -5   0   -1.20    0.10
   4  -6   0   89.79    6.10
   4   6   0   95.89    7.30
  -4  -6   0   91.69   10.80
   4  -6   0   94.69    6.20
   4   6   0   88.29    6.10
  -4  -6   0  113.99   15.70
   4  -6   0  113.39   16.20
   4  -6   0  109.19    8.60
   4   6   0   99.49    8.10
  -4  -7   0    0.60    1.70
   4  -7   0    0.10    0.50
   4   7   0    1.30    1.00
   4  -7   0    0.30    0.70
   4   7   0    0.30    0.70
  -4  -7   0   -1.40    2.60
  -4  -7   0    1.20    1.60
   4  -7   0    1.20    1.60
   4   7   0    0.70    0.90
   4  -8   0  401.16   28.90
   4   8   0  362.66   21.70
   4  -8   0  445.16   23.00
   4   8   0  392.26   20.70
   4  -8   0  383.86   19.50
  -4  -8   0  400.56   26.50
  -4  -8   0  429.56   36.70
  -4   8   0  444.76   24.20
  -4  -8   0  467.35   47.50
   4  -8   0  432.36   34.20
   4   9   0    0.30    0.70
   4   9   0    0.40    0.80
   4  -9   0    1.00    1.00
   4  -9   0    1.90    0.90
   4  -9   0    0.60    0.50
  -4   9   0    3.60    2.00
  -4  -9   0    1.50    2.80
  -4  -9   0   -2.40    4.50
  -4   9   0   -1.50    2.80
   4  -9   0   -0.90    0.10
   4  -9   0    2.50    1.90
   4 -10   0  399.36   20.90
   4 -10   0  334.27   17.30
   4  10   0  309.47   17.80
   4 -10   0  306.87   16.70
  -4 -10   0  358.86   35.90
  -4  10   0  348.77   21.60
  -4 -10   0  361.96   42.60
   4 -10   0  287.07   23.20
  -4  10   0  304.87   33.10
   4 -10   0  340.37   27.00
  -4  11   0   -0.40    1.00
   4 -11   0    1.70    1.30
  -4  11   0    1.70    3.20
   4 -11   0    0.30    0.80
   4  11   0   -0.40    0.80
   4 -12   0  635.64   34.10
  -4  12   0  656.63   36.30
  -4 -12   0  647.74   49.99
  -4  12   0  658.43   54.69
   4 -12   0  600.24   31.70
  -4  12   0  691.63   32.70
   4  13   0    0.20    0.60
   4 -13   0   -0.20    0.60
   4 -13   0    4.40    1.90
  -4  13   0    1.00    1.80
  -4  13   0   -0.80    1.40
  -4 -13   0    1.40    1.80
  -4 -13   0   -2.20    4.20
  -4  13   0   -1.90    2.50
  -4  13   0    0.60    0.80
  -4  14   0  427.86   22.70
   4 -14   0  374.66   20.30
   4  14   0  375.96   20.60
   4 -14   0  405.46   23.60
  -4  14   0  450.25   27.00
  -4 -14   0  402.06   35.00
  -4  14   0  418.86   24.10
  -4 -14   0  433.76   43.70
  -4  14   0  460.05   44.60
   4  14   0  318.57   27.30
  -4  15   0    0.90    0.80
   4  15   0    0.20    0.60
   4 -15   0    0.70    0.50
  -4  15   0    1.70    1.60
   4 -15   0    1.20    1.50
   4 -15   0   -0.40    1.20
  -4  15   0    0.70    1.30
  -4 -15   0   -1.90    3.50
  -4 -15   0   -1.20    0.10
  -4  15   0   -1.90    3.50
   4  15   0   -0.80    0.10
   4 -16   0    5.10    1.30
   4  16   0    4.80    1.40
   4 -16   0    8.40    2.60
   4 -16   0    7.40    2.50
  -4 -16   0    3.50    2.70
  -4 -16   0   10.50    6.10
  -4  16   0    1.80    2.30
   4  16   0    2.50    1.90
  -4  17   0    0.60    0.90
   4 -17   0   -0.40    1.20
  -4  17   0   -1.70    3.10
  -4 -17   0    1.10    1.50
   4  17   0    1.70    1.50
  -4  18   0   97.29    8.30
  -4 -18   0  113.39   15.40
   4  18   0   96.89    8.10
  -4  18   0   82.29   16.20
  -4  19   0    0.30    0.80
  -4 -19   0    2.00    1.90
   4  19   0    0.30    0.60
   4  20   0  197.68   12.70
  -4 -21   0    0.50    1.00
   4 -21   0    1.30    1.00
  -4  21   0   -0.50    1.30
   4 -21   0    0.30    1.10
   4 -21   0    1.70    1.60
  -4  21   0    0.30    0.80
   4  21   0    0.20    0.90
  -4 -22   0  170.28   12.30
   4 -22   0  218.08   13.60
   4 -22   0  224.28   13.80
  -4  22   0  217.78   15.60
  -4  22   0  167.98   12.40
  -4 -22   0  201.98   19.30
   4 -22   0  231.68   20.40
  -4  22   0  205.98   12.90
   4  22   0  211.38   12.60
  -4  23   0    0.20    0.70
   4  23   0    0.90    0.90
  -4  23   0    0.40    0.80
  -4 -23   0    0.40    0.80
   4 -23   0   -0.30    0.80
  -4  23   0   -0.40    1.00
  -4  24   0   68.59    6.10
  -4  24   0   62.69    5.70
  -4  24   0   71.29    7.50
   4 -24   0   72.89    6.40
   4 -24   0   76.39    5.60
  -4 -24   0   65.59    5.70
   4 -25   0   -0.10    0.60
  -4 -25   0   -0.20    0.50
  -4  25   0    0.20    0.60
  -4  25   0   -0.20    0.60
   4  25   0   -0.10    0.30
   4 -25   0   -0.20    0.80
  -4  25   0    0.90    1.20
  -4  26   0   17.70    2.60
   4  26   0   20.80    2.40
  -4  26   0   20.90    3.50
  -4 -26   0   18.50    2.40
   4 -26   0   21.00    2.50
   4 -27   0    0.50    0.30
  -4 -27   0   -0.10    0.30
   4 -27   0   -0.10    0.40
   4 -28   0   11.30    1.30
  -4  28   0    9.20    1.50
  -4 -28   0    7.30    1.60
   4  28   0    9.40    1.40
  -4 -28   0    8.50    1.30
   4 -28   0   11.40    1.60
  -4 -29   0    0.50    0.60
   4 -29   0   -0.20    0.60
   4  29   0   -0.20    0.30
   4 -29   0    0.50    0.30
   4 -30   0   26.20    2.30
  -4 -30   0   32.60    2.90
   4 -30   0   34.80    2.90
  -4 -31   0    0.20    0.30
   4 -31   0    0.30    0.30
  -4 -31   0    0.10    0.30
  -4  31   0    0.20    0.40
  -4 -32   0   54.09    3.40
   5   0   0    1.50    2.80
   5   0   0    0.50    1.20
  -5   0   0    2.70    2.90
   5   0   0   -1.70    2.20
  -5   0   0    1.40    1.30
   5   0   0   -0.90    1.20
  -5   0   0   -2.10    4.00
   5   0   0    1.90    2.50
  -5   0   0    6.70    5.00
   5   0   0    0.60    0.80
   5  -1   0 1336.67   58.29
   5   1   0 1295.47   58.09
  -5   1   0 1448.26   81.29
  -5  -1   0 1265.97   77.69
   5   1   0 1087.29   59.29
  -5   1   0 1281.77   67.69
   5   1   0 1305.87   60.29
  -5  -1   0 1300.67   68.19
   5   1   0 1540.85   87.19
   5  -1   0 1472.05   86.79
  -5   1   0 1305.27   79.09
  -5   1   0 1163.18   85.19
   5  -1   0 1272.17   80.09
   5   1   0 1284.27   80.29
   5  -1   0 1488.65   74.99
  -5  -1   0 1150.78   88.29
   5  -1   0 1512.95   75.09
   5   1   0 1482.25   74.39
   5  -2   0    1.90    2.50
   5   2   0    2.80    2.80
   5   2   0    1.70    1.80
  -5   2   0    1.40    3.30
   5  -2   0    1.40    0.90
   5   2   0    0.20    0.60
   5   2   0    0.50    0.90
  -5   2   0   -3.30    3.20
  -5  -2   0    1.40    3.00
   5   2   0    1.00    1.00
   5   2   0    1.70    3.10
   5  -2   0    1.60    3.80
  -5  -2   0    7.20    6.30
  -5   2   0    1.90    2.50
   5  -2   0    1.50    2.70
   5   2   0   -1.50    2.00
   5  -3   0  712.83   43.00
   5   3   0  620.94   41.40
  -5   3   0  676.43   49.00
   5  -3   0  624.24   28.40
   5   3   0  681.13   34.30
  -5  -3   0  582.24   44.90
   5  -3   0  594.84   30.60
   5   3   0  502.45   29.70
  -5   3   0  474.05   34.60
  -5  -3   0  662.43   38.80
   5   3   0  572.64   30.00
   5   3   0  595.24   49.99
  -5   3   0  635.04   33.70
   5   3   0  668.43   49.70
   5  -3   0  522.05   44.90
  -5   3   0  423.76   44.70
   5  -3   0  705.13   51.59
   5   4   0   -1.00    1.80
  -5   4   0    3.00    3.40
   5  -4   0    0.20    0.50
  -5  -4   0    1.30    1.70
   5   4   0   -0.50    0.70
   5   4   0   -0.30    0.90
  -5   4   0   -0.60    1.40
   5  -4   0    0.30    0.90
   5   4   0    0.50    0.80
  -5  -4   0   -0.70    2.50
   5   4   0   -1.80    4.60
  -5   4   0    0.50    1.20
  -5   4   0   -0.30    1.20
   5  -4   0    1.50    1.90
   5   4   0   -1.50    2.00
   5  -4   0    0.90    1.20
   5  -5   0   18.10    5.70
  -5   5   0   14.00    6.50
   5  -5   0   16.40    2.30
   5   5   0   12.00    2.00
   5  -5   0   14.20    3.50
   5   5   0   12.00    2.80
  -5  -5   0   13.90    4.80
   5   5   0   13.10    2.70
   5  -5   0   13.30    2.80
  -5   5   0    8.80    3.50
   5   5   0   14.40    7.50
  -5  -5   0   16.10    2.90
  -5   5   0   18.50    4.20
  -5   5   0   19.30    3.60
  -5  -5   0   17.70    8.20
   5   5   0   21.60    7.90
   5  -5   0   10.10    5.70
  -5   6   0    1.60    3.00
   5   6   0   -0.30    0.70
  -5  -6   0   -1.50    2.20
   5  -6   0    1.20    1.00
   5   6   0    0.50    1.00
   5   6   0    1.80    3.40
  -5   6   0    0.40    1.10
  -5   6   0   -0.50    1.60
  -5  -6   0    1.90    2.50
  -5  -6   0   -2.90    5.30
   5  -6   0   -1.30    0.10
   5  -7   0  308.97   17.70
   5   7   0  251.47   16.70
  -5  -7   0  312.47   23.80
   5   7   0  247.88   15.70
   5   7   0  255.97   31.60
  -5   7   0  291.77   20.50
  -5   7   0  296.07   18.40
   5  -7   0  195.48   22.60
  -5   7   0  268.37   29.70
  -5  -7   0  302.97   42.70
  -5   7   0  317.27   33.40
   5   8   0   -0.30    0.80
  -5  -8   0   -1.50    2.40
   5  -8   0   -0.30    1.20
   5   8   0    1.90    2.50
  -5   8   0   -0.40    1.50
  -5   8   0    1.60    2.30
  -5   8   0    1.60    2.10
  -5   8   0   -1.80    3.30
   5  -8   0    0.40    1.80
   5  -8   0   -0.40    0.70
  -5  -9   0 1226.08   60.39
  -5   9   0 1349.77   84.59
   5  -9   0 1202.18   58.69
   5  -9   0 1177.28   53.69
  -5  -9   0 1020.60   78.79
   5  -9   0 1255.67   57.29
  -5  -9   0 1088.29   62.99
   5   9   0 1121.09   54.89
   5   9   0 1009.20   77.89
  -5   9   0 1198.58   58.29
  -5   9   0 1139.09   60.39
  -5   9   0 1176.98   78.49
   5  -9   0 1358.76   77.59
   5  -9   0 1243.28   69.49
   5 -10   0   -1.10    2.00
   5  10   0    0.50    0.70
   5 -10   0    0.60    1.10
   5  10   0   -2.00    2.60
  -5  10   0    0.40    1.40
  -5  10   0    1.80    4.10
   5 -10   0    3.00    3.50
   5 -10   0    1.70    1.60
  -5 -10   0   -1.10    2.00
  -5  10   0    2.00    2.60
   5 -10   0    0.40    0.80
   5 -11   0  834.82   42.50
   5 -11   0  893.01   41.30
  -5  11   0  989.10   71.79
   5 -11   0  847.02   45.30
  -5 -11   0  875.11   48.00
   5 -11   0  880.31   41.30
  -5  11   0  919.21   46.40
  -5  11   0  875.11   66.29
   5 -11   0 1035.50   66.29
  -5 -11   0  915.41   78.49
   5 -11   0  877.11   56.19
  -5  12   0    1.40    1.80
  -5 -12   0   -1.80    2.20
   5 -12   0    1.00    1.00
   5 -12   0    1.30    1.40
  -5 -12   0    2.50    3.30
  -5  12   0    1.90    4.40
   5 -12   0    1.20    0.80
   5 -12   0    1.40    1.00
   5  13   0  562.74   29.60
   5 -13   0  636.74   29.60
  -5  13   0  564.84   34.50
   5 -13   0  594.14   33.00
   5 -13   0  660.93   29.60
   5 -13   0  571.14   32.80
  -5  13   0  633.14   34.60
  -5  13   0  548.45   32.30
  -5  13   0  494.15   44.80
  -5  13   0  611.64   54.49
  -5 -13   0  609.64   56.59
   5 -13   0  552.04   29.20
  -5  14   0   -0.40    1.20
  -5  14   0    0.90    1.50
   5 -14   0    0.80    1.50
  -5  14   0    1.10    1.90
   5 -14   0    0.40    1.00
  -5  14   0   -2.10    0.10
  -5 -14   0   -2.10    2.80
   5 -14   0    3.10    2.90
   5 -14   0    0.20    0.50
   5 -14   0    1.10    0.90
   5  14   0    0.50    0.90
   5  15   0   13.00    2.50
   5 -15   0   14.40    2.70
   5 -15   0   17.40    3.60
   5 -15   0   16.40    3.70
  -5  15   0   13.40    3.90
  -5  15   0   10.70    2.90
  -5  15   0   14.90    3.60
  -5  15   0   10.60    6.90
  -5 -15   0    7.90    6.40
   5 -15   0   17.90    6.60
   5 -15   0   12.70    2.20
  -5  16   0    1.10    1.40
  -5  16   0    0.50    1.60
   5 -16   0    0.40    0.80
   5 -16   0   -0.40    1.20
  -5  16   0   -2.00    0.10
   5 -16   0    1.30    1.70
   5  16   0    1.70    0.90
   5 -16   0    0.30    0.40
   5 -16   0    0.70    0.90
   5 -17   0   59.49    5.80
   5 -17   0   54.29    6.90
   5 -17   0   55.89    6.50
  -5  17   0   47.30    6.10
  -5  17   0   48.60   13.00
   5 -17   0   43.00   10.20
   5  17   0   51.29    5.50
   5 -18   0    0.50    1.10
   5 -18   0   -0.30    1.50
  -5  18   0   -0.30    1.20
  -5 -18   0    1.60    2.10
  -5  18   0    3.30    3.10
   5  18   0   -0.20    0.70
   5 -19   0  428.96   20.80
  -5  19   0  299.17   33.20
  -5 -19   0  342.07   34.00
   5  19   0  322.97   19.50
   5 -19   0  387.26   21.60
   5  20   0    0.70    0.80
   5 -20   0    0.20    0.60
   5 -20   0    0.90    1.20
   5  21   0  380.56   20.80
   5 -21   0  450.15   22.70
   5 -21   0  417.46   22.70
  -5  21   0  345.77   23.20
  -5 -21   0  364.76   21.60
   5 -21   0  436.66   20.90
  -5 -22   0   -0.70    1.00
   5 -22   0    0.60    0.70
   5  22   0    0.40    0.70
  -5  22   0   -0.20    1.10
   5 -22   0    0.50    0.80
  -5  22   0   -0.70    1.30
  -5 -22   0    0.20    0.70
  -5 -23   0  220.38   13.00
   5 -23   0  241.88   12.30
   5  23   0  229.58   12.60
  -5  23   0  204.68   12.90
  -5 -23   0  228.88   14.40
  -5  23   0  218.18   14.60
   5 -23   0  253.17   11.90
  -5 -23   0  221.68   13.10
   5  24   0    0.20    0.60
  -5 -24   0    1.10    0.90
  -5 -24   0    0.50    1.10
  -5  24   0    0.30    0.90
  -5 -24   0    0.90    0.70
   5 -24   0    0.10    0.50
  -5  25   0   49.40    5.00
  -5 -25   0   53.79    5.10
   5  25   0   44.00    3.90
   5  25   0   42.40    3.60
  -5 -25   0   49.20    4.30
  -5 -25   0   46.80    4.10
   5 -25   0   46.40    3.70
  -5  26   0   -0.20    0.70
  -5 -26   0    0.40    0.80
   5  26   0    0.20    0.40
   5  26   0   -0.10    0.30
  -5 -26   0   -0.10    0.50
  -5 -26   0    0.20    0.40
   5  27   0    5.90    1.20
  -5 -27   0    5.50    1.30
  -5 -27   0    6.90    1.10
   5  28   0    0.20    0.30
  -5 -28   0   -0.10    0.50
   5 -28   0    0.20    0.50
  -5 -29   0   61.69    4.20
   5 -29   0  106.49    5.20
   5 -30   0   -0.10    0.30
  -5  30   0    0.10    0.30
   6   0   0   -1.90    3.50
  -6   0   0    2.40    2.60
   6   0   0    1.20    0.80
   6   0   0    1.10    1.50
  -6   1   0    0.30    0.90
   6   1   0    1.90    2.50
   6   1   0    0.30    0.80
  -6   1   0    0.80    2.30
  -6  -1   0   -0.80    2.70
   6   1   0   -1.10    1.50
   6  -1   0   -1.10    0.10
   6  -1   0    0.40    0.50
  -6  -1   0    3.40    3.20
   6   2   0   18.20    3.30
  -6   2   0   10.80    4.50
  -6  -2   0   13.30    5.20
   6   2   0   19.40    8.10
  -6   2   0   13.70    2.90
  -6  -2   0   21.50    3.90
  -6  -2   0   12.90    7.60
   6  -2   0   18.30    2.60
   6   2   0   20.30    6.50
   6   2   0   20.60    2.70
  -6  -2   0   17.20    7.50
   6  -2   0   20.50    6.60
  -6   2   0   17.30    7.60
   6  -3   0   -1.60    0.10
  -6  -3   0    0.80    2.20
   6   3   0   -0.30    0.90
  -6   3   0    0.70    1.40
   6  -3   0    0.30    0.90
   6   3   0   -2.00    3.70
  -6   3   0   -0.30    0.70
  -6  -3   0   -0.30    0.90
  -6  -3   0    2.50    4.70
   6  -3   0    1.20    1.50
  -6   3   0    1.80    3.30
   6  -3   0    0.70    0.70
   6   3   0   -0.20    0.50
   6  -4   0   32.30    4.60
   6   4   0   27.10    4.00
  -6  -4   0   27.50    7.10
   6   4   0   22.00    8.80
  -6   4   0   26.60    4.20
  -6  -4   0   32.00   12.60
   6  -4   0   30.90    8.40
  -6   4   0   28.80    9.90
   6  -4   0   28.50    3.40
   6  -4   0   34.00    8.80
   6   5   0    0.60    0.80
  -6  -5   0   -0.80    2.20
   6  -5   0   -0.30    0.70
   6  -5   0    1.20    1.60
   6   5   0   -2.00    3.80
   6  -5   0    1.20    2.30
   6  -5   0    0.40    0.60
  -6   5   0    1.80    2.40
  -6  -5   0    1.90    1.70
   6   6   0   13.30    2.70
   6  -6   0   14.00    3.10
   6  -6   0    8.40    4.50
   6   6   0   12.30    7.20
   6  -6   0   15.40    6.10
  -6   6   0   15.20    7.50
   6   6   0   12.40    3.40
   6  -6   0   12.80    2.30
  -6  -6   0   14.20    3.80
   6  -7   0    1.40    1.30
   6   7   0    0.30    0.60
   6  -7   0   -1.20    0.10
   6   7   0   -2.10    3.90
   6  -7   0   -1.30    0.10
  -6  -7   0   -2.90    0.10
   6  -7   0   -0.40    1.10
   6   7   0   -0.50    0.60
   6  -7   0   -0.20    0.50
  -6   7   0   -2.00    0.10
   6  -7   0    0.50    1.50
   6  -8   0    8.70    2.60
   6   8   0    5.50    1.80
   6  -8   0   15.90    5.80
   6   8   0    6.20    5.50
  -6  -8   0    8.10    6.10
   6  -8   0    3.20    1.90
  -6   8   0   12.10    6.50
   6  -8   0    7.40    2.90
   6   8   0    7.90    2.80
   6  -8   0    5.50    1.50
   6   9   0    0.30    0.80
   6  -9   0    0.30    0.90
   6  -9   0   -1.20    2.30
   6   9   0   -2.10    3.90
  -6  -9   0   -2.50    0.10
   6   9   0    0.50    1.30
   6  -9   0    0.40    0.60
   6  -9   0    3.60    1.80
  -6   9   0    4.10    3.80
   6  -9   0   -0.50    1.10
   6 -10   0    1.10    1.00
   6 -10   0    2.50    2.40
   6  10   0    4.10    3.90
  -6 -10   0    7.10    5.40
   6 -10   0    2.50    1.70
  -6  10   0    4.20    3.90
   6 -10   0    3.00    1.20
   6 -10   0    2.40    1.90
   6 -11   0    2.00    1.20
   6 -11   0   -1.30    0.10
   6  11   0   -2.00    0.10
  -6 -11   0   -2.20    0.10
   6 -11   0    1.00    1.30
   6 -11   0    0.60    0.80
   6 -11   0    0.90    1.60
   6 -12   0   18.50    3.00
   6  12   0   19.50    3.10
   6 -12   0   30.00    8.50
   6  12   0   22.20    8.90
  -6 -12   0   38.00   11.80
  -6  12   0   28.10   10.30
  -6  12   0   15.70    4.10
   6 -12   0   24.90    4.70
   6 -12   0   14.90    3.40
   6  13   0   -2.00    0.10
   6  13   0   -0.20    0.60
   6 -13   0    0.20    0.50
  -6  13   0   -0.50    1.30
  -6  13   0   -2.20    0.10
   6 -13   0    0.50    1.20
   6 -13   0   -0.30    1.00
   6 -13   0    1.30    1.70
   6  14   0   37.70    4.20
   6 -14   0   34.10    3.90
   6 -14   0   39.20    6.00
  -6  14   0   32.50   11.50
  -6  14   0   35.40    6.00
   6 -14   0   41.00    5.20
   6  14   0   33.70    4.10
   6  14   0   40.40   11.70
   6 -15   0    0.40    1.40
   6 -15   0    1.20    1.20
  -6  15   0    0.90    1.50
   6 -15   0    0.40    0.50
   6  15   0    0.20    0.50
   6  15   0    0.20    0.40
   6 -16   0    1.40    1.20
   6 -16   0    1.20    1.30
   6  16   0   -0.20    0.60
   6 -17   0   -0.30    0.60
   6  17   0    0.40    0.50
   6 -18   0    1.00    0.90
   6  18   0    0.40    0.40
   6 -19   0   -0.90    1.00
   6  19   0   -0.20    0.50
  -6 -19   0    0.30    0.80
  -6  20   0    0.20    0.60
   6 -20   0    0.30    0.90
   6 -20   0    0.60    0.90
   6  20   0    0.50    0.50
  -6 -20   0    0.70    0.80
  -6  21   0    0.50    0.70
   6  21   0    0.10    0.30
  -6 -21   0   -0.20    0.70
   6  21   0    0.20    0.50
   6 -21   0    0.20    0.70
   6 -21   0    0.20    0.70
  -6  21   0    0.30    1.00
   6  22   0    3.30    0.90
  -6 -22   0    8.20    1.70
   6 -22   0    7.50    1.70
  -6  22   0    6.30    1.80
   6  23   0   -0.10    0.40
  -6 -23   0    0.10    0.40
  -6 -24   0   10.90    1.70
   6 -24   0   14.50    1.60
  -6  24   0   13.70    2.20
   6  24   0   11.30    1.50
   6  24   0   12.10    1.50
  -6  25   0    0.30    0.40
  -6  25   0    0.10    0.40
   6 -26   0    0.80    0.50
  -6 -27   0    0.10    0.20
   6 -27   0   -0.10    0.30
   7   0   0    2.20    2.20
   7   1   0  377.16   21.30
   7  -1   0  414.46   33.30
  -7   1   0  360.66   22.70
  -7   1   0  341.07   45.60
   7  -1   0  383.76   19.30
   7   1   0  380.26   23.80
  -7  -2   0    1.60    1.70
  -7   2   0    0.80    2.10
   7   2   0    2.20    2.00
   7  -2   0    1.10    2.10
  -7   2   0    3.60    4.70
  -7   2   0    8.60    6.50
   7   2   0   -0.80    1.20
   7   3   0  187.88   26.20
   7   3   0  201.78   12.80
   7  -3   0  186.58   12.90
  -7   3   0  172.48   14.30
  -7  -3   0  168.38   12.60
   7  -3   0  226.28   23.20
  -7   3   0  245.98   29.30
  -7   4   0   -0.40    1.40
   7   4   0    1.90    2.50
   7  -4   0    1.10    1.50
   7  -4   0    0.30    0.90
   7   4   0    0.80    0.90
  -7   5   0   -0.30    1.10
  -7   5   0   -0.40    1.60
   7  -5   0    0.70    0.70
   7  -5   0    1.10    1.50
  -7   5   0    2.90    3.90
   7   5   0    0.30    0.80
   7  -5   0    1.50    1.20
   7   6   0    0.50    0.80
   7  -6   0    1.20    1.00
   7  -6   0   -0.40    1.60
   7  -6   0    0.20    0.80
  -7   6   0    0.30    0.90
   7  -7   0   61.99    6.70
   7  -7   0   75.89    8.30
   7  -7   0   77.89    5.80
  -7   7   0   58.39    6.70
   7  -8   0    0.90    1.20
   7  -8   0    0.30    0.60
   7  -8   0   -0.40    1.20
  -7   8   0    0.60    1.10
   7   9   0  282.17   16.70
   7  -9   0  302.47   17.30
   7  -9   0  345.67   20.50
   7  -9   0  307.97   16.00
  -7   9   0  255.77   17.90
   7  10   0   -0.20    0.60
   7 -10   0    0.20    0.90
   7 -10   0    0.40    0.80
   7 -10   0    0.40    1.70
  -7  10   0    1.00    1.30
   7 -11   0  267.77   15.20
   7  11   0  261.57   15.10
   7 -11   0  208.48   14.60
   7 -11   0  318.87   19.00
   7 -11   0  338.57   15.40
  -7  11   0  239.48   18.00
  -7  11   0  257.07   17.00
   7 -12   0    0.80    0.70
   7  12   0   -0.20    0.70
   7 -12   0    0.20    0.70
  -7 -12   0    0.50    2.00
   7 -12   0   -0.20    0.70
   7 -12   0    1.20    2.00
  -7  12   0    0.40    1.60
  -7  12   0    1.00    1.30
   7 -13   0  185.58   11.10
   7  13   0  169.98   11.00
   7 -13   0  242.48   15.20
   7 -13   0  173.78   11.50
  -7  13   0  159.58   13.50
  -7 -13   0  184.68   15.80
   7 -13   0  244.28   11.90
  -7  13   0  180.48   13.30
  -7  13   0  178.08   13.20
   7  14   0    0.30    0.40
   7 -14   0    0.60    0.80
   7 -14   0    0.40    1.20
   7 -14   0    0.20    0.60
  -7 -14   0   -0.50    1.40
  -7  14   0    0.30    1.10
   7 -15   0   20.60    3.80
   7 -15   0   16.30    2.40
  -7 -15   0   13.30    3.90
   7 -15   0   13.80    2.40
  -7  15   0   11.30    2.70
  -7 -16   0   -0.30    0.90
  -7 -16   0    0.50    1.30
   7 -16   0    0.20    0.70
   7 -16   0   -0.20    0.50
  -7  16   0    0.20    0.80
  -7  16   0   -0.70    1.10
  -7 -17   0   18.40    3.00
   7 -17   0   20.70    2.60
  -7 -17   0   13.30    3.30
  -7  17   0   10.50    2.20
  -7  17   0    8.70    2.20
  -7 -18   0    0.30    1.00
   7 -18   0    0.40    0.60
  -7  18   0   -0.20    0.70
   7 -19   0  152.28    7.70
  -7  19   0  107.19    8.60
   7 -19   0  178.28    9.70
  -7 -19   0  123.49    9.30
  -7  19   0  103.49    8.10
  -7 -20   0    0.60    0.90
   7 -20   0    0.90    0.90
  -7  20   0   -0.70    0.80
  -7  20   0    0.40    0.50
  -7  20   0    0.10    0.50
  -7  21   0  109.99    7.20
  -7  22   0   -0.10    0.50
  -7  23   0   78.19    5.00
   8   0   0   53.69    5.90
   8   1   0   -0.30    0.90
   8  -1   0   -0.30    1.00
   8  -2   0    9.10    2.00
   8  -2   0   12.20    2.70
   8   2   0    7.70    2.20
   8  -3   0    0.20    0.60
  -8   3   0    0.30    0.90
   8  -4   0    0.20    0.80
  -8   4   0   -0.30    0.90
   8  -5   0   -0.20    0.60
   8   5   0    0.40    0.60
  -8   5   0    0.90    1.00
   8   6   0    0.20    0.50
   8  -6   0    0.90    0.70
  -8   6   0   -0.30    1.20
   8   7   0    0.50    0.60
   8  -7   0    0.20    0.60
   8  -7   0   -0.30    0.80
  -8   7   0   -0.30    0.70
   8  -8   0   13.00    2.10
   8   8   0   11.20    1.90
   8  -8   0   12.40    2.70
  -8   8   0    8.50    2.40
   8  -9   0    0.20    0.40
   8   9   0   -0.10    0.30
   8  -9   0   -0.50    1.00
   8   9   0    0.40    0.70
  -8   9   0   -0.30    1.00
  -8 -10   0   24.90    3.80
   8 -10   0   28.90    2.90
   8  10   0   26.50    2.80
   8  10   0   17.90    2.70
  -8  10   0   26.00    4.00
   8  11   0    0.10    0.30
   8 -11   0   -0.50    1.00
   8  11   0    0.20    0.60
  -8  11   0   -0.50    1.00
  -8 -12   0   11.80    2.30
   8  12   0    8.60    1.70
   8 -12   0   13.00    2.40
  -8  12   0    7.50    2.00
  -8 -13   0    0.20    0.60
  -8  13   0    0.40    0.60
  -8  14   0    0.80    0.70
   8 -16   0    0.80    0.50
  -8  16   0    0.30    0.50
  -8  17   0   -0.10    0.50
   8 -17   0   -0.10    0.40
  -8  18   0    7.80    1.30
  -9   0   0    1.90    1.40
   9   0   0   -0.10    0.50
   9   1   0   50.59    3.90
   9  -1   0   50.79    4.00
  -9   1   0   41.60    4.70
   9  -2   0    0.40    0.60
   9   2   0    0.10    0.50
  -9   2   0    0.20    1.10
   9  -3   0   27.70    2.80
  -9   3   0   19.70    3.10
   9   3   0   21.70    2.30
   9   4   0    0.10    0.30
  -9   4   0    0.20    0.60
   9  -4   0   -0.10    0.40
   9   5   0    0.80    0.50
  -9   5   0    0.70    0.70
   9   6   0    0.10    0.30
   0  -1  -1    0.70    0.60
   0   1  -1    0.70    0.40
   0  -3  -1   -0.30    0.70
   0  -3  -1    0.90    0.70
   0  -4  -1   -0.30    0.60
   0   4   1    0.80    0.60
   0   4   1    1.20    1.50
   0  -5  -1    0.40    0.70
   0   5  -1    4.90    2.20
   0   5  -1    1.40    1.20
   0   5  -1    1.00    1.00
   0   5   1    0.80    0.60
   0  -5   1    1.20    1.30
   0  -5   1    0.50    1.30
   0  -5  -1    1.30    1.30
   0   5   1    0.50    1.30
   0  -6  -1    0.50    1.20
   0   6  -1   -0.50    1.30
   0   6  -1    2.50    1.80
   0   6   1    1.50    1.00
   0   6  -1    2.30    1.80
   0  -6   1    1.60    1.80
   0  -6   1    0.60    1.10
   0   6   1   -0.60    0.80
   0  -7   1    1.30    1.50
   0  -7   1   -0.70    2.00
   0   7  -1    0.50    1.10
   0  -7  -1    0.60    1.30
   0   7   1    0.30    0.70
   0   7   1    0.70    1.70
   0  -8   1   -0.90    2.40
   0   8  -1    2.40    2.10
   0  -8  -1   -0.50    0.70
   0  -8  -1   -1.40    1.80
   0   8   1   -0.40    0.80
   0  -9   1   -1.00    2.90
   0  -9   1    2.10    3.10
   0  -9  -1   -0.80    1.50
   0   9   1    1.00    1.90
   0 -10   1    1.20    2.70
   0 -10  -1    1.00    1.80
   0  10   1    1.20    2.20
   0 -11   1   -1.10    2.10
   0 -11  -1   -1.10    2.10
   0  12  -1   -0.30    0.70
   0 -12  -1   -1.30    2.40
   0  12  -1    1.00    1.30
   0 -12   1    0.90    1.80
   0 -12   1    2.30    3.40
   0  12  -1   -0.40    0.60
   0 -13  -1    0.70    0.80
   0 -13  -1   -0.20    0.50
   0  13  -1    0.50    0.80
   0  13  -1    0.90    1.10
   0 -13  -1    1.00    1.90
   0 -13   1    4.40    2.80
   0 -13   1   -1.10    2.40
   0 -13   1   -0.70    1.40
   0  13  -1    0.20    0.60
   0  14  -1    1.20    0.80
   0  14  -1    2.20    1.10
   0  14  -1    0.30    0.60
   0 -14  -1   -0.90    2.40
   0 -14  -1    0.80    0.80
   0 -14  -1    0.20    0.50
   0  14   1    1.10    2.00
   0 -14   1   -2.00    3.50
   0 -14   1    1.50    1.90
   0  14   1   -1.20    1.60
   0  15  -1   -0.20    0.90
   0  15   1   -0.20    0.70
   0 -15  -1    0.80    1.10
   0  15  -1    0.50    0.60
   0 -15  -1    0.30    0.50
   0 -15  -1    0.20    0.60
   0 -15   1   -1.00    1.80
   0  15   1    1.10    1.40
   0  15   1    1.20    2.20
   0 -16  -1    0.50    0.60
   0 -16   1   -0.20    0.70
   0 -16   1   -0.80    1.50
   0 -16   1   -1.00    1.30
   0  16   1   -1.10    0.10
   0  16  -1    0.20    0.60
   0  16  -1    0.90    0.80
   0 -16  -1    0.80    1.50
   0 -17   1    0.70    0.80
   0 -17  -1    0.50    0.50
   0 -17  -1    0.80    1.50
   0  17   1   -1.10    2.00
   0 -17   1   -1.00    1.80
   0  17  -1   -0.20    0.70
   0  17   1    1.70    0.90
   0  18   1    1.20    0.80
   0  18  -1    0.20    0.60
   0 -18  -1    0.70    0.70
   0 -18   1    1.20    2.30
   0 -18  -1    0.80    1.40
   0 -18   1   -1.00    1.80
   0 -18   1   -0.70    1.40
   0  18   1   -1.10    2.10
   0  18  -1    0.20    0.50
   0  19   1   -0.40    0.60
   0  19  -1   -0.50    0.80
   0 -19  -1   -0.20    0.50
   0 -19   1    1.20    1.60
   0 -19  -1    0.70    1.00
   0 -19  -1    0.80    1.40
   0 -19   1    1.90    2.20
   0  19   1    1.10    1.50
   0 -19   1    0.80    1.00
   0 -19   1   -0.70    0.10
   0  19  -1   -0.80    0.10
   0  19  -1   -0.20    0.60
   0  20  -1   -0.20    0.70
   0  20   1    0.90    0.70
   0  20  -1    0.20    0.70
   0 -20  -1    1.10    0.70
   0 -20  -1   -0.20    0.90
   0 -20  -1    1.50    1.70
   0  20   1   -1.10    2.10
   0  20  -1    1.50    1.40
   0 -20   1    0.80    1.40
   0 -20   1   -0.90    0.10
   0 -20   1    1.50    1.40
   0  20   1    1.10    1.50
   0  21  -1    0.40    0.50
   0  21  -1    0.70    0.60
   0  21   1   -0.20    0.50
   0 -21  -1    0.40    0.50
   0 -21  -1   -0.20    0.40
   0 -21  -1    0.20    0.80
   0 -21  -1   -0.80    1.40
   0  21   1    0.20    0.50
   0  21  -1    1.50    1.40
   0  21   1    1.10    1.50
   0 -21   1    0.70    1.30
   0 -21   1   -0.80    1.00
   0  21   1   -1.10    0.10
   0  22  -1    0.20    0.60
   0  22   1   -0.20    0.50
   0  22  -1    0.20    0.50
   0  22  -1   -0.20    0.60
   0 -22  -1    0.20    0.60
   0 -22  -1   -0.20    0.30
   0 -22  -1    0.50    0.80
   0 -22  -1   -0.80    0.10
   0  22   1    2.20    2.10
   0 -22   1    2.20    1.70
   0 -22   1   -0.70    0.10
   0  22   1    1.10    2.60
   0  23  -1   -0.20    0.50
   0  23  -1    0.20    0.40
   0  23  -1    0.90    0.80
   0  23  -1   -0.80    1.80
   0  23   1   -0.20    0.50
   0 -23  -1    0.50    0.50
   0 -23  -1   -0.50    0.90
   0  23   1    0.50    0.70
   0 -23  -1    1.50    1.40
   0 -23   1    0.90    1.20
   0  23   1   -1.10    0.10
   0  23   1    1.10    2.10
   0  24  -1   -0.20    0.50
   0  24  -1    0.20    0.70
   0  24  -1    0.30    0.60
   0 -24  -1    1.40    1.60
   0  24  -1    0.80    1.00
   0 -24  -1   -0.20    0.50
   0  24   1    1.40    0.80
   0  24  -1   -0.20    0.60
   0 -24  -1    0.10    0.40
   0 -24  -1   -0.70    0.10
   0  24   1    0.20    0.50
   0  24   1   -1.10    2.00
   0 -24   1   -0.90    1.70
   0  24   1   -1.00    0.10
   0 -24  -1    0.70    0.80
   0  24  -1   -0.30    1.00
   0  25  -1   -0.40    0.70
   0  25  -1    0.30    0.90
   0 -25  -1    0.70    0.90
   0  25  -1    0.90    0.60
   0  25  -1    0.50    0.60
   0  25  -1   -0.80    1.00
   0  25   1   -0.20    0.30
   0  25  -1    0.40    0.70
   0  25   1   -1.00    0.10
   0 -25  -1    0.90    1.10
   0 -25   1    0.90    1.10
   0  25  -1   -0.20    0.70
   0  25   1   -1.00    0.10
   0  26  -1    0.20    0.50
   0  26  -1    0.70    1.00
   0  26   1    0.60    0.60
   0  26  -1   -0.20    0.50
   0  26  -1   -0.20    0.60
   0  26   1    0.20    0.70
   0  26  -1    0.40    0.50
   0 -26  -1    1.40    1.30
   0 -26   1    2.50    1.90
   0  26   1   -0.90    0.10
   0  26  -1    1.30    0.90
   0  27  -1    0.20    0.50
   0  27  -1   -0.10    0.40
   0  27   1   -0.10    0.40
   0  27  -1    0.20    0.70
   0  27  -1   -0.70    0.10
   0 -27   1    0.70    0.90
   0  27   1    0.40    0.70
   0  27  -1    0.30    0.50
   0 -27  -1   -0.70    0.10
   0 -27  -1   -0.10    0.50
   0 -27   1    0.30    0.50
   0 -27   1   -0.80    0.10
   0 -27  -1    0.20    0.80
   0  27  -1    0.20    0.60
   0  28   1    1.20    0.80
   0 -28  -1    0.10    0.40
   0 -28  -1    0.20    0.60
   0  28  -1    0.20    0.40
   0  28   1    0.10    0.30
   0  28  -1    0.20    0.60
   0  29  -1    0.30    0.60
   0  29   1    0.20    0.40
   0  29  -1   -0.20    0.70
   0 -29  -1    0.60    0.60
   0 -29  -1    0.40    0.60
   0  30  -1    0.50    0.50
   0 -30   1   -0.10    0.40
   0  30  -1    0.60    0.60
   0  30  -1    0.90    0.70
   0 -30  -1    1.00    0.80
   0  31  -1    0.10    0.30
   0 -31   1   -0.20    0.50
   0  31  -1    0.30    0.30
   0  31  -1   -0.10    0.40
   0  31  -1   -0.10    0.30
   0  31   1    0.10    0.40
   0 -31  -1   -0.40    0.70
   0 -32   1   -0.20    0.30
   0  32  -1    0.40    0.30
   0  32  -1    0.20    0.40
   0 -32  -1    0.10    0.20
   0  32  -1   -0.10    0.40
   0  32  -1   -0.10    0.50
   0 -32  -1    0.10    0.40
   0  33   1    0.50    0.30
   0  33  -1    0.20    0.30
   0 -33   1    0.20    0.20
   0  33  -1   -0.10    0.20
   0  33   1    0.10    0.20
   0  33  -1   -0.10    0.40
   0 -33   1    0.10    0.30
   0  33   1    0.10    0.30
   0  33  -1    0.30    0.40
   0 -33  -1   -0.10    0.30
   0 -34  -1    0.10    0.30
   0 -36  -1    0.00    0.20
  -1   0  -1    0.90    1.10
   1   0  -1    1.00    1.10
   1   0  -1    0.30    0.70
  -1   0   1    1.90    1.40
  -1   0  -1    0.90    1.00
   1   0  -1    0.20    0.50
   1   0  -1    0.60    0.80
   1   0  -1    0.40    0.50
  -1   1  -1  194.28   11.30
   1   1  -1  180.68   10.90
   1  -1  -1  200.08   13.80
   1   1  -1  199.48   13.40
   1   1  -1  195.78   13.50
  -1   1  -1  224.98   13.80
   1  -1  -1  182.58   13.30
   1  -1   1  184.68   11.40
  -1  -1  -1  204.98   13.50
  -1   1  -1  208.58   13.10
  -1  -1   1  168.48   10.10
  -1  -1  -1  218.18   14.00
   1  -1   1  216.48   11.10
  -1  -1  -1  166.88   13.00
  -1  -1  -1  205.38   14.40
   1   1   1  188.48   13.70
   1   1   1  204.68   13.10
   1   1   1  180.88   10.40
   1  -1  -1  187.88   11.80
  -1  -1  -1  196.58   12.10
   1   1  -1  181.88   11.50
   1   2  -1  148.39   10.30
  -1  -2  -1  149.88   10.30
   1  -2  -1  135.59    9.80
   1   2   1  160.38    9.60
  -1   2  -1  140.59    9.40
   1   2  -1  133.89    9.10
  -1   2  -1  145.09   13.20
   1  -2   1  182.68   12.00
   1   2  -1  163.28   11.70
  -1   2  -1  155.08   11.60
  -1  -2  -1  152.08   14.10
   1   2   1  169.78   10.20
  -1  -2   1  130.79    9.40
   1   2   1  148.99   11.80
  -1   2   1  148.19   10.40
   1  -2  -1  138.99   11.60
   1  -2   1  146.39   10.10
  -1   3  -1 4221.48  190.28
   1   3  -1 4252.87  190.58
  -1   3  -1 5035.50  199.28
   1  -3   1 4894.81  197.88
  -1   3  -1 5027.10  194.88
   1   3  -1 4711.93  194.28
   1   3   1 4342.27  193.88
   1   3   1 4031.30  188.38
  -1   3   1 4391.46  193.78
  -1   4  -1 1107.99   56.09
   1   4   1 1021.00   49.20
  -1  -4  -1  906.21   46.00
   1  -4  -1  940.11   46.00
  -1  -4  -1 1010.20   48.60
  -1  -4  -1  911.51   46.50
   1  -4  -1  977.40   46.60
  -1   5  -1 4552.84  192.18
  -1  -5   1 4266.27  195.68
   1   5   1 4191.38  194.18
  -1   5  -1 4778.52  201.48
   1   5  -1 4576.64  194.58
  -1   5   1 4700.43  201.68
   1  -5   1 4739.33  199.08
  -1  -5  -1 3945.91  192.28
  -1  -5  -1 4589.54  196.88
   1  -5  -1 3997.60  191.78
   1   6  -1  723.03   37.40
  -1  -6  -1  633.34   36.60
  -1   6  -1  746.63   37.30
  -1  -6   1  654.43   39.90
  -1   6   1  816.02   50.49
   1   6   1  709.03   38.50
  -1   6  -1  720.83   40.90
   1  -6  -1  608.94   37.10
   1   6  -1  720.73   40.10
   1  -6  -1  690.43   37.20
  -1  -6  -1  649.14   37.30
   1  -6   1  695.13   40.50
  -1  -6  -1  735.73   42.40
  -1   7  -1 4550.74  197.78
  -1  -7   1 4169.88  196.68
   1   7   1 4050.69  191.88
  -1   7   1 4515.55  205.98
   1   7  -1 4471.45  192.88
   1  -7  -1 4179.88  192.38
   1  -7   1 4133.29  194.58
  -1  -7   1 4096.09  194.58
  -1  -7  -1 4257.17  193.38
  -1  -7  -1 4957.50  203.08
   1  -8  -1  626.44   35.70
  -1  -8   1  550.74   36.70
   1  -8   1  518.35   34.50
  -1  -8  -1  551.44   35.10
  -1  -8  -1  622.34   42.70
   1   8   1  590.64   33.90
  -1   8   1  586.44   42.60
  -1  -8   1  539.25   37.60
  -1   8  -1  561.74   37.90
  -1  -9   1  995.70   56.19
   1  -9  -1 1034.10   53.99
  -1  -9  -1 1047.30   62.29
   1  -9  -1 1017.60   54.39
  -1  -9  -1 1111.89   55.89
   1  -9   1  878.91   51.39
  -1   9   1 1004.20   60.19
   1   9   1  996.20   51.29
   1   9  -1  778.72   44.40
  -1   9  -1 1046.60   58.69
  -1  -9   1  960.30   57.49
   1 -10  -1   27.40    6.60
  -1 -10  -1   29.00    7.10
   1 -10   1   13.70    4.50
  -1 -10  -1   14.70    5.50
  -1 -10   1   14.10    5.40
  -1  10  -1   19.80    6.40
  -1 -10   1   16.70    6.10
   1 -10  -1   17.10    5.30
  -1  10  -1   12.50    3.10
  -1  10   1   23.80    7.10
  -1  10   1   23.00    6.90
   1  10   1   13.70    4.30
  -1  11  -1   17.50    3.30
   1  11   1   23.10    3.50
  -1  11  -1   17.80    3.10
  -1  11  -1   19.30    3.20
  -1 -11  -1   18.60    2.90
   1 -11  -1   20.70    3.10
   1 -11   1   15.90    2.60
  -1 -11  -1   31.30    7.80
   1 -11  -1   19.00    5.80
   1 -11  -1   26.10    6.90
  -1 -11  -1   21.90    6.40
   1 -11   1   29.50    6.30
   1 -11   1   17.60    4.00
  -1 -11   1   18.20    6.40
  -1  11   1   14.70    5.80
   1  11   1   27.10    6.10
  -1  11   1   17.60    5.90
  -1  12  -1  514.85   27.80
  -1  12  -1  546.15   28.00
  -1 -12  -1  511.05   26.40
   1 -12  -1  553.24   27.60
   1 -12   1  524.95   26.30
  -1 -12   1  496.65   39.50
  -1 -12  -1  503.75   36.20
  -1 -12  -1  644.14   43.30
   1 -12  -1  631.04   41.90
   1 -12  -1  722.13   43.60
  -1 -12   1  575.54   42.60
   1 -12   1  505.25   34.00
   1 -12   1  445.06   29.70
  -1 -12   1  535.75   42.80
  -1  12  -1  533.55   28.40
  -1  13  -1 1511.35   67.09
   1 -13  -1 1706.93   67.49
  -1 -13  -1 1251.17   64.39
   1 -13   1 1353.36   64.49
   1 -13  -1 1659.53   65.69
  -1 -13   1 1295.37   80.39
  -1 -13  -1 1481.65   80.99
  -1 -13  -1 1234.18   74.79
  -1 -13   1 1523.75   86.79
   1 -13   1 1357.86   73.99
   1 -13  -1 1685.83   83.29
   1 -13   1 1223.98   68.99
  -1 -13  -1 1366.36   77.69
   1 -13   1 1301.27   73.29
  -1  13  -1 1509.15   66.69
  -1  14  -1  100.59    8.50
  -1 -14  -1   64.89    5.90
   1 -14  -1   95.79    6.80
   1 -14  -1   99.49    8.10
  -1 -14  -1   84.19    6.70
   1 -14   1   87.69    6.70
  -1 -14   1   74.09   13.20
  -1 -14  -1   81.49   11.80
  -1  14  -1   98.89    8.10
  -1 -14  -1   93.39   13.10
   1 -14  -1   79.99   12.20
   1 -14   1   85.09   11.40
   1 -14   1   81.59   11.00
   1 -14   1   80.59    9.40
  -1 -14  -1   86.09   12.80
  -1  14  -1   89.99    7.60
   1 -15  -1 2440.26  103.19
  -1 -15  -1 2128.79  101.39
   1 -15  -1 2406.26  101.69
   1 -15   1 2288.67  102.09
  -1 -15  -1 2194.38  101.89
  -1  15  -1 2600.64  104.69
   1  15  -1 2334.57  102.79
  -1  15   1 2361.76  101.59
  -1  15  -1 2119.59  111.69
  -1 -15   1 2428.26  124.39
  -1 -15  -1 2208.18  114.49
  -1 -15  -1 2118.69  113.49
  -1  15  -1 2275.47  103.39
   1 -15   1 2051.59  111.59
   1 -15  -1 2257.37  114.19
  -1 -15  -1 2293.97  116.59
  -1  15   1 2350.76  120.09
  -1 -15   1 2392.86  123.69
   1 -15   1 2169.68  107.89
   1 -15   1 2253.57  112.49
  -1  15  -1 2512.55  103.69
  -1  16  -1  180.48   11.50
   1 -16   1  175.88   10.70
  -1 -16  -1  152.18   10.00
  -1 -16  -1  145.39   10.20
   1 -16  -1  169.58   10.10
   1 -16  -1  168.68   10.90
  -1  16   1  182.38   10.40
  -1  16  -1  183.98   12.00
  -1  16  -1  177.28   12.00
   1  16  -1  189.08   11.40
   1 -16  -1  153.08   16.60
   1 -16  -1  177.98   19.50
  -1 -16  -1  174.58   18.00
  -1 -16   1  184.28   21.50
  -1 -16  -1  149.09   16.80
  -1  16  -1  140.59   15.50
  -1  16  -1  164.38   19.80
  -1 -16  -1  169.68   18.60
  -1 -16   1  138.39   18.90
   1 -16   1  168.58   16.80
  -1  16   1  165.58   19.80
  -1  16   1  171.58   19.50
  -1  17  -1 2184.58   86.59
   1  17  -1 1972.50   85.29
   1  17  -1 1930.71   85.79
  -1  17   1 1966.50   84.59
  -1  17  -1 2122.59   86.99
  -1  17  -1 1952.50   86.69
  -1 -17  -1 1791.72   84.89
   1 -17   1 1898.91   85.19
  -1 -17  -1 1687.23   84.19
   1 -17  -1 1839.62   85.19
   1 -17  -1 1968.10   84.39
  -1 -17  -1 1827.22   96.29
  -1  17  -1 1732.73   93.79
  -1 -17  -1 1844.02   96.99
   1 -17  -1 1863.71   95.69
   1 -17  -1 1952.90   99.89
  -1 -17   1 1981.70  103.39
  -1 -17   1 1911.21  102.39
   1 -17   1 1910.01   95.99
  -1 -17   1 1884.91   95.99
   1  17   1 1918.71  101.99
  -1 -17  -1 1908.41   99.39
  -1  17   1 1858.71  102.09
  -1  17  -1 1713.73   99.79
  -1  17   1 1924.51  100.79
   1  18  -1  107.99    7.40
  -1  18  -1   99.69    7.70
   1  18   1   97.69    6.40
  -1  18  -1  108.99    8.20
  -1  18  -1   87.49    7.70
   1  18  -1   93.79    7.40
  -1  18   1  100.29    6.90
   1 -18  -1   95.29    7.10
   1 -18   1  105.89    7.40
  -1 -18  -1   78.69    6.40
   1 -18  -1   98.69    6.60
  -1 -18  -1   88.09    6.90
   1  18  -1   72.09    7.80
  -1  18  -1   87.19    8.70
  -1 -18   1   95.69   14.60
   1 -18  -1   68.89   10.60
   1 -18   1   98.39   12.80
  -1 -18  -1   98.29   12.60
   1 -18  -1   95.29   13.40
  -1 -18  -1   89.59   12.60
   1 -18   1   93.69   12.40
  -1 -18  -1  101.49   14.10
   1  18   1   97.79   14.60
  -1  18   1   93.29   14.80
  -1  18  -1   78.99   13.00
  -1  18   1   81.39   13.10
   1  18  -1   85.69   13.80
   1  19   1  709.73   31.90
   1  19  -1  703.73   33.00
  -1  19  -1  750.62   34.00
  -1  19   1  709.33   32.50
   1  19   1  751.52   33.90
  -1  19  -1  714.33   34.10
  -1  19  -1  649.14   33.80
   1  19  -1  680.13   33.40
  -1 -19  -1  650.73   32.60
   1 -19  -1  733.03   32.20
  -1 -19   1  687.63   33.70
  -1  19   1  699.13   34.40
  -1 -19  -1  593.04   31.90
   1 -19  -1  635.74   32.60
   1 -19   1  714.13   33.10
   1 -19   1  704.63   34.00
  -1  19   1  661.53   34.60
  -1  19  -1  648.94   35.80
  -1 -19   1  671.83   46.30
  -1 -19  -1  596.44   41.10
  -1 -19  -1  662.13   43.50
   1 -19  -1  686.73   44.40
   1 -19  -1  673.53   41.80
   1 -19   1  644.74   42.40
  -1  19  -1  569.44   43.80
   1 -19   1  666.93   42.10
  -1 -19   1  650.03   45.30
  -1  19   1  598.14   46.00
   1  19   1  671.83   46.50
  -1 -19  -1  719.23   46.00
   1  19  -1  674.13   46.90
  -1  19   1  651.53   45.60
  -1  20  -1   15.70    2.70
   1  20  -1   13.60    2.40
  -1  20   1   13.20    2.20
  -1  20  -1   19.80    3.20
   1  20  -1   17.80    2.80
   1  20   1   13.40    2.50
  -1  20  -1   13.70    2.60
   1 -20  -1   13.30    2.00
  -1 -20  -1   11.80    2.10
  -1 -20   1   11.60    2.40
   1 -20   1   14.10    2.40
  -1  20   1   13.00    2.90
   1 -20   1   13.60    2.60
  -1  20  -1   13.80    3.20
  -1  20  -1   12.20    2.30
   1 -20  -1    7.50    3.30
  -1 -20  -1   10.30    3.90
  -1 -20   1   10.70    4.70
  -1 -20  -1    5.30    3.30
   1 -20   1   16.70    5.10
   1 -20  -1   12.90    4.90
  -1 -20   1   11.00    4.60
  -1  20  -1    9.20    4.10
  -1  20   1   17.60    6.20
   1  20   1   11.60    5.00
  -1  20   1   19.90    6.30
   1  20  -1   16.40    5.80
  -1  21  -1    1.80    1.10
  -1  21  -1    0.30    0.70
  -1  21  -1    1.90    1.00
   1  21  -1    1.60    0.90
   1  21   1    3.50    1.30
  -1  21   1    1.50    0.80
   1 -21   1    1.00    0.90
  -1 -21  -1    0.20    0.60
  -1 -21   1    0.50    0.70
  -1  21  -1    1.90    1.50
  -1  21   1    0.30    0.90
   1 -21   1    2.40    2.30
   1 -21   1    0.20    0.70
  -1  21  -1    2.00    0.90
  -1 -21  -1    0.80    1.00
   1 -21  -1    3.00    2.00
   1 -21  -1    5.50    3.20
  -1 -21   1    1.00    2.00
  -1 -21  -1   -0.90    2.30
  -1 -21   1    1.40    1.30
   1 -21   1    1.70    1.60
  -1  21  -1   -1.00    0.10
   1  21   1    1.00    1.40
  -1  21   1    1.20    2.20
  -1  21   1   -1.00    1.90
   1  21  -1    1.10    2.00
  -1  22  -1    7.90    2.00
   1  22  -1    8.90    3.60
   1  22   1    8.90    1.90
  -1  22   1    5.50    1.40
   1  22  -1    7.40    1.80
  -1  22  -1    8.90    3.50
  -1  22  -1    9.90    2.20
  -1 -22   1    9.70    2.00
  -1 -22  -1    5.60    1.50
   1 -22   1    5.40    1.60
   1 -22   1    7.30    1.80
   1 -22   1    9.40    4.90
  -1 -22  -1    5.50    2.90
   1 -22  -1    7.40    3.20
  -1  22   1    6.90    4.00
   1  22   1    6.10    3.30
  -1  22  -1    6.60    3.30
   1 -22   1    4.20    2.70
  -1 -22  -1    7.90    3.70
  -1 -22   1    4.10    3.00
  -1 -22   1    7.00    2.80
   1 -22   1    6.00    3.00
  -1  22   1    4.10    3.10
   1  23  -1  186.68   11.10
   1  23  -1  171.68   10.50
  -1 -23  -1  179.08   10.70
   1  23  -1  190.98   18.40
  -1  23  -1  162.68   17.20
   1  23  -1  191.58   11.60
  -1 -23  -1  141.29   15.50
   1  23   1  187.58   11.30
   1 -23  -1  176.48   10.50
   1 -23  -1  173.48   16.50
  -1  23  -1  165.18   11.30
  -1 -23   1  195.38   11.50
   1 -23   1  194.08   11.20
  -1 -23  -1  171.48   10.60
  -1 -23  -1  175.08   10.30
   1 -23   1  175.18   11.10
   1 -23   1  184.78   18.40
  -1 -23  -1  180.58   17.60
   1 -23  -1  167.88   16.80
  -1 -23   1  157.48   17.70
   1 -23   1  159.58   16.30
  -1  23   1  149.79   19.40
   1  23   1  158.98   18.60
  -1  23   1  176.18   19.70
   1  24  -1  123.39    8.10
   1  24   1  118.39    8.10
   1 -24  -1  116.79    7.70
  -1  24  -1  110.49    7.50
  -1 -24  -1  124.69    7.90
   1  24  -1  129.99   14.50
  -1  24  -1  111.29   13.40
  -1  24  -1  121.19    8.50
   1  24  -1  112.19    8.30
   1  24  -1  104.29    8.10
   1  24  -1  114.09    7.60
  -1 -24  -1   96.69   12.10
   1 -24  -1  122.29   13.10
  -1 -24  -1  114.49    7.60
   1 -24  -1  116.49    7.80
   1 -24   1  124.09    8.20
  -1 -24   1  123.59    8.30
  -1 -24  -1  107.09    7.30
   1 -24  -1  113.49    8.50
   1 -24   1  118.59    8.10
  -1 -24  -1  105.09   13.10
   1  24  -1  107.99    7.80
   1 -24   1  109.09   13.70
   1 -24  -1  121.39   13.50
  -1  24   1  102.19    8.20
  -1  24  -1  104.49    7.70
  -1 -24   1  100.89   13.40
   1 -24   1  106.49   12.40
   1  24   1  109.99   14.60
  -1  24   1   94.79   14.90
   1 -24  -1  130.59    9.40
  -1  24  -1  112.49    8.60
   1  24  -1   98.09    7.90
   1  25  -1  666.23   31.10
   1  25   1  666.53   31.20
   1  25  -1  618.24   40.50
  -1  25  -1  642.54   40.20
   1  25  -1  645.74   31.60
  -1  25  -1  643.24   30.50
   1  25  -1  590.94   31.10
   1  25  -1  640.24   30.60
  -1  25  -1  650.53   31.50
  -1 -25   1  653.03   31.20
   1 -25   1  648.34   31.00
   1 -25  -1  630.84   30.60
  -1 -25  -1  644.74   30.40
   1 -25  -1  677.43   31.90
   1 -25   1  658.33   31.10
   1 -25   1  626.04   40.70
  -1 -25   1  668.13   43.10
   1 -25  -1  615.04   39.00
  -1 -25  -1  599.84   39.40
  -1  25  -1  645.54   30.90
   1  25  -1  629.24   30.90
  -1 -25   1  638.64   41.20
  -1  25   1  582.84   43.40
   1 -25  -1  720.33   32.90
  -1  25  -1  610.14   31.60
   1  25  -1  604.34   31.30
   1 -26  -1  133.09    8.80
  -1 -26  -1  121.69    7.60
   1 -26  -1  114.79    7.70
  -1 -26   1  123.69    8.10
   1  26   1  119.09    8.00
  -1  26  -1  119.79   13.50
   1  26  -1  118.39    8.40
   1  26  -1  101.89   13.00
   1  26  -1  107.69    8.10
  -1  26  -1  134.49    8.60
   1  26  -1  119.39    7.70
  -1  26  -1  108.99    7.50
   1  26  -1  102.19    7.70
   1 -26  -1  107.69   12.50
   1  26   1  120.29    8.30
  -1 -26   1  112.59   14.30
  -1  26  -1  118.49    8.00
  -1 -26  -1  129.29   14.40
  -1 -26  -1  108.79   13.00
  -1  26   1  116.99    8.00
   1  26  -1  121.49    8.00
  -1  26   1  104.79   14.30
   1 -26  -1  127.99    9.20
   1  26  -1  122.99    8.40
  -1  26  -1  119.39    8.50
  -1  27   1  502.55   26.20
   1 -27  -1  558.94   25.90
  -1 -27   1  511.05   25.00
  -1 -27  -1  518.55   24.40
  -1 -27  -1  444.66   24.00
   1  27  -1  517.05   24.70
  -1  27  -1  516.95   24.60
   1  27  -1  529.75   25.70
   1  27   1  518.05   25.00
  -1  27  -1  500.95   25.30
   1  27   1  534.35   25.50
  -1  27   1  528.15   25.10
  -1  27   1  443.36   24.80
   1  27  -1  535.05   25.20
   1 -27  -1  590.24   26.60
  -1  28  -1   16.20    3.10
   1 -28   1   16.70    2.30
  -1 -28  -1   13.50    1.90
  -1 -28   1   22.00    2.60
   1  28   1   13.20    2.10
   1  28  -1   17.60    2.60
  -1  28  -1   14.90    2.40
  -1  28   1   17.90    2.40
   1  28   1   17.40    2.50
   1  28  -1   21.60    2.60
   1 -28  -1   17.00    2.70
  -1 -28  -1   16.40    2.80
  -1 -29   1  293.37   15.10
   1 -29   1  300.97   15.20
   1  29  -1  277.57   15.40
  -1  29   1  260.27   15.20
   1  29  -1  309.27   15.70
   1  29   1  278.87   15.00
   1  29  -1  307.37   15.30
  -1  29  -1  285.27   15.10
   1  29  -1  285.47   15.20
  -1 -29  -1  308.47   16.30
   1 -29  -1  340.17   16.30
  -1  30  -1    5.50    1.20
   1  30  -1    6.20    1.30
   1  30   1    5.20    1.10
  -1  30  -1    6.00    1.20
   1  30  -1    5.80    1.20
  -1  30   1    4.60    1.20
   1  30  -1    7.80    1.50
   1  30  -1    6.30    1.40
  -1 -30  -1    7.10    1.70
  -1 -31   1   16.00    1.90
  -1  31  -1   13.50    1.80
   1  31  -1   14.10    1.80
   1  31   1   15.10    1.80
   1  31  -1   13.50    2.00
   1  31  -1   14.20    2.00
   1  31  -1   17.40    2.10
  -1  31  -1   14.80    1.90
  -1 -31  -1   12.90    2.10
   1 -31  -1   17.60    2.10
  -1 -32   1    3.10    0.80
  -1  32   1    4.20    0.90
   1  32  -1    2.90    0.90
   1  32   1    2.30    0.70
   1  32  -1    3.70    0.90
  -1  32  -1    3.20    0.80
   1  32  -1    3.00    0.80
   1  32   1    3.40    0.70
   1  32   1    3.90    1.00
  -1  32   1    2.70    0.80
   1 -32   1    3.10    0.80
  -1  32  -1    3.10    0.80
  -1  32   1    3.10    0.80
   1  32  -1    2.90    0.80
   1  32   1    3.10    0.80
   1 -32  -1    2.30    0.70
  -1  32  -1    3.50    1.00
   1  32  -1    3.70    1.00
  -1  32   1    3.60    0.90
  -1  32  -1    4.70    1.10
   1  32  -1    3.80    0.90
   1  32   1    3.30    0.90
  -1 -32  -1    3.10    0.90
   1 -33  -1   17.30    1.60
  -1  33  -1   17.30    1.80
   1  33  -1   20.10    2.00
  -1  33   1   17.50    1.80
   1  33   1   18.50    1.90
  -1  33   1   16.00    1.80
   1  33  -1   19.90    1.90
  -1  33   1   16.10    1.70
  -1  33  -1   18.00    1.80
   1  33   1   20.70    1.90
   1  33  -1   20.10    2.10
  -1 -33  -1   20.10    2.10
  -1 -33  -1   21.50    2.20
  -1  33   1   21.50    2.00
   1  33   1   21.90    2.00
   1 -33  -1   18.90    2.10
  -1 -34   1    5.90    1.00
   1 -34  -1    5.00    1.00
  -1 -34  -1    6.10    1.00
  -1 -35   1   99.69    5.20
   2   0  -1    0.20    0.40
  -2   0  -1    5.00    1.30
   2   0  -1    1.20    1.00
   2   0  -1   -0.60    1.40
   2   0   1    0.40    1.00
  -2   0  -1    1.80    1.10
  -2   0   1    0.60    0.80
  -2   0   1    0.40    1.10
   2   0   1    2.10    1.50
   2   0  -1    0.30    0.80
  -2   0  -1    0.50    0.80
  -2   1  -1    1.20    0.70
   2  -1  -1    0.30    0.80
  -2   1  -1    0.70    1.00
   2  -1   1    0.40    1.10
   2   1  -1   -0.60    1.50
   2  -1  -1    6.00    3.10
   2   1  -1    0.30    0.70
  -2  -1   1    0.30    0.80
  -2  -1  -1    0.50    1.00
   2   1   1    0.60    1.40
   2  -1  -1    1.50    1.60
  -2   1   1   -1.00    2.00
  -2  -1  -1   -1.30    4.00
   2   1   1    1.50    1.10
   2  -1   1    0.50    0.90
   2   1   1    1.10    0.80
   2  -1  -1    1.00    1.00
   2   1  -1    1.50    1.40
   2  -1   1    2.00    1.10
   2  -2  -1 1682.43   79.79
   2  -2  -1 1691.73   75.19
  -2  -2  -1 1648.73   74.29
   2  -2   1 1670.93   76.59
  -2  -2   1 1488.25   73.49
   2   2   1 1732.43   80.49
  -2   2  -1 1451.35   70.39
  -2   2   1 1696.73   80.99
   2   2   1 1605.44   73.19
   2   2  -1 1648.73   75.29
   2  -2   1 1531.05   72.49
   2  -3  -1  200.48   12.60
   2  -3   1  243.58   17.00
   2  -3  -1  225.78   18.50
  -2  -3  -1  208.88   13.70
  -2  -3  -1  241.68   28.00
   2  -3   1  229.78   18.00
   2   3   1  263.57   19.80
  -2   3   1  249.08   22.00
  -2   3  -1  229.48   18.60
  -2  -3  -1  226.58   19.40
  -2  -3   1  209.08   14.90
   2  -3  -1  220.48   15.10
   2   3  -1  204.78   15.30
   2   3   1  229.58   14.70
  -2   4   1  406.76   24.30
  -2  -4  -1  455.55   38.60
   2   4   1  465.25   29.90
  -2   4   1  450.05   34.50
   2   4   1  418.26   22.30
  -2   4  -1  434.16   29.50
   2   4  -1  412.86   25.50
  -2  -5  -1  109.89    9.40
   2   5  -1  115.39    9.50
  -2  -5  -1  138.79   19.40
   2  -5   1  134.89   15.00
  -2  -5   1  114.89   13.60
  -2   5  -1  128.49   14.30
   2   5   1  143.79   14.60
  -2   5   1  131.49   18.10
   2   5   1  116.79    8.00
   2   5  -1  112.19    9.90
  -2   5   1  129.69   12.70
  -2  -5  -1  107.89   13.60
   2  -6  -1  697.53   36.70
  -2  -6  -1  667.73   37.40
  -2  -6  -1  768.42   52.59
  -2   6   1  821.02   55.79
   2  -6   1  912.71   49.60
   2  -6  -1  770.92   43.90
  -2  -6   1  720.23   44.70
   2   6   1  833.02   45.60
  -2   6   1  782.02   44.70
   2   6   1  769.92   43.40
   2  -6   1  665.93   36.40
  -2  -6  -1  733.53   48.30
   2  -6  -1  662.63   36.90
   2  -7  -1   19.90    3.80
   2  -7  -1   17.60    5.20
  -2  -7  -1   12.40    5.30
  -2  -7   1   20.00    6.00
  -2   7   1   24.30    8.60
   2   7   1   12.90    4.40
   2  -7   1   18.80    6.50
   2  -7   1   21.30    4.20
   2   7   1   15.40    4.80
  -2   7   1   26.40    6.90
  -2   8  -1  676.13   36.20
   2   8  -1  558.84   34.00
   2  -8  -1  585.34   34.80
  -2  -8  -1  598.84   36.20
   2  -8   1  603.84   35.50
  -2  -8  -1  542.55   39.80
   2   8   1  676.33   40.00
  -2  -8   1  548.65   40.80
   2  -8   1  769.02   48.20
  -2   8   1  642.54   51.89
  -2   8   1  762.12   46.80
   2   8   1  606.34   39.90
   2   9  -1   29.00    3.70
  -2  -9  -1   25.30    5.50
  -2   9  -1   28.80    3.60
  -2   9  -1   36.70    6.50
   2   9  -1   29.50    5.70
  -2  -9  -1   24.40    5.70
   2  -9  -1   31.20    5.90
   2  -9   1   24.40    7.30
  -2  -9  -1   27.50    6.80
  -2   9   1   26.60    9.10
  -2  -9   1   26.80    7.60
  -2   9  -1   31.40    8.50
   2  -9   1   33.70    6.50
   2   9  -1   28.80    7.80
   2   9   1   34.60    7.70
  -2   9   1   25.90    7.30
   2   9   1   26.00    6.30
   2 -10  -1   40.00    6.00
   2  10  -1   52.39    5.10
  -2 -10   1   42.00    5.20
   2 -10  -1   53.39    4.90
   2 -10   1   51.89    5.50
   2 -10  -1   52.69    8.00
  -2 -10  -1   45.40    8.10
   2  10  -1   39.40    6.90
  -2  10  -1   59.79    8.80
   2  10   1   42.90    4.80
  -2  10  -1   47.10    5.00
   2  10  -1   54.69    5.70
   2 -10  -1   51.69    8.40
  -2 -10  -1   60.99    9.60
   2 -10   1   54.79    9.10
  -2 -10   1   46.80   10.60
  -2  10  -1   57.59   11.60
   2  10   1   56.79    9.50
  -2  10   1   42.90   11.40
  -2 -10  -1   44.40    8.70
   2  10  -1   54.89   11.30
  -2  10   1   64.29   11.10
   2  10   1   51.69   10.10
   2 -11  -1    4.10    1.80
   2 -11  -1    2.20    1.10
  -2 -11   1    3.80    1.70
   2  11  -1    4.00    1.40
   2 -11   1    3.90    1.40
   2  11  -1    1.40    1.80
  -2  11  -1    2.30    1.30
   2  11   1    1.80    1.10
  -2  11  -1    5.10    1.70
   2  11  -1    4.30    1.60
   2 -11  -1    1.60    2.10
  -2 -11  -1    6.30    3.50
  -2  11  -1    1.40    3.10
   2 -11   1    5.40    3.10
  -2 -11  -1    1.20    2.70
  -2 -11   1   -1.40    2.50
  -2  11   1    1.40    1.90
  -2  11   1    6.10    3.80
   2  11  -1   -2.40    3.10
   2  11   1    0.90    2.00
   2 -12   1  294.67   16.90
   2 -12  -1  342.37   18.00
  -2 -12   1  283.87   18.80
   2  12  -1  271.67   23.40
  -2  12  -1  315.57   18.30
   2  12  -1  325.37   18.30
   2  12   1  313.17   18.10
  -2  12  -1  308.37   18.30
  -2 -12  -1  363.96   29.00
   2 -12   1  338.77   25.90
   2 -12  -1  388.86   28.10
  -2  12  -1  332.77   32.80
   2  12   1  321.67   26.50
  -2  12   1  329.57   31.70
   2  12  -1  292.07   27.40
  -2  12   1  307.07   27.30
   2  12   1  273.97   28.10
   2  13  -1   23.60    3.30
   2 -13  -1   21.10    3.40
  -2 -13   1   22.80    4.00
   2 -13   1   24.50    3.10
   2  13   1   17.40    3.20
   2  13  -1   21.60    3.40
  -2  13  -1   22.20    3.70
  -2  13  -1   22.70    3.80
   2 -13  -1   31.50    7.70
  -2 -13  -1   23.60    7.20
  -2 -13   1   17.40    7.60
   2 -13   1   19.50    5.30
  -2  13  -1   26.60    9.00
  -2  13   1   29.80    8.80
  -2  13   1   19.20    6.50
   2  13  -1    5.20    3.90
   2 -14   1  264.77   15.00
  -2 -14   1  244.88   17.20
   2  14  -1  241.08   15.10
   2 -14  -1  309.27   17.00
   2  14  -1  281.77   16.30
  -2  14  -1  300.67   17.60
   2 -14  -1  345.67   28.50
  -2 -14  -1  289.67   26.60
   2 -14   1  239.38   21.20
  -2 -14   1  261.67   30.60
  -2  14   1  258.87   27.60
  -2  14  -1  266.97   30.70
  -2  14   1  281.57   25.60
  -2  15   1   61.39    6.40
   2  15  -1   51.09    4.90
   2 -15   1   55.99    5.00
   2 -15  -1   73.89    6.90
  -2 -15  -1   46.70    5.20
  -2 -15  -1   45.40    4.30
   2  15  -1   55.09    5.60
  -2  15  -1   62.49    6.80
  -2 -15  -1   49.10    9.20
   2 -15   1   47.60    8.20
   2 -15  -1   61.29   10.40
  -2 -15  -1   54.49   10.10
  -2  15  -1   48.70   11.70
  -2  15   1   32.80    9.30
  -2  15   1   52.39   10.20
  -2 -16  -1  380.66   20.70
   2 -16   1  367.36   19.60
  -2 -16  -1  323.67   18.70
   2  16  -1  418.66   21.20
  -2  16  -1  476.15   24.00
   2 -16   1  380.66   27.50
  -2 -16  -1  377.76   29.70
  -2 -16  -1  373.66   29.10
   2 -16  -1  391.66   29.30
  -2 -16   1  420.66   40.00
  -2  16  -1  394.86   35.30
  -2  16   1  415.46   31.80
   2 -17  -1   60.29    6.10
   2 -17  -1   61.39    6.60
  -2 -17  -1   49.40    5.20
   2 -17   1   53.79    4.90
  -2 -17  -1   46.30    4.30
   2  17  -1   40.80    8.10
  -2  17  -1   72.39    7.10
  -2 -17  -1   53.09    9.70
   2 -17  -1   48.50    8.90
  -2 -17  -1   51.19    9.30
   2 -17   1   50.59    8.50
  -2 -17  -1   62.89   11.60
   2 -17   1   59.29    9.90
  -2 -17   1   52.49   12.40
  -2  17  -1   48.60   11.00
   2  17   1   54.79   11.80
  -2  17   1   71.39   11.60
   2 -18  -1  290.17   17.80
  -2  18   1  312.87   19.10
   2 -18  -1  301.17   17.40
  -2 -18  -1  247.68   14.80
  -2 -18  -1  268.07   16.20
   2 -18   1  300.87   15.90
   2 -18  -1  293.77   23.10
  -2  18  -1  354.36   18.70
   2  18  -1  268.87   23.20
  -2  18  -1  304.57   24.70
   2 -18  -1  299.17   23.90
  -2 -18  -1  279.47   24.40
  -2 -18  -1  285.37   24.50
   2 -18   1  288.77   23.30
  -2  18  -1  276.67   25.20
   2 -18   1  328.07   25.70
  -2 -18   1  244.98   28.00
  -2 -18  -1  287.67   26.90
   2  18   1  291.27   26.70
  -2  18  -1  269.87   27.80
   2  18  -1  279.07   25.60
  -2  18   1  353.86   28.40
   2 -19  -1    4.10    1.60
   2 -19   1    4.30    1.70
  -2  19  -1    1.40    1.60
  -2  19   1    3.60    1.90
  -2 -19  -1    3.60    1.30
   2 -19   1    4.60    1.40
  -2 -19  -1    4.70    1.20
   2 -19  -1    4.40    1.40
  -2 -19  -1    4.00    1.30
  -2  19  -1    2.60    1.50
   2 -19  -1    1.40    1.60
  -2 -19  -1    0.80    1.50
  -2  19  -1    7.30    3.40
   2  19  -1    2.40    2.10
  -2  19  -1    4.10    1.60
  -2 -19  -1    4.30    2.50
   2 -19  -1    6.10    3.00
  -2  19  -1    2.80    2.80
  -2  19  -1    2.60    1.30
  -2 -19  -1    6.20    3.50
  -2  19  -1    4.90    3.60
  -2 -19   1    4.00    3.50
  -2 -19  -1    3.30    2.50
  -2 -19   1    4.50    2.40
  -2  19   1    1.30    2.30
   2 -19   1    1.50    1.40
   2 -19  -1    6.80    2.70
   2 -19   1    2.50    2.20
   2  19   1    6.10    3.30
   2  19  -1    5.00    3.00
  -2  20  -1   32.60    5.50
   2 -20  -1   39.30    4.70
  -2  20   1   37.40    5.20
   2 -20   1   35.20    4.60
   2 -20  -1   48.70    8.00
  -2  20  -1   43.80    8.10
  -2 -20  -1   39.10    4.00
   2 -20  -1   35.60    3.70
  -2 -20  -1   29.70    6.80
   2  20  -1   32.10    3.50
   2  20  -1   27.20    6.60
  -2  20  -1   35.50    4.60
  -2  20  -1   34.50    4.50
  -2 -20   1   36.00    4.30
  -2 -20  -1   32.70    3.90
   2 -20   1   35.30    3.80
  -2 -20  -1   37.00    7.70
   2  20  -1   32.60    3.80
  -2  20  -1   32.80    4.20
  -2  20  -1   27.20    6.90
   2 -20  -1   35.20    7.10
  -2  20   1   37.20    9.50
  -2 -20  -1   29.30    7.80
  -2  20  -1   29.90    8.60
   2 -20  -1   30.00    5.70
  -2 -20  -1   24.90    6.70
   2 -20   1   22.10    6.20
   2  20   1   36.20    8.00
   2  20  -1   31.10    7.80
   2  21  -1    1.10    0.80
  -2  21  -1    0.40    1.40
   2 -21   1    2.40    1.40
  -2  21   1    0.70    1.20
   2  21   1    1.00    0.90
  -2 -21  -1    1.50    1.40
   2 -21  -1    0.90    0.70
  -2  21  -1    0.90    0.60
   2  21  -1    1.70    0.80
  -2 -21  -1    1.70    0.90
   2  21  -1   -0.80    1.50
  -2  21  -1    0.80    1.00
  -2  21  -1    1.90    1.10
  -2  21  -1    1.30    1.10
   2 -21   1    1.00    0.70
  -2 -21   1    1.30    0.90
  -2 -21   1    1.40    1.00
  -2 -21  -1    1.30    0.90
   2 -21  -1    0.80    0.90
  -2  21   1    0.60    0.80
  -2 -21  -1    1.70    1.60
  -2  21  -1    0.60    0.70
  -2  21  -1    1.20    0.90
   2  21  -1    1.20    0.70
   2 -21  -1    0.70    1.40
  -2  21   1    2.50    2.30
  -2 -21   1    1.20    1.60
  -2 -21  -1    1.80    2.00
  -2  21  -1   -1.20    0.10
   2  21   1    1.90    1.80
  -2 -21   1   -1.10    0.10
  -2 -21  -1    1.10    1.40
   2 -21   1   -0.80    1.60
  -2  21  -1    2.70    1.40
   2  21  -1    1.50    0.90
   2  21  -1   -1.00    1.90
   2  22   1   80.79    5.90
   2  22  -1   90.29    6.80
   2  22   1   83.09    6.90
  -2  22  -1   86.59    6.20
   2  22  -1   75.49    6.00
  -2  22  -1   89.49   11.90
   2  22  -1   83.09   11.60
  -2  22  -1   88.69    7.40
  -2 -22   1   89.49    7.00
  -2 -22   1   75.59    6.20
  -2 -22  -1   80.79    6.50
  -2  22   1   87.19    8.10
  -2  22  -1   92.49    9.20
   2 -22   1   84.79    7.20
  -2 -22   1   74.29   12.70
  -2  22  -1   77.89    6.70
   2  22  -1   72.19    6.20
  -2 -22  -1   82.79   11.80
  -2  22  -1   79.49    6.30
  -2 -22  -1   77.69   11.90
  -2  22   1   75.79    7.10
   2 -22  -1   70.29   10.30
  -2 -22   1   70.39   12.50
   2 -22   1  100.29   12.70
  -2  22   1   80.49   13.80
  -2  22  -1   70.49    6.80
  -2  22   1   90.79   13.30
   2  22   1  101.49   15.40
   2  22  -1   85.59    6.80
   2  23  -1    7.20    1.70
  -2  23  -1    4.10    1.20
   2  23   1    4.50    1.50
   2  23  -1    3.00    1.00
   2  23  -1    5.00    1.60
  -2  23  -1    6.00    3.00
   2  23  -1    3.90    2.50
  -2  23  -1    3.60    1.40
  -2 -23   1    5.30    1.60
  -2 -23  -1    5.10    1.20
  -2 -23  -1    4.40    1.30
   2 -23   1    4.10    1.50
   2 -23   1    6.90    3.70
  -2  23  -1    4.10    2.10
  -2  23   1    4.40    1.80
   2 -23  -1    5.70    2.80
  -2  23   1    5.70    1.80
  -2  23  -1    5.60    1.60
  -2 -23  -1    2.40    2.10
  -2  23  -1    3.90    1.30
   2  23  -1    3.60    1.20
  -2  23   1    5.80    3.50
  -2 -23  -1    7.70    3.60
   2 -23   1    5.30    2.70
  -2 -23   1    5.20    3.40
   2 -23   1    4.70    2.50
  -2  23   1    4.80    2.80
  -2  23  -1    4.50    1.60
   2  23  -1    4.70    1.40
   2  23   1    3.50    2.70
   2  24  -1   58.09    4.80
   2  24  -1   56.69    9.20
  -2  24  -1   56.99    5.60
   2  24  -1   62.99    5.70
  -2  24  -1   52.69    8.80
  -2  24  -1   47.20    4.50
   2  24   1   58.69    5.40
  -2 -24  -1   48.60    4.20
  -2 -24   1   66.79    5.50
  -2 -24  -1   58.49    5.10
  -2  24   1   62.99    6.40
   2 -24   1   65.79    5.80
  -2  24   1   54.29    5.00
   2  24   1   71.29    5.60
   2 -24  -1   53.69    8.60
  -2  24  -1   60.19    5.10
  -2 -24  -1   42.90    8.50
   2 -24   1   67.29    9.70
   2 -24   1   51.49    8.70
   2  24   1   74.99   12.70
  -2  24  -1   59.19    5.70
   2  24  -1   61.99    5.40
  -2 -25  -1   18.70    4.90
  -2  25  -1   20.20    2.60
   2 -25  -1   18.20    4.50
   2  25   1   20.00    2.90
   2  25  -1   18.80    2.70
   2  25  -1   17.10    2.70
  -2  25   1   19.80    2.80
  -2  25  -1   20.70    3.10
  -2 -25  -1   15.90    2.40
   2 -25   1   21.20    2.70
  -2 -25   1   19.80    2.70
   2 -25   1   20.10    3.00
  -2 -25   1   12.70    4.30
   2 -25   1   18.80    4.90
   2  25   1   21.20    2.90
  -2  25   1   19.10    2.60
  -2  25   1   20.90    3.10
   2 -25   1   21.00    5.20
  -2  25  -1   18.00    5.50
  -2 -25   1   19.10    5.60
   2  25   1   22.70    6.60
   2 -26  -1   81.99    6.60
   2 -26   1   74.69    6.20
  -2 -26  -1   78.19    5.80
  -2 -26   1   80.69    6.00
   2 -26   1   77.19    5.80
   2  26   1   83.29    6.30
   2  26  -1   78.99    6.30
  -2  26  -1   75.29    6.50
  -2  26   1   74.89    6.00
   2  26  -1   75.09    6.00
   2 -26  -1   80.19    9.70
  -2 -26   1   73.79   11.30
  -2  26   1   74.39    5.70
   2  26   1   72.89    5.90
   2 -26   1   61.79    9.00
  -2  26   1   71.99    6.20
   2  26  -1   83.29    6.10
   2  26   1   67.19   11.50
   2 -27  -1    4.70    1.50
  -2 -27   1    6.60    1.50
  -2 -27  -1    5.60    1.20
   2  27   1    5.40    1.40
   2  27  -1    4.10    1.30
  -2  27  -1    5.40    1.50
  -2  27   1    3.20    1.20
  -2  27   1    3.80    1.20
   2  27  -1    5.80    1.40
   2  27  -1    5.60    1.40
  -2 -27  -1    4.30    1.60
  -2 -28   1  117.49    7.40
  -2 -28  -1  116.29    7.10
   2  28   1  125.69    7.80
   2  28  -1  116.79    7.30
   2  28  -1  121.59    7.90
  -2  28  -1  114.09    7.10
  -2  28   1  107.29    7.60
  -2  28  -1  113.29    7.30
   2  28  -1  117.79    7.60
   2  28  -1  123.79    7.60
   2 -28  -1  130.29    8.30
  -2 -29  -1    4.80    1.00
  -2 -29   1    4.50    1.10
   2 -29   1    4.20    1.00
   2  29  -1    4.80    1.30
  -2  29  -1    3.10    0.90
   2  29   1    3.90    1.10
   2  29  -1    6.70    1.20
  -2  29   1    3.20    1.00
   2  29  -1    5.70    1.30
  -2  29  -1    4.70    1.10
   2  29  -1    4.80    1.20
   2  29  -1    4.80    1.10
  -2  29   1    4.50    1.30
   2 -29  -1    5.50    1.40
   2 -30   1   14.60    1.90
  -2  30  -1   11.60    2.40
   2 -30  -1   13.80    1.80
   2 -30   1   11.80    1.70
  -2  30  -1   15.30    1.80
   2  30  -1   17.20    2.20
   2 -30   1   13.20    1.70
   2  30  -1   12.60    1.80
   2  30   1   14.20    1.90
  -2  30  -1   14.00    2.10
  -2  30   1   11.30    1.80
   2  30  -1   13.20    1.70
   2  30  -1   13.40    1.80
  -2  30  -1   14.80    1.90
   2  30  -1   14.70    1.90
   2  30  -1   15.50    1.90
  -2  30  -1   15.00    2.00
  -2  30  -1   16.40    2.20
   2  30  -1   15.20    2.00
   2 -31   1    0.70    0.50
   2 -31  -1    0.50    0.40
  -2 -31   1    1.30    0.50
  -2  31   1    0.10    0.30
   2  31   1    1.50    0.50
   2  31   1    0.40    0.40
  -2  31  -1    0.10    0.30
   2  31  -1    0.50    0.40
  -2  31  -1   -0.10    0.30
   2  31  -1    1.30    0.70
  -2  31   1    0.50    0.40
  -2  31  -1    0.20    0.30
  -2  31   1    1.20    0.50
   2  31   1    0.40    0.40
   2  31  -1    0.60    0.50
   2  31  -1    0.90    0.50
  -2  31  -1    0.40    0.40
   2  31  -1    0.80    0.50
  -2  31  -1    0.20    0.40
   2  31  -1    0.80    0.50
  -2  31   1    0.40    0.50
   2  31   1    0.90    0.50
  -2 -31  -1    0.20    0.50
   2 -32  -1    2.80    0.70
  -2  32  -1    3.10    0.70
   2  32  -1    3.10    0.80
   2  32   1    2.00    0.60
   2  32  -1    2.90    0.80
   2  32   1    2.70    0.70
  -2  32   1    2.30    0.60
  -2  32   1    3.00    0.80
   2  32   1    2.10    0.70
   2 -32  -1    4.20    1.00
  -2 -32  -1    3.00    0.80
   2 -32  -1    3.50    0.90
   2  33  -1    2.00    0.60
   2 -33  -1    2.80    0.70
  -2 -33  -1    2.50    0.80
  -2 -33   1    2.30    0.70
  -2 -34   1   18.90    1.80
  -2  34   1   15.40    1.30
   2 -34  -1   20.50    1.70
  -2 -34  -1   18.00    1.70
  -2 -34  -1   13.90    1.30
  -2  34   1   13.90    1.30
  -2 -35   1    2.00    0.50
   3   0   1    0.20    0.70
   3   0  -1   -0.20    0.70
   3   0   1   -0.40    0.80
   3   0  -1   -0.60    1.00
   3   0   1   -0.80    1.40
  -3   0   1    0.50    0.90
  -3   0  -1    2.50    4.70
   3   0  -1    0.20    0.50
  -3   0   1    0.50    1.20
  -3   0  -1    0.70    1.40
   3   0  -1    0.70    0.50
  -3  -1   1   50.89    7.50
   3   1  -1   62.59    4.40
  -3  -1  -1   54.79    8.90
  -3   1   1   63.29    8.40
   3  -1  -1   57.99    4.20
  -3   1  -1   67.59   10.00
   3  -1   1   58.19    5.10
   3   1   1   69.09    5.40
   3   1  -1   51.09    5.20
   3  -1  -1   51.09    5.20
   3  -1   1   57.29    9.00
   3   1   1   67.69   10.20
   3   1  -1   74.19   12.10
  -3   1   1   41.90    7.00
   3  -1  -1   62.19    9.20
   3  -1   1   61.59   10.20
  -3   1  -1   79.79   16.20
  -3  -1  -1   37.80   13.90
  -3  -1  -1   80.99   15.60
  -3  -1   1   47.40    6.20
   3  -1  -1   64.39    8.30
   3   1  -1   64.09    8.50
   3   1   1   62.09    7.40
  -3   2   1    8.40    3.30
  -3  -2  -1    9.00    3.70
  -3  -2   1    8.50    3.10
   3  -2  -1    5.90    1.20
   3   2  -1    9.70    1.50
   3   2  -1   14.40    4.00
   3   2   1    7.50    2.60
   3  -2  -1    7.10    1.30
   3  -2   1    8.80    1.90
   3   2   1   10.10    1.90
  -3  -2  -1   10.10    3.50
   3  -2   1    6.00    3.20
   3  -2  -1    5.10    2.70
  -3  -2  -1    9.10    7.40
  -3  -2  -1   10.50    5.60
  -3   2  -1    6.00    3.50
  -3  -2  -1    9.50    2.20
   3   2  -1    7.50    4.30
   3  -2  -1    9.00    2.10
   3  -2   1    5.00    2.80
   3   2   1    6.80    3.40
  -3   2  -1    7.40    1.80
   3   2  -1    9.30    1.70
   3  -2   1    5.40    2.10
   3   3  -1 1708.23   80.49
  -3  -3  -1 1857.81   93.29
   3   3   1 1995.70   81.99
  -3   3  -1 1607.14   81.99
   3   3  -1 2165.78  102.49
  -3  -3  -1 1844.32   83.69
   3  -3   1 1908.81   92.09
  -3  -3   1 1976.50   97.79
   3  -3   1 1741.13   93.59
   3  -3   1 1885.51   92.49
   3   3   1 1867.11   86.99
  -3  -3  -1 2066.79  118.19
   3   3   1 2026.90   97.89
   3   3   1 1870.51   87.29
  -3   3  -1 1741.13   82.99
   3   3  -1 2088.39   82.89
   3  -3  -1 1920.11   89.19
   3   4   1  295.77   20.10
  -3   4  -1  258.57   16.80
   3   4  -1  341.07   17.40
  -3  -4   1  242.18   20.10
   3   4  -1  278.87   14.40
   3  -4  -1  280.87   14.30
   3   4   1  305.27   15.50
   3   4  -1  269.17   16.10
   3  -4  -1  280.67   14.60
   3  -4  -1  243.88   17.70
  -3  -4  -1  281.57   17.70
  -3   4  -1  348.47   17.60
  -3  -4  -1  251.07   19.80
  -3  -4   1  289.17   26.50
   3  -4   1  298.37   24.50
   3  -4   1  306.67   24.10
  -3  -4  -1  332.77   36.90
   3   4   1  345.07   28.10
   3  -4   1  251.67   21.60
   3  -5   1 1633.94   80.49
   3  -5  -1 1705.83   82.89
  -3  -5  -1 1631.24   87.59
   3   5   1 1763.52   75.29
  -3  -5  -1 1565.94   76.89
  -3   5  -1 1638.54   74.99
   3   5  -1 1708.23   76.49
   3  -5  -1 1559.04   74.29
  -3  -5  -1 1647.24   79.59
  -3  -5  -1 1538.15   87.39
  -3   5  -1 1988.20   78.39
  -3  -5  -1 1922.71  107.69
   3  -5   1 1675.53   87.69
   3  -5   1 1722.33   88.39
   3   5   1 1781.32   79.09
  -3   5  -1 1928.11   93.39
   3   5   1 2014.90   94.19
   3   5   1 1705.43   86.39
   3  -6  -1  217.48   17.90
   3   6  -1  199.68   11.50
   3   6  -1  238.58   13.70
   3  -6  -1  209.68   11.80
   3   6   1  220.78   12.10
  -3   6  -1  200.48   12.20
  -3   6  -1  258.57   15.10
  -3  -6  -1  186.68   21.10
  -3  -6  -1  211.98   27.70
   3  -6   1  206.18   20.10
   3   6   1  284.47   24.60
   3  -6   1  229.08   21.80
  -3   6   1  209.18   23.30
  -3   6  -1  229.78   23.50
   3   6   1  246.88   21.20
   3   7  -1 1325.87   61.69
   3  -7  -1 1293.87   60.09
   3   7   1 1322.57   60.09
  -3  -7  -1  989.20   69.99
  -3   7  -1 1686.63   65.49
  -3  -7   1 1296.17   71.99
   3   7   1 1442.16   76.59
   3  -7   1 1430.06   76.89
  -3  -7  -1 1504.35   88.39
  -3   7   1 1385.06   81.29
  -3   7  -1 1540.95   81.29
   3  -7   1 1324.27   73.29
   3   7   1 1271.97   72.59
   3   8   1  155.88    9.40
   3  -8  -1  169.68    9.90
   3   8  -1  135.79   12.40
  -3   8  -1  162.58   10.40
  -3   8  -1  169.18   13.50
  -3  -8   1  157.38   17.70
  -3  -8  -1  138.59   16.60
  -3   8  -1  208.38   13.50
   3   8   1  177.98   19.40
  -3  -8  -1  157.28   22.80
   3  -8   1  163.28   17.80
   3  -8   1  200.98   21.40
   3  -8  -1  209.08   21.20
  -3   8   1  160.78   22.10
  -3   8  -1  166.98   21.00
   3   8  -1  120.79   12.50
   3   8   1  157.18   17.90
  -3  -9   1  354.56   22.30
   3   9  -1  375.96   20.60
   3   9   1  383.36   19.00
   3  -9   1  396.36   19.40
   3  -9  -1  410.56   19.80
  -3   9  -1  389.56   20.50
   3   9  -1  309.47   23.10
  -3  -9  -1  396.76   25.60
   3  -9  -1  360.86   22.90
  -3  -9  -1  400.06   26.20
   3  -9  -1  365.96   23.60
  -3  -9  -1  299.17   27.50
  -3  -9   1  348.17   30.00
   3  -9   1  349.17   29.10
  -3  -9   1  356.46   34.90
  -3  -9  -1  390.16   37.00
   3  -9   1  497.65   37.00
   3  -9  -1  449.56   34.30
   3   9   1  414.36   32.50
  -3   9   1  415.36   39.10
   3   9   1  336.77   29.90
   3 -10   1    5.10    1.40
   3  10  -1    3.10    1.30
  -3 -10   1    4.50    2.00
   3  10   1    6.30    1.40
  -3 -10  -1    5.70    2.50
   3 -10  -1    5.70    2.30
  -3  10  -1    2.70    1.40
  -3 -10  -1    3.40    2.20
   3 -10  -1    5.20    2.30
  -3 -10   1    6.70    3.90
  -3  10   1    5.40    4.80
  -3 -10   1    6.20    4.60
  -3 -10   1    3.90    2.30
   3 -10  -1    8.40    4.80
   3 -10   1    4.90    2.90
   3 -10   1   12.30    6.00
  -3 -10  -1    6.30    3.60
   3  10   1    5.40    3.70
   3 -11   1    5.80    1.60
   3  11  -1    3.40    1.40
  -3 -11   1    3.10    1.90
   3  11  -1    3.10    1.50
  -3 -11  -1    4.40    2.50
   3 -11  -1    7.10    2.80
   3  11  -1    4.00    1.10
   3 -11  -1    9.00    4.80
  -3  11   1    3.90    3.60
  -3 -11  -1    3.60    2.90
  -3 -11   1    3.30    4.40
   3 -11   1    3.10    2.70
  -3 -11   1    1.20    2.80
   3 -11   1    1.40    3.30
   3  11   1    4.40    3.20
   3 -12   1  153.18   10.20
   3  12  -1  140.79   10.10
  -3 -12   1  116.99   11.30
  -3 -12  -1  143.79   16.10
   3  12  -1  147.29   10.70
   3 -12  -1  157.88   14.70
  -3  12  -1  180.58   13.70
  -3 -12   1  125.29   18.80
   3 -12   1  137.89   17.70
   3  12   1  173.18   19.70
   3 -12  -1  196.88   23.00
  -3  12   1  151.48   23.20
   3  12   1  144.49   19.60
  -3 -13   1  472.85   40.90
  -3  13  -1  528.65   29.20
  -3 -13  -1  512.05   36.10
   3 -13  -1  460.75   31.80
   3  13  -1  478.45   25.80
  -3  13   1  480.45   25.90
   3  13   1  434.76   25.90
  -3  13  -1  520.35   24.50
   3 -13  -1  586.94   44.20
   3 -13   1  491.35   38.20
  -3 -13  -1  455.15   39.40
  -3  13   1  461.45   42.70
   3  13  -1  463.05   25.20
   3 -13   1  557.24   26.10
  -3 -13   1  415.26   27.20
  -3 -14   1   36.80    5.60
   3 -14   1   43.40    5.00
   3  14  -1   35.50    4.50
   3 -14  -1   39.90    7.60
   3  14   1   27.00    4.30
  -3  14  -1   38.70    4.00
  -3  14  -1   37.50    7.90
  -3  14   1   29.40    4.40
  -3  14  -1   30.70    4.90
  -3  14   1   31.60   10.10
  -3 -14  -1   17.40    6.80
  -3 -14   1   23.70    8.40
   3 -14  -1   21.90    7.10
   3 -14   1   27.10    7.20
  -3 -14   1   27.30   10.10
   3 -14  -1   31.90    4.80
   3 -14  -1   34.20    5.30
   3 -15   1  949.90   44.00
  -3  15  -1  999.70   43.70
   3  15  -1  929.91   44.30
  -3  15  -1  997.50   56.49
   3 -15  -1  996.50   55.59
  -3  15   1  937.51   45.10
  -3  15  -1  883.51   45.80
  -3 -15   1  864.61   64.79
  -3 -15  -1  839.62   53.89
  -3 -15  -1  882.81   60.29
   3 -15   1  832.22   54.79
   3 -15  -1  978.10   57.69
   3 -15   1  823.22   52.19
  -3  15   1  884.71   62.99
   3 -15  -1  856.81   45.40
  -3  15   1  891.01   47.60
   3 -16   1   52.99    6.10
   3 -16  -1   57.09    6.50
   3  16  -1   60.19    5.70
   3 -16   1   66.09    5.80
   3 -16  -1   76.29   11.90
  -3  16  -1   68.29    7.40
  -3  16  -1   64.29    5.70
   3  16  -1   64.49    6.10
  -3  16  -1   53.59   10.40
  -3  16   1   62.49    6.30
  -3  16  -1   59.79    6.70
  -3 -16  -1   49.80    9.60
  -3  16   1   68.09   13.90
   3 -16   1   55.39    8.70
   3 -16   1   54.79   10.20
   3 -16  -1   65.19   10.80
   3  16   1   64.79   13.10
   3  16  -1   37.70    8.40
  -3 -17  -1  731.23   39.10
   3  17  -1  784.82   38.20
   3 -17   1  759.32   37.80
  -3  17  -1  790.82   49.50
   3 -17  -1  877.71   49.70
  -3  17  -1  904.61   38.50
  -3  17   1  835.72   39.40
  -3  17  -1  922.01   42.40
   3  17  -1  832.02   39.10
  -3 -17  -1  704.23   48.30
  -3  17  -1  764.62   39.80
  -3 -17   1  849.91   59.89
   3 -17   1  794.42   50.19
   3 -17  -1  704.63   47.80
  -3  17   1  747.93   55.69
  -3 -17   1  802.52   62.69
   3  17   1  735.83   54.19
   3  17  -1  660.43   47.00
  -3 -18  -1   39.30    4.80
   3 -18   1   40.60    4.30
   3 -18  -1   49.20    8.50
   3  18  -1   41.00    4.70
  -3  18   1   43.70    4.90
  -3  18  -1   46.30    4.40
  -3  18  -1   43.10    5.80
  -3  18  -1   35.70    4.90
  -3  18   1   38.30    5.10
   3 -18  -1   33.40    7.40
  -3 -18  -1   39.50    8.40
  -3 -18   1   43.10   10.80
   3 -18   1   35.90    8.20
  -3 -18   1   46.50   12.40
   3  18  -1   26.70    6.90
   3 -19  -1  278.07   17.40
  -3 -19  -1  238.58   15.30
   3 -19   1  246.48   14.50
  -3 -19  -1  282.17   23.80
  -3  19  -1  267.67   14.50
   3  19  -1  285.47   15.80
   3 -19  -1  259.77   21.50
  -3  19   1  251.87   15.30
  -3  19  -1  287.27   17.30
  -3  19   1  280.97   16.70
  -3 -19  -1  251.77   23.10
  -3 -19   1  226.98   26.00
  -3  19  -1  255.67   25.00
  -3  19  -1  236.68   15.70
  -3 -19   1  253.57   29.40
   3 -19   1  270.97   24.10
   3 -19  -1  257.07   22.10
   3  19  -1  212.98   21.80
  -3 -20  -1    5.50    1.70
   3 -20   1    7.70    1.50
   3 -20   1    4.00    1.30
   3  20  -1    8.60    2.10
  -3 -20  -1    5.00    2.90
   3 -20  -1    9.60    3.40
   3  20   1    5.50    1.40
  -3  20  -1    5.80    2.00
  -3  20  -1    6.30    1.70
  -3  20  -1    4.20    3.10
  -3 -20  -1    5.20    3.10
   3 -20   1   11.00    4.50
  -3 -20   1    2.50    2.90
  -3  20  -1    8.90    3.10
  -3  20   1    8.10    2.70
   3 -20  -1    6.30    2.10
   3 -20   1    3.80    1.60
   3 -20   1    6.90    2.50
   3 -20  -1    4.40    2.00
  -3 -21   1    2.10    1.10
  -3 -21  -1    0.90    0.90
   3 -21  -1    2.60    1.70
   3  21  -1    2.80    1.30
   3  21   1    1.60    1.00
  -3 -21  -1    2.40    1.80
  -3  21  -1    1.80    1.20
  -3  21   1    1.90    0.90
   3  21   1    2.80    1.00
  -3  21  -1    2.00    1.90
  -3  21  -1   -1.30    0.10
  -3 -21  -1    3.40    2.50
  -3 -21   1    2.40    2.20
  -3  21  -1    1.90    1.60
   3 -21  -1    2.00    1.40
   3 -21   1    3.90    1.70
   3 -21   1    3.10    1.20
  -3  21   1    2.60    1.70
  -3  22   1    1.80    1.50
   3 -22   1    4.80    1.80
  -3  22  -1    5.30    2.50
   3  22   1    5.60    1.70
  -3 -22  -1    3.10    2.00
   3 -22  -1    0.60    0.80
   3  22  -1    2.00    1.20
  -3 -22   1    2.40    1.10
  -3 -22  -1    2.90    1.20
  -3  22   1    2.30    1.00
   3 -22   1    3.20    1.90
  -3  22  -1    2.00    1.10
   3  22  -1    3.40    1.10
  -3 -22   1    2.30    1.80
   3  22   1    2.20    0.90
  -3 -22   1    4.50    3.00
  -3 -22  -1    0.80    1.10
  -3  22  -1    5.00    3.30
  -3 -22   1   -1.30    0.10
   3  22   1    5.80    3.40
   3  23  -1   47.90    4.70
   3 -23   1   55.19    5.60
  -3  23   1   60.59    6.40
  -3  23  -1   54.19    6.90
  -3 -23  -1   74.19   10.00
   3  23  -1   40.70    3.90
   3  23   1   58.99    5.50
   3  23  -1   44.30    4.30
   3  23  -1   57.39    5.30
  -3 -23   1   55.29    5.00
  -3 -23   1   46.10    4.70
  -3 -23  -1   54.29    5.00
   3 -23  -1   57.09    5.00
  -3  23   1   48.00    4.40
   3  23   1   44.50    4.20
  -3  23   1   44.00    5.20
  -3 -23  -1   57.89    9.50
  -3  23  -1   48.70    4.50
  -3  23  -1   49.60    5.10
   3  23  -1   40.90    4.10
  -3 -23   1   57.89    9.10
  -3 -23  -1   52.39   10.60
  -3 -23   1   45.60    9.60
  -3  23  -1   50.59   11.00
  -3 -23   1   56.69   10.90
   3  23   1   66.29   11.50
   3  24   1   40.20    3.50
   3  24  -1   45.00    4.30
   3  24  -1   33.50    3.40
  -3  24  -1   38.20    3.60
  -3  24   1   35.20    4.00
   3  24  -1   44.00    4.40
   3  24  -1   34.00    3.60
   3  24   1   43.20    4.50
  -3 -24  -1   41.50    7.20
  -3 -24   1   39.80    4.10
  -3 -24   1   35.60    3.80
  -3 -24  -1   36.70    4.00
  -3  24   1   35.70    4.90
  -3  24  -1   55.99    6.60
   3 -24   1   37.00    4.50
  -3  24  -1   34.20    3.60
  -3  24   1   40.50    3.70
  -3 -24  -1   44.20    7.70
  -3  24   1   37.50    4.50
   3  24  -1   31.90    3.50
  -3 -24   1   38.40    7.00
  -3  24  -1   35.20    8.40
   3  24   1   46.90    9.40
  -3  25  -1  276.07   17.00
   3 -25   1  253.77   14.30
  -3  25   1  277.57   15.60
  -3 -25  -1  240.38   13.30
  -3 -25   1  238.78   13.20
  -3 -25   1  214.18   12.70
   3 -25   1  252.17   13.30
  -3  25  -1  241.38   12.70
   3  25   1  250.37   14.00
  -3  25   1  232.58   13.40
   3  25  -1  209.78   12.30
  -3  25   1  224.78   14.00
  -3  25  -1  244.28   13.00
   3  25  -1  206.68   12.50
   3  25  -1  259.67   13.60
  -3 -25  -1  253.57   14.80
   3 -26   1   49.99    4.60
  -3 -26  -1   44.00    4.00
  -3 -26   1   47.20    4.00
   3 -26  -1   39.80    3.90
   3 -26   1   46.90    4.10
   3  26   1   43.80    4.30
   3  26  -1   39.20    3.50
  -3  26   1   35.30    3.80
  -3  26  -1   44.90    4.60
  -3  26  -1   41.20    3.60
  -3  26  -1   35.80    3.60
  -3  26   1   45.70    4.60
   3  26  -1   41.40    3.70
  -3  26  -1   49.90    4.50
   3  26  -1   47.40    3.90
  -3  26  -1   45.20    4.40
   3  26  -1   45.10    3.90
  -3 -26  -1   41.50    4.70
   3 -27  -1  200.48   11.60
   3 -27   1  206.68   11.40
  -3 -27  -1  178.58   10.40
  -3 -27   1  181.48   10.30
   3 -27   1  203.78   10.70
   3 -27  -1  189.08   10.60
  -3  27  -1  177.58   10.00
   3  27  -1  159.88    9.80
   3  27   1  201.88   11.20
  -3  27   1  169.18   10.50
  -3  27  -1  190.08   11.30
  -3  27  -1  178.28   10.20
   3  27  -1  153.18    9.90
  -3  27  -1  203.88   11.10
   3  27  -1  195.98   10.70
   3  27  -1  201.28   10.40
   3  27  -1  198.98   10.40
  -3  27  -1  216.68   11.30
  -3 -27  -1  200.88   11.90
   3 -28  -1   10.80    2.00
  -3 -28   1    6.70    1.30
  -3 -28  -1    8.00    1.40
  -3  28  -1    9.40    1.80
  -3  28   1    7.90    1.20
  -3 -28   1   11.10    1.60
   3  28   1   10.80    1.80
   3  28   1    6.40    1.10
  -3  28  -1    7.60    1.30
  -3  28   1    8.40    1.50
   3  28  -1    7.90    1.30
   3 -28   1    8.90    1.40
  -3  28   1    8.30    1.30
   3  28   1    7.70    1.30
  -3  28  -1    9.00    1.40
   3  28  -1    7.00    1.30
   3  28  -1    9.80    1.60
   3  28  -1   10.70    1.60
  -3  28   1    9.10    1.50
  -3 -28  -1    8.80    1.70
  -3 -28  -1    9.50    2.00
   3  28  -1   10.10    1.50
   3 -29  -1  150.18    8.40
  -3 -29  -1  131.39    7.30
  -3  29   1  115.89    7.70
  -3  29   1  117.99    7.00
  -3  29  -1  127.39    7.30
   3  29  -1  143.49    7.80
  -3 -29  -1  132.29    7.80
  -3 -29  -1  144.09    8.70
   3 -29  -1  153.38    8.60
  -3  29   1  111.99    7.30
   3  29   1  143.59    7.40
  -3  29   1  123.79    6.90
   3  29   1  134.49    7.90
  -3 -30  -1    3.50    1.00
  -3  30   1    3.00    0.90
   3  30  -1    2.30    0.70
  -3 -30  -1    3.00    1.00
   3  30   1    1.90    0.70
   3 -31   1   15.30    1.70
  -3 -31  -1   19.60    2.10
   3  31  -1   13.30    1.50
  -3 -31  -1   15.50    2.00
   3  31   1   13.90    1.70
  -3  31  -1   15.80    1.90
  -3 -32   1    0.90    0.50
  -3 -32  -1    1.30    0.60
   3 -32   1    1.10    0.40
  -3 -33   1    5.90    1.00
  -3 -33  -1    8.50    1.20
   3 -33  -1    6.20    0.90
  -3 -34   1    1.20    0.40
   4   0   1    0.60    0.80
   4   0  -1    0.30    0.70
   4   0   1    0.20    0.80
   4   0   1   -1.10    2.60
  -4   0  -1    0.50    0.80
   4   0   1    0.70    1.30
  -4   0  -1    2.30    3.00
   4   0   1    3.70    2.90
   4   0  -1    2.10    0.90
  -4   0  -1    1.10    2.50
  -4   0   1   -0.80    1.10
   4  -1   1    5.60    2.70
   4   1   1    5.90    1.80
   4  -1  -1    3.80    1.60
   4  -1   1    6.40    1.80
   4   1  -1    5.00    1.70
   4  -1   1    8.70    4.30
   4   1   1    9.40    4.70
  -4   1  -1    2.50    1.40
  -4  -1  -1    4.10    1.50
  -4   1   1    2.80    1.50
  -4  -1  -1    4.50    2.00
  -4  -1  -1    3.50    2.80
   4   1   1    3.80    3.80
  -4  -1   1   -1.40    3.70
  -4   1   1    8.40    3.40
  -4  -1  -1   11.30    8.30
  -4   1  -1    3.30    3.00
   4  -1   1    1.20    2.30
  -4  -1  -1    6.30    6.20
   4   1   1    8.80    3.30
   4   1  -1    4.60    1.30
   4  -1  -1    4.40    1.20
  -4  -1  -1    7.40    4.20
  -4   1   1    4.40    2.80
   4   1   1    3.80    2.20
  -4   1  -1    5.50    3.90
  -4  -1   1    8.20    3.80
  -4  -2   1 1484.25   73.89
   4   2  -1 1314.87   59.09
   4  -2   1 1221.98   57.79
  -4  -2  -1 1296.07   74.69
   4  -2  -1 1327.27   59.09
  -4   2   1 1479.25   74.59
  -4   2  -1 1520.65   78.99
   4   2   1 1399.06   60.79
   4  -2   1 1332.17   60.99
   4  -2  -1 1265.27   61.29
   4  -2  -1 1467.65   59.39
   4  -2   1 1333.77   75.19
   4   2   1 1361.56   77.59
  -4   2   1 1294.97   60.89
  -4  -2  -1 1355.96   62.19
  -4  -2  -1 1217.78   69.19
  -4  -2  -1 1202.88   59.79
  -4  -2   1 1340.07   81.79
  -4  -2  -1 1098.29   90.89
  -4  -2  -1 1580.64   94.99
   4  -2   1 1454.25   79.69
  -4   2   1 1160.08   68.99
   4   2   1 1486.05   81.29
   4   2   1 1413.26   68.69
   4  -2   1 1338.37   68.09
   4   3   1  201.88   17.20
   4   3  -1  194.18   10.90
  -4   3   1  197.38   20.20
  -4   3  -1  248.48   24.70
   4  -3  -1  186.88   10.80
   4   3   1  216.78   12.20
   4  -3   1  177.18   12.10
   4  -3  -1  183.28   12.50
   4  -3   1  210.78   21.40
   4   3   1  198.28   22.40
  -4   3   1  199.98   13.10
  -4  -3  -1  157.08   11.00
  -4  -3  -1  179.28   30.10
  -4  -3   1  237.28   26.80
   4  -3  -1  221.68   21.50
   4  -3   1  163.28   20.60
   4   3   1  185.18   18.50
   4   4   1  890.71   49.30
  -4   4  -1 1087.19   61.79
   4  -4  -1  823.62   39.90
  -4  -4  -1  920.31   56.39
  -4   4   1  924.81   55.09
   4   4  -1  891.81   40.10
   4   4   1  955.50   41.50
   4  -4  -1  828.82   42.30
   4   4  -1  860.71   42.00
   4   4   1  912.61   58.39
  -4  -4  -1  747.53   40.10
  -4   4   1  965.30   43.70
  -4  -4   1  955.50   63.79
  -4  -4  -1  936.61   73.69
   4  -4   1  902.81   57.69
   4  -4  -1  927.61   55.89
   4   4   1  921.81   47.70
  -4   4   1  813.52   52.79
   4   4   1  855.91   51.69
   4  -4   1  903.01   54.99
   4  -5   1  191.58   16.40
  -4   5   1  211.18   21.20
   4  -5  -1  156.18    9.20
  -4   5  -1  174.58   21.40
  -4  -5  -1  163.48   19.40
   4   5   1  178.18   10.30
   4   5  -1  150.28   10.60
   4  -5  -1  154.58   11.10
   4   5   1  142.59   19.60
  -4  -5  -1  135.39   10.20
  -4  -5  -1  112.39   11.60
  -4  -5  -1  138.79    9.30
  -4  -5  -1  192.88   28.80
  -4  -5   1  179.98   24.30
   4  -5   1  150.28   19.30
  -4   5   1  119.89   17.00
   4   5   1  158.58   17.30
   4  -6  -1 1250.07   67.19
   4  -6   1 1242.38   64.59
  -4   6  -1 1379.26   78.49
   4   6  -1 1169.28   55.19
   4   6   1 1300.27   56.29
   4  -6   1 1238.88   57.69
   4   6  -1 1197.48   57.09
   4  -6  -1 1208.78   57.89
   4   6  -1 1279.47   80.19
   4   6   1 1298.57   75.49
  -4  -6  -1 1352.86   89.09
   4  -6   1 1237.68   73.89
  -4   6   1 1236.58   73.59
  -4  -6   1 1215.48   81.19
   4   6   1 1056.39   67.29
   4  -7  -1   55.09    9.50
   4  -7   1   53.39    5.90
   4  -7  -1   46.80    5.60
   4   7  -1   51.09    5.50
   4   7   1   53.89    5.00
  -4   7  -1   47.20   11.70
  -4   7  -1   61.99    7.00
  -4  -7   1   47.80   10.20
  -4  -7   1   52.69   13.50
  -4  -7  -1   58.79   15.00
   4  -7   1   54.39   11.30
  -4   7   1   60.39   12.50
   4   7   1   62.99   12.30
   4   7   1   44.70    9.40
   4  -8   1  684.33   32.70
  -4   8  -1  633.04   31.00
   4   8   1  654.93   30.30
   4  -8  -1  615.44   32.20
  -4  -8   1  666.63   35.70
   4  -8  -1  650.63   30.10
   4  -8  -1  586.24   29.40
  -4  -8  -1  490.35   29.40
  -4   8  -1  707.13   34.30
  -4  -8   1  617.94   45.30
  -4   8   1  667.93   49.70
   4   8   1  695.83   48.30
  -4  -8  -1  618.44   53.79
  -4  -8   1  713.33   56.29
   4  -8   1  658.83   46.70
  -4   8  -1  720.43   51.79
   4   8   1  541.95   42.10
   4  -9   1   37.80    7.60
   4   9   1   47.70    5.40
   4  -9   1   32.40    4.70
  -4   9  -1   38.20    4.50
   4  -9  -1   30.60    4.20
   4  -9  -1   32.30    3.80
   4   9   1   42.70    4.20
  -4  -9   1   39.30    6.30
   4  -9  -1   38.60    5.50
  -4  -9  -1   31.90    5.60
   4  -9  -1   35.00    3.70
  -4   9  -1   39.80    5.80
  -4   9  -1   41.90   11.60
  -4  -9   1   31.20    9.00
  -4  -9   1   27.90   10.60
   4  -9   1   36.30    9.60
   4   9   1   42.50   10.30
   4 -10  -1   60.49   10.60
   4 -10   1   81.19   11.30
   4  10   1   61.79    6.60
   4 -10   1   65.49    7.00
  -4  10  -1   60.79    6.10
   4 -10  -1   48.50    5.20
  -4 -10   1   62.39    8.10
   4  10  -1   59.89    5.90
   4  10   1   63.99    5.50
   4 -10  -1   63.09    5.60
   4 -10  -1   58.79    5.10
   4 -10   1   57.59    6.30
  -4  10  -1   60.19    7.40
  -4 -10   1   64.89   13.30
  -4  10  -1   76.39   15.60
   4 -10   1   61.39   12.70
  -4 -10   1   54.19   14.80
   4  10   1   69.69   13.40
  -4 -10   1   53.39   10.90
   4  10   1   57.09   11.50
   4 -11  -1    2.00    2.20
  -4  11  -1    4.70    1.70
   4  11  -1    2.40    1.30
   4  11   1    3.30    1.70
   4  11   1    4.30    1.40
   4 -11  -1    3.70    1.40
   4  11  -1    2.10    1.30
   4 -11  -1    1.60    0.90
   4 -11   1    3.90    1.80
  -4 -11   1    3.60    2.50
  -4  11  -1    4.90    2.60
   4 -11  -1    2.40    1.50
   4 -11   1    2.90    1.50
  -4  11  -1    3.00    2.00
  -4 -11   1    4.60    4.00
  -4  11  -1    7.10    5.80
   4 -11   1    2.70    3.10
   4  11   1    6.60    4.30
   4  11   1    2.70    3.10
   4  12  -1  230.78   14.80
   4  12   1  252.77   16.30
   4 -12   1  237.78   15.20
  -4  12  -1  301.57   16.80
   4  12   1  264.37   14.10
   4  12  -1  235.78   14.80
   4 -12  -1  188.28   13.00
  -4 -12   1  246.68   18.50
   4 -12  -1  284.47   15.10
   4 -12   1  243.08   15.90
  -4  12  -1  255.27   19.40
   4 -12  -1  227.28   16.60
  -4 -12   1  257.07   29.80
  -4  12  -1  274.07   18.20
   4 -12   1  252.77   25.50
   4  12   1  281.27   28.50
  -4  12  -1  308.47   34.20
   4 -12  -1  265.67   24.90
   4 -13   1   39.00    4.60
   4  13   1   33.90    5.00
   4  13  -1   33.90    4.40
   4  13  -1   44.90    4.90
  -4 -13   1   35.90    6.30
   4  13   1   42.20    4.10
   4 -13  -1   50.89    5.10
   4 -13   1   40.50    5.30
  -4  13  -1   40.90    7.00
   4 -13  -1   34.10    5.40
  -4 -13   1   38.50   11.40
  -4 -13  -1   46.50   11.70
   4 -13   1   26.00    6.80
  -4  13  -1   48.80   13.70
   4 -13  -1   38.90    9.10
   4  14  -1  479.25   25.70
  -4 -14   1  502.95   30.20
   4 -14  -1  554.84   26.50
   4 -14   1  488.05   27.10
  -4  14  -1  489.05   31.40
   4 -14  -1  526.15   29.30
  -4  14   1  520.95   30.10
   4 -14  -1  501.85   28.00
  -4 -14   1  474.95   45.40
  -4 -14  -1  520.15   43.90
   4  14  -1  474.45   25.70
   4 -14   1  444.36   25.10
   4 -15   1   65.69    6.10
   4  15  -1   72.29    6.70
   4 -15  -1   92.89    7.70
   4 -15   1   84.49    8.00
   4 -15  -1   83.49    9.00
  -4  15   1   81.39    9.40
   4 -15  -1   78.69    8.10
  -4 -15  -1   70.99   14.60
   4  15   1   69.09   13.40
  -4  16  -1  720.03   37.70
   4 -16   1  694.73   37.00
  -4  16   1  711.13   39.90
   4 -16  -1  708.43   37.40
   4  16  -1  738.03   35.60
   4 -16   1  639.04   34.30
  -4 -17  -1   69.99    7.50
   4  17  -1   70.39    6.60
   4 -17  -1  115.29    9.00
   4 -17   1   99.09    8.70
   4 -17  -1   92.89    8.50
  -4  17  -1   78.89    8.00
  -4  17  -1  102.39   19.00
  -4 -17   1   92.69   19.60
  -4 -17   1   61.39   14.30
   4 -17   1   93.59    6.80
   4  17  -1   88.99    7.40
  -4 -18  -1  391.76   22.30
   4  18  -1  367.46   20.50
   4 -18  -1  397.26   22.80
  -4  18   1  388.36   22.70
  -4  18  -1  378.66   22.40
  -4 -18   1  425.86   37.80
  -4 -18   1  377.06   40.40
  -4  18   1  362.26   36.40
  -4  18  -1  383.36   38.60
   4  18  -1  372.96   21.00
   4 -18   1  369.26   20.00
   4 -19   1   10.30    1.80
  -4 -19  -1    6.70    2.10
   4 -19  -1    8.50    2.30
   4 -19   1    6.50    2.50
   4 -19  -1    9.10    2.50
  -4  19  -1    4.60    1.80
  -4  19  -1    6.80    3.70
  -4 -19   1    9.50    5.10
  -4  19   1    5.90    4.80
  -4 -19   1   14.00    6.50
  -4 -19  -1   13.20    5.80
  -4  19  -1   11.10    5.90
   4  19  -1    7.70    1.90
   4 -20   1   60.39    4.80
   4  20  -1   54.79    5.50
  -4 -20   1   66.39    5.90
   4 -20  -1   72.09    6.30
  -4 -20  -1   58.59    6.00
   4 -20  -1   67.49    7.30
   4 -20  -1   56.89    6.30
   4 -20   1   72.09    7.40
  -4  20  -1   51.89    5.90
  -4  20  -1   52.89    5.60
  -4  20  -1   67.29   12.20
  -4 -20   1   66.39   12.70
  -4  20  -1   51.69   12.30
  -4 -20  -1   72.99   13.20
  -4  20   1   74.69   14.30
   4  20   1   67.39   11.30
   4  21   1    2.10    1.20
   4  21  -1   -0.90    0.80
   4 -21  -1    0.90    0.90
  -4 -21  -1    2.30    1.30
  -4 -21   1    1.40    0.90
   4 -21   1    1.60    1.20
  -4  21   1    0.80    1.10
   4 -21  -1    1.00    1.00
   4 -21   1    1.50    1.10
  -4  21  -1    0.70    0.80
  -4 -21   1    2.30    2.10
  -4  21   1    1.30    1.80
  -4  21  -1    2.80    2.60
  -4 -21  -1    2.40    2.20
  -4 -21  -1    0.30    0.80
   4  21   1    2.00    1.80
   4  22   1  105.79    8.10
   4  22  -1  101.69    7.50
  -4 -22   1  104.19    7.30
  -4 -22  -1   92.89    7.60
   4 -22  -1  101.89    7.50
   4 -22   1  106.99    7.90
  -4  22  -1  116.29   10.50
  -4  22   1  107.19    9.40
   4 -22   1  115.59    9.00
  -4  22   1   84.79    7.80
  -4 -22   1  104.99   14.50
  -4  22   1   82.99    7.40
  -4 -22   1   87.09   15.30
  -4 -22  -1   92.39   14.30
  -4  22   1   84.99   14.70
  -4  22  -1  122.39   17.50
  -4 -22  -1   98.39    8.40
  -4  23   1   12.00    2.80
   4 -23   1   14.60    2.80
  -4  23  -1   15.50    3.60
   4  23   1   11.90    2.40
   4  23  -1   12.30    2.20
  -4 -23   1    9.80    1.90
  -4 -23  -1    8.20    1.90
  -4 -23   1    5.00    1.60
   4 -23  -1   12.40    2.20
  -4  23   1   12.80    2.50
  -4  23   1    9.30    2.10
   4  23  -1   10.50    2.00
  -4 -23  -1    8.30    2.20
  -4  24  -1  123.99   10.30
  -4  24   1  113.59    9.10
   4 -24   1  136.19    9.10
  -4 -24   1  112.89    7.20
  -4 -24   1  100.99    7.60
  -4 -24  -1  108.09    7.80
   4 -24  -1  121.09    7.80
   4  24   1  116.59    8.30
   4  24  -1  120.99    8.00
   4 -24  -1  119.09    7.70
   4  24   1  103.49    6.90
   4  24  -1  116.19    7.80
  -4 -24  -1  106.09    8.50
  -4  25  -1   34.80    4.80
  -4  25   1   35.10    4.20
   4 -25   1   37.70    4.10
  -4 -25   1   28.90    3.20
  -4 -25  -1   27.60    3.20
   4 -25  -1   31.80    3.30
   4  25   1   27.80    3.40
   4  25  -1   29.20    3.40
  -4  25  -1   31.70    3.80
   4  25  -1   34.30    3.50
   4  25   1   29.00    2.80
  -4 -25  -1   32.10    3.90
  -4  26  -1  178.38   11.60
   4 -26  -1  178.28   10.40
  -4 -26  -1  183.28   11.00
   4 -26   1  193.68   10.50
  -4  26   1  156.98   10.30
  -4 -26   1  137.69    8.80
   4 -26  -1  169.28    9.40
  -4 -26  -1  149.99    9.20
   4  26   1  167.18    9.80
   4  26  -1  155.08    9.40
  -4  26  -1  157.28    9.80
  -4  26   1  134.49    9.50
  -4  26  -1  136.49    9.30
   4  26  -1  154.98    9.20
  -4 -26  -1  161.48   10.20
   4 -27   1   12.00    1.60
  -4 -27  -1   11.60    1.70
   4 -27  -1   13.00    1.80
  -4  27  -1    8.10    1.70
   4  27   1   10.20    1.80
   4  27  -1   10.70    1.80
  -4  27   1    9.10    1.80
  -4  27  -1    7.60    1.50
  -4 -27  -1   10.00    2.00
   4 -27  -1   11.60    1.60
  -4 -27  -1   16.10    2.50
   4 -27  -1   14.50    2.30
   4 -27   1   13.00    2.10
   4 -28  -1  201.48   10.10
   4 -28  -1  233.48   11.50
  -4 -28  -1  237.68   11.90
  -4 -28  -1  193.68   10.30
   4 -28   1  191.98   10.10
   4 -28  -1  209.28   10.50
   4  28   1  200.78   10.70
   4  28  -1  188.08   10.60
  -4  28  -1  177.48   10.60
  -4  28   1  155.78   10.40
   4  28  -1  199.38   10.40
  -4 -28  -1  195.98   11.10
   4 -29  -1    9.20    1.20
   4 -29  -1   13.30    1.80
  -4 -29  -1    8.10    1.20
   4 -29   1   10.50    1.30
  -4  29   1    7.50    1.30
   4  29  -1    9.00    1.30
  -4 -29  -1    7.70    1.40
  -4  29  -1    6.90    1.20
   4  29  -1    9.00    1.40
   4  29   1    7.00    1.30
   4  30   1   23.90    2.20
   4  30  -1   26.40    2.40
  -4 -30   1   29.70    2.60
  -4 -30  -1   24.20    2.40
  -4  30   1   21.10    2.10
  -4 -31  -1    0.60    0.40
  -4 -31   1    1.40    0.50
  -4 -31   1    0.80    0.50
   4 -31   1    0.90    0.40
  -4 -32   1    1.70    0.50
  -4 -32   1    2.00    0.50
   4 -32  -1    2.00    0.50
   5   0   1    1.50    2.00
   5   0  -1   -0.30    0.70
   5   0   1   -0.50    0.90
   5   0   1   -1.50    2.80
  -5   0  -1    2.00    1.20
  -5   0  -1   -1.10    2.10
  -5   0  -1    0.80    1.10
  -5   0   1    2.00    2.60
   5   0   1    0.40    1.10
   5   0  -1   -0.20    0.60
  -5   0  -1    4.40    3.40
  -5   0   1    1.20    1.60
   5   0   1    0.80    1.60
   5   1   1    1.50    2.00
   5  -1   1    3.00    2.80
   5  -1   1    1.90    1.20
   5   1   1    3.90    1.50
   5  -1  -1    2.50    1.40
   5   1  -1    3.30    1.60
   5   1   1    7.40    4.40
   5  -1   1    4.50    4.00
  -5  -1  -1    2.70    1.80
  -5   1  -1    3.00    1.50
  -5  -1  -1    2.30    1.30
  -5   1  -1    5.40    2.20
  -5   1  -1    7.70    4.50
  -5  -1  -1    2.70    5.10
  -5   1   1    1.90    3.60
  -5  -1   1    6.10    6.00
   5   1  -1    3.00    1.10
   5  -1   1    0.90    1.90
   5   1   1    4.30    2.10
   5  -1  -1    3.40    1.20
  -5  -1  -1   -1.50    1.90
  -5   1  -1    6.10    4.50
  -5   1   1    3.70    2.80
   5  -2  -1    2.50    1.10
   5   2   1    2.50    2.20
   5   2  -1    3.70    1.20
   5  -2  -1    4.90    2.40
  -5   2  -1    3.10    3.60
  -5   2   1    7.80    4.50
  -5  -2   1    2.30    2.20
  -5  -2  -1    1.30    1.60
   5   2   1    4.40    4.40
   5  -2   1    4.00    1.70
   5   2   1    5.80    1.80
   5  -2  -1    5.10    1.80
   5   2   1    7.50    4.90
   5  -2   1    4.40    3.80
  -5   2   1    1.80    1.30
  -5   2  -1    4.50    1.80
  -5  -2  -1    4.40    1.50
  -5   2  -1    1.40    2.60
  -5  -2   1    5.30    1.90
   5   2   1    4.60    2.50
  -5   2   1    1.90    2.50
  -5  -2   1    4.20    4.80
   5  -2   1    3.10    2.90
  -5   2  -1   -2.90    7.50
   5  -2   1    1.70    2.30
  -5  -3  -1  241.88   17.00
   5   3  -1  226.08   12.90
  -5   3   1  247.78   26.30
   5  -3  -1  217.18   12.80
  -5   3  -1  281.07   30.30
  -5  -3  -1  204.58   25.10
   5   3   1  230.98   13.90
   5  -3   1  249.28   15.00
   5  -3  -1  226.78   15.00
   5   3   1  208.58   26.00
  -5   3   1  207.18   14.10
  -5   3  -1  237.08   15.50
  -5  -3  -1  188.28   13.00
  -5  -3   1  214.48   14.50
   5   3   1  213.78   25.90
  -5   3   1  199.28   28.10
  -5  -3   1  237.88   32.40
   5  -3   1  235.48   27.80
   5  -3   1  280.37   24.40
  -5   3  -1  267.77   38.90
   5  -3   1  252.67   22.30
   5   3   1  229.28   21.20
   5  -4   1   12.30    1.90
  -5   4   1   23.20    7.90
   5  -4  -1   10.40    2.00
  -5  -4  -1   13.10    6.10
  -5   4  -1   16.50    7.20
   5   4   1   13.40    6.20
   5  -4  -1   11.90    2.80
   5   4   1   11.90    2.40
   5   4  -1   12.40    2.70
   5   4   1   14.20    6.60
  -5  -4  -1   10.50    2.60
  -5   4  -1   15.70    3.40
  -5  -4   1   13.90    5.80
  -5  -4  -1    8.50    2.00
  -5   4   1    5.40    4.70
  -5   4   1    7.80    4.20
  -5  -4   1    9.10    7.40
   5  -4   1   16.90    6.10
   5  -4   1   11.20    6.40
   5  -4   1    8.70    3.80
   5  -5   1  188.28   18.60
   5  -5  -1  175.78   12.50
  -5  -5   1  170.98   15.70
   5   5  -1  149.69   11.40
   5   5   1  152.68   10.70
   5  -5  -1  186.48   10.60
   5   5   1  160.78   22.80
  -5  -5   1  154.98   20.90
  -5  -5  -1  152.98   11.50
  -5   5   1  116.09   20.90
  -5  -5   1  175.98   28.50
   5  -5   1  175.08   20.10
   5   5   1  159.38   21.80
  -5   5   1  168.98   20.70
   5  -5   1  168.38   23.50
   5  -5  -1  161.78   10.20
   5  -5   1  161.38    9.40
   5   5  -1  162.98   10.20
  -5   5   1  204.08   24.10
  -5   5  -1  180.68   24.80
   5  -5  -1  159.18   13.70
   5  -6   1   14.30    5.00
  -5  -6   1   12.00    4.00
   5  -6  -1   17.50    3.50
   5   6   1   13.40    2.50
   5  -6   1   16.80    3.40
   5   6  -1   12.60    2.80
   5   6   1   15.10    7.00
   5  -6  -1    9.20    5.00
  -5   6   1   21.00    7.40
  -5  -6   1   15.00    8.70
   5  -6   1   13.40    6.30
  -5  -6   1   14.20    6.20
   5  -6   1   19.20    4.10
   5   6  -1   14.30    3.50
   5  -6   1   12.70    1.90
  -5   6   1   11.80    5.50
  -5   6  -1   17.60    7.70
   5  -6  -1   14.80    2.40
   5  -6  -1   17.50    4.20
   5   7   1   71.09    7.30
   5  -7   1   78.89    7.70
   5   7   1   73.39    6.50
   5  -7  -1   81.79    7.90
   5   7  -1   71.59    6.90
   5   7   1   74.09   15.50
  -5   7   1   86.49    8.60
  -5  -7  -1   54.29    5.90
  -5  -7   1   78.09   15.00
   5  -7  -1   70.19   13.80
  -5  -7   1   84.99   20.60
  -5   7   1   49.60   12.20
   5  -7   1   82.79   16.40
   5  -7  -1   76.29    8.70
   5  -7  -1   68.79    5.90
   5  -7   1   75.99    8.30
  -5   7   1   75.09   14.90
  -5   7  -1   80.79   16.90
   5   7  -1   69.39    8.10
   5   8  -1   23.70    4.50
  -5   8  -1   28.70   10.40
   5  -8  -1   19.80    2.90
  -5  -8   1   26.50    4.80
  -5   8   1   24.10    8.80
   5  -8  -1   14.50    3.50
   5  -8  -1   23.60    4.70
   5   8  -1   15.80    2.80
   5  -8   1   22.00    3.90
   5   8   1   16.60    3.40
   5  -8  -1   20.30    3.60
   5   8   1   20.70    3.20
   5   8  -1   18.20    8.50
   5   8   1   24.90    8.80
  -5   8   1   22.70    4.60
  -5  -8   1   16.00    6.70
   5  -8   1   25.70    8.80
  -5  -8   1   26.50   11.60
   5   8   1   18.30    7.60
   5  -9  -1   65.79    5.60
  -5   9  -1   55.99   14.90
   5  -9  -1   69.89    8.20
   5  -9   1   62.49    7.30
   5   9  -1   52.79    6.90
  -5  -9   1   62.39    7.90
   5  -9  -1   42.30    6.10
  -5   9   1   60.39   13.90
   5  -9   1   75.19    7.60
   5   9   1   66.19    7.00
   5   9  -1   50.59    5.40
   5  -9  -1   56.19    5.90
   5   9   1   63.49    5.80
   5   9   1   34.60   11.30
   5   9  -1   51.29   14.00
  -5   9   1   59.99    7.60
   5  -9   1   80.59   15.70
  -5  -9   1   59.39   13.30
  -5  -9   1   82.99   16.00
   5   9   1   63.19   13.60
   5 -10   1   -1.00    1.30
   5 -10  -1    0.40    0.70
   5 -10  -1    0.40    1.10
  -5  10  -1    2.10    2.80
   5 -10  -1   -0.50    1.10
  -5  10   1    1.80    3.30
   5 -10   1    2.00    1.30
   5  10  -1    0.50    0.70
   5  10   1    1.10    1.10
   5 -10  -1    0.50    0.70
   5  10  -1    0.30    0.50
   5  10   1    1.20    0.90
   5 -10   1    0.40    0.90
  -5 -10   1    1.90    2.20
   5  10   1    1.90    2.50
   5  10  -1    2.10    2.70
  -5  10   1   -0.50    1.40
   5 -10   1   -1.30    0.10
   5 -10  -1    1.60    2.90
  -5 -10  -1    1.90    2.50
  -5 -10   1   -1.80    0.10
   5  10   1   -1.60    2.90
   5 -11  -1    1.50    0.90
   5 -11  -1    1.10    1.10
  -5  11   1    1.90    2.40
  -5  11  -1    4.40    4.10
  -5  11  -1    3.30    2.30
   5 -11   1    2.00    1.60
   5  11  -1    0.70    0.70
   5  11   1    5.40    2.10
   5  11  -1    2.80    1.40
   5 -11   1    1.10    1.20
   5 -11  -1    1.40    0.90
   5  11   1    1.10    0.90
  -5 -11   1    6.40    3.20
   5  11  -1    2.10    2.80
  -5  11   1    2.90    1.80
  -5 -11   1   16.90    7.40
  -5 -11   1   14.00    8.30
  -5 -11  -1   -1.90    0.10
   5 -11   1    1.00    1.40
   5 -11  -1   -1.20    1.60
  -5  12  -1   15.90    7.90
   5 -12  -1    7.20    2.40
   5 -12  -1   10.30    2.20
   5 -12   1    9.20    2.80
  -5  12  -1   15.70    4.20
   5  12   1   13.90    3.20
   5  12  -1    9.70    2.20
   5  12  -1   11.80    2.60
   5 -12   1   11.40    2.70
   5 -12  -1    9.20    2.00
   5  12   1   14.00    2.40
  -5 -12   1   13.30    4.20
   5  12  -1   -2.10    0.40
  -5  12   1   15.50    4.00
  -5 -12   1   11.80    6.40
  -5 -12   1    5.70    7.50
  -5 -12  -1   16.20    7.50
   5 -12  -1   12.40    5.20
   5 -12   1   21.60    6.70
   5 -13   1   34.70    5.10
  -5  13  -1   32.30    6.10
   5 -13  -1   20.70    4.00
  -5  13  -1   14.20    8.30
   5 -13   1   27.10    3.90
   5  13  -1   24.30    3.50
   5  13  -1   27.70    3.80
  -5 -13   1   30.70    6.30
   5 -13  -1   20.90    2.90
   5  13  -1   14.70    7.40
  -5  13   1   26.60    5.00
  -5 -13   1   26.50    9.70
  -5 -13  -1   26.00    9.20
  -5  13  -1   19.40    8.10
   5 -13  -1   34.70    9.20
   5  14  -1    0.90    0.90
   5  14   1    1.20    0.80
   5 -14   1    1.50    1.00
   5  14  -1    0.80    0.80
  -5  14   1    3.80    2.00
   5 -14  -1    1.00    1.20
  -5  14  -1    2.40    4.50
  -5  14  -1    0.60    1.70
   5 -14  -1    1.90    1.90
   5 -14   1    2.90    1.70
  -5  14   1    1.90    1.80
  -5  14   1   -2.00    2.70
  -5  14  -1    1.60    2.10
   5 -14  -1    4.00    3.00
   5  15  -1   66.59    6.20
   5 -15   1   82.69    6.80
   5 -15  -1   81.79    9.00
   5 -15   1   73.09    7.70
  -5 -15  -1   80.79   10.70
  -5  15  -1  102.19   22.00
  -5  15   1   73.29    8.70
   5 -15  -1   82.09    7.90
  -5  15   1   77.19    8.40
  -5 -15   1   81.19   15.90
  -5  15   1   53.79   15.40
  -5 -15   1   74.09   20.70
   5 -15  -1  107.59   16.80
   5 -16   1    4.40    1.40
   5 -16   1    3.20    1.90
  -5 -16  -1    0.70    1.80
   5 -16  -1    3.30    1.70
  -5  16   1    3.20    2.00
  -5  16   1    3.70    1.80
  -5 -16   1    3.10    2.90
  -5 -16   1    2.30    3.10
   5 -16  -1    4.80    3.20
   5  16  -1    3.60    1.30
   5  17  -1  101.49    8.20
   5 -17   1  151.28    9.40
   5 -17  -1  161.38   10.60
   5 -17   1  133.89   10.60
  -5 -17  -1   82.99   11.70
   5 -17  -1  122.79    9.90
  -5  17   1  113.89   10.10
  -5 -17   1  127.19   18.20
  -5 -17  -1  118.49   18.30
  -5 -17   1  105.89   21.10
   5 -17  -1  124.89   16.60
   5  17  -1  103.69    8.20
   5 -17   1  117.49    8.20
   5  18  -1    5.00    1.50
  -5  18  -1    7.30    2.40
   5 -18  -1   11.40    2.60
   5 -18   1    8.40    1.70
  -5 -18  -1    4.70    1.80
   5  18  -1    6.10    1.60
   5 -18   1   10.00    2.20
   5 -18  -1    7.00    2.20
  -5 -18  -1    7.80    3.40
  -5  18  -1    6.80    2.00
  -5  18  -1    8.00    4.00
   5 -18  -1    7.10    3.50
  -5 -18   1    9.30    5.50
  -5 -18  -1    2.70    2.60
  -5 -18   1    8.70    4.40
  -5 -18  -1    6.80    2.20
  -5 -19  -1   26.70    3.90
   5  19  -1   17.80    2.70
   5 -19   1   33.50    3.80
   5 -19  -1   36.90    4.50
   5 -19   1   25.00    2.90
   5  19  -1   21.70    3.10
  -5  19  -1   30.50    4.40
  -5  19   1   19.50    3.60
  -5  19   1   28.00    7.90
  -5  19  -1   35.30    8.20
  -5  19  -1   20.20    3.40
  -5 -19  -1   18.70    4.50
   5 -19  -1   32.10    4.30
  -5 -19  -1   21.10    3.80
   5 -20   1    2.50    1.00
  -5 -20  -1    2.10    1.10
   5  20   1    3.70    1.40
   5  20  -1    1.50    0.80
  -5  20   1    0.30    0.80
   5 -20  -1    2.70    1.50
  -5 -20  -1    2.30    1.30
   5 -21   1    1.90    0.80
  -5 -21  -1    2.60    1.20
   5  21   1    3.60    1.30
   5  21  -1    2.30    0.90
  -5  21   1    0.90    0.80
  -5  21   1    3.90    1.70
   5 -21  -1    2.40    1.50
   5 -21   1    4.60    1.50
   5 -21   1    2.00    1.50
  -5 -21  -1    2.50    1.30
   5 -22   1    0.10    0.40
  -5 -22  -1    0.20    0.60
   5  22   1    0.20    0.60
   5  22  -1    0.30    0.50
  -5  22  -1    0.20    0.30
  -5 -22  -1   -0.20    0.90
  -5  22   1   -0.30    0.60
   5 -22   1    0.40    0.60
   5 -22   1    0.50    1.10
  -5  23   1    0.20    0.90
   5 -23   1    1.60    1.00
   5  23   1    1.10    0.70
   5  23  -1    0.90    0.70
  -5 -23   1    0.80    0.70
  -5 -23  -1    0.90    0.60
   5 -23   1    2.00    0.70
  -5  23  -1    1.20    0.80
   5  23  -1    1.10    0.70
  -5 -23  -1    1.60    1.00
   5 -24   1    2.80    1.20
  -5  24  -1    2.60    1.40
  -5  24   1    1.10    1.00
   5  24  -1    1.90    0.80
  -5 -24   1    3.70    1.20
   5 -24   1    1.80    0.70
  -5 -24  -1    1.50    0.80
   5 -24  -1    2.50    0.90
  -5  24  -1    2.10    0.90
   5  24  -1    2.70    0.90
  -5 -24  -1    2.10    1.00
   5 -25  -1   26.30    3.10
  -5  25  -1   19.50    3.10
  -5  25   1   25.70    3.10
   5 -25  -1   21.50    2.20
   5 -25   1   26.20    3.00
   5  25  -1   19.50    2.30
  -5 -25   1   22.30    2.50
  -5 -25  -1   25.20    2.70
   5 -25   1   20.10    2.10
   5 -25  -1   21.20    2.30
  -5  25   1   18.30    2.60
  -5  25  -1   17.20    2.40
   5  25  -1   22.90    2.50
  -5 -25  -1   20.80    2.70
   5  26  -1    2.20    0.70
  -5  26   1    2.60    0.90
  -5  26  -1    2.30    0.80
   5 -26   1    3.30    1.10
   5 -26  -1    2.80    0.70
  -5 -26   1    3.70    1.20
  -5  26  -1    3.00    1.20
  -5  26   1    3.20    1.10
   5 -26  -1    3.80    1.20
  -5 -26   1    3.00    0.90
  -5 -26  -1    3.50    1.00
  -5 -26  -1    3.00    0.90
  -5 -26   1    1.70    0.60
   5  27  -1   12.00    1.60
  -5 -27  -1   14.40    1.70
  -5 -27   1   13.00    1.70
  -5 -27  -1   13.10    1.80
  -5 -27   1   17.00    2.20
  -5 -28   1    1.70    0.60
  -5 -28  -1    2.20    0.70
   5 -29   1   24.70    2.20
  -5  30  -1    1.10    0.40
   5 -30   1    0.60    0.30
   6   0   1    1.60    3.00
   6   0  -1    0.30    1.00
   6   0   1    1.10    1.30
  -6   0   1    2.30    2.70
  -6   0  -1    1.50    1.40
  -6   0   1   -2.60    0.10
   6   0   1   -1.00    1.90
   6   0  -1    0.80    0.90
  -6   0   1    3.10    2.90
   6   0  -1    0.50    1.10
   6   1   1    8.10    5.30
   6  -1   1    1.60    3.00
   6   1   1    4.70    1.80
  -6   1   1    8.40    4.40
   6  -1   1    4.90    1.90
   6  -1  -1    4.50    2.00
   6   1  -1    7.60    2.30
  -6  -1   1    4.60    3.40
   6   1   1   17.00    7.10
  -6   1  -1    8.00    2.60
  -6  -1  -1    6.50    2.00
  -6   1   1   10.20    6.70
   6  -1   1    6.80    3.60
  -6  -1   1    8.20    6.20
   6  -1   1    8.20    4.30
   6   1   1    7.10    3.50
   6   1  -1    5.70    2.70
   6  -1  -1    4.80    1.60
  -6  -1  -1    3.70    4.20
   6  -2  -1  381.76   19.80
   6   2  -1  375.66   23.90
  -6   2  -1  427.56   41.50
  -6  -2  -1  356.76   38.10
   6  -2   1  371.26   21.20
   6  -2  -1  386.56   22.10
   6   2   1  363.86   20.70
  -6   2   1  350.16   27.50
  -6  -2   1  375.16   28.10
   6   2   1  373.06   37.70
  -6  -2  -1  330.77   20.20
  -6   2   1  389.56   23.80
  -6  -2  -1  368.06   22.80
  -6   2  -1  366.66   21.70
  -6   2   1  355.96   42.00
  -6  -2   1  360.16   45.70
   6  -2   1  363.56   36.60
   6   2   1  362.86   36.20
   6  -2   1  397.66   31.30
   6  -2   1  390.16   31.40
   6  -3   1   59.29   11.20
   6  -3  -1   64.69    5.70
   6   3  -1   59.59    5.40
   6  -3  -1   68.89    8.40
  -6   3  -1   47.80   13.80
  -6   3   1   62.09   14.30
   6   3   1   56.69    6.30
   6  -3   1   56.19    6.20
   6   3   1   58.69    6.00
   6  -3  -1   61.09    6.80
  -6  -3   1   59.49   10.10
   6   3   1   61.79   14.60
  -6  -3  -1   50.49    6.60
  -6   3   1   54.99    7.80
  -6   3  -1   65.19    7.10
  -6   3  -1   62.59    8.10
  -6  -3   1   49.30   16.00
   6   3   1   67.79   14.30
   6  -3   1   52.39   12.50
  -6   4  -1  583.34   50.89
   6   4  -1  496.85   26.30
   6  -4  -1  542.35   31.80
  -6   4   1  553.04   46.90
   6  -4  -1  575.14   27.00
   6   4   1  513.05   31.10
   6  -4   1  581.54   31.70
   6   4   1  468.35   27.90
   6   4  -1  519.85   28.60
  -6  -4   1  546.65   36.00
   6  -4  -1  524.15   29.10
   6   4   1  529.85   27.70
   6   4   1  542.35   48.10
  -6   4   1  537.75   31.70
  -6   4  -1  549.95   31.70
  -6   4  -1  547.15   44.50
  -6   4  -1  547.45   29.60
   6  -4   1  476.45   44.00
  -6  -4   1  494.25   56.89
   6   4   1  495.35   44.00
   6  -4   1  638.34   41.90
   6  -5   1   90.79   13.90
   6  -5  -1   80.99    6.50
   6  -5   1   74.19    8.70
   6   5   1   57.69    8.00
  -6   5  -1   79.69   17.70
  -6   5   1   80.29   16.50
   6  -5  -1   84.49    9.70
   6   5   1   65.89    7.00
   6   5   1   62.49    6.40
   6   5  -1   74.59    7.30
   6  -5  -1   75.39    7.80
  -6  -5   1   80.69   11.50
   6   5   1   54.99   14.80
  -6   5  -1   67.89    7.90
  -6   5   1   81.99    9.80
  -6   5  -1   76.89    9.30
  -6   5  -1   46.30   12.40
  -6   5  -1   63.49   21.10
   6  -5   1   81.89   16.00
   6   5   1   67.59   14.70
  -6  -6  -1  711.53   40.20
   6  -6  -1  751.12   34.20
   6  -6  -1  827.52   41.10
  -6   6   1  689.83   55.89
  -6   6  -1  699.13   59.69
   6   6   1  620.74   35.30
   6  -6   1  745.83   36.30
   6  -6  -1  724.03   36.80
  -6  -6   1  771.62   44.30
   6   6   1  682.93   34.60
   6   6   1  739.43   58.09
  -6  -6  -1  573.34   34.40
  -6   6   1  662.13   35.80
  -6   6   1  759.32   40.40
  -6   6  -1  643.74   38.70
  -6   6  -1  759.72   37.60
  -6   6  -1  701.23   54.89
   6  -6   1  679.13   53.89
   6   6   1  698.83   53.99
  -6  -6   1  597.34   56.89
  -6   6  -1  638.24   68.39
   6  -6   1  858.11   50.89
   6  -7   1   56.89   11.10
   6  -7  -1   47.40    4.90
  -6  -7  -1   54.69    8.10
   6  -7  -1   53.59    7.70
  -6   7   1   70.09   15.30
  -6   7  -1   49.99   14.20
   6   7   1   38.10    5.40
   6  -7   1   65.89    6.80
   6   7   1   46.00    5.20
   6  -7  -1   50.39    6.20
  -6  -7   1   58.29    9.50
   6   7   1   49.20   13.40
  -6   7   1   51.19    6.40
  -6   7  -1   50.89    6.80
  -6   7   1   53.49    8.10
  -6   7  -1   55.29    7.90
  -6   7  -1   38.90   11.60
  -6  -7   1   45.70   13.00
  -6   7  -1   66.39   20.10
   6   7   1   32.00   10.30
   6  -7   1   53.29   11.70
   6  -8   1  263.77   17.80
  -6   8   1  232.48   29.50
  -6   8  -1  285.77   34.40
  -6  -8  -1  232.88   18.90
   6  -8  -1  236.48   13.80
   6  -8  -1  258.67   18.50
   6   8   1  191.48   14.50
   6  -8   1  245.78   15.80
   6  -8  -1  208.88   14.60
   6   8  -1  233.88   15.00
   6   8   1  222.28   14.10
  -6  -8   1  233.38   20.50
   6   8   1  200.28   28.20
  -6   8   1  224.98   15.90
  -6   8  -1  238.28   16.80
  -6   8   1  212.08   18.00
  -6   8  -1  230.78   18.20
  -6   8  -1  223.78   28.30
  -6  -8   1  246.08   39.40
  -6   8  -1  234.98   37.80
   6  -8   1  288.67   26.20
   6  -9  -1   10.90    2.30
  -6  -9  -1   12.80    4.30
  -6   9   1    9.10    5.40
  -6   9  -1   13.10    8.60
   6  -9   1   13.60    2.20
   6  -9  -1   12.90    3.70
   6  -9   1   10.80    3.30
   6   9   1   11.60    2.80
   6   9  -1   13.70    2.90
  -6  -9   1   19.10    5.50
   6  -9   1   18.50    3.60
   6  -9  -1   12.00    2.60
   6   9   1   14.30    2.70
   6   9   1   17.30    7.60
  -6   9   1   12.40    3.30
  -6   9  -1   16.10    3.70
  -6   9   1   13.50    4.20
  -6   9  -1   16.60    4.20
  -6   9  -1   12.60    6.70
  -6  -9   1    9.50    7.30
  -6   9  -1   13.00    7.70
   6  -9   1   17.10    6.20
   6 -10   1   40.60    5.30
   6 -10  -1   32.00    4.10
   6  10   1   30.80    4.00
   6 -10  -1   36.00    4.00
   6  10  -1   29.00    4.20
   6  10  -1   29.30   10.40
   6  10   1   21.10    8.50
  -6  10   1   34.90    5.40
  -6  10  -1   36.90    5.70
  -6  10   1   29.30    5.80
  -6  10  -1   27.80    5.50
  -6  10  -1   25.00    8.60
   6 -10  -1   59.89   12.00
   6 -10   1   37.10    9.00
   6 -10  -1   36.90    4.20
   6 -10   1   33.40    3.60
   6 -10  -1   32.00    5.80
   6 -10   1   45.70    6.40
  -6  10   1   40.50   11.50
  -6  10  -1   28.80   11.40
   6 -10  -1   22.80    4.10
  -6  10  -1   35.10    6.30
   6 -11  -1    1.30    2.50
   6 -11   1    1.20    2.20
   6 -11   1    0.60    1.10
   6 -11  -1    3.20    1.30
   6 -11  -1   -0.20    0.80
   6  11   1    1.20    0.90
   6  11  -1    3.30    1.40
   6  11  -1    2.10    2.70
   6  11   1    1.90    2.50
  -6  11   1    2.90    1.80
  -6  11  -1    1.30    1.70
  -6  11   1    1.40    1.70
  -6  11  -1    1.60    2.00
  -6  11   1    3.40    3.10
   6 -11  -1    1.30    1.20
   6 -11   1    3.90    1.20
   6 -11  -1    2.00    1.10
  -6  11   1    5.60    4.30
   6 -11   1    1.70    1.70
  -6  11  -1    4.20    2.50
   6 -12   1   76.19    5.80
   6 -12   1   82.59    8.50
  -6  12  -1  110.29   21.40
  -6  12   1   96.29   18.00
  -6  12  -1   58.79    8.40
   6 -12  -1   58.89    6.70
   6 -12  -1   78.49    6.50
   6 -12   1   69.19    6.50
   6 -12  -1   58.89    5.60
   6  12  -1   68.69    6.50
   6 -12  -1   76.49    6.30
   6  12  -1   42.50   12.60
   6  12   1   50.79   13.20
  -6  12   1   65.39    7.90
  -6  12  -1   64.69    8.00
  -6  12   1   91.79    9.10
  -6  12  -1   48.00   11.70
  -6  12   1   65.49   14.30
   6 -12   1   76.39   13.40
   6 -12  -1   75.99   13.90
   6 -13  -1   25.60    3.50
   6 -13  -1   16.40    3.30
   6 -13   1   26.60    3.20
  -6  13   1   32.20   10.30
  -6  13  -1   24.80   10.30
  -6  13  -1   26.70    5.40
   6 -13   1   21.90    4.20
  -6  13   1   23.00    4.60
   6 -13   1   20.00    3.20
   6  13   1   19.70    3.00
   6  13  -1   23.90    3.50
   6  13  -1   15.80    7.40
   6  13   1   13.00    6.50
  -6  13   1   24.20    4.60
  -6  13  -1   25.30    4.80
  -6  13   1   18.90    4.40
  -6  13  -1   21.50    4.20
  -6  13  -1   10.90    5.20
  -6  13   1   17.50    7.40
  -6 -13   1   21.80   10.20
   6 -13  -1   37.00    9.60
   6 -13   1   33.90    8.80
   6 -14   1  289.87   15.90
  -6  14   1  283.67   18.70
  -6  14  -1  294.47   19.50
  -6  14  -1  252.87   17.50
  -6  14  -1  292.17   28.60
   6  14   1  276.17   15.20
   6  14  -1  261.07   15.90
   6 -14   1  304.07   18.60
  -6  14  -1  327.67   39.60
  -6  14   1  258.67   18.60
   6 -14  -1  263.97   16.80
   6 -14  -1  335.17   31.40
  -6 -15  -1   32.50    5.00
   6 -15  -1   49.40    6.80
   6 -15   1   39.40    5.40
  -6  15   1   39.40    5.90
   6 -15  -1   38.90    4.80
   6 -15   1   40.70    5.60
   6 -15   1   39.40    4.20
   6  15  -1   26.20    3.20
  -6  15   1   33.90    5.20
  -6  15  -1   36.20    5.50
  -6  15  -1   33.80    4.90
   6  16  -1  389.56   20.70
  -6 -16  -1  452.25   23.60
   6 -16   1  453.75   23.80
   6 -16   1  490.55   24.10
   6 -16   1  428.66   20.60
   6  16  -1  326.57   19.30
  -6  16   1  405.46   22.90
  -6  16  -1  428.46   23.50
  -6  16   1  367.56   22.30
  -6  16  -1  344.87   21.80
   6  17  -1   25.00    3.30
  -6 -17  -1   31.80    4.50
   6 -17   1   41.60    5.20
   6  17  -1   27.20    3.10
   6 -17   1   34.90    3.50
  -6  17   1   27.70    4.30
  -6  17  -1   34.40    4.80
   6  18  -1  138.89    9.20
   6  18   1  165.68   10.30
  -6  18   1  150.48   11.00
  -6  18  -1  154.58   11.20
   6 -19   1   12.20    2.60
   6 -19  -1   12.30    2.80
   6  19   1    6.40    1.60
  -6  19   1    9.70    2.30
  -6  19  -1    7.00    2.00
   6 -20  -1   49.20    5.20
   6 -20   1   42.60    4.40
   6 -20   1   44.50    4.70
   6  20   1   29.70    3.40
  -6  20   1   32.10    4.00
  -6  20  -1   31.30    3.70
  -6 -21   1    0.80    0.70
  -6 -21  -1    0.60    0.70
   6 -21   1    0.40    0.80
   6 -21   1    0.30    0.60
  -6  21   1    0.20    0.80
   6 -21  -1    0.70    0.80
   6  21   1   -0.30    0.50
  -6  21   1   -0.20    0.50
  -6  21  -1    0.20    0.40
  -6 -22   1   25.70    3.20
  -6 -22  -1   25.00    3.00
  -6  22  -1   26.70    3.20
   6 -22  -1   31.70    2.90
  -6  22   1   27.40    3.40
   6 -22  -1   29.90    3.30
   6 -22   1   31.30    3.50
   6  22   1   26.80    2.90
   6  23   1    5.50    1.20
  -6 -23   1    7.80    1.50
   6 -23  -1    7.30    1.30
  -6 -23  -1    6.50    1.40
   6 -23  -1    6.90    1.30
  -6  23  -1    5.20    1.30
   6 -23  -1    7.80    1.30
  -6  23   1    7.10    1.60
   6 -23  -1    7.60    1.60
   6  23  -1    6.30    1.20
   6  24   1   62.29    4.50
  -6 -24   1   60.49    4.60
  -6 -24  -1   77.49    5.00
   6 -24  -1   74.79    4.80
  -6  24  -1   56.49    4.70
   6 -24  -1   79.29    4.60
  -6  24   1   66.49    5.00
   6 -24  -1   90.79    5.40
   6  24  -1   67.79    4.50
  -6  25   1   12.90    1.80
   6 -25  -1   18.90    2.00
   7   0   1    0.50    0.80
   7   0  -1   -0.30    0.90
  -7   0   1    0.80    1.80
   7   0   1    0.40    1.10
   7   0  -1    0.60    0.70
   7   0  -1   -0.40    1.10
  -7  -1   1    0.60    0.80
  -7   1  -1    1.60    1.40
   7  -1   1    1.90    1.10
   7   1   1    1.80    1.10
   7  -1  -1    1.60    1.20
  -7  -1   1    4.00    3.00
  -7   1   1    0.80    2.00
  -7  -1   1   -2.40    0.10
   7  -1   1    0.40    1.00
   7  -1  -1    1.50    0.90
   7  -1  -1    2.50    1.70
   7  -2   1    0.40    1.10
   7  -2  -1   -1.30    1.50
  -7  -2   1   -0.80    2.10
   7   2   1   -0.30    0.50
   7  -2  -1    1.60    1.10
   7  -2   1    2.20    1.30
  -7   2   1   -0.80    1.70
  -7   2  -1    1.10    0.80
  -7   2  -1   -0.40    1.20
   7  -3  -1   -0.40    1.00
   7   3   1    0.20    0.70
   7  -3  -1    1.00    0.90
  -7  -3   1    0.80    2.10
   7  -3   1    0.80    1.10
  -7   3   1    0.70    1.30
  -7   3  -1    2.10    1.30
  -7   3  -1    1.30    1.60
  -7  -3  -1    0.30    1.20
   7  -4  -1    4.20    1.30
   7  -4  -1    2.60    1.70
  -7  -4   1    0.80    2.10
   7   4   1    2.90    1.40
   7  -4  -1    2.20    1.40
  -7   4   1    2.60    2.10
  -7   4  -1    4.00    1.80
  -7   4  -1    2.20    1.80
  -7  -4  -1    3.80    1.70
   7  -5  -1    2.50    1.10
   7   5  -1    4.10    1.90
   7  -5   1    4.10    2.00
   7  -5  -1    3.80    2.00
   7   5   1    4.30    1.50
   7   5  -1    4.50    1.70
  -7  -5   1    2.30    2.50
   7  -5  -1    5.50    2.00
  -7   5  -1    2.20    1.60
   7  -6  -1    1.20    0.90
   7  -6  -1    4.20    2.00
   7   6  -1    1.80    1.40
   7  -6   1    2.40    1.70
   7   6  -1    1.40    1.00
   7   6   1    2.30    1.20
   7  -6  -1    1.50    1.20
   7  -6   1    1.10    1.10
  -7   6  -1    1.70    1.30
   7  -7   1   14.60    2.90
   7  -7  -1   22.70    3.00
   7   7  -1   13.90    3.20
   7  -7  -1   20.60    4.20
   7  -7   1   18.80    3.90
   7  -7   1   25.20    3.80
   7  -7  -1   18.50    3.20
   7   7  -1   18.00    3.10
   7   7   1   18.90    2.90
  -7   7  -1   17.20    3.60
   7  -8  -1    0.60    0.70
   7   8  -1   -0.30    0.80
  -7   8  -1    0.90    1.10
   7  -8   1   -0.30    0.90
   7  -8  -1   -0.40    1.30
   7  -8   1    0.80    1.10
   7   8  -1    0.30    0.70
   7   8   1   -0.20    0.60
   7  -8  -1    0.20    0.60
   7  -8   1    1.20    1.00
  -7   8   1    0.80    0.90
  -7   8  -1    0.70    1.10
   7   9  -1    1.30    1.20
   7  -9   1    1.40    1.10
   7  -9  -1    0.60    0.70
   7  -9  -1    2.50    1.70
   7  -9   1    1.10    1.20
  -7   9  -1    1.30    1.30
   7   9  -1    0.20    0.80
   7  -9   1    3.40    1.40
   7  -9  -1    1.60    0.90
  -7  -9  -1    2.40    1.60
  -7   9  -1    2.10    1.70
   7 -10   1   -0.30    0.90
   7 -10  -1    0.20    0.60
   7 -10  -1    0.40    1.10
  -7  10  -1    0.40    1.30
   7 -10   1   -0.70    1.10
   7  10  -1    0.60    1.00
   7 -10   1   -0.20    0.60
   7  10  -1    0.50    0.70
   7 -10  -1   -0.20    0.50
  -7 -10  -1    0.80    1.00
  -7  10  -1    0.70    1.30
  -7  11   1    4.60    2.30
   7  11  -1    4.40    1.70
   7 -11   1    2.60    1.40
   7 -11  -1    4.40    1.40
  -7  11  -1    2.50    1.90
   7 -11   1    4.10    1.80
   7 -11  -1    2.00    1.70
   7 -11   1    2.40    1.10
  -7 -11  -1    5.70    2.10
   7  11   1    3.10    1.10
   7  11  -1    4.30    1.40
  -7  11  -1    1.70    1.40
   7 -12   1    2.20    1.20
   7  12  -1    0.20    0.60
   7 -12  -1    1.30    0.80
   7 -12   1    0.30    0.80
  -7  12   1   -0.40    1.40
   7 -12   1    0.80    0.70
  -7 -12  -1   -0.30    1.20
   7  12   1    0.50    0.60
   7  12  -1   -0.20    0.60
  -7  12  -1    1.70    1.60
   7 -13   1   10.20    2.30
   7 -13  -1    9.30    1.90
  -7  13   1    6.80    2.40
   7 -13   1    6.20    2.00
   7 -13   1    5.50    1.40
  -7 -13  -1    5.80    2.00
   7  13   1    6.90    1.40
  -7  13  -1    9.90    2.70
   7 -14   1    1.10    0.70
  -7 -14  -1    0.30    0.80
   7 -14   1    0.70    0.80
   7 -14  -1    1.30    0.80
  -7  14   1    1.60    1.30
   7 -14   1    2.10    1.40
  -7 -14   1    0.40    1.30
   7  14   1    0.30    0.40
  -7  14  -1    0.30    1.00
  -7  14  -1   -0.30    0.70
   7 -15   1    3.60    1.10
   7  15  -1    4.20    1.20
  -7 -15  -1    4.10    1.60
   7 -15  -1    5.50    1.40
   7 -15   1   10.40    2.40
  -7 -15   1    5.50    2.20
   7 -15   1    5.10    1.60
   7  15   1    3.20    1.00
  -7  15  -1    3.60    1.60
  -7  15  -1    5.00    1.60
   7  16  -1    0.40    0.50
  -7 -16  -1    1.40    0.90
   7 -16  -1    1.40    0.90
   7 -16   1    1.50    0.90
  -7 -16   1    2.80    1.60
   7  16   1    1.30    0.70
  -7  16  -1    0.70    0.90
  -7  16  -1    1.50    1.00
  -7 -17  -1    1.00    0.80
   7 -17   1    1.20    0.80
   7 -17  -1    0.50    0.60
  -7 -17   1    3.70    1.60
   7  17   1    0.60    0.40
  -7  17  -1    2.20    1.00
  -7  17  -1    1.20    0.80
  -7 -18  -1    0.20    0.50
   7 -18   1    0.30    0.50
  -7  18  -1   -0.20    0.60
   7 -18  -1   -0.30    0.50
   7 -18  -1    0.40    0.70
  -7 -18   1    0.20    0.70
   7  18   1    0.50    0.40
  -7  18  -1   -0.40    0.60
  -7  19   1    0.70    0.60
  -7  19  -1    0.20    0.50
  -7  19   1    0.50    0.50
  -7 -19   1    0.50    0.60
  -7 -19  -1    0.50    0.50
   7 -19   1    0.80    0.70
   7 -19  -1    1.10    0.60
  -7  19  -1    0.40    0.70
  -7  19   1    0.90    0.90
   7 -19  -1    1.10    0.70
   7 -19   1    1.10    0.60
  -7  20  -1    0.10    0.40
   7 -20   1    0.40    0.50
  -7  20  -1    0.80    0.80
  -7  20   1   -0.10    0.50
  -7 -20   1    0.70    0.60
  -7 -20  -1   -0.10    0.40
   7 -21  -1    0.90    0.50
  -7  21   1    2.20    0.80
  -7  21  -1    0.50    0.70
   7 -22  -1    0.30    0.40
  -7  22   1    0.10    0.30
  -7  22  -1   -0.10    0.40
   7  23  -1    4.40    0.70
   8   0   1   -0.30    0.90
   8   0  -1    0.30    0.60
   8   0   1   -0.40    0.80
   8   0  -1   -0.20    0.50
  -8   0  -1    0.70    0.90
   8  -1  -1    1.30    1.20
   8   1  -1    2.00    1.30
   8  -1   1    2.90    1.50
   8  -1   1    0.60    0.70
   8   1   1    1.10    0.70
   8  -1  -1    1.50    0.80
   8   1  -1    1.80    1.10
  -8   1  -1    1.50    1.30
  -8  -1  -1    1.10    1.00
   8  -2  -1   39.60    4.80
   8   2  -1   29.40    4.10
   8  -2   1   44.70    5.20
   8  -2   1   49.99    4.60
   8   2   1   39.90    4.10
   8  -2  -1   40.40    4.40
  -8   2  -1   40.10    5.00
   8  -3  -1    3.20    1.50
   8   3  -1    4.00    1.50
   8  -3   1    4.20    1.70
   8   3   1    6.00    1.50
   8  -3  -1    5.80    1.70
  -8   3  -1    5.60    2.10
   8  -4  -1  111.29    8.90
   8  -4   1  137.49    9.60
  -8   4  -1  105.79    9.80
   8   4  -1   92.39    7.80
   8  -4  -1  123.29    8.50
   8   4   1  113.59    7.60
   8   4  -1  100.29    7.60
  -8   4  -1  123.49    9.50
   8  -5  -1   10.20    2.50
   8  -5   1   15.10    2.90
   8   5  -1   11.00    2.20
  -8   5  -1    8.20    2.90
   8   5  -1   11.30    2.00
   8  -5   1   12.30    2.30
   8  -5  -1   11.20    2.20
  -8   5  -1   11.40    3.00
   8  -6   1  167.28   11.10
   8  -6  -1  166.28    8.90
   8  -6  -1  167.18   11.20
   8   6  -1  120.69    9.30
  -8   6  -1  130.99   11.30
   8   6  -1  157.08    9.60
   8  -6   1  171.88   10.20
   8  -6  -1  161.38    9.70
  -8   6   1  132.89   10.50
   8   7  -1   15.10    2.50
   8  -7  -1   20.80    3.40
   8  -7  -1   22.60    2.50
   8  -7   1   25.60    3.60
  -8   7  -1   15.90    3.50
   8  -7  -1   20.00    2.60
   8   7  -1   18.20    2.60
   8   7   1   20.10    2.50
   8  -7   1   25.40    3.20
  -8   7   1   12.80    2.80
   8  -8  -1   31.20    2.90
   8  -8  -1   28.40    3.90
   8  -8   1   26.60    3.70
   8   8   1   18.30    3.00
  -8   8  -1   24.80    4.20
  -8   8   1   31.60    4.50
   8  -8   1   30.40    3.40
   8   8   1   24.80    2.80
   8   8  -1   29.20    3.20
  -8   8  -1   28.70    3.50
  -8   8   1   27.90    4.10
   8   9   1    0.60    0.80
   8  -9  -1    2.00    1.20
   8  -9  -1    1.20    0.60
   8  -9   1    1.40    1.00
  -8   9   1    0.30    1.10
   8  -9   1    0.20    0.60
   8   9   1    1.60    0.70
  -8   9  -1    1.10    0.80
  -8   9   1    1.30    1.10
   8 -10  -1    9.50    2.20
  -8  10   1    8.00    2.20
   8 -10   1   10.00    2.10
   8 -10   1    8.70    1.60
   8  10   1    6.00    1.20
  -8  10  -1    6.00    1.60
  -8  10   1    5.10    1.90
   8  11  -1    0.20    0.40
   8 -11   1    1.00    0.50
  -8  11   1    1.20    1.00
   8 -11   1    0.80    0.90
   8  11  -1    0.70    0.50
  -8  11  -1    0.70    0.60
  -8  11   1    0.40    0.80
   8  12  -1    4.10    1.00
  -8  12   1    2.60    1.20
   8 -12   1    6.60    1.60
   8  12  -1    6.00    1.10
  -8  13  -1    2.50    1.20
   8  13  -1    4.60    1.00
   8  14  -1   69.29    4.10
   8  14   1   50.89    4.20
   8  15  -1    6.30    1.00
   8  15   1    6.60    1.20
  -8  15  -1    5.00    1.40
   8  16   1   85.89    5.40
  -8  16  -1   99.39    6.40
  -8  16   1   94.29    6.20
  -8  17  -1    1.70    0.60
  -8  17   1    2.70    0.80
   8 -18  -1   27.80    2.30
   9   0   1   -0.10    0.60
   9  -1   1    1.20    0.70
   9   1   1    1.80    0.70
  -9   1   1    0.80    0.70
   9  -2  -1    0.30    0.30
   9  -2   1    0.40    0.30
  -9   2   1   -0.20    0.70
   9  -3   1   11.00    1.70
  -9   3   1   12.00    2.20
   9  -4   1    2.60    0.80
  -9   4   1    3.00    1.20
   9  -5   1   17.90    2.10
  -9   5   1   16.00    2.40
   9  -6   1    1.20    0.70
   9   6   1    2.20    0.70
   9  -7   1   32.40    2.60
   9   7   1   19.50    2.00
   0   0  -2 4114.49  182.78
   0  -1  -2 1704.03   83.79
   0   1  -2 1710.53   83.29
   0   1  -2 1664.63   79.39
   0  -1  -2 1616.14   79.09
   0   2  -2 1752.42   86.79
   0  -2  -2 1844.42   88.29
   0   2  -2 1742.93   81.69
   0  -2  -2 1715.63   83.09
   0   3  -2  832.32   38.90
   0   3  -2  830.72   47.30
   0  -3  -2  876.31   43.40
   0  -3  -2  794.32   43.50
   0   4  -2  518.25   32.20
   0   4  -2  528.35   23.70
   0   5   2    3.70    1.60
   0   5  -2    3.70    2.40
   0  -6   2   55.19    7.60
   0   6   2   61.89    6.90
   0   6   2   55.69    8.90
   0  -6   2   53.09    8.30
   0   7  -2  475.45   29.90
   0  -7   2  471.55   31.80
   0  -7   2  424.76   29.00
   0   7   2  452.95   26.00
   0   7   2  462.05   32.40
   0  -8  -2 1168.08   51.49
   0   8  -2 1002.50   50.19
   0   8  -2 1073.79   49.20
   0   8  -2 1218.98   60.19
   0  -8   2 1114.39   62.19
   0   8  -2 1077.59   49.50
   0  -8   2 1018.20   58.59
   0   8   2 1124.69   53.59
   0   8   2 1058.89   61.99
   0  -9  -2 1643.64   70.59
   0   9  -2 1647.84   68.39
   0  -9  -2 1464.35   78.09
   0   9  -2 1289.57   68.79
   0  -9   2 1548.84   83.39
   0   9  -2 1622.84   68.79
   0  -9  -2 1556.84   79.89
   0  -9   2 1499.25   79.99
   0   9   2 1367.46   71.19
   0   9   2 1495.55   83.09
   0 -10  -2 4869.51  203.98
   0  10  -2 5004.00  201.78
   0 -10  -2 4374.46  213.18
   0  10  -2 4371.06  202.78
   0  10  -2 4478.35  202.18
   0 -10  -2 4926.61  216.38
   0  10  -2 5082.09  202.48
   0 -10   2 4446.65  219.28
   0 -10   2 4341.17  215.48
   0  10   2 4190.38  204.68
   0  10   2 4176.28  217.98
   0  11  -2 1245.48   55.59
   0 -11   2 1082.99   70.89
   0 -11  -2 1332.37   69.89
   0 -11  -2 1113.99   65.99
   0  11  -2 1288.57   55.19
   0  11  -2 1001.00   55.59
   0  11  -2 1111.09   55.39
   0 -11  -2 1335.17   57.69
   0 -12  -2 1671.23   82.59
   0  12  -2 1809.52   83.59
   0 -12  -2 1918.41   97.59
   0  12  -2 2086.99   83.79
   0 -12   2 1814.42  102.99
   0 -12   2 1730.43   98.79
   0  12   2 1602.64   99.99
   0 -13   2  708.23   54.09
   0  13  -2  765.32   37.40
   0  13   2  662.43   52.29
   0 -13  -2  686.83   35.30
   0 -14   2  295.07   27.90
   0  14  -2  330.07   19.10
   0 -14  -2  358.16   30.70
   0 -14  -2  260.67   16.10
   0  15  -2   30.70    4.90
   0 -15  -2   25.50    3.40
   0 -15   2   25.50    8.40
   0 -15   2   20.00    6.30
   0 -15   2   31.50    7.90
   0  15  -2   26.90    3.80
   0 -16  -2   69.29   13.70
   0  16  -2   42.90    5.50
   0  16  -2   48.90    6.40
   0 -16  -2   41.80    4.40
   0 -16  -2   38.20    5.50
   0 -16   2   49.40   11.10
   0 -16   2   47.70    9.60
   0  16   2   31.40    9.40
   0  16  -2   47.60    5.10
   0  17  -2   91.29    7.40
   0 -17  -2   83.29    6.60
   0 -17  -2  112.59   16.00
   0  17   2   83.79    6.60
   0  17  -2   85.69    7.90
   0  17  -2   95.89    8.70
   0 -17   2   67.59   12.70
   0  17   2   70.39   14.10
   0 -17  -2   70.69    8.80
   0  17   2   77.99   15.00
   0  18  -2  376.96   20.40
   0 -18  -2  371.56   19.60
   0 -18  -2  382.06   31.20
   0  18  -2  401.06   22.20
   0  18  -2  379.96   21.30
   0  18   2  386.06   19.70
   0 -18   2  367.86   32.40
   0  18   2  358.86   34.10
   0 -18  -2  307.77   22.30
   0  18   2  365.56   35.10
   0  19  -2  362.96   20.00
   0 -19   2  376.76   20.60
   0 -19  -2  344.47   19.10
   0 -19  -2  352.46   29.30
   0  19   2  362.66   19.10
   0  19  -2  399.46   21.30
   0  19  -2  395.96   21.60
   0 -19   2  373.56   31.80
   0  19   2  331.97   32.70
   0 -19  -2  339.37   22.20
   0  20  -2  919.21   42.70
   0  20   2  860.21   41.20
   0 -20  -2  905.81   54.09
   0  20  -2  974.50   43.80
   0  20  -2  891.71   43.80
   0 -20  -2  870.51   41.60
   0 -20   2  951.00   43.20
   0 -20   2  886.41   56.39
   0  20   2  844.22   59.19
   0 -20  -2  768.32   44.40
   0  21  -2  477.35   23.90
   0 -21  -2  427.96   32.50
   0  21   2  403.46   22.20
   0  21  -2  493.75   24.80
   0  21  -2  456.85   24.70
   0 -21  -2  482.85   23.10
   0 -21   2  477.45   24.20
   0 -21   2  464.05   39.00
   0  21  -2  467.65   24.00
   0 -21   2  437.46   34.80
   0 -21   2  462.75   34.40
   0  21   2  421.16   37.70
   0 -21  -2  396.46   25.10
   0  22  -2  834.52   40.00
   0 -22  -2  814.72   49.80
   0  22  -2  921.61   41.10
   0  22  -2  843.52   40.90
   0 -22  -2  828.92   39.00
   0 -22   2  867.61   40.30
   0  22  -2  721.53   41.40
   0  22  -2  837.52   40.00
   0 -22  -2  763.22   49.99
   0 -22   2  780.62   51.69
   0 -22   2  807.92   51.09
   0  22   2  770.42   56.09
   0 -22  -2  841.32   42.10
   0  23  -2  254.87   15.00
   0 -23  -2  227.88   21.20
   0  23  -2  247.68   14.50
   0  23  -2  248.58   15.50
   0  23  -2  273.77   15.70
   0 -23   2  270.77   15.20
   0 -23  -2  272.47   14.40
   0 -23  -2  262.67   23.10
   0  23  -2  252.87   14.90
   0 -23   2  276.47   23.70
   0  23   2  275.27   27.70
   0  23   2  220.78   24.60
   0 -23  -2  233.38   16.10
   0  24  -2  240.58   14.00
   0  24  -2  225.28   13.30
   0 -24  -2  236.08   20.70
   0  24  -2  208.88   14.00
   0  24  -2  259.47   14.60
   0 -24  -2  244.48   13.20
   0 -24   2  238.58   13.90
   0  24   2  205.28   14.00
   0 -24  -2  255.97   13.70
   0 -24  -2  233.58   21.30
   0  24  -2  235.78   13.90
   0 -24   2  207.08   20.30
   0  24   2  211.18   24.10
   0  24   2  255.17   25.10
   0 -24  -2  228.68   15.10
   0  25  -2   32.00    3.90
   0  25  -2   36.60    3.80
   0 -25  -2   34.10    6.80
   0  25  -2   32.00    4.10
   0  25  -2   29.80    4.00
   0 -25  -2   35.10    3.60
   0 -25   2   33.10    3.90
   0 -25  -2   40.10    4.50
   0  25  -2   34.00    3.90
   0 -25  -2   37.00    7.50
   0  25   2   36.60    8.60
   0 -25   2   28.40    6.70
   0  25   2   31.10    7.70
   0 -25  -2   30.20    4.40
   0 -26  -2   43.70    4.60
   0 -26   2   37.80    4.00
   0 -26  -2   34.20    3.40
   0  26  -2   35.20    3.70
   0  26  -2   35.90    4.20
   0  26  -2   44.20    4.60
   0  26  -2   43.10    4.20
   0  26  -2   46.60    4.70
   0  26  -2   43.20    4.30
   0  26  -2   44.60    4.70
   0 -26  -2   38.80    4.80
   0 -27  -2   20.70    2.90
   0 -27  -2   13.10    1.90
   0 -27   2   17.20    2.50
   0  27  -2   17.50    2.40
   0  27  -2   18.10    2.80
   0  27  -2   17.30    2.50
   0  27   2   11.30    2.10
   0  27  -2   15.50    2.60
   0  27  -2   18.00    2.80
   0 -27  -2   21.20    3.20
   0 -28   2   57.59    4.60
   0 -28  -2   42.20    3.70
   0  28  -2   58.69    4.60
   0  28  -2   56.89    5.00
   0  28  -2   60.69    4.80
   0  28  -2   54.59    4.90
   0 -28  -2   57.49    5.30
   0  28  -2   58.69    5.10
   0  29  -2   81.09    5.60
   0  29   2   75.09    5.60
   0  29  -2   62.59    5.50
   0  29  -2   79.09    5.40
   0 -29   2   73.09    5.30
   0 -29  -2   81.29    6.20
   0 -29  -2   77.79    6.10
   0  30   2  205.98   11.30
   0  30  -2  215.48   11.40
   0  30  -2  188.98   11.30
   0 -30  -2  207.58   11.90
   0 -30  -2  235.48   12.10
   0 -31  -2  128.89    7.80
   0  32   2  160.18    8.60
   0 -33  -2   67.89    4.40
   0  34   2   64.59    3.70
   0 -35  -2   16.40    1.40
   1   0  -2    8.70    2.10
  -1   0  -2    5.70    2.10
   1   0  -2    9.90    2.80
  -1   0  -2    4.00    2.00
   1  -1  -2  209.78   17.80
   1   1   2  169.48    9.80
   1   1  -2  196.58   17.20
  -1   1  -2  204.28   16.80
  -1  -1  -2  194.88   16.80
   1   1  -2  203.98   14.50
  -1  -1  -2  180.18   14.30
   1  -1  -2  184.18   11.70
   1  -1  -2  179.88   14.40
  -1   1  -2  192.78   14.80
   1   1  -2  206.58   15.10
   1  -1   2  167.98    8.90
  -1   1  -2  212.08   15.20
  -1  -1  -2  233.78   16.80
   1   2  -2   92.99   11.60
  -1  -2  -2  113.89   12.40
   1   2  -2  121.49   10.30
  -1   2  -2  106.89   11.70
   1  -2  -2  118.59   13.10
  -1   2  -2  105.79   10.00
   1   2   2  126.89   11.90
   1  -2   2   82.09    5.50
   1  -2  -2   98.59    7.50
   1  -2  -2  102.99   10.10
  -1  -2  -2  108.49   10.50
  -1   3  -2   95.29    9.40
   1   3  -2  124.39   10.30
  -1   3  -2   97.99   11.70
   1  -3  -2  108.49   13.00
   1   3  -2  102.89   12.40
  -1  -3  -2  107.89   12.50
   1   3  -2  118.09   10.60
  -1   3  -2  109.39   10.20
   1  -3   2  117.19   10.70
   1   3   2  117.99   11.90
  -1  -3  -2   96.09   10.20
   1  -3  -2   96.89    7.80
   1  -3  -2   95.19   10.10
   1  -4  -2   58.69    5.90
  -1  -4  -2   58.39    7.30
   1  -4  -2   67.29    7.70
  -1   4  -2   74.49   10.10
   1   4  -2   60.39    9.40
   1  -4   2   70.19    8.90
   1   4   2   72.69    9.10
  -1   4   2   69.29    9.00
   1  -5   2    2.00    1.80
   1   5   2    2.30    1.90
   1  -5   2    1.80    1.10
   1   5   2    2.30    0.80
  -1   5   2    1.30    1.50
  -1   6   2   11.70    1.90
   1  -6   2   13.90    3.20
   1   6   2   16.00    4.30
   1  -6   2   16.60    5.10
  -1   6   2   12.30    4.30
  -1  -7  -2   23.70    4.20
   1   7  -2   27.60    4.10
  -1   7  -2   28.10    3.20
  -1   7  -2   16.70    5.90
   1  -7   2   21.90    6.40
  -1  -7   2   20.50    5.50
   1   7   2   37.50    6.60
   1  -7   2   41.20    8.80
   1   7   2   24.30    6.30
  -1   7   2   21.20    6.20
  -1   8  -2   37.70    4.70
   1  -8  -2   39.60    4.40
   1  -8  -2   36.90    3.80
  -1   8  -2   44.80    7.50
   1   8  -2   48.90    4.20
  -1   8  -2   41.70    3.90
   1   8  -2   45.80    8.00
  -1   8  -2   38.90    4.20
  -1   8  -2   46.00    4.20
   1   8  -2   43.70    4.20
  -1   8  -2   45.30   10.10
  -1  -8   2   33.40    7.30
   1  -8   2   51.09   10.60
   1  -8   2   48.90    9.50
  -1  -8   2   34.30    7.40
   1   8   2   49.00    7.80
   1   8   2   35.40    8.10
  -1   9  -2  111.89    9.60
   1  -9  -2  140.59    9.70
   1  -9  -2  119.29    8.50
   1   9  -2  128.99    8.70
   1   9  -2  122.79    9.70
   1   9  -2  140.39   15.40
  -1   9  -2  142.79   15.10
  -1   9  -2  151.88    8.90
  -1   9  -2  136.49    9.80
  -1   9  -2  128.19   18.00
  -1  -9   2  130.19   15.80
   1   9  -2  146.79    9.40
  -1   9  -2  158.78    9.30
  -1  -9   2  112.19   14.90
   1  -9   2  120.59   11.50
   1  -9   2  121.69   15.60
   1   9   2  149.69   14.60
   1   9   2  151.58   17.50
  -1   9   2  135.79   17.70
   1 -10  -2  152.38   10.40
  -1 -10  -2  131.69   10.60
   1 -10  -2  129.29   14.70
  -1  10  -2  158.98    9.60
   1  10  -2  126.79   10.40
   1  10  -2  147.19    9.50
  -1  10  -2  144.49   10.50
  -1 -10  -2  161.18   16.60
  -1 -10  -2  154.78   17.00
   1 -10  -2  153.78   16.40
   1  10  -2  152.08    9.90
  -1  10  -2  160.88   10.00
  -1 -10   2  110.19   15.70
  -1  10  -2  130.09   18.70
  -1 -10   2  117.59   16.10
   1 -10   2  138.49   16.50
   1  10   2  139.79   14.10
   1  10   2  125.09   16.90
  -1  10   2  128.09   18.40
   1  11  -2  123.29    9.40
   1 -11  -2  133.09   10.00
  -1 -11  -2  131.79   10.00
  -1 -11  -2  137.09   16.10
   1 -11  -2  139.49   15.70
  -1  11  -2  156.78    9.70
   1  11  -2  131.59    9.10
   1  11   2  142.19    9.70
   1  11  -2  126.99   10.60
   1  11  -2  139.89   10.00
  -1  11  -2  141.09   10.20
  -1  11  -2  119.99   10.00
   1 -11   2  117.49   16.10
   1 -11  -2  124.69   15.50
  -1 -11   2  127.19   17.20
  -1  11  -2  145.69   10.80
  -1  11  -2  160.88   10.10
   1  11  -2  128.59    9.40
  -1  11  -2  103.59   16.20
  -1 -11  -2  152.18   17.60
   1  11   2  137.69   13.90
  -1 -11   2  113.09   16.30
   1  11   2  131.29   17.90
   1  12  -2   39.70    4.70
   1 -12  -2   53.99    5.80
  -1 -12  -2   43.40    5.00
   1 -12  -2   51.49    9.60
   1  12   2   48.40    5.30
  -1 -12  -2   42.60    9.20
  -1  12  -2   66.99    5.80
   1  12  -2   55.39    5.20
   1  12  -2   48.40    6.20
   1  12  -2   51.29    5.70
  -1  12  -2   40.90    5.20
  -1  12  -2   43.10    5.50
  -1  12  -2   55.59    5.60
  -1  12  -2   52.49    6.10
   1  12  -2   46.20    5.00
  -1 -12  -2   59.19   11.10
   1 -12  -2   51.79   10.10
  -1  12  -2   28.10    7.70
   1 -12   2   42.70    9.10
   1  12   2   46.80    7.90
  -1 -12   2   43.00   10.30
  -1 -12   2   49.50   11.00
  -1  12   2   52.49   12.00
   1  12   2   41.00   10.10
   1 -13  -2   80.29    7.70
  -1 -13  -2   65.29    6.30
  -1 -13  -2   80.49   13.20
   1 -13  -2   92.79   13.60
   1  13   2   78.89    7.10
   1  13  -2   65.99    7.30
  -1  13  -2   81.89    7.60
  -1  13  -2   72.49    7.60
  -1 -13  -2   97.69   14.90
  -1 -13  -2   78.99   14.50
   1 -13  -2   94.99   14.10
   1  13  -2   77.79    6.90
  -1 -13   2   76.59   14.40
  -1  13  -2  102.19    8.10
   1 -13   2   63.39   11.10
  -1  13  -2   59.09   10.90
   1  13   2   63.99    9.70
  -1  13   2   80.49   14.80
  -1  13  -2   71.19    7.70
  -1  14  -2    2.70    1.60
  -1  14  -2    6.30    2.20
   1 -14  -2    4.50    3.30
   1  14   2    4.20    1.60
  -1 -14  -2   12.20    5.40
   1  14  -2    2.60    1.60
  -1  14  -2    6.90    2.40
   1 -14   2    3.00    1.40
  -1 -14  -2    4.90    1.60
   1 -14  -2    7.00    2.00
  -1  14  -2    5.00    1.90
   1  14  -2    3.40    1.40
  -1  14  -2    2.80    2.50
   1 -14   2    4.70    3.00
  -1 -14  -2    9.20    5.40
  -1  14  -2    6.10    4.50
  -1 -14   2    3.00    3.40
  -1 -14   2    1.50    2.80
  -1  14   2   12.80    5.90
   1  14   2    1.50    2.00
  -1  14   2    2.70    3.00
  -1  15  -2    4.80    1.80
  -1 -15   2    7.10    4.20
   1 -15  -2    7.40    4.30
  -1 -15  -2    5.30    4.30
  -1  15  -2    5.10    2.20
   1  15  -2    5.30    1.90
  -1  15  -2    7.70    2.40
   1 -15   2    5.40    1.80
  -1 -15  -2    7.30    1.80
   1 -15  -2    8.30    2.00
  -1  15  -2    6.80    2.10
   1  15  -2    8.00    2.20
  -1 -15   2    6.50    4.80
   1 -15   2    4.60    2.80
  -1 -15  -2    8.60    4.60
  -1  15  -2    9.70    5.20
  -1  15   2   11.20    5.60
  -1  15   2   11.60    5.40
   1  15   2    3.20    3.60
   1  16  -2    0.50    0.80
  -1  16  -2   -0.30    0.70
  -1 -16   2   -1.40    2.60
  -1 -16  -2   -0.40    1.40
  -1  16  -2    0.40    1.00
   1 -16  -2    0.30    1.10
  -1 -16  -2    7.20    4.30
   1 -16  -2    1.30    2.50
  -1  16  -2    0.80    1.20
   1  16  -2   -0.30    0.80
  -1  16  -2    0.40    1.00
   1 -16   2    1.90    1.10
  -1 -16  -2    0.40    0.70
   1 -16  -2    0.20    0.60
   1 -16  -2    0.30    0.70
   1 -16  -2    1.30    1.20
  -1  16  -2    0.50    0.80
   1  16  -2    0.30    1.10
   1 -16   2   -0.90    1.70
  -1 -16  -2    1.30    1.60
  -1  16  -2   -1.50    0.10
   1 -16   2   -1.00    1.30
  -1  16   2    5.60    4.10
  -1  16  -2    0.50    1.30
  -1  17  -2    6.50    2.00
   1  17  -2    6.30    1.70
  -1 -17   2    5.60    3.70
  -1  17  -2    7.80    2.60
  -1 -17  -2    5.70    2.30
   1 -17  -2    7.00    2.20
  -1 -17  -2    7.30    4.20
   1 -17  -2   15.40    5.80
   1  17  -2    7.50    2.10
  -1  17  -2    6.90    2.30
  -1  17  -2   10.50    2.90
   1 -17   2    5.50    1.80
  -1 -17  -2    6.20    1.70
   1 -17  -2    6.30    1.70
   1 -17  -2    6.50    2.00
  -1  17  -2    6.10    1.70
   1  17  -2    7.10    2.10
   1 -17   2   11.00    4.50
  -1 -17  -2   12.80    5.50
  -1  17  -2    9.20    4.60
  -1 -17   2    5.80    4.30
   1 -17   2    3.00    3.20
   1 -17  -2    5.20    2.40
  -1  18  -2   23.60    3.70
  -1 -18  -2   12.90    3.20
   1 -18  -2   15.80    3.20
   1 -18  -2   23.00    6.60
  -1 -18  -2   23.80    7.00
  -1  18  -2   20.90    3.90
  -1  18  -2   23.90    4.00
  -1 -18  -2   16.30    2.70
   1 -18   2   19.70    3.10
   1 -18  -2   21.10    3.00
  -1 -18  -2   17.10    3.00
   1  18  -2   17.50    3.10
   1 -18   2   19.10    5.70
  -1 -18   2   21.60    7.10
  -1 -18   2   12.90    5.40
   1 -18   2   24.10    6.80
  -1 -18   2   16.30    6.80
   1 -18  -2   19.20    4.30
  -1  19  -2   57.49    6.00
  -1 -19  -2   58.49    6.50
   1 -19  -2   60.69    6.40
  -1 -19  -2   56.29   10.40
   1 -19  -2   42.30    8.90
  -1  19  -2   58.19    6.50
  -1  19  -2   63.59    6.70
  -1 -19  -2   57.69    5.40
   1 -19   2   66.79    5.90
  -1 -19  -2   62.79    5.90
  -1  19  -2   61.49    6.20
   1  19  -2   51.49    5.60
  -1 -19   2   57.39   12.30
  -1 -19   2   45.00    9.90
  -1 -19   2   52.69   10.40
   1 -19   2   56.49   10.70
   1  19   2   67.19   13.50
   1  19   2   54.89   12.60
   1 -19  -2   48.40    6.50
  -1  20  -2   15.40    2.90
  -1 -20  -2   12.50    2.90
   1 -20  -2   13.50    3.00
   1 -20  -2   13.60    4.80
   1  20   2   18.50    2.90
  -1 -20  -2   13.30    4.90
  -1  20  -2   18.90    3.40
   1  20  -2   12.70    2.70
  -1  20  -2   15.00    3.10
  -1 -20  -2   12.40    2.30
   1 -20   2   18.30    2.90
  -1 -20  -2   17.10    2.90
   1 -20  -2   15.50    2.80
  -1  20  -2   15.10    2.80
   1  20  -2   14.20    2.70
  -1 -20  -2   12.30    4.90
   1 -20  -2   15.60    5.30
  -1 -20   2   14.10    5.90
   1 -20   2   18.00    6.10
   1  20   2   13.80    6.10
  -1  20   2   13.50    5.90
  -1  20   2   10.30    5.10
   1 -20  -2   12.00    3.20
   1  21  -2   35.10    4.20
  -1 -21  -2   44.40    5.30
   1 -21  -2   32.90    4.60
  -1 -21  -2   27.20    7.00
   1 -21  -2   24.90    6.70
   1  21   2   40.50    4.40
   1  21  -2   34.40    4.00
   1  21  -2   35.00    4.40
  -1  21  -2   37.70    5.00
  -1  21  -2   42.40    5.10
  -1 -21  -2   36.30    4.00
   1 -21   2   31.40    4.00
   1 -21  -2   41.20    4.50
   1  21  -2   39.40    4.50
  -1  21  -2   36.90    4.40
  -1 -21  -2   41.10    8.80
   1 -21  -2   41.80    8.70
  -1  21   2   38.90   10.10
  -1 -21   2   43.80    9.90
   1 -21   2   30.70    7.00
  -1 -21   2   37.90    8.20
   1 -21   2   28.50    7.50
   1  21   2   53.09   11.60
  -1  21   2   42.70    9.50
  -1 -21  -2   31.70    4.90
   1 -21  -2   37.70    5.30
   1  22  -2   23.00    3.30
   1 -22  -2   25.40    6.30
  -1  22  -2   28.80    3.60
   1  22  -2   24.70    3.30
   1  22   2   21.60    3.10
  -1 -22  -2   20.80    5.90
   1  22  -2   25.90    3.70
  -1  22  -2   28.10    4.10
  -1  22  -2   29.10    4.10
   1 -22   2   27.60    3.50
  -1 -22  -2   24.60    3.20
   1 -22  -2   29.90    4.20
   1  22  -2   24.10    3.40
  -1 -22  -2   16.00    5.80
   1 -22  -2   20.40    6.00
  -1  22  -2   26.50    3.70
   1  22   2   25.50    7.80
  -1  22   2   26.30    8.20
  -1 -22   2   23.00    7.20
   1 -22   2   23.10    6.10
   1 -22   2   28.40    7.30
  -1  22   2   23.00    6.80
   1 -22  -2   31.10    4.60
  -1 -22  -2   19.70    3.80
   1  23  -2   26.10    3.50
   1 -23  -2   36.10    7.30
  -1  23  -2   30.50    3.60
   1  23  -2   30.30    3.50
  -1 -23  -2   22.40    6.00
   1  23   2   22.90    3.10
   1  23  -2   26.30    3.70
  -1  23  -2   25.10    3.80
  -1  23  -2   29.10    4.00
  -1 -23  -2   21.10    3.00
   1 -23   2   29.10    3.60
   1 -23   2   42.50   10.00
   1  23  -2   26.30    3.50
  -1  23  -2   29.10    3.70
  -1 -23  -2   26.10    6.70
   1 -23  -2   23.80    6.20
   1  23   2   25.50    7.90
  -1  23   2   19.20    6.80
  -1 -23   2   29.30    7.80
   1 -23   2   27.40    6.40
  -1 -23   2   36.10    7.40
  -1  23   2   27.40    7.60
  -1 -23  -2   23.40    4.00
   1 -23  -2   25.70    4.10
   1  24  -2   15.10    2.50
  -1 -24  -2   15.50    2.40
   1 -24   2   15.60    2.50
  -1 -24  -2   11.80    4.20
   1 -24  -2    8.90    3.70
   1  24  -2   16.20    2.50
  -1  24  -2   15.30    2.90
   1  24   2   10.60    2.10
  -1  24  -2   13.80    2.30
   1  24  -2   17.60    2.90
   1  24  -2   11.90    2.40
   1  24  -2   16.40    2.70
  -1  24  -2   13.70    2.50
  -1 -24  -2   11.10    4.30
   1 -24  -2   13.70    4.70
  -1  24   2   15.90    5.80
  -1 -24   2   24.30    6.70
   1 -24   2   14.30    4.50
   1  24   2   18.40    6.10
  -1 -24   2   16.10    4.70
   1 -24  -2   12.90    2.80
   1  24   2    7.30    4.00
  -1 -24  -2   17.20    3.20
  -1  24   2   15.00    5.10
   1  25  -2    3.30    1.30
  -1  25  -2    2.20    1.00
   1  25  -2    5.20    1.40
  -1 -25  -2    2.50    1.00
   1 -25  -2    4.10    1.20
   1 -25   2    4.70    1.40
   1 -25  -2    2.80    1.90
  -1 -25  -2    3.70    2.20
   1  25   2    3.40    1.10
   1  25  -2    3.20    1.20
   1  25  -2    4.40    2.60
  -1  25  -2    4.30    1.30
   1  25  -2    2.30    1.20
   1  25  -2    4.60    1.40
   1  25  -2    5.20    1.50
  -1  25  -2    5.60    1.60
  -1 -25  -2    5.70    2.80
   1 -25  -2    2.30    1.70
  -1  25   2    4.60    3.10
   1 -25   2    4.50    2.40
   1  25   2    1.10    1.40
   1 -25   2    3.10    2.10
  -1 -25  -2    3.90    1.50
  -1  25   2    5.70    3.00
   1  25   2    5.70    3.30
   1 -25  -2    5.00    1.60
  -1  25  -2    5.00    1.70
   1  25  -2    3.80    1.40
  -1  26  -2    1.80    0.90
   1  26  -2    1.50    0.80
   1  26   2    1.50    0.70
   1  26  -2    2.80    1.20
   1  26  -2    3.00    1.10
   1 -26   2    0.90    0.70
   1 -26  -2    1.40    0.70
  -1 -26  -2    1.20    0.70
  -1  26   2    1.50    0.90
  -1  26  -2    1.70    0.90
   1  26  -2    1.30    0.90
  -1  26  -2    1.10    0.90
   1  26  -2    2.10    1.10
   1  26  -2    2.80    1.10
   1 -26  -2    2.40    1.20
  -1  26  -2    1.10    0.90
   1  26  -2    2.50    1.00
  -1 -26  -2    2.30    1.30
   1  27  -2    1.00    0.70
  -1  27  -2    1.50    0.80
   1  27  -2    0.60    0.50
   1  27   2    0.70    0.50
  -1 -27  -2    0.70    0.50
   1 -27   2    0.30    0.60
  -1 -27   2    1.20    0.80
   1 -27  -2    0.80    0.60
   1 -27  -2    1.50    0.70
  -1  27   2    1.00    0.80
  -1  27  -2    0.20    0.50
   1  27  -2    2.10    0.90
   1  27  -2    1.10    0.90
  -1  27  -2    1.60    0.90
   1  27  -2    0.40    0.60
  -1 -27  -2    0.50    0.80
   1 -27  -2    1.10    0.80
   1  27  -2    0.60    0.80
  -1  27  -2    0.60    0.60
   1 -28  -2    6.70    1.60
   1 -28  -2    5.40    1.20
  -1 -28  -2    5.80    1.20
  -1 -28   2    5.30    1.20
  -1  28  -2    4.90    1.40
  -1  28  -2    6.80    1.40
   1  28  -2    4.60    1.20
   1  28   2    2.90    0.90
   1  28  -2    4.00    1.30
  -1  28   2    4.10    1.20
   1  28   2    5.00    1.30
  -1  28  -2    5.60    1.30
   1  28  -2    7.30    1.50
   1  28  -2    5.20    1.40
   1 -28  -2    5.20    1.40
  -1 -28  -2    4.40    1.50
   1  28  -2    5.20    1.40
  -1 -28  -2    5.30    1.50
   1 -28  -2    5.10    1.50
  -1 -29   2    5.60    1.30
   1 -29  -2    5.40    1.10
   1  29  -2    5.70    1.50
  -1  29  -2    7.20    1.60
  -1  29   2    7.60    1.50
   1  29   2    7.50    1.50
  -1  29  -2    7.80    1.40
   1  29  -2    7.30    1.50
  -1 -29  -2    7.60    1.70
  -1 -29  -2    8.40    1.90
   1 -29  -2    6.70    1.70
   1 -29  -2    7.30    1.60
   1  30  -2    4.90    1.30
   1  30  -2    3.60    1.00
  -1  30   2    3.70    0.90
  -1  30   2    3.80    1.00
   1  30   2    6.30    1.30
  -1  30  -2    5.20    1.10
   1  30  -2    4.20    1.10
   1 -30  -2    5.30    1.10
  -1 -30   2    5.10    1.10
   1 -30  -2    3.40    0.80
   1 -30   2    4.40    1.00
   1 -30  -2    3.70    1.20
  -1 -30  -2    5.80    1.40
  -1 -31  -2   17.30    2.30
  -1 -32   2    4.70    0.90
  -1  32  -2    6.30    1.20
  -1 -32  -2    5.40    1.10
  -1 -32  -2    5.80    1.20
   1 -33  -2    6.10    1.10
  -1 -33  -2    7.50    1.10
  -1 -34  -2    1.30    0.40
  -1 -34   2    0.50    0.30
   2   0  -2 2571.14  130.79
   2   0  -2 3192.78  133.49
  -2   0  -2 2806.02  132.69
   2   0   2 2754.22  127.49
  -2   0  -2 3078.59  136.89
   2   0  -2 2954.50  130.19
  -2   0  -2 2807.12  130.39
   2   0  -2 2963.90  137.09
  -2   0  -2 2842.42  135.09
   2   0   2 2875.41  130.39
   2   0  -2 2916.61  137.39
  -2   0  -2 2783.22  126.89
  -2   0  -2 3002.20  128.59
   2   0   2 3010.70  138.59
   2   0   2 3142.69  135.29
  -2   0   2 3135.09  139.39
  -2   0   2 2895.61  128.69
  -2   1  -2 1030.00   53.29
   2   1   2 1076.69   49.40
   2   1  -2 1217.08   54.69
  -2  -1  -2 1053.69   53.79
   2  -1   2 1023.40   48.40
   2   1  -2  983.60   52.19
   2  -1  -2 1035.30   52.19
   2  -1  -2 1184.88   54.19
  -2   1   2  809.22   47.10
  -2   1  -2 1106.69   56.69
  -2  -1  -2 1111.69   57.29
  -2   1  -2  959.90   51.09
   2  -1  -2 1003.00   46.50
  -2   1  -2 1063.49   55.89
   2   1  -2 1002.80   56.39
  -2  -1  -2  998.00   55.29
   2   1  -2 1088.39   58.09
   2  -1   2 1067.69   51.39
   2  -1  -2 1034.40   57.39
   2   1   2 1025.70   51.39
  -2   1  -2 1088.99   48.50
  -2  -1  -2 1031.80   49.00
  -2  -1  -2 1059.19   48.00
   2  -1   2 1031.20   57.89
   2   1   2 1110.69   58.69
   2  -1   2 1109.09   57.09
  -2   1   2 1208.18   64.19
  -2  -1   2  967.40   53.39
  -2   1   2 1110.09   51.69
   2   2  -2 1161.98   60.59
  -2  -2  -2 1228.38   62.09
   2  -2  -2 1277.27   61.49
   2  -2  -2 1193.78   59.79
  -2   2   2 1079.69   55.99
  -2   2  -2 1394.76   65.59
   2   2  -2 1287.67   59.19
  -2   2  -2 1136.99   59.19
   2   2  -2 1070.89   60.79
   2   2  -2 1269.47   66.39
   2   2   2 1244.98   60.39
  -2   2  -2 1258.47   64.59
   2  -2  -2 1174.78   64.89
  -2  -2  -2 1232.78   63.99
   2   2  -2 1167.28   64.39
  -2  -2  -2 1308.67   55.99
  -2  -2  -2 1251.47   56.69
  -2   2  -2 1237.18   67.99
   2   2   2 1226.48   66.09
   2  -2   2 1288.77   66.79
   2   2   2 1320.07   60.49
  -2   2   2 1453.05   77.39
  -2  -2   2 1015.60   56.89
  -2   2   2 1337.57   62.49
   2  -3  -2  412.26   21.40
  -2   3  -2  454.95   30.60
  -2  -3  -2  459.85   32.00
  -2   3   2  530.95   32.40
   2   3  -2  470.35   25.90
   2  -3  -2  421.46   31.00
  -2   3  -2  430.26   30.60
   2   3  -2  482.05   32.90
  -2  -3  -2  444.26   30.50
   2   3  -2  434.86   31.00
  -2   3  -2  514.65   26.10
  -2  -3  -2  426.76   23.60
  -2   3  -2  523.85   36.10
   2  -3   2  503.85   34.40
   2   3   2  487.25   32.60
   2   3   2  460.15   25.70
  -2   3   2  547.05   43.90
  -2   3  -2  457.05   28.60
   2   3  -2  522.95   29.60
   2  -4   2  417.96   23.00
   2  -4  -2  414.36   25.60
  -2   4  -2  497.25   31.20
  -2   4  -2  387.26   20.90
   2   4  -2  431.66   24.40
   2  -4  -2  452.45   31.60
   2   4  -2  477.35   32.80
  -2  -4  -2  412.06   29.50
  -2   4  -2  465.95   23.40
  -2   4  -2  502.65   25.40
  -2  -4  -2  374.86   22.00
  -2  -4  -2  406.06   21.70
   2  -4   2  506.75   35.40
   2   4   2  403.56   30.20
  -2   4   2  510.75   44.70
  -2   4   2  472.85   33.60
  -2  -5  -2   40.10    6.10
   2   5  -2   25.80    2.80
  -2   5  -2   35.10    5.10
  -2   5  -2   32.60    4.30
  -2  -5  -2   24.90    3.30
  -2  -5  -2   20.50    3.30
   2   5   2   27.00    6.60
   2  -5   2   37.50    9.20
  -2   5   2   43.70   13.20
  -2  -5  -2   33.70    5.70
  -2   5  -2   25.70    3.10
  -2  -6  -2   77.99    9.30
  -2  -6  -2   70.69    8.90
   2  -6  -2   64.49    8.10
  -2   6  -2   60.99    5.60
  -2   6  -2   75.99    7.20
  -2   6  -2   82.09    8.30
  -2   6   2   92.89   18.40
   2   6   2   85.69   12.00
   2  -6   2   92.49   15.40
   2  -6  -2   71.59    8.60
  -2   7  -2  331.97   19.10
  -2   7  -2  316.57   20.40
  -2  -7  -2  274.37   16.90
   2  -7   2  399.06   35.50
  -2   7   2  319.87   34.90
   2   7   2  334.37   26.70
  -2  -7   2  250.87   24.80
  -2  -7  -2  341.57   21.30
  -2  -8  -2  753.72   40.40
   2   8  -2  709.73   38.60
  -2   8  -2  888.51   40.90
  -2   8  -2  786.52   36.70
  -2   8  -2  829.22   42.20
  -2  -8   2  655.53   48.40
   2  -8   2  823.62   53.89
  -2   8   2  860.81   61.49
   2   8   2  847.62   50.29
  -2   8   2  823.82   52.39
   2   9  -2  901.91   45.20
   2  -9   2  947.21   43.20
  -2  -9  -2  939.31   45.80
   2  -9  -2  832.62   42.60
   2   9  -2  851.71   45.00
  -2   9  -2  905.31   43.80
  -2   9  -2  993.90   42.90
   2   9  -2  851.51   42.40
  -2   9  -2 1070.59   49.40
  -2  -9   2  902.51   55.09
  -2  -9   2  903.71   57.59
   2  -9   2  938.51   57.69
  -2   9   2  980.80   66.49
   2   9   2 1024.80   56.89
  -2   9   2 1021.70   59.39
  -2  10  -2 2751.82  105.39
   2  10  -2 2269.87  104.39
  -2  10  -2 2452.65  108.89
  -2 -10   2 2125.29  118.89
  -2  10  -2 2670.33  104.79
   2  10  -2 2214.78  103.99
   2  10  -2 2303.77  107.89
  -2  10  -2 2773.62  118.69
  -2  10  -2 2481.55  106.19
   2  10   2 2308.07  117.69
  -2 -10   2 2117.79  121.09
   2 -10   2 2216.98  118.89
  -2  10   2 2640.14  132.89
   2  10  -2 2161.68  106.39
   2 -10   2 2334.47  104.59
  -2 -10  -2 2146.69  106.39
   2 -10  -2 2269.47  104.79
  -2  11  -2  810.82   34.50
  -2  11  -2  664.83   36.00
   2  11  -2  631.34   33.30
  -2 -11   2  650.43   47.20
  -2  11  -2  805.32   34.00
   2  11  -2  658.63   33.10
   2  11  -2  709.13   37.30
   2  11  -2  680.93   43.70
  -2  11  -2  714.33   35.20
  -2  11  -2  776.82   45.60
   2  11   2  641.64   44.00
  -2 -11   2  638.24   48.50
   2 -11   2  652.23   45.30
  -2  11   2  663.43   52.69
   2 -11   2  667.73   33.30
   2  11  -2  669.53   35.10
   2 -11  -2  668.53   33.90
  -2 -12  -2 1016.20   66.29
   2  12  -2 1027.70   50.79
  -2 -12   2 1022.40   66.79
  -2  12  -2  998.90   52.19
  -2  12  -2 1262.37   51.89
  -2  12  -2 1316.37   51.59
   2  12  -2 1053.89   50.39
   2  12   2 1089.29   51.99
   2  12  -2 1150.28   53.99
  -2  12  -2 1327.07   66.19
   2  12  -2 1110.39   62.79
  -2  12  -2 1115.89   52.69
  -2 -12   2 1003.70   68.59
   2  12   2 1112.39   63.29
  -2  12   2 1163.18   73.39
   2 -12   2 1025.50   63.19
   2  12  -2  990.00   51.49
  -2 -12   2  990.80   52.09
   2 -12   2 1057.59   50.39
   2 -12  -2 1109.89   51.59
  -2  13  -2  474.15   23.00
   2 -13   2  334.77   26.90
  -2  13  -2  367.46   22.60
   2  13  -2  408.56   22.20
  -2 -13   2  435.56   37.40
  -2 -13  -2  391.86   36.00
   2  13   2  459.65   23.60
  -2  13  -2  505.85   22.90
   2  13  -2  391.16   21.60
  -2 -13  -2  527.35   36.40
   2  13  -2  425.46   24.00
   2  13  -2  417.46   32.30
  -2 -13   2  402.96   37.70
   2 -13   2  405.56   32.30
   2  13   2  442.46   32.60
  -2  13   2  415.56   38.20
  -2 -13   2  359.36   23.10
   2 -13   2  417.96   21.60
  -2 -13  -2  392.56   22.60
   2 -13  -2  424.66   22.90
   2 -14  -2  213.48   16.00
   2  14   2  235.48   15.60
   2 -14  -2  292.27   25.40
  -2  14  -2  293.77   15.60
   2  14  -2  240.38   14.50
  -2 -14  -2  271.87   26.30
   2  14  -2  274.87   16.40
   2  14  -2  256.77   24.40
  -2 -14   2  207.28   15.60
   2 -14   2  237.38   14.10
  -2 -14  -2  230.18   15.00
   2 -14  -2  257.87   15.80
   2  14  -2  251.77   15.10
  -2 -14   2  246.38   27.90
  -2 -14  -2  344.77   29.90
   2 -14  -2  314.47   27.10
   2 -14   2  217.88   19.60
  -2  14  -2  227.08   14.90
  -2  14  -2  305.17   16.20
  -2 -14  -2  207.68   26.50
   2  14   2  239.18   22.80
  -2  14   2  232.28   27.50
  -2  14  -2  308.57   35.80
  -2 -14  -2  231.78   19.30
  -2  15  -2   13.70    3.60
   2 -15  -2   11.10    2.90
   2 -15  -2   18.70    6.20
   2  15   2   12.80    2.90
  -2 -15  -2   16.40    6.50
  -2  15  -2   16.90    2.90
   2  15  -2   13.00    2.50
   2  15  -2   11.70    2.70
  -2 -15   2    9.60    2.70
   2 -15  -2   15.30    3.00
   2 -15   2   12.30    2.30
  -2 -15  -2   10.10    2.40
   2 -15  -2   13.60    2.80
  -2  15  -2   14.20    2.90
   2  15  -2   13.70    2.70
  -2 -15  -2    6.80    4.80
   2 -15  -2   21.60    6.90
  -2  15   2    3.00    3.40
  -2 -15   2    6.40    4.30
   2 -15   2   11.10    3.90
  -2 -15  -2    9.10    5.10
  -2  15  -2   24.00   10.00
  -2 -15   2   15.60    6.90
  -2  15   2   13.80    5.30
  -2 -15  -2   13.20    4.30
  -2  16  -2   18.20    4.20
   2 -16  -2   19.10    6.50
  -2  16  -2   18.70    3.20
  -2 -16  -2   20.50    7.20
   2  16  -2   12.60    2.60
   2  16  -2   14.70    3.00
  -2 -16   2   14.20    3.40
   2 -16   2   14.90    2.50
  -2 -16  -2   17.40    3.00
   2 -16  -2   16.00    3.10
  -2  16  -2   22.30    3.60
   2  16  -2   15.10    2.90
  -2 -16  -2   25.10    8.50
   2 -16  -2   15.60    6.20
  -2  16   2   14.80    6.50
   2 -16   2   12.70    4.20
  -2 -16  -2   22.20    6.90
  -2  16  -2   17.90    7.90
  -2 -16   2   -1.80    4.20
  -2 -16   2   18.90    8.20
  -2  16   2   20.20    6.30
  -2 -16  -2   13.20    4.00
  -2  17  -2   46.80    6.70
  -2 -17  -2   56.69   12.00
   2 -17  -2   65.49   12.50
   2  17  -2   44.50    5.10
   2  17  -2   41.40    5.20
  -2  17  -2   57.99    5.90
   2 -17   2   43.20    4.50
  -2 -17  -2   43.80    4.90
   2 -17  -2   53.89    5.80
   2  17  -2   43.50    5.30
  -2 -17  -2   65.19   13.10
   2 -17  -2   54.49   12.00
   2 -17   2   40.90    7.70
  -2  17  -2   46.70    9.80
  -2  17  -2   61.99    6.40
  -2  17   2   38.00   10.70
  -2 -17  -2   31.70    8.50
  -2  17  -2   55.49   13.70
   2 -17   2   49.70    9.80
  -2  17   2   41.10    9.20
  -2 -17  -2   35.50    6.10
   2  18  -2  241.58   14.20
  -2  18  -2  234.38   17.20
  -2  18  -2  282.47   15.30
   2  18  -2  206.98   13.80
   2 -18  -2  288.87   25.90
  -2 -18  -2  251.37   25.10
   2  18  -2  239.18   14.90
   2  18  -2  184.08   13.40
   2 -18   2  228.58   13.50
  -2 -18  -2  228.58   14.00
   2 -18  -2  258.67   15.20
   2 -18  -2  293.17   27.10
  -2 -18  -2  282.37   27.30
  -2  18  -2  284.67   15.80
  -2 -18  -2  206.28   22.20
   2  18  -2  227.38   14.50
  -2  18  -2  218.08   22.70
   2 -18   2  196.48   18.90
  -2 -18   2  218.38   28.60
   2 -18   2  243.58   23.40
  -2  18   2  207.68   25.30
  -2  18   2  187.88   21.40
  -2  18  -2  256.97   18.70
  -2 -18  -2  189.48   15.90
   2  19  -2  207.88   12.80
  -2  19  -2  209.98   15.80
   2 -19  -2  196.68   13.80
  -2 -19  -2  227.38   22.80
  -2  19  -2  224.58   13.20
   2  19  -2  194.88   12.50
   2 -19  -2  214.78   21.50
   2  19  -2  215.98   13.70
   2  19  -2  172.08   12.10
   2 -19   2  196.98   12.20
  -2 -19  -2  200.48   12.60
   2 -19  -2  220.18   13.50
   2 -19   2  182.88   17.80
   2  19  -2  198.68   13.00
  -2  19  -2  241.78   13.90
  -2 -19  -2  221.48   23.20
   2 -19  -2  220.08   22.40
  -2 -19   2  202.68   25.80
  -2  19  -2  177.28   20.20
  -2 -19   2  166.88   23.50
  -2  19   2  187.38   23.80
  -2  19   2  188.78   20.80
   2  19   2  193.98   25.60
  -2 -19  -2  193.88   14.90
   2  20  -2  513.55   25.50
  -2  20  -2  536.45   29.50
   2 -20  -2  485.95   26.70
  -2  20  -2  563.34   25.80
   2  20  -2  484.85   25.00
  -2 -20  -2  526.35   37.40
   2  20  -2  567.84   26.90
   2  20  -2  423.36   24.70
   2 -20  -2  531.25   36.40
  -2  20   2  490.25   26.90
   2 -20   2  473.65   24.70
   2 -20  -2  474.05   25.50
  -2 -20  -2  485.55   25.10
   2 -20  -2  494.35   25.60
   2 -20  -2  508.35   25.90
  -2  20  -2  447.56   25.50
   2  20  -2  477.35   25.40
  -2  20  -2  577.34   26.50
  -2 -20  -2  509.85   38.10
   2 -20  -2  538.25   37.40
   2 -20   2  451.75   32.20
  -2 -20   2  503.15   42.30
  -2 -20   2  483.95   36.50
  -2 -20   2  389.46   37.80
   2  20   2  429.56   38.80
  -2  20   2  438.46   39.30
   2  20   2  511.85   43.50
  -2 -20  -2  444.26   27.40
  -2  20   2  454.65   35.70
  -2  21  -2  233.58   17.00
   2  21  -2  326.17   16.90
   2  21  -2  285.67   16.80
   2 -21  -2  286.87   24.50
  -2 -21  -2  310.47   26.30
  -2  21  -2  324.97   16.70
   2  21  -2  273.47   16.00
   2  21  -2  332.77   27.40
   2  21  -2  329.27   17.60
   2  21  -2  250.97   15.90
   2 -21   2  295.77   16.10
   2 -21  -2  289.27   16.50
  -2 -21  -2  280.97   16.20
  -2  21  -2  317.87   20.10
   2 -21  -2  284.07   17.50
   2 -21   2  330.87   18.10
   2  21  -2  294.27   16.60
  -2  21  -2  328.07   17.10
  -2 -21  -2  320.57   27.30
   2 -21  -2  302.37   25.70
   2 -21   2  274.37   22.70
  -2  21  -2  268.97   16.40
  -2 -21   2  313.87   30.40
  -2 -21   2  280.37   25.20
   2 -21   2  291.67   26.00
   2  21   2  277.27   28.40
  -2  21   2  258.07   24.80
   2  21  -2  289.27   16.90
  -2  21  -2  256.17   17.40
  -2 -21  -2  265.77   18.10
  -2  22  -2  468.35   27.30
   2  22  -2  496.95   26.50
   2 -22  -2  528.05   27.60
   2 -22   2  549.45   27.40
  -2 -22  -2  548.55   37.10
   2  22   2  507.85   26.60
  -2  22  -2  560.14   26.20
   2  22  -2  507.15   25.90
  -2  22  -2  585.94   38.90
   2  22  -2  525.15   37.60
   2  22  -2  611.34   27.70
   2  22  -2  474.15   25.80
  -2 -22  -2  510.05   26.00
  -2 -22   2  560.34   27.50
   2 -22   2  521.15   25.90
   2 -22  -2  524.05   26.20
  -2  22  -2  471.55   25.90
   2  22  -2  510.15   26.30
  -2  22  -2  577.04   26.80
  -2 -22   2  489.45   39.90
   2 -22   2  568.04   38.50
   2  22   2  476.25   39.70
  -2 -22  -2  494.25   28.20
  -2  22  -2  474.05   27.40
   2  22  -2  524.05   26.80
  -2  23  -2  152.78   11.00
   2  23  -2  149.19   10.30
   2 -23  -2  154.38   11.00
   2 -23   2  168.58   10.80
   2  23   2  157.98   10.40
  -2  23  -2  151.98    9.80
   2  23  -2  153.38    9.80
  -2  23  -2  147.09   16.90
   2  23  -2  156.48   17.60
   2  23  -2  174.68   11.00
   2  23  -2  142.69    9.80
  -2 -23  -2  156.08   10.00
  -2 -23   2  146.39   10.40
   2 -23   2  162.98   10.00
   2 -23  -2  145.39    9.80
   2 -23  -2  170.98   10.50
   2  23  -2  138.39    9.80
  -2  23  -2  164.98   10.30
  -2 -23   2  178.38   20.50
  -2 -23   2  149.79   17.60
   2 -23   2  178.08   18.50
   2  23   2  158.88   18.80
  -2  23   2  126.89   18.60
  -2  23  -2  144.69   10.90
   2  23  -2  159.68   10.50
  -2 -23  -2  146.49   11.40
  -2  24  -2  162.28   11.30
   2  24  -2  170.08   10.80
   2  24  -2  198.98   11.20
  -2  24  -2  174.68   10.40
   2  24  -2  156.68   10.20
   2  24   2  159.48   10.50
  -2  24  -2  181.18   18.20
   2  24  -2  173.08   18.10
   2  24  -2  173.68   11.20
   2  24  -2  150.28   10.20
  -2  24  -2  176.38   11.70
  -2 -24  -2  163.08   10.30
  -2 -24   2  169.48   11.00
   2 -24  -2  162.18   10.30
   2 -24   2  191.28   22.00
   2 -24  -2  183.58   11.80
   2 -24   2  166.68   10.90
  -2 -24   2  176.78   19.90
   2  24  -2  159.08   10.50
  -2  24  -2  182.68   10.80
   2 -24   2  194.38   18.70
  -2  24   2  170.18   20.60
  -2  24  -2  166.88   11.50
   2  24  -2  175.28   11.00
  -2 -24  -2  156.68   11.70
   2  24   2  177.68   21.40
  -2  24   2  133.29   15.80
   2 -25  -2   28.10    3.80
   2 -25   2   22.10    3.00
  -2 -25  -2   21.90    2.90
  -2 -25   2   24.60    3.20
   2 -25  -2   26.90    3.10
  -2  25  -2   23.80    2.90
   2  25   2   24.30    3.10
   2  25  -2   25.00    3.00
   2  25  -2   27.60    3.50
   2  25  -2   21.60    2.90
  -2  25  -2   22.20    3.40
  -2  25  -2   19.90    2.80
   2  25  -2   26.50    3.20
  -2  25   2   21.10    3.30
  -2  25  -2   26.40    3.60
   2  25  -2   26.30    3.30
   2  25  -2   22.80    3.10
  -2  25  -2   24.40    3.50
   2  25  -2   26.30    3.30
  -2 -25  -2   24.90    3.70
  -2 -25  -2   22.80    3.40
   2 -26   2   24.50    3.00
  -2 -26  -2   22.60    2.80
  -2 -26   2   26.20    3.20
   2 -26   2   28.50    3.00
   2 -26  -2   26.40    3.00
  -2  26  -2   27.10    3.00
   2  26   2   22.60    2.80
  -2  26   2   25.50    3.00
  -2  26  -2   27.90    3.60
  -2  26  -2   27.70    3.20
   2  26  -2   20.80    2.90
   2  26  -2   27.70    3.30
  -2 -26  -2   23.60    3.40
   2 -26  -2   28.70    3.90
  -2 -26  -2   23.60    3.60
   2 -27   2    6.60    1.40
  -2 -27  -2    9.80    1.90
   2 -27   2    6.40    1.40
  -2 -27  -2    9.20    1.60
  -2 -27   2    6.40    1.50
   2 -27  -2   10.10    1.70
  -2  27  -2    8.10    1.90
   2  27   2    7.00    1.50
  -2  27   2    7.40    1.50
  -2  27  -2   10.30    1.80
  -2  27   2    6.80    1.50
   2  27   2    9.00    1.80
   2  27  -2    7.50    1.60
   2  27  -2   10.90    1.90
  -2 -27  -2    8.20    2.00
  -2 -27  -2    7.10    1.80
   2 -27  -2    9.50    2.10
  -2 -28  -2   31.90    3.00
  -2 -28   2   31.50    3.20
   2 -28   2   29.00    2.90
   2 -28  -2   36.10    3.20
   2  28   2   30.60    3.00
  -2  28   2   29.00    3.00
   2  28   2   37.30    3.40
  -2  28  -2   30.20    3.10
   2  28  -2   31.60    3.20
  -2  28   2   30.00    3.40
   2  28  -2   31.30    3.30
   2 -28  -2   36.70    4.00
  -2  29   2   44.60    4.00
  -2  29   2   43.20    3.60
   2  29  -2   53.09    4.20
   2  29   2   43.00    3.50
  -2 -29  -2   53.19    3.80
  -2 -29   2   50.49    4.00
   2 -29  -2   52.69    3.80
   2 -30  -2  127.79    7.20
   2  30   2   96.69    6.00
  -2  30   2   92.39    6.10
   2  30  -2  119.39    6.80
  -2 -30  -2  113.29    6.90
  -2 -30   2  114.79    6.50
   2 -30   2  112.69    6.40
   2 -30  -2  112.59    6.30
   2 -31  -2   58.19    3.70
  -2 -31  -2   64.29    3.90
   2 -31   2   58.19    3.90
  -2 -31  -2   64.69    4.40
   2 -31  -2   75.19    4.90
   2 -31  -2   62.69    4.30
  -2  32   2  125.39    6.80
   2  32   2  131.79    6.80
   2 -32  -2  138.39    7.40
  -2 -33  -2   31.80    2.20
  -2 -34   2   36.10    2.50
  -2 -34  -2   45.10    2.60
   3   0  -2   77.89   10.30
   3   0   2   80.59    8.30
   3   0   2   82.39   10.60
  -3   0  -2   92.99   11.00
   3   0  -2   96.19   14.30
   3   0  -2   73.49   10.20
  -3   0  -2   70.89    6.50
  -3   0  -2   75.79   11.50
   3   0   2   81.99   12.80
   3   0   2   78.99   10.10
   3   0  -2   79.39    5.70
  -3   0  -2   82.39   12.30
  -3   0   2   58.19    7.60
   3  -1  -2  827.12   37.80
   3   1  -2  773.62   37.60
   3  -1  -2  804.82   37.70
  -3   1  -2  865.81   51.89
  -3   1   2  685.03   42.00
  -3  -1  -2  818.02   50.59
  -3  -1   2  763.82   42.80
   3  -1  -2  800.52   41.10
   3   1  -2 1029.80   44.90
   3   1  -2  930.41   55.89
   3   1  -2  736.13   46.40
   3  -1  -2  844.42   53.29
  -3  -1  -2  838.62   46.60
   3  -1   2  853.61   47.00
   3   1   2  805.12   47.20
   3  -1  -2  733.13   46.10
  -3   1  -2  830.12   39.80
  -3   1  -2  987.00   43.40
  -3   1  -2  862.21   52.89
  -3  -1  -2  775.12   39.10
   3  -1   2  762.92   51.09
   3   1   2  809.92   52.69
   3  -1   2  806.02   47.00
   3  -1  -2  946.41   48.50
   3   1  -2  878.21   47.60
  -3   1  -2  804.12   45.20
   3  -1   2  845.42   42.80
   3   1   2  800.92   42.50
   3   1  -2  886.91   44.30
  -3   2  -2  464.35   29.50
   3   2   2  465.35   27.50
   3   2  -2  484.75   31.30
   3  -2  -2  486.15   31.10
   3   2  -2  504.25   28.80
   3  -2   2  457.15   26.80
   3  -2  -2  457.35   22.50
   3   2  -2  435.96   22.40
   3  -2  -2  442.86   22.40
  -3   2   2  450.45   27.90
  -3   2  -2  519.95   35.80
   3  -2  -2  446.26   25.70
   3   2   2  448.26   23.40
  -3  -2  -2  410.26   26.40
   3   2  -2  548.05   28.30
   3  -2  -2  489.85   23.20
   3  -2  -2  375.76   29.50
   3   2   2  500.05   32.70
  -3  -2  -2  442.26   29.80
   3   2  -2  551.84   39.70
  -3   2  -2  478.45   24.90
  -3  -2  -2  434.16   23.60
  -3   2  -2  556.74   28.10
   3  -2   2  476.65   32.30
   3   2   2  433.86   34.70
  -3   2   2  459.85   32.70
   3  -2   2  477.85   30.80
   3  -2  -2  544.05   38.00
   3   3  -2  436.36   22.50
   3  -3  -2  429.16   22.30
  -3   3   2  444.76   28.40
  -3   3  -2  523.65   36.30
  -3  -3  -2  481.35   34.90
   3   3   2  465.45   23.40
   3   3  -2  540.75   28.00
  -3  -3  -2  545.65   30.90
   3  -3  -2  459.95   31.70
  -3  -3  -2  422.76   30.00
   3   3  -2  556.64   40.70
   3   3   2  483.45   33.30
  -3   3  -2  496.85   25.40
  -3  -3  -2  429.56   23.50
  -3  -3  -2  453.25   24.90
   3  -3   2  457.25   32.80
   3   3   2  500.15   36.60
  -3   3   2  432.46   34.40
   3  -3  -2  490.75   31.30
  -3   3  -2  442.76   29.40
   3   3  -2  549.85   29.70
   3   3  -2  470.65   31.50
  -3   4   2  241.88   20.10
  -3   4  -2  291.77   26.20
  -3   4  -2  275.37   19.40
   3   4   2  268.57   15.10
   3   4  -2  332.27   19.30
  -3  -4  -2  321.17   22.80
   3   4  -2  295.77   29.30
  -3   4  -2  288.77   17.40
  -3  -4  -2  240.68   16.10
   3  -4   2  267.27   25.50
   3  -4   2  275.97   24.60
   3   4   2  282.67   18.00
   3   4   2  291.07   26.90
  -3   4   2  245.68   26.10
   3  -4   2  284.87   18.90
  -3   5  -2   11.10    5.30
   3   5  -2    2.40    1.80
   3   5   2    4.50    1.30
  -3  -5  -2    6.40    3.40
   3  -5  -2    8.10    3.60
  -3  -5  -2    6.60    3.10
   3   5  -2    5.60    4.10
  -3   5  -2    3.30    1.70
  -3  -5  -2    3.60    1.40
  -3   5   2    8.40    4.90
   3   5   2    6.80    4.20
  -3  -5  -2    7.60    4.90
   3  -5   2    5.40    3.70
   3  -5   2    9.20    4.70
   3   5  -2    9.70    3.30
  -3   5  -2    2.60    2.10
  -3   6  -2   96.09   14.60
   3   6   2   67.79    5.50
  -3  -6  -2   72.19    8.90
  -3  -6  -2   58.39    9.60
   3   6  -2   72.49   13.90
   3  -6  -2   51.59    9.60
  -3  -6  -2   67.09    5.90
  -3  -6  -2   55.69    5.80
  -3   6   2   65.79   14.20
   3  -6   2   77.39   13.00
   3  -6   2   81.39   13.30
  -3  -6   2   69.39   13.10
  -3  -6  -2   77.49   16.40
   3   6   2   80.49   13.30
   3  -6  -2   87.59   11.00
   3  -7   2  120.79   11.90
  -3   7  -2  118.59   17.70
   3   7  -2  128.49    9.90
   3   7   2  140.89    8.50
  -3   7  -2  137.09    9.50
   3   7  -2  121.39   10.60
  -3  -7  -2  121.19   11.50
   3  -7  -2  101.79   14.40
  -3  -7  -2   90.59   13.30
  -3  -7  -2  114.09    8.90
  -3  -7   2  123.49   18.10
  -3  -7  -2  135.89   23.30
   3  -7   2  140.49   18.00
  -3   7   2  162.58   24.10
   3   7   2  172.58   20.00
   3   7   2  123.39   17.00
  -3  -8  -2  236.78   19.10
  -3  -8  -2  220.58   12.00
   3   8  -2  196.48   14.60
  -3   8  -2  212.78   13.60
   3   8  -2  237.98   15.60
  -3  -8  -2  200.38   15.50
  -3  -8  -2  225.08   22.10
   3  -8   2  193.18   22.50
  -3  -8   2  209.18   25.00
  -3  -8  -2  286.27   36.20
  -3   8   2  192.08   28.30
   3   8   2  252.97   25.30
   3   8   2  204.98   23.30
   3  -9  -2  630.14   40.20
   3   9  -2  636.14   33.30
  -3  -9  -2  596.34   33.40
   3  -9  -2  635.84   30.80
   3  -9  -2  580.44   35.40
  -3  -9  -2  665.03   39.30
  -3  -9  -2  660.93   29.70
   3   9  -2  620.24   34.00
  -3   9  -2  606.74   31.50
  -3  -9  -2  563.84   30.50
  -3  -9   2  547.45   42.60
   3  -9   2  612.44   45.70
  -3  -9   2  609.24   48.20
  -3  -9  -2  621.94   57.49
   3   9   2  682.03   46.40
  -3   9   2  641.14   57.49
   3   9   2  617.74   46.00
   3 -10  -2  572.04   37.70
  -3 -10  -2  503.55   29.50
   3 -10  -2  559.84   27.80
   3  10  -2  577.44   32.20
  -3  10  -2  588.14   29.20
  -3 -10   2  430.86   38.70
   3  10   2  638.04   43.80
   3 -10   2  546.85   43.20
  -3 -10   2  461.65   43.00
  -3 -10  -2  490.35   47.10
  -3  10   2  516.75   49.99
   3  10   2  520.35   42.60
  -3 -11  -2  537.25   30.90
   3 -11  -2  624.14   30.00
   3  11  -2  611.84   32.90
  -3 -11   2  466.45   41.60
   3 -11   2  571.34   45.90
  -3 -11   2  584.24   48.70
  -3 -11  -2  581.24   49.20
  -3  11   2  613.64   52.69
   3  11   2  597.24   43.50
   3  11   2  613.04   46.70
  -3 -12  -2  189.08   16.30
   3  12   2  223.28   14.80
   3  12  -2  227.78   15.80
  -3 -12   2  179.28   23.60
  -3 -12   2  207.08   15.50
   3  12  -2  197.48   14.50
  -3 -12  -2  203.48   14.50
   3 -12   2  261.07   14.50
   3 -12  -2  243.88   14.30
   3 -12   2  232.88   26.90
  -3 -12   2  230.88   28.80
   3  12   2  238.18   24.70
  -3 -12  -2  210.48   26.40
  -3  12   2  229.38   29.70
   3  12   2  207.08   25.60
  -3 -12  -2  218.88   17.00
   3  13   2  333.97   20.40
   3  13  -2  340.37   20.80
  -3  13  -2  396.46   19.70
  -3 -13   2  308.07   32.90
   3  13  -2  314.57   20.10
  -3 -13   2  317.47   21.40
   3 -13  -2  379.86   20.30
  -3 -13   2  317.17   35.80
  -3 -13  -2  368.06   35.00
   3  13   2  414.56   33.40
   3 -13   2  357.26   30.90
  -3  13   2  321.97   35.30
  -3 -13  -2  310.17   22.80
   3  14   2   29.60    4.50
   3  14  -2   25.80    4.10
   3  14  -2   24.50    3.90
  -3 -14   2   22.50    4.30
   3 -14  -2   29.30    4.20
  -3  14   2   25.10    4.60
  -3  14  -2   28.50    3.80
   3  14  -2   16.50    2.90
  -3 -14   2   29.40    9.70
  -3  14   2   28.50    9.40
  -3 -14  -2   29.30    9.10
   3 -14   2   21.30    8.30
   3 -14   2   25.50    7.20
  -3 -14  -2   22.10    5.20
   3  14   2   24.00    7.50
   3 -14  -2   13.00    3.70
   3  14   2   28.60    9.50
   3  15   2   25.70    4.20
   3  15  -2   25.90    4.00
   3  15  -2   26.40    3.90
  -3 -15   2   22.80    4.60
   3 -15  -2   32.90    4.20
  -3  15  -2   30.60    4.10
   3  15  -2   19.50    3.20
  -3  15  -2   27.30    4.30
  -3  15   2   19.70    7.90
  -3 -15   2   31.20   10.00
  -3 -15  -2   31.30    9.30
   3 -15   2   28.90    8.20
   3 -15   2   27.20    7.50
   3  15   2   22.90    9.10
  -3 -15  -2   27.60    6.00
   3 -15  -2   21.60    4.70
  -3  16  -2    2.20    1.90
   3 -16  -2    2.80    1.70
   3  16   2    1.40    1.30
  -3  16  -2    2.30    1.20
   3  16  -2    2.30    1.40
  -3 -16   2    3.40    1.80
  -3 -16  -2    1.20    1.10
   3 -16  -2    5.00    1.80
  -3  16  -2    2.80    1.30
   3  16  -2    1.30    1.00
  -3  16  -2    1.80    1.30
  -3 -16   2    1.80    4.20
  -3  16   2    1.60    2.10
  -3 -16   2    8.30    5.50
   3 -16   2   -1.10    2.10
   3 -16  -2    3.10    1.90
  -3 -16  -2    0.60    1.50
   3 -17  -2   32.40    5.00
  -3  17  -2   29.40    5.70
  -3  17  -2   43.60    4.80
   3  17  -2   28.50    4.10
  -3 -17  -2   33.80    4.40
   3 -17  -2   36.10    4.60
  -3  17  -2   42.50    5.00
   3  17  -2   22.40    3.50
  -3  17  -2   24.60    3.80
  -3  17   2   30.90    9.60
  -3 -17   2   28.80   10.20
   3 -17   2   37.60    8.30
  -3 -17  -2   22.20    4.90
   3 -17  -2   22.40    5.10
  -3  18  -2   94.89   10.10
  -3  18  -2  102.59    8.00
   3  18  -2   78.29    7.20
  -3 -18  -2   76.19    7.10
   3 -18  -2  108.09    8.40
  -3  18  -2  112.09    8.60
   3  18  -2   73.59    7.00
  -3  18   2   76.49   15.10
   3 -18   2   68.99   11.50
   3 -18   2   93.19   13.90
  -3 -18  -2   67.69    8.30
   3 -18  -2   79.89    9.80
  -3 -18  -2   61.49    8.00
  -3  19  -2  321.67   20.20
  -3  19  -2  306.37   16.00
   3  19  -2  262.17   15.60
  -3 -19  -2  264.27   15.50
   3 -19  -2  260.07   15.40
   3  19  -2  212.88   14.70
  -3  19  -2  315.37   16.50
  -3  19  -2  259.17   26.10
  -3 -19   2  278.67   32.80
   3 -19   2  264.17   25.00
  -3  19   2  236.68   27.60
  -3 -19  -2  211.68   16.60
   3  19   2  280.07   31.10
  -3 -19  -2  212.68   16.50
   3 -19  -2  236.18   18.00
  -3  19  -2  253.37   19.10
   3  20  -2   65.99    6.10
  -3  20  -2   71.79    8.40
   3  20  -2   67.39    6.20
   3 -20   2   67.39    5.50
  -3 -20  -2   59.19    5.80
  -3  20  -2   66.69    6.50
  -3  20  -2   82.39    6.70
   3  20  -2   44.20    5.10
  -3  20  -2   61.89   11.40
  -3 -20   2   59.49   13.50
  -3  20   2   66.09   13.50
   3 -20   2   70.49   11.80
  -3 -20   2   50.69   13.20
  -3 -20  -2   55.79    6.90
  -3  20  -2   73.09    8.50
   3  20   2   67.39   14.40
  -3 -20  -2   59.39    6.80
   3 -20  -2   62.19    7.40
   3  21  -2  193.18   11.70
  -3  21  -2  188.28   14.60
   3  21  -2  186.28   11.80
   3 -21   2  177.58   10.70
  -3 -21  -2  175.48   11.40
   3 -21  -2  193.28   12.10
  -3  21  -2  171.98   12.00
  -3  21  -2  204.88   11.90
   3  21  -2  158.18   10.90
  -3 -21   2  141.39   20.90
  -3  21  -2  161.18   18.60
  -3 -21   2  131.89   20.50
   3 -21   2  191.58   20.10
  -3  21   2  162.08   21.50
  -3 -21  -2  171.38   12.50
   3 -21  -2  183.68   13.50
  -3 -21  -2  169.78   13.00
   3  22  -2  139.09    9.00
  -3  22  -2  139.79   11.60
   3 -22   2  129.89    9.90
   3  22  -2  121.19    8.80
   3 -22   2  120.49    8.00
  -3 -22  -2  118.19    8.60
   3 -22  -2  125.29    8.90
   3 -22  -2  121.49    8.80
  -3  22  -2  118.89    8.90
  -3  22  -2  132.79    8.80
   3  22  -2   95.89    7.80
  -3 -22   2   99.69   16.20
  -3  22   2  113.29    9.40
   3 -22   2  134.39   16.00
   3 -22  -2  119.29   10.10
  -3 -22  -2   99.59    9.30
   3  23  -2  143.19    9.30
  -3 -23  -2  141.59   10.60
  -3  23  -2  166.08   12.20
   3 -23   2  138.29   10.00
   3  23   2  141.39    9.70
   3 -23   2  124.49    8.10
   3  23  -2  133.99    9.40
  -3 -23   2  138.29    9.60
   3 -23   2  135.49    8.50
  -3 -23  -2  135.59    9.10
  -3  23   2  124.69    9.80
  -3  23  -2  117.79    9.00
  -3  23  -2  144.29    9.20
  -3 -23   2  116.89   16.80
  -3 -23   2  127.19   16.80
   3 -23   2  142.29   16.20
   3 -23  -2  136.79   10.60
  -3 -23  -2  125.59   10.20
   3  24   2   67.19    5.90
   3  24  -2   72.39    6.00
  -3 -24  -2   71.99    5.70
  -3 -24   2   65.09    5.90
   3 -24  -2   68.49    5.70
   3 -24  -2   74.09    5.90
  -3  24  -2   60.89    5.60
  -3  24   2   64.79    5.20
   3  24   2   59.59    5.10
  -3 -24  -2   75.29    6.80
   3 -24  -2   75.49    6.60
   3 -24   2   88.09    6.80
  -3 -24  -2   68.79    6.70
   3  25   2   21.70    2.90
   3  25  -2   18.10    2.70
  -3 -25  -2   16.90    2.50
  -3 -25   2   22.60    2.90
   3 -25  -2   20.30    2.70
   3 -25  -2   23.60    2.90
  -3  25   2   21.10    2.50
   3  25   2   17.70    2.40
  -3 -25  -2   18.00    3.10
  -3 -25  -2   21.50    3.30
   3 -25  -2   21.20    3.20
   3 -25   2   23.90    3.10
   3 -26   2    6.10    1.50
  -3 -26  -2    8.50    1.90
  -3 -26   2    5.20    1.30
   3 -26   2    6.50    1.30
   3 -26  -2    6.20    1.40
  -3 -26  -2    5.10    1.30
   3  26   2    5.90    1.40
  -3  26  -2    6.20    1.70
   3  26  -2    4.00    1.30
  -3  26   2    6.70    1.70
  -3  26   2    4.90    1.10
   3  26   2    5.10    1.20
   3  26  -2    7.50    1.60
   3  26  -2    7.30    1.60
  -3 -26  -2    3.50    1.40
  -3 -26  -2    5.70    1.50
   3 -27   2    4.10    1.20
   3 -27   2    4.20    1.00
   3 -27  -2    3.70    1.00
  -3 -27   2    4.40    1.20
  -3 -27  -2    4.20    1.10
  -3  27  -2    2.40    1.00
   3  27   2    2.30    0.90
   3  27  -2    2.70    0.90
  -3  27   2    3.20    1.20
   3  27  -2    4.70    1.20
  -3 -27  -2    3.50    1.30
  -3 -27  -2    2.60    1.00
   3 -27  -2    2.80    1.10
   3 -28   2   26.50    2.70
  -3 -28  -2   23.60    2.50
  -3 -28   2   25.20    2.60
   3  28   2   20.00    2.40
   3  28  -2   28.80    2.90
  -3  28  -2   24.10    2.90
  -3  28   2   21.00    2.80
   3  28  -2   22.90    2.60
  -3 -28  -2   24.80    2.70
   3 -28  -2   28.40    3.10
  -3 -28  -2   25.20    3.00
  -3  29  -2   39.30    3.90
   3  29   2   30.60    2.70
   3  29  -2   33.30    3.10
  -3  29  -2   28.70    3.00
   3  29  -2   33.20    3.00
  -3 -29  -2   35.60    3.40
  -3 -29  -2   32.30    2.70
  -3 -29   2   26.90    2.60
   3 -30  -2   30.30    2.70
   3  30  -2   23.50    2.30
   3  30   2   21.40    1.80
  -3 -30  -2   27.10    2.70
   3  30   2   19.70    2.00
   3  30  -2   23.40    2.40
  -3  30  -2   22.80    2.40
   3 -31  -2   80.79    5.00
   3 -31  -2   75.59    4.80
  -3 -33   2   22.00    1.80
  -3 -33  -2   33.60    2.10
   4   0   2  410.26   23.10
   4   0   2  498.75   35.80
   4   0  -2  525.25   42.80
  -4   0  -2  412.16   23.70
  -4   0  -2  460.65   26.40
  -4   0  -2  398.96   33.20
  -4   0  -2  455.45   37.30
   4   0  -2  544.25   35.50
   4   0   2  464.65   29.10
   4  -1   2  157.48   11.40
   4   1   2  180.58   11.70
  -4  -1  -2  174.58   15.10
   4  -1  -2  208.38   25.20
   4   1  -2  185.38   24.80
   4   1   2  183.18   20.50
   4  -1   2  180.58   19.70
  -4   1  -2  177.58   12.50
  -4  -1  -2  181.38   12.20
  -4   1  -2  206.58   15.10
  -4   1  -2  190.88   21.70
   4   1   2  172.38   15.60
   4   1  -2  187.48   19.30
   4  -1  -2  181.68   19.30
   4  -1   2  191.68   16.30
  -4   1  -2  233.78   24.60
   4  -2   2  300.47   22.60
   4   2  -2  340.87   27.40
   4  -2  -2  373.86   28.50
   4   2   2  300.87   22.30
  -4   2  -2  311.47   30.40
   4   2   2  303.47   17.40
   4  -2   2  280.27   17.40
   4  -2  -2  341.77   21.90
  -4  -2  -2  306.17   22.80
   4   2  -2  309.07   33.60
   4   2   2  346.97   29.60
  -4   2  -2  320.37   18.90
  -4  -2  -2  284.17   17.40
  -4   2  -2  338.57   21.60
   4  -2   2  305.37   30.30
   4   2   2  303.67   22.50
   4   2   2  297.77   30.40
   4  -2  -2  317.27   32.10
   4  -3  -2   55.69    5.10
  -4   3   2   59.59   10.00
  -4   3  -2   81.29   14.50
  -4  -3  -2   64.49   12.60
   4   3   2   67.49    5.90
   4  -3   2   51.69    5.70
   4  -3  -2   67.09    8.50
   4   3  -2   56.69    7.00
  -4  -3  -2   59.89    9.60
   4   3  -2   70.49   15.40
   4   3   2   61.99   11.50
  -4   3   2   62.69    6.90
  -4   3  -2   68.79    7.10
  -4  -3  -2   54.59    5.70
  -4  -3  -2   56.99    6.50
  -4   3   2   40.40    8.60
  -4  -3   2   63.89   14.40
   4  -3   2   51.19   11.50
   4   3   2   56.29   12.40
   4  -3   2   65.59    9.00
   4  -3  -2   75.09   11.70
   4   3  -2   63.39   10.70
   4  -4  -2  155.38   10.50
  -4   4   2  174.28   18.40
  -4   4  -2  171.38   22.50
   4  -4   2  168.18   12.00
   4   4   2  190.28   11.70
   4  -4  -2  171.58   15.40
   4   4  -2  161.78   13.10
   4  -4  -2  199.78   11.50
  -4  -4  -2  207.48   19.40
   4   4   2  186.28   21.00
   4   4  -2  159.08   23.80
  -4   4  -2  192.98   13.70
  -4  -4  -2  169.78   12.40
  -4   4   2  188.38   13.90
  -4  -4   2  207.88   26.50
   4  -4   2  153.48   21.00
  -4   4   2  156.48   18.70
   4   4   2  202.48   24.20
   4  -4  -2  203.38   20.20
   4  -4   2  178.08   16.10
   4  -5  -2   67.09   11.20
   4  -5   2   58.69    8.60
   4   5  -2   53.19    5.10
   4  -5  -2   57.79    5.10
  -4   5   2   69.99   11.30
  -4   5  -2   75.39   14.80
   4   5   2   60.49    5.60
   4  -5  -2   70.09    9.20
  -4  -5  -2   64.39    9.50
   4   5   2   66.29   12.30
   4   5  -2   69.39   15.20
  -4   5  -2   69.99    7.60
  -4  -5  -2   49.80    5.90
   4  -5   2   51.79   11.80
   4   5   2   61.79   13.10
  -4  -5  -2   56.19   12.40
   4   5   2   73.59   13.20
   4  -6  -2   61.09   10.50
   4   6  -2   33.10    3.80
   4  -6  -2   32.30    3.70
  -4   6   2   37.80    8.50
  -4   6  -2   52.69   12.40
   4   6   2   47.10    4.60
   4  -6  -2   30.80    5.30
  -4  -6  -2   39.30    6.80
   4   6  -2   44.00   11.90
   4   6   2   42.40   10.30
  -4   6  -2   43.00    6.10
  -4  -6  -2   37.00    4.30
  -4  -6  -2   31.20    4.30
   4  -6   2   25.80    8.60
  -4  -6  -2   36.60   10.90
   4   6   2   37.90   10.10
   4   6   2   47.40   10.90
   4  -7   2   69.89    9.80
   4  -7  -2   51.19    7.30
  -4   7   2   69.09   12.30
  -4   7  -2   59.19   13.60
   4   7   2   74.09    5.90
   4  -7  -2   35.40    5.60
   4   7  -2   61.09    7.00
  -4  -7  -2   72.19    8.80
   4   7   2   77.49   14.10
   4  -7  -2   74.09    6.70
   4   7  -2   54.09   13.70
  -4   7  -2   74.69    8.30
  -4  -7  -2   61.39    6.10
   4  -7   2   79.39   14.90
   4  -7   2   72.59   13.00
  -4  -7  -2   47.20   13.50
   4   7   2   47.50   11.50
   4   7   2   66.39   13.00
   4  -8   2  184.28   17.30
   4  -8  -2  180.38   14.80
  -4   8  -2  184.28   25.40
  -4   8  -2  194.78   16.00
   4   8   2  201.28   11.30
   4  -8  -2  127.19   11.30
   4   8  -2  164.98   12.80
  -4  -8  -2  197.68   15.30
   4   8  -2  195.58   26.60
  -4   8  -2  205.28   15.40
  -4  -8   2  171.78   22.00
   4   8   2  193.28   23.60
   4  -8   2  200.08   24.70
  -4  -8  -2  170.08   29.10
   4  -8   2  230.48   24.80
   4   8   2  147.19   20.70
   4  -9  -2  210.08   16.80
  -4   9  -2  255.07   30.80
  -4   9  -2  219.38   18.30
   4   9   2  156.08   22.60
   4   9  -2  217.18   15.20
   4   9   2  233.48   13.20
  -4  -9  -2  223.68   16.80
   4   9  -2  238.18   14.90
   4   9  -2  198.98   28.00
  -4   9  -2  245.68   17.70
  -4  -9   2  212.28   25.50
   4   9   2  260.77   27.70
  -4  -9   2  193.58   28.30
  -4  -9  -2  247.18   34.60
   4  -9   2  192.88   25.50
   4  -9   2  259.67   27.70
   4  -9  -2  282.77   25.10
   4 -10  -2  358.86   29.10
   4 -10  -2  273.87   20.00
   4 -10  -2  267.97   15.60
  -4  10  -2  351.76   36.80
   4 -10   2  270.37   16.60
  -4  10  -2  271.97   21.10
   4  10  -2  206.88   16.10
   4  10  -2  281.57   17.70
  -4 -10  -2  301.67   19.40
   4  10  -2  350.66   18.30
   4  10  -2  295.37   34.30
  -4 -10  -2  260.37   15.90
  -4 -10   2  274.97   30.10
   4  10   2  337.57   32.00
  -4 -10   2  349.57   38.00
  -4 -10  -2  263.07   34.10
   4 -10   2  367.46   35.00
   4 -10   2  351.86   33.70
   4  10   2  297.17   30.90
   4 -11  -2  128.89   17.00
   4 -11  -2  132.59    9.00
   4 -11  -2  124.39   12.10
  -4  11  -2  157.58   24.50
   4 -11   2  114.79    9.20
   4  11   2  130.39   10.60
   4  11  -2   89.89    8.70
  -4 -11   2  135.09   12.30
  -4 -11  -2  123.59   11.00
   4  11  -2   89.39   19.00
  -4 -11   2  134.99   20.40
  -4 -11   2  118.39   22.00
   4  11   2  131.99   19.20
  -4 -11  -2  165.88   24.60
   4 -11   2  118.49   19.70
   4 -11   2  159.68   22.90
   4  11   2  102.79   18.10
   4 -12   2  319.77   25.90
   4  12   2  310.37   18.60
   4  12  -2  212.08   15.70
  -4  12  -2  289.37   18.10
  -4 -12   2  271.07   19.70
  -4 -12  -2  255.37   17.70
   4 -12  -2  278.37   20.20
   4 -12  -2  278.17   16.00
  -4  12  -2  289.47   35.90
  -4  12  -2  310.77   20.60
  -4 -12   2  245.18   30.00
  -4 -12   2  302.77   36.90
  -4 -12  -2  281.97   32.60
   4 -12   2  312.27   33.90
   4  12   2  325.17   31.50
   4 -12   2  373.36   36.30
  -4 -12  -2  288.77   19.80
   4 -13   2   97.19   13.70
   4  13   2   92.59    8.80
   4  13  -2   79.49    7.40
  -4  13  -2   98.89    9.10
  -4 -13   2   77.19    9.40
  -4 -13  -2   81.79    8.40
   4 -13  -2   86.39    7.30
  -4  13   2   97.99    9.20
  -4  13  -2  107.69   10.90
   4 -13   2   71.49   14.50
  -4 -13   2   84.39   17.00
   4 -13   2  105.19   18.40
   4  13   2  104.79   17.00
  -4 -13   2   89.69   20.20
  -4 -13  -2   76.79   16.50
   4  13   2   78.09   16.00
  -4 -13  -2   88.89    9.90
   4 -14   2  166.08   18.40
  -4  14   2  123.29   10.90
   4  14   2  133.79   10.90
   4  14  -2   97.09    8.70
  -4  14  -2  162.28   12.00
   4  14  -2  103.89    9.20
  -4 -14   2  118.69   11.70
  -4 -14  -2  118.69   10.20
  -4  14  -2  141.09   12.80
  -4 -14   2  122.49   21.30
  -4  14   2  131.49   11.50
  -4 -14  -2  153.18   22.10
   4 -14   2  123.49   17.70
   4 -14   2  151.68   19.70
   4  14   2  106.59   17.40
   4  14   2   96.39   18.50
  -4 -14  -2  119.29   12.00
   4 -15   2    2.20    2.50
  -4  15   2    0.40    1.00
  -4  15  -2    0.40    1.20
   4  15   2    2.30    1.50
   4  15  -2    1.00    0.80
  -4 -15   2   -0.50    1.90
   4 -15  -2    0.30    0.70
   4  15  -2   -0.30    0.80
  -4 -15  -2    0.70    1.00
   4 -15  -2    0.30    0.70
  -4  15   2   -0.40    1.30
  -4  15  -2    1.30    1.50
   4 -15   2   -1.20    1.60
  -4 -15   2    2.00    2.60
   4 -15   2    2.30    2.20
  -4 -15   2   -2.40    3.10
  -4 -15  -2    1.50    2.00
  -4 -15  -2   -0.50    1.20
   4 -16   2   -1.20    2.10
  -4  16  -2    0.80    1.00
   4  16  -2   -0.20    0.50
  -4 -16   2    1.50    1.50
   4 -16  -2   -0.30    1.00
   4  16  -2    0.30    0.60
   4 -16  -2    0.30    0.80
  -4  16   2    0.40    1.10
  -4  16  -2   -0.40    0.90
  -4  16  -2    0.70    1.00
   4 -16   2   -1.20    0.10
  -4 -16   2    2.00    2.70
   4 -16   2    1.00    1.40
  -4 -16  -2    0.60    1.30
  -4  17  -2    3.00    1.80
   4  17  -2    2.40    1.20
   4 -17   2    2.00    1.20
   4 -17  -2    8.10    2.50
   4 -17  -2    4.00    1.60
  -4  17   2    3.00    1.80
  -4  17  -2    2.20    1.50
  -4  17  -2    2.80    1.40
  -4 -17  -2   -0.50    1.60
  -4  17  -2    6.90    2.90
   4 -17  -2    2.50    1.70
   4 -18  -2   52.99    6.50
  -4  18  -2   53.09    7.40
   4 -18   2   44.00    4.70
   4  18  -2   44.80    4.90
  -4  18  -2   62.99    7.40
   4 -18   2   49.50    4.80
   4 -18  -2   84.69    7.80
   4 -18  -2   54.89    5.50
  -4  18  -2   40.70    5.50
  -4  18  -2   41.80    5.10
  -4  18   2   48.00    6.00
   4  18   2   50.39   11.80
  -4 -18  -2   36.00    5.90
   4 -18  -2   71.59   13.90
   4 -19  -2   34.30    9.50
  -4  19  -2   20.50    4.50
  -4 -19  -2   21.80    3.50
   4 -19   2   25.10    3.10
   4 -19  -2   35.10    4.60
  -4  19  -2   26.00    4.70
   4 -19   2   19.70    2.90
   4  19  -2   16.70    2.90
  -4  19  -2   21.70    3.80
  -4 -19   2   20.50    7.90
  -4 -19   2   31.80   11.10
   4  19   2   36.90    9.60
  -4 -19  -2   15.80    3.80
  -4  20  -2   70.99    8.10
  -4  20   2   56.79    6.30
   4 -20  -2   68.39    7.00
  -4 -20  -2   72.09    6.40
   4 -20  -2   87.49    7.20
   4 -20   2   56.29    5.30
   4  20  -2   65.79    5.90
  -4  20  -2   84.79    8.20
  -4  20  -2   69.69    6.80
  -4 -20   2   84.19   15.50
  -4  20  -2   72.99   12.20
  -4 -20   2   59.79   13.80
  -4  20  -2   72.69    8.00
  -4 -20  -2   58.99    7.00
   4  21  -2   77.09    6.60
   4 -21   2   84.39    6.30
  -4  21  -2   92.99    8.40
  -4 -21  -2   85.39    7.00
   4 -21  -2  116.29    8.00
  -4  21  -2   75.19    7.20
  -4 -21  -2   58.79    7.10
  -4  21  -2   91.89    9.10
  -4  21   2   85.39    7.40
   4 -21  -2   77.39    7.40
   4 -21   2  111.19    9.00
  -4  22  -2  135.69   11.20
  -4  22   2  131.09    9.30
   4 -22  -2  144.79   10.10
   4 -22   2  143.69   10.40
   4  22  -2  118.79    8.60
  -4  22  -2  141.29   10.30
   4 -22   2  124.39    8.00
  -4 -22   2  134.79    9.30
  -4 -22  -2  127.19    8.90
   4 -22  -2  143.49    9.50
  -4  22  -2  110.19    9.00
   4  22  -2  130.19    8.80
  -4 -22  -2  124.69   10.00
  -4  23  -2   43.00    5.60
  -4  23   2   32.90    3.90
   4 -23  -2   45.00    4.90
   4 -23   2   47.40    5.00
   4  23   2   42.10    4.50
   4  23  -2   36.80    3.90
  -4  23  -2   43.30    5.00
  -4 -23   2   37.20    4.00
  -4 -23  -2   41.30    4.20
   4 -23  -2   41.90    4.30
   4 -23  -2   42.00    4.30
  -4  23  -2   31.60    4.00
   4  23  -2   38.40    4.00
  -4 -23  -2   30.90    4.30
  -4  24  -2   71.79    6.80
   4 -24  -2   65.29    5.00
  -4  24   2   57.89    5.10
   4 -24  -2   67.89    6.00
   4 -24   2   61.89    5.70
   4  24   2   58.09    5.20
   4  24  -2   56.29    5.00
  -4  24  -2   64.19    5.80
  -4 -24  -2   63.39    5.10
  -4 -24   2   65.79    5.20
  -4  24  -2   51.19    5.00
   4  24  -2   64.19    5.20
  -4 -24  -2   61.19    5.80
   4  25   2   11.20    2.00
   4  25  -2   10.50    1.80
  -4  25  -2   13.00    2.30
  -4 -25  -2    7.80    1.60
  -4 -25   2   12.40    1.90
   4 -25  -2   10.90    1.80
  -4  25  -2   11.10    1.90
  -4  25   2   10.70    2.10
  -4 -25  -2    9.40    2.20
   4 -25  -2    9.90    1.60
   4 -25   2   13.50    2.30
   4 -26   2    7.10    1.60
   4 -26  -2    7.90    1.40
  -4  26  -2    7.00    1.60
   4  26   2    7.00    1.40
   4  26  -2    6.70    1.40
  -4 -26   2    6.90    1.30
  -4 -26  -2    6.10    1.30
  -4  26   2    5.40    1.40
   4  26  -2    8.70    1.60
   4  26  -2   10.40    1.80
  -4 -26  -2    4.60    1.40
   4 -27   2    1.60    0.80
   4 -27  -2    1.20    0.50
   4  27   2    0.70    0.50
   4  27  -2    0.10    0.40
  -4 -27  -2    0.80    0.50
   4  27  -2    0.80    0.50
   4  27  -2    0.40    0.50
  -4 -27  -2    2.60    1.00
   4 -28   2    6.50    1.20
  -4 -28  -2    7.00    1.10
   4  28  -2    6.60    1.20
   4  28   2    5.90    1.10
  -4 -28  -2    6.30    1.30
  -4  28   2    5.30    1.20
   4  28  -2    6.10    1.20
  -4  29  -2   16.70    2.10
   4 -30  -2   14.60    1.70
   4 -30   2   11.40    1.20
  -4 -30  -2   12.10    1.40
  -4 -31   2    6.00    0.90
  -4 -31  -2    8.40    1.00
  -4 -31   2    9.30    1.00
   5   0   2  159.78   16.40
   5   0  -2  174.78   20.60
   5   0   2  145.99   10.90
   5   0  -2  143.89    9.90
   5   0  -2  148.19   13.70
   5   0   2  155.68   12.50
  -5   0  -2  146.29   11.40
   5   0   2  155.28   23.10
  -5   0   2  156.48   25.80
   5   0   2  172.68   21.90
   5   0  -2  145.39   24.40
   5   1  -2  634.74   33.10
   5  -1  -2  668.43   38.70
  -5   1  -2  708.33   54.79
   5  -1  -2  725.23   33.60
   5  -1   2  671.43   34.60
   5   1   2  655.13   34.30
   5   1  -2  831.82   62.19
   5   1   2  815.42   53.49
  -5   1  -2  660.13   35.40
  -5  -1  -2  616.24   34.50
  -5   1  -2  766.52   39.30
  -5   1  -2  629.64   48.30
  -5  -1   2  658.23   59.09
  -5   1   2  670.13   58.79
   5  -1   2  671.43   43.70
   5  -1   2  701.23   54.79
   5   1   2  693.03   54.69
   5  -1   2  704.33   43.00
   5   1  -2  772.12   49.90
   5   1   2  720.83   43.20
   5  -1  -2  799.42   50.49
   5  -2  -2  371.46   31.70
   5  -2   2  324.67   26.30
   5   2  -2  367.96   31.50
   5  -2  -2  337.57   18.50
   5   2  -2  324.17   18.30
   5  -2  -2  347.77   23.50
  -5   2  -2  349.57   36.20
   5   2   2  359.46   19.50
   5  -2   2  329.77   19.60
  -5  -2  -2  304.57   22.90
   5   2   2  330.37   32.40
   5   2  -2  298.07   35.80
   5  -2  -2  383.56   21.10
  -5   2  -2  342.87   20.90
  -5  -2  -2  311.57   19.40
  -5   2  -2  375.46   24.30
  -5   2  -2  312.07   32.20
  -5  -2   2  291.67   37.50
   5  -2   2  326.37   27.60
   5  -2   2  362.26   36.60
   5   2   2  311.57   30.30
   5  -3  -2  499.85   36.60
   5  -3   2  409.96   29.50
   5  -3  -2  391.26   20.40
   5  -3  -2  374.46   25.00
  -5   3  -2  396.16   39.40
   5  -3   2  366.06   21.50
   5   3   2  351.36   20.50
   5   3  -2  351.96   22.30
  -5  -3  -2  334.47   25.80
   5   3   2  380.66   35.00
   5  -3  -2  410.86   22.40
   5   3  -2  343.77   38.90
  -5   3  -2  439.46   26.80
  -5  -3  -2  345.57   22.20
  -5   3  -2  384.36   23.00
  -5  -3   2  389.86   43.40
   5  -3   2  382.66   38.20
   5   3   2  293.77   30.50
   5  -4   2  175.78   17.90
   5  -4  -2  175.68   20.80
   5  -4  -2  155.68   10.50
   5   4  -2  154.28   10.30
   5  -4  -2  151.38   13.90
  -5   4  -2  165.28   24.80
   5  -4   2  140.49   11.30
   5   4   2  163.48   10.90
   5   4  -2  134.69   11.60
  -5  -4  -2  151.68   16.10
   5  -4  -2  175.48   12.00
   5   4   2  148.49   20.90
   5   4  -2  162.28   25.50
  -5   4  -2  166.78   13.20
  -5   4  -2  182.18   15.90
  -5  -4  -2  142.99   11.80
  -5  -4   2  146.09   26.10
   5  -4   2  151.68   23.00
   5   4   2  130.49   18.90
   5  -5  -2    2.30    1.10
   5   5  -2    0.70    1.00
  -5   5  -2    1.90    2.50
   5  -5  -2    0.50    1.40
   5   5   2    3.20    3.00
   5   5   2    1.30    0.10
   5  -5   2    0.70    1.00
   5   5   2    2.70    1.20
  -5  -5  -2    6.70    3.50
   5   5  -2    2.00    3.80
   5   5   2    1.50    1.90
  -5   5   2    2.10    1.60
  -5   5  -2    2.20    1.80
  -5  -5  -2    1.10    1.00
  -5   5  -2    6.10    3.50
  -5  -5  -2    1.00    1.20
  -5  -5   2    2.40    4.40
   5  -5   2    1.80    2.30
   5  -5   2    0.90    1.60
   5  -5  -2    2.50    2.30
   5  -6  -2   41.30   10.00
   5  -6   2   34.70    7.80
   5  -6  -2   41.00    4.50
  -5  -6  -2   50.59    7.50
   5  -6  -2   38.50    6.50
   5  -6   2   37.00    5.40
  -5   6  -2   46.50   12.90
   5   6   2   35.90    4.30
   5  -6   2   39.80    5.30
  -5  -6  -2   40.90    7.30
   5   6  -2   20.50    9.10
   5   6   2   36.40   10.50
  -5   6  -2   54.49    7.00
  -5  -6   2   47.90   11.80
  -5  -6  -2   32.30    4.70
  -5   6   2   40.10    5.70
   5  -6   2   30.40   10.10
  -5  -6   2   24.60   11.30
   5   6   2   33.40   10.20
   5   6   2   31.60    9.00
   5  -7  -2  115.19    8.40
  -5  -7  -2  114.19   12.10
   5  -7  -2   98.39   10.90
   5  -7  -2  100.29    7.90
  -5   7  -2  120.19   21.40
   5  -7   2   97.89    9.20
   5   7   2   80.99   15.00
   5  -7  -2  119.99    8.60
   5   7  -2   91.39    8.90
  -5  -7  -2  103.09   11.50
   5   7   2  103.09    8.00
   5   7  -2   83.09   18.50
   5   7   2   81.29   16.60
  -5   7   2   97.39    9.90
  -5   7  -2  112.99   10.70
  -5  -7  -2   99.09    8.50
  -5  -7   2  107.79   18.70
   5   7   2  109.19   18.20
  -5  -7   2   73.29   19.10
   5  -7   2  114.39   20.10
   5  -7   2  123.69   15.10
   5  -7  -2  125.19   17.60
   5  -8  -2  179.58   11.50
   5  -8  -2  171.58   11.20
  -5   8  -2  206.88   29.00
   5  -8  -2  162.78   14.70
  -5   8  -2  155.78   15.10
   5   8   2  131.29   20.10
   5   8   2  173.18   11.20
   5   8  -2  142.19   11.90
  -5  -8   2  155.98   15.30
  -5  -8  -2  171.78   15.10
   5  -8  -2  204.18   12.10
   5   8   2  160.48   23.40
   5   8  -2  126.39   23.20
  -5   8   2  170.78   14.20
  -5   8  -2  179.68   14.50
  -5  -8   2  167.18   24.30
  -5  -8   2  177.58   29.90
   5   8   2  198.48   25.00
   5  -8   2  188.68   26.40
  -5   8   2  145.99   21.40
   5  -8   2  199.18   19.80
   5  -8  -2  212.68   23.40
   5  -9  -2  486.75   25.80
   5  -9  -2  450.15   30.00
   5  -9  -2  517.65   26.00
  -5   9  -2  509.75   49.99
   5  -9   2  496.65   27.50
  -5   9  -2  415.16   30.10
   5   9   2  502.25   28.10
   5   9   2  510.95   25.60
   5   9  -2  460.25   27.00
  -5  -9   2  501.05   32.10
  -5  -9  -2  525.45   30.60
   5   9  -2  420.86   45.80
   5   9   2  513.25   45.30
  -5   9   2  517.15   30.20
  -5   9  -2  584.14   31.00
  -5  -9   2  449.76   44.50
  -5  -9   2  523.35   54.89
   5   9   2  483.85   43.00
   5  -9   2  530.95   47.80
  -5   9   2  437.76   41.70
   5  -9  -2  624.34   44.00
   5  -9   2  594.74   38.60
   5 -10  -2  408.06   26.80
   5 -10  -2  432.36   22.50
   5 -10   2  401.46   23.70
  -5  10  -2  474.35   47.20
  -5  10  -2  338.17   26.30
   5  10   2  451.75   25.00
   5 -10   2  467.15   25.70
   5  10  -2  389.86   23.30
   5  10   2  425.56   21.80
  -5 -10   2  401.96   27.70
  -5 -10  -2  450.05   26.60
   5  10  -2  339.87   40.70
   5  10   2  423.66   40.50
  -5 -10   2  384.56   40.50
  -5  10  -2  464.45   27.00
  -5 -10  -2  369.26   21.90
  -5  10   2  443.56   26.90
  -5 -10   2  392.86   47.70
   5  10   2  483.75   41.10
   5 -10   2  468.85   44.50
  -5  10   2  361.96   38.20
   5 -10  -2  541.55   40.40
   5 -11  -2  557.84   41.60
   5 -11  -2  426.06   27.90
   5 -11  -2  458.45   23.80
   5 -11   2  457.05   25.00
  -5  11  -2  405.36   45.80
  -5  11  -2  372.16   27.80
   5  11   2  462.55   26.00
   5 -11   2  562.44   28.10
   5  11  -2  388.56   24.20
  -5 -11   2  444.76   29.40
  -5 -11  -2  433.46   26.70
   5  11  -2  400.16   43.80
   5  11   2  403.76   40.70
  -5  11   2  467.05   28.40
  -5  11  -2  476.35   28.20
  -5 -11   2  490.05   45.70
  -5 -11   2  369.66   46.70
   5  11   2  484.65   41.70
   5 -11   2  544.25   47.00
  -5  11   2  449.06   42.90
   5  11   2  338.17   35.70
   5  12   2  175.58   13.40
   5 -12   2  190.28   13.20
  -5 -12   2  183.68   16.30
  -5 -12  -2  179.08   13.90
   5  12   2  133.79   22.70
   5  12  -2  143.39   25.10
  -5  12   2  186.38   15.10
  -5  12  -2  181.28   15.00
  -5 -12   2  158.58   25.70
   5  12   2  167.28   23.10
   5 -12   2  159.78   21.50
  -5  12   2  169.18   26.10
   5 -12  -2  150.58   14.40
   5 -12  -2  196.08   12.00
   5 -12   2  168.48   12.40
  -5  12  -2  182.78   29.10
   5  13   2  274.67   18.30
   5 -13   2  290.37   17.30
  -5 -13   2  275.27   21.10
  -5 -13  -2  296.67   18.80
   5  13   2  246.58   30.90
   5  13  -2  235.88   32.60
  -5  13   2  291.17   19.70
  -5 -13   2  249.68   33.30
  -5  13  -2  269.77   18.80
   5  13   2  324.77   32.30
   5 -13   2  271.17   27.10
  -5  13   2  235.48   32.10
   5 -13  -2  287.17   16.70
   5 -13   2  277.27   17.30
  -5  13  -2  326.57   40.20
  -5  13   2  291.47   18.90
   5 -14   2   33.90    8.20
   5  14  -2   15.90    3.00
  -5 -14   2   19.50    5.00
   5 -14   2   14.90    2.90
  -5 -14  -2   19.20    3.70
   5  14  -2   18.90    8.30
   5  14   2   18.00    7.60
  -5  14   2   16.20    3.80
  -5  14  -2   19.20    3.90
  -5 -14   2   16.80    7.90
  -5  14   2   22.00    8.80
   5 -14  -2   17.50    3.20
  -5  14  -2   12.00    7.10
   5 -14   2   13.50    3.00
  -5  14   2   10.90    3.20
   5 -15   2   21.10    3.50
   5 -15  -2   22.10    3.40
  -5  15   2   17.00    3.70
  -5  15  -2   26.50   10.60
   5 -15   2   21.50    3.30
   5  15  -2   19.90    3.30
  -5 -15   2   20.60    4.90
  -5 -15  -2   20.10    3.70
   5  15   2   19.70    7.90
   5  15  -2   16.50    7.80
  -5  15   2   20.60    4.10
  -5  15  -2   22.00    4.00
  -5 -15   2   36.10   11.60
  -5  15   2   10.90    6.00
  -5 -15   2   18.80    9.40
   5 -15   2   32.50    8.10
  -5  16  -2   -2.40    0.10
   5 -16   2    1.70    1.10
   5  16  -2    0.20    0.50
   5 -16   2    0.20    0.70
   5  16  -2    0.70    0.80
  -5 -16  -2    0.30    0.90
   5  16  -2    2.00    2.70
  -5  16   2    1.10    1.40
  -5  16  -2    0.80    1.40
  -5  16  -2    0.60    1.00
  -5  16   2   -1.70    0.10
   5 -16   2    3.60    2.70
   5 -17  -2   27.10    4.60
  -5  17  -2   22.00    4.60
  -5  17  -2   30.90   11.30
   5  17  -2   18.90    2.90
  -5 -17  -2   21.20    3.60
   5 -17   2   22.90    3.20
   5  17  -2   17.20    2.60
  -5  17   2   25.80    4.30
  -5  17  -2   22.90    4.00
  -5  17  -2   14.70    3.10
  -5  17   2    7.70    4.60
  -5 -17   2   19.80    9.30
  -5 -17  -2   14.50    3.90
   5 -18   2   68.69    5.60
   5  18  -2   49.20    4.80
  -5  18   2   51.69    6.20
  -5  18  -2   59.89    6.60
  -5 -18  -2   60.59    6.10
   5 -18  -2   69.09    7.20
  -5  18  -2   61.59    7.50
   5 -18  -2   68.09    6.70
  -5 -18  -2   52.59    6.80
   5 -19   2  211.78   11.70
   5  19  -2  169.88   10.90
   5 -19  -2  206.18   13.70
  -5  19  -2  192.88   14.40
   5 -19  -2  208.98   13.10
  -5 -19  -2  173.68   13.20
  -5  19   2  194.58   13.10
  -5  19  -2  184.68   12.90
   5 -20   2   70.79    5.40
   5  20  -2   54.49    4.90
  -5  20  -2   78.49    7.70
  -5  20   2   67.89    6.30
   5 -20  -2   71.29    6.50
   5 -20   2   92.49    8.00
  -5  20  -2   61.29    6.50
  -5 -20  -2   60.09    6.50
  -5  20   2   60.69    6.20
  -5  20  -2   60.49    6.10
  -5  20  -2   56.69    5.40
   5  21  -2  129.19    9.10
   5 -21   2  171.88    9.50
  -5  21   2  164.88   11.00
  -5  21  -2  146.69   10.50
   5 -21  -2  180.28   10.30
  -5  21  -2  172.28   12.20
  -5  21   2  157.58   10.50
   5 -21  -2  165.58   11.00
   5 -21   2  208.38   12.40
  -5 -21  -2  167.78   11.20
   5  22   2  112.59    7.80
  -5 -22  -2  106.29    7.50
   5 -22  -2  114.49    7.80
  -5  22  -2  103.19    7.70
  -5  22   2   73.39    7.10
   5 -22  -2  117.39    7.30
  -5  22  -2  116.09    9.00
  -5  22   2   90.49    7.20
   5 -22  -2  123.99    8.40
   5 -22   2  132.29    8.90
  -5 -22  -2  103.19    8.00
  -5 -23   2  108.59    7.80
  -5 -23  -2  135.29    8.40
   5 -23  -2  144.29    8.60
   5 -23  -2  158.28    8.70
  -5  23  -2  139.49    9.70
   5 -23  -2  144.69    8.10
  -5  23   2  110.79    7.90
   5 -23  -2  148.69    9.10
   5 -23   2  162.68    9.60
   5  23   2  133.69    8.40
  -5  23  -2  114.09    8.20
  -5  23   2   96.49    7.90
  -5 -24  -2   65.99    4.80
  -5 -24   2   47.20    4.10
  -5  24  -2   54.49    4.70
   5 -24  -2   71.79    4.70
   5 -24   2   76.39    5.60
   5  24   2   67.29    5.00
   5  25   2   20.80    2.40
  -5 -25  -2   25.60    2.60
   5 -25  -2   26.60    2.50
  -5  25  -2   15.80    2.20
   5  25  -2   26.20    2.80
   5 -25  -2   21.70    2.20
  -5 -25   2   28.70    2.90
   5 -25   2   27.50    2.90
  -5 -26  -2    3.70    1.00
   5 -26   2    3.00    0.90
   5 -26  -2    2.80    0.70
  -5 -26   2    3.20    0.90
   5  26   2    2.30    0.70
  -5 -26  -2    2.00    0.80
   5  26  -2    3.50    0.90
   5  26  -2    2.30    0.70
  -5 -26  -2    3.40    0.90
  -5 -27  -2    2.10    0.60
  -5 -27   2    1.70    0.60
   5 -27   2    2.40    0.80
  -5 -27  -2    4.00    0.90
  -5  28  -2   17.50    1.90
   5 -28  -2   20.90    2.00
   6   0   2   -1.70    0.10
   6   0   2    2.20    1.30
   6   0  -2    0.40    1.10
   6   0  -2    4.90    1.90
  -6   0  -2    0.70    0.90
  -6   0   2   -0.40    1.00
  -6   0  -2   -0.50    1.40
  -6   0   2    8.10    6.10
   6   0  -2    2.60    2.50
   6   0  -2    0.50    0.90
   6  -1   2    5.20    3.90
   6   1   2    1.70    2.20
   6  -1   2   -0.30    0.90
   6   1   2    0.30    0.80
   6  -1  -2   -0.40    1.20
   6   1  -2    0.40    1.10
   6  -1  -2    0.30    1.10
  -6   1  -2   -0.40    1.10
  -6  -1   2    0.40    1.00
  -6  -1  -2   -0.40    1.00
  -6   1   2    5.30    4.90
  -6  -1   2    2.70    3.60
   6  -1  -2    1.90    1.10
   6  -1  -2    0.50    1.40
   6  -1  -2    4.00    3.00
   6   1  -2    0.50    1.20
   6   2   2    4.90    3.80
   6  -2   2   12.20    6.10
   6   2  -2    6.70    2.20
   6  -2   2   10.90    2.60
   6   2   2    9.80    2.30
   6  -2  -2   10.80    2.90
   6   2  -2   10.80    2.80
   6  -2  -2   11.30    2.60
   6   2  -2    6.20    4.70
  -6   2  -2    9.70    2.80
  -6  -2  -2   10.00    3.00
  -6   2   2    7.70    5.90
  -6  -2   2   11.10    7.30
   6  -2  -2   11.90    5.80
   6  -2  -2    9.90    2.20
   6   2  -2    8.60    2.10
   6  -2  -2   13.30    3.70
   6   2  -2    8.80    2.80
   6  -3   2    7.10    4.70
   6   3   2    4.90    3.70
   6  -3   2    0.60    0.80
   6   3   2    0.50    1.00
   6   3  -2    0.40    1.00
   6   3  -2   -2.10    0.10
  -6  -3   2    5.00    3.80
  -6   3  -2   -0.40    1.10
  -6  -3  -2    0.30    0.80
  -6  -3  -2    0.80    1.00
  -6   3   2    2.50    3.30
  -6  -3   2   -2.80    0.10
   6  -3  -2   -1.30    0.10
   6   3   2    0.90    1.40
   6  -3  -2    0.50    0.80
   6   3  -2    0.90    1.00
   6  -3  -2   -1.00    1.80
   6   3  -2    0.40    1.00
   6   4   2   13.00    6.50
   6  -4   2   19.80    7.90
   6  -4   2   15.60    3.20
   6   4  -2   15.40    3.30
  -6  -4   2   23.70    6.00
   6   4   2   20.60    3.20
   6   4  -2   24.90    9.50
  -6  -4   2   30.50    9.50
  -6   4  -2   14.60    3.60
  -6  -4  -2   12.50    2.70
  -6  -4  -2   16.30    3.50
  -6   4  -2   12.90    5.70
  -6   4   2   17.30    8.60
  -6  -4   2   20.10   10.00
   6   4  -2   14.80    3.50
   6  -4  -2   22.70    7.50
   6  -4   2   12.80    3.40
   6  -4  -2   17.30    2.90
   6   4   2   19.20    4.10
   6  -4  -2   10.40    3.40
   6  -5  -2   44.40   10.70
   6  -5  -2   37.80    4.40
   6  -5  -2   33.20    6.00
   6  -5   2   37.80    5.50
   6   5   2   35.40    5.80
  -6   5  -2   35.60   12.10
   6  -5   2   34.80    4.90
   6   5   2   33.20    4.20
  -6  -5  -2   31.60    5.90
  -6  -5   2   36.40    7.30
   6   5  -2   16.60    7.90
  -6   5  -2   31.70    5.20
  -6   5  -2   34.80    6.10
  -6  -5  -2   26.80    4.40
  -6   5  -2   33.40    9.50
  -6   5   2   19.20    9.10
  -6  -5   2   46.70   15.40
  -6  -5   2   29.60    9.60
   6  -5   2   32.80   10.30
   6   6   2    5.20    2.10
   6  -6   2    4.80    1.90
   6   6   2    6.80    1.80
  -6  -6  -2    3.30    2.10
   6   6  -2   10.40    6.10
  -6   6  -2    5.90    2.30
  -6   6  -2    9.80    3.30
  -6   6  -2    4.80    3.60
  -6  -6  -2    3.10    1.50
   6  -6   2    7.40    4.90
  -6   6   2   -2.30    0.20
  -6  -6   2    2.90    3.90
  -6  -6   2    5.40    4.10
   6  -6  -2    8.10    4.40
  -6   6  -2    1.10    1.60
   6  -6  -2    5.60    1.70
  -6   6  -2    6.40    4.90
   6  -6  -2    6.60    2.70
   6   7   2    1.00    1.20
   6   7   2    1.20    0.90
   6  -7  -2    1.50    1.00
   6   7  -2    2.00    1.20
  -6  -7  -2    1.00    1.30
   6   7  -2    6.20    4.70
  -6   7   2    2.60    1.40
  -6   7  -2    4.30    2.00
  -6   7  -2    1.60    2.20
  -6   7  -2    1.60    2.20
  -6  -7   2    5.50    4.20
   6  -7   2   -1.20    0.10
   6  -7   2   -1.90    0.10
  -6  -7   2    8.90    6.80
   6  -7  -2    4.10    3.10
   6  -7  -2    2.20    1.20
  -6   7  -2    4.30    4.00
   6  -7  -2    3.90    2.50
  -6   7  -2    1.60    1.70
   6  -8  -2    7.50    2.00
  -6   8  -2   17.40    8.60
   6  -8  -2    5.50    2.60
  -6   8  -2    6.90    2.80
   6  -8   2    7.10    2.40
   6  -8  -2   13.80    5.80
   6   8   2    6.20    2.10
   6   8   2    5.00    1.60
   6  -8  -2    7.60    2.00
   6   8  -2    5.80    2.00
  -6  -8  -2    5.10    2.30
   6   8  -2   10.30    6.10
  -6   8   2    5.60    2.10
  -6   8  -2    6.90    2.60
  -6   8  -2    7.10    3.20
  -6   8  -2    8.50    5.00
  -6  -8   2    5.60    4.30
   6  -8   2   15.30    5.80
  -6  -8   2   12.00    7.90
   6  -8   2   14.80    6.90
   6   8   2   10.90    5.40
   6  -9  -2   15.60    2.80
  -6   9  -2   11.00    7.10
  -6   9  -2   15.80    4.10
   6  -9  -2   14.80    4.10
   6  -9   2   19.10    3.80
   6  -9  -2   14.10    5.90
   6   9   2   13.50    3.10
   6   9   2   16.50    2.70
   6  -9  -2   14.50    2.70
   6  -9   2   22.30    4.20
   6   9  -2   15.10    3.10
  -6  -9  -2   11.30    3.30
  -6  -9   2   16.30    5.00
   6   9  -2   10.20    6.10
  -6   9   2   17.40    3.60
  -6   9  -2   16.20    3.90
  -6   9  -2   24.20    8.60
  -6  -9   2   13.50    6.80
   6  -9   2   19.90    6.80
   6  -9   2   17.60    7.00
   6   9   2   15.30    6.40
   6 -10  -2    5.70    3.70
   6 -10  -2    2.50    1.40
  -6  10  -2    1.50    1.80
  -6  10  -2    4.40    4.10
   6 -10  -2    2.70    2.20
   6 -10   2    1.00    1.30
   6  10   2    1.00    1.20
   6 -10   2    1.20    1.30
   6  10   2    0.40    0.70
   6  10  -2    2.10    1.20
  -6 -10  -2    2.50    1.50
  -6 -10   2    2.00    2.60
   6  10  -2    4.00    3.70
  -6  10   2    2.60    1.80
  -6  10  -2    2.20    1.80
  -6  10  -2    1.70    2.30
   6 -10   2    4.10    3.20
   6  10   2    6.00    4.00
   6  11   2    1.00    1.20
  -6 -11   2    0.70    1.90
   6 -11   2    0.30    1.00
   6  11   2    0.40    0.50
  -6 -11  -2    1.20    1.40
   6 -11  -2   -0.30    0.80
  -6  11  -2    4.40    4.10
   6 -11  -2    0.50    1.40
   6 -11   2    0.30    0.80
  -6  11  -2    0.40    1.20
  -6  11  -2    0.40    1.20
  -6  11  -2    6.50    4.30
   6 -11   2   -1.40    0.10
  -6 -11   2   -3.00    0.10
   6 -11  -2    1.40    1.90
  -6  12  -2   14.90    3.60
  -6  12  -2   14.80    3.40
  -6 -12   2   13.20    4.10
   6 -12   2   13.00    2.70
  -6 -12  -2   15.20    3.40
   6 -12  -2    8.60    2.10
   6 -12   2    9.80    2.60
  -6 -12  -2   10.30    3.80
  -6  12   2   12.00    3.10
  -6  13  -2    3.00    1.80
  -6  13  -2    1.50    1.30
   6 -13  -2    3.30    1.30
   6 -13   2    2.10    1.30
  -6  13   2    1.80    1.60
  -6 -13  -2    1.30    2.10
  -6 -13   2    3.60    2.50
   6 -13   2    2.30    1.20
   6  13  -2    2.00    1.10
  -6 -13  -2    3.80    1.80
  -6  14  -2   24.20    4.60
   6 -14   2   20.70    3.20
   6  14  -2   20.90    3.20
  -6 -14  -2   21.10    3.70
   6 -14  -2   28.10    3.80
   6 -14   2   31.10    4.30
  -6  14   2   21.80    4.00
   6 -14  -2   20.00    3.50
  -6 -14  -2   14.60    4.50
   6 -15   2    2.10    1.00
   6 -15  -2    4.00    1.50
   6  15  -2    3.70    1.30
  -6 -15  -2    3.00    1.60
   6 -15  -2    4.00    1.50
   6 -15   2    3.80    1.50
   6 -15  -2    3.60    1.60
  -6  15  -2    2.20    1.50
   6 -16   2    1.50    0.80
   6  16  -2    1.00    0.80
  -6 -16  -2    0.50    0.80
   6 -16  -2    1.00    0.90
   6 -16  -2    1.70    1.10
   6 -16  -2    1.50    1.00
  -6  16   2    0.90    0.90
  -6  16  -2    0.60    0.80
   6 -17   2    3.40    1.10
   6 -17  -2    4.20    1.50
  -6 -17  -2    4.40    1.60
   6 -17  -2    3.60    1.40
   6 -17   2    3.70    1.70
  -6  17  -2    4.50    1.80
   6 -17  -2    3.50    1.60
   6 -17  -2    1.60    1.10
  -6  17   2    3.10    1.40
  -6  18   2    0.70    0.80
  -6  18   2   -0.20    0.70
  -6  18  -2    0.20    0.60
  -6  18  -2    0.70    0.90
   6 -18   2    0.10    0.40
   6 -18  -2    0.50    0.80
  -6 -18  -2   -0.20    1.00
   6 -18   2    0.30    0.90
   6 -18  -2    0.20    0.80
  -6  18  -2    0.30    1.00
   6 -18  -2   -0.30    1.00
   6 -18  -2    0.20    0.60
  -6  19   2    3.80    1.40
  -6  19  -2    4.70    1.50
  -6  19   2    1.80    1.10
  -6  19  -2    4.40    1.30
  -6 -19  -2    4.70    1.40
   6 -19   2    5.00    1.20
   6 -19  -2    6.00    1.60
  -6  19  -2    6.70    2.00
   6 -19  -2    8.20    1.70
  -6  19   2    3.40    1.30
   6 -19  -2    6.20    1.60
   6  20   2    0.50    0.50
  -6  20   2    0.20    0.60
  -6  20  -2    0.40    0.60
  -6 -20  -2    1.00    0.70
   6  20  -2    0.70    0.50
  -6  20  -2    0.20    0.70
   6 -20  -2    1.30    0.70
  -6  20   2    0.80    0.60
  -6 -20  -2    0.30    0.80
   6  21   2    8.20    1.50
  -6 -21  -2    5.90    1.40
  -6  21   2    5.50    1.50
  -6  21  -2    5.70    1.50
   6  21  -2    8.50    1.40
  -6  21  -2    9.30    1.90
  -6  21   2    3.40    1.10
   6 -21  -2    8.20    1.40
  -6 -21  -2    6.50    1.90
   6  22   2    3.80    1.00
  -6 -22   2    3.60    1.00
  -6 -22  -2    5.60    1.20
  -6  22   2    3.60    1.10
  -6  22  -2    4.00    1.10
  -6  22   2    3.40    0.90
  -6  22  -2    3.60    1.20
   6  22  -2    4.70    1.00
   6 -22  -2    7.00    1.30
   6 -22  -2    5.70    1.30
   6  23   2    0.80    0.50
  -6  23   2    0.90    0.60
   6  23  -2    2.20    0.80
   6 -23   2    0.90    0.70
   6 -24  -2    8.50    1.20
   6 -24  -2    7.00    1.30
   6 -24   2    8.40    1.40
   6 -25   2    2.20    0.60
   6  25   2    2.80    0.70
   7   0   2   73.09    6.50
   7   0  -2   69.99    7.20
  -7   0   2   71.29   10.90
  -7   0  -2   72.39    6.90
  -7   0  -2   71.89    7.80
   7   0  -2   73.49    6.00
   7   0  -2   69.69    7.50
   7   0   2   74.79    7.80
   7   0   2   65.69    6.40
   7  -1   2  180.78   11.80
   7   1   2  198.08   11.90
   7   1  -2  182.18   12.70
   7  -1  -2  198.88   13.20
  -7   1   2  165.18   17.30
  -7  -1   2  177.08   17.50
   7   1  -2  217.88   12.30
  -7  -1  -2  181.48   12.10
  -7   1  -2  192.78   14.10
  -7  -1  -2  198.08   13.80
   7  -1  -2  194.78   11.40
   7  -1  -2  165.38   13.00
   7   1  -2  149.59   12.30
   7  -1   2  180.58   13.40
   7  -1   2  146.99   11.30
   7   1   2  153.48   11.50
   7   2   2   88.09    7.00
   7  -2  -2   80.19    7.70
   7   2  -2   93.89    8.00
   7  -2   2   86.69    7.20
  -7   2   2   76.09   11.20
  -7  -2   2   83.99   11.50
   7   2  -2   90.19    7.20
  -7   2  -2   90.39    9.00
  -7  -2  -2   79.29    7.90
   7  -2  -2   83.59    6.50
   7  -2  -2   79.89    8.10
   7   2  -2   56.19    6.80
   7  -2   2   81.99    8.10
   7   2   2   63.99    6.60
   7  -3  -2  106.49    8.90
   7   3  -2   90.39    8.10
   7   3   2   96.39    7.40
  -7   3   2   92.19   12.00
  -7  -3   2   98.39   12.50
   7  -3   2   94.29    7.70
   7   3  -2  126.29    8.60
  -7   3  -2   97.09    8.50
  -7   3  -2   98.29    9.60
  -7  -3  -2   97.79    8.70
   7  -3  -2   89.69    8.90
   7   3  -2   72.29    7.60
  -7   3  -2   75.29    9.10
   7   3   2   80.49    7.50
   7   4   2   29.50    3.60
   7  -4  -2   27.00    4.10
   7   4  -2   29.80    4.20
   7  -4   2   34.00    4.20
  -7   4   2   21.10    6.10
  -7  -4   2   26.70    6.40
   7   4  -2   36.70    4.40
  -7   4  -2   29.80    4.50
  -7   4  -2   31.80    5.30
  -7  -4  -2   20.40    3.70
   7  -4  -2   24.10    4.30
   7   4  -2   21.20    3.70
  -7   4  -2   22.20    4.60
   7   4   2   23.90    3.60
   7  -5   2    0.30    1.00
   7   5   2    1.00    0.80
   7  -5  -2    0.30    0.80
  -7   5   2   -0.70    2.10
  -7  -5   2   -0.70    2.20
   7   5  -2    0.30    0.90
  -7   5  -2    2.30    1.40
  -7   5  -2    0.40    1.40
   7  -5  -2    0.80    1.10
  -7   5  -2   -0.90    1.60
   7  -5   2   -0.30    1.10
   7   5   2   -0.30    0.80
  -7  -6   2    0.70    2.30
   7  -6   2    5.00    1.70
   7   6   2    5.30    1.50
   7  -6  -2    4.80    1.60
  -7   6   2    3.50    2.60
   7   6   2    3.60    1.50
  -7   6  -2    9.20    2.60
  -7   6  -2    3.80    2.10
  -7  -6  -2    4.50    1.70
   7  -6  -2    4.80    1.40
   7  -6  -2    5.30    2.10
  -7   6  -2    4.30    2.10
   7  -6   2    5.30    2.00
   7   6  -2    4.00    1.60
   7   7   2   34.00    3.70
  -7  -7   2   29.70    6.30
   7  -7  -2   23.20    3.40
   7   7  -2   25.80    3.80
  -7   7   2   29.40    5.60
   7   7   2   22.60    3.50
  -7   7  -2   30.00    4.60
  -7   7  -2   28.40    5.00
   7  -7  -2   31.60    3.60
   7  -7  -2   29.90    4.80
   7  -7   2   35.70    4.70
  -7   7  -2   20.10    4.40
   7   7  -2   33.70    4.20
  -7   8  -2   45.90    6.00
  -7   8  -2   42.40    6.20
   7   8  -2   47.70    5.00
   7  -8  -2   49.20    4.60
   7  -8  -2   45.30    6.10
   7  -8   2   48.90    5.60
   7   8   2   42.10    4.20
  -7  -8   2   25.50    6.20
   7   9   2  155.38    9.80
   7  -9   2  188.38   12.10
   7  -9  -2  173.98   10.60
   7  -9  -2  172.88   13.00
   7  -9   2  182.48   12.10
   7   9  -2  160.28   11.00
  -7   9  -2  152.88   12.20
   7 -10   2  168.78   11.10
  -7  10  -2  149.49   12.00
   7 -10  -2  171.88   10.30
   7 -10   2  155.78   11.10
  -7  10   2  148.89   11.70
   7  10  -2  156.98   10.80
   7  11  -2  126.19    9.20
  -7 -11  -2  134.59   10.10
   7 -11   2  140.49    9.60
  -7  11  -2  145.99   11.30
   7 -11  -2  167.28    9.70
   7 -11   2  158.08   10.60
  -7  11   2  132.69   10.70
   7  11  -2  136.29    9.80
   7  12  -2   42.90    4.50
  -7 -12  -2   53.39    5.50
   7 -12   2   58.59    5.10
  -7  12  -2   48.60    6.00
  -7  12  -2   45.50    5.50
   7  12  -2   50.39    5.10
   7 -12  -2   58.69    5.00
   7 -12   2   61.19    5.60
   7  12   2   41.90    5.20
  -7  12   2   53.49    5.80
  -7  13  -2   93.99    8.40
  -7  13  -2   78.59    7.50
   7  13  -2   99.99    7.40
   7  13  -2   77.29    6.40
   7 -13   2  107.29    7.10
  -7 -13  -2   99.49    7.70
   7 -13  -2  116.89    7.50
   7 -13   2  121.29    8.10
   7  13   2   65.69    6.90
   7 -13   2   99.29    7.90
  -7  14  -2    6.20    2.00
  -7  14  -2    4.90    1.60
   7  14  -2    4.40    1.40
  -7 -14  -2    5.70    1.60
   7 -14   2    4.90    1.30
   7  14  -2    3.40    1.10
   7  14   2    3.70    1.40
   7 -14   2    3.30    1.50
   7 -14  -2    4.40    1.30
  -7  14  -2    4.50    1.80
   7 -14  -2    5.80    1.80
   7 -14   2    3.90    1.40
  -7  15  -2    6.90    1.90
  -7  15  -2    4.50    1.40
   7  15  -2    6.40    1.60
  -7 -15  -2    5.20    1.50
   7 -15   2    6.60    1.40
   7 -15   2    7.10    1.80
   7 -15  -2   10.30    1.90
  -7  15  -2    6.30    1.80
   7 -15  -2    7.60    2.00
  -7  16  -2    1.00    0.80
  -7  16  -2    0.50    0.60
   7  16  -2    0.10    0.60
   7 -16   2    1.20    0.90
   7 -16  -2    0.50    0.60
  -7  16  -2    0.80    0.80
   7 -16  -2    0.20    0.70
  -7 -16  -2    1.20    0.80
   7 -16   2    0.10    0.40
   7 -17   2    5.00    1.40
  -7  17  -2    3.90    1.30
   7 -17  -2    6.80    1.30
  -7 -17  -2    5.40    1.30
  -7  17  -2    4.50    1.40
  -7  17  -2    3.60    1.10
   7  17   2    4.00    1.00
   7  17  -2    4.50    1.00
   7  17  -2    5.90    1.30
   7  18  -2   16.70    2.10
   7 -18  -2   15.60    1.90
  -7  18  -2   15.30    2.30
  -7  18   2   12.30    1.90
   7 -18   2   19.20    2.40
  -7  18  -2   15.60    2.30
   7  19  -2   64.29    4.30
   7 -19  -2   74.39    4.90
  -7  19  -2   53.79    4.40
  -7  19   2   45.90    3.90
   7 -19   2   75.39    4.80
   7 -20  -2   38.90    2.90
   7 -20  -2   37.10    3.00
   7 -20   2   30.30    2.80
   7 -21   2   62.69    4.00
   8   0   2   20.00    2.60
   8   0   2   19.60    3.10
  -8   1  -2   11.50    2.40
   8  -1   2   13.10    2.10
   8   1   2   12.70    2.00
   8  -1   2   13.40    2.50
  -8   2  -2    5.00    1.70
  -8  -2  -2    5.50    1.50
   8  -2   2    7.80    1.60
   8   2   2    4.40    1.20
   8  -2   2    5.60    1.70
  -8   3  -2    8.10    2.10
   8  -3   2    6.90    1.60
   8   3   2    6.40    1.40
   8  -3   2    6.30    1.70
  -8   4  -2    1.30    1.00
   8  -4   2    0.50    0.60
   8   4   2    0.30    0.40
   8   4   2    0.20    0.80
   8  -4   2    1.20    1.00
  -8   5   2    6.20    1.70
  -8   5  -2   10.30    2.40
   8  -5   2   11.90    2.00
   8   5   2    9.40    1.50
   8   5   2    9.30    2.00
   8  -5   2    9.60    2.00
  -8   6  -2    0.40    0.70
  -8   6   2    1.20    1.00
  -8   6  -2    0.20    0.70
   8   6   2   -0.20    0.90
   8  -6   2    0.40    0.70
  -8   7  -2    1.10    0.80
  -8   7   2    0.20    0.60
  -8   7  -2    1.00    0.90
   8   7   2    0.40    0.70
   8  -7   2    0.70    0.80
  -8   7   2    1.90    1.30
  -8   8   2    2.20    1.00
  -8   8  -2    1.40    1.10
   8  -8   2    3.90    1.20
   8   8  -2    3.70    1.00
   8   8   2    3.20    1.20
   8  -8  -2    2.80    0.80
   8  -8   2    4.20    1.30
  -8   8   2    3.60    1.40
  -8   9   2    0.20    0.60
  -8   9  -2    1.10    0.90
   8  -9   2    1.60    0.80
   8   9  -2    1.30    0.60
   8   9   2    0.70    0.70
   8  -9  -2    0.70    0.50
  -8   9   2    0.80    0.90
   8  -9   2    1.20    0.80
  -8  10  -2   23.00    3.10
   8 -10   2   22.00    2.50
   8  10  -2   19.80    2.30
   8 -10  -2   21.60    2.30
   8 -10  -2   26.10    2.90
   8 -10   2   28.20    2.90
   8 -11  -2    8.20    1.50
   8 -11   2    8.60    1.50
   8 -12  -2    5.30    1.10
   8  12  -2    3.60    0.80
   8 -14  -2   -0.30    0.40
   8 -16  -2    0.40    0.30
   0   0  -3   -1.00    2.30
   0   0  -3    0.10    0.50
   0   0  -3   -0.70    1.30
   0   0  -3    1.00    0.60
   0   1  -3    2.00    2.30
   0   1  -3    1.70    1.70
   0  -1  -3    0.30    0.40
   0  -1  -3    1.40    1.30
   0   1  -3    3.50    2.30
   0  -1  -3   -0.10    0.40
   0   2  -3    1.00    1.90
   0  -2  -3    0.30    0.50
   0   2  -3   -0.70    0.90
   0  -2  -3   -0.70    0.90
   0  -3  -3    1.10    1.50
   0   3  -3   -1.00    0.10
   0   3  -3    0.60    1.40
   0   3  -3    0.60    0.60
   0   3  -3    0.80    1.70
   0  -3  -3    0.70    1.30
   0   3  -3    0.80    0.70
   0   4  -3    0.20    0.60
   0   4  -3   -1.10    2.00
   0  -4  -3   -1.20    2.20
   0   4  -3    0.80    1.50
   0  -5  -3    1.30    1.70
   0   5  -3    1.10    1.50
   0  -5  -3    0.20    0.80
   0   5   3    4.30    2.10
   0   5  -3    0.90    0.90
   0   6   3    1.90    1.80
   0  -6  -3    0.80    0.80
   0  -6  -3    1.40    1.80
   0   6   3    2.20    1.60
   0   6  -3   -0.50    0.80
   0   7  -3   -0.30    0.70
   0  -7  -3   -0.30    0.70
   0  -7  -3    1.20    0.70
   0   7  -3    1.70    1.00
   0  -7   3    0.90    1.60
   0  -7   3    1.50    1.40
   0   7   3   -0.50    1.00
   0   7   3   -1.10    1.40
   0   8  -3   -0.30    1.00
   0   8  -3    0.20    0.60
   0  -8  -3   -0.90    1.70
   0  -8  -3    0.20    0.50
   0  -8   3   -1.00    1.80
   0  -8   3    0.80    1.90
   0   8   3   -1.10    2.10
   0  -8  -3   -0.30    1.00
   0   9  -3    1.00    1.20
   0  -9   3    1.10    2.00
   0  -9   3    0.90    1.80
   0   9   3   -1.20    2.30
   0  -9  -3    0.40    0.60
   0   9  -3    0.50    0.70
   0  -9  -3    1.90    1.80
   0  10  -3    0.70    1.20
   0  10  -3    1.10    1.00
   0 -10   3   -1.20    1.60
   0 -10   3    2.10    2.40
   0  10   3   -1.40    3.10
   0  11   3   -1.50    2.70
   0 -11  -3    1.50    1.30
   0 -11   3   -1.10    0.10
   0 -11   3   -1.40    2.50
   0  11  -3    0.40    1.00
   0  12  -3    1.60    1.50
   0  12  -3    0.40    1.00
   0 -12  -3   -0.80    1.60
   0 -12  -3    1.20    1.40
   0 -12  -3   -0.40    1.10
   0  12  -3    2.00    2.00
   0 -12   3   -1.50    2.80
   0 -12  -3   -1.10    1.80
   0 -13  -3    0.60    1.60
   0  13  -3    0.40    1.10
   0  13  -3   -0.40    1.20
   0 -13  -3    1.80    1.40
   0 -13  -3    1.30    1.70
   0 -13  -3    0.40    1.10
   0 -13   3   -1.60    3.10
   0 -13  -3   -0.60    1.60
   0  14  -3    0.40    0.80
   0 -14  -3    0.30    0.60
   0 -14  -3    0.30    0.90
   0  14  -3    1.30    1.40
   0 -14  -3   -0.70    1.30
   0 -14   3    1.80    4.00
   0  14   3    1.80    2.30
   0 -14  -3   -0.60    1.90
   0  15  -3    1.70    1.50
   0  15  -3   -0.50    1.20
   0 -15  -3    0.30    0.70
   0 -15  -3   -0.30    0.80
   0 -15  -3   -0.60    1.40
   0 -15  -3    1.30    1.80
   0  15  -3   -0.30    0.80
   0  16  -3   -0.30    1.00
   0  16  -3    0.50    1.40
   0  16  -3    2.40    1.90
   0 -16  -3    0.90    1.00
   0 -16  -3   -0.30    0.90
   0 -16  -3   -0.50    1.40
   0  16  -3    2.60    1.70
   0 -16   3    1.50    2.00
   0 -16  -3   -0.70    2.30
   0  17  -3    0.30    0.80
   0  17  -3    2.20    1.60
   0  17  -3    2.50    1.70
   0 -17  -3    0.60    0.90
   0 -17  -3   -0.30    0.90
   0 -17  -3    0.50    1.70
   0  17  -3   -0.50    1.50
   0 -17   3   -1.40    2.60
   0 -17  -3   -0.70    1.70
   0 -17  -3    1.50    1.70
   0 -18  -3    0.80    1.60
   0  18  -3    0.60    1.00
   0  18  -3    1.20    1.10
   0  18  -3   -0.50    1.40
   0 -18  -3   -0.20    0.60
   0 -18  -3   -0.60    1.10
   0 -18  -3    1.30    1.20
   0  18  -3    0.50    1.10
   0 -18   3   -1.30    2.40
   0 -18  -3    0.60    1.80
   0 -18  -3    0.70    2.20
   0 -19  -3   -0.40    1.00
   0  19  -3    0.90    1.20
   0 -19   3   -0.30    1.10
   0 -19  -3    0.20    0.60
   0 -19  -3    1.20    1.10
   0 -19  -3    1.20    1.30
   0  19  -3    0.40    1.20
   0 -19   3   -1.20    0.10
   0  19   3   -1.60    3.60
   0 -19  -3   -0.50    1.40
   0 -19  -3    1.70    1.50
   0 -20  -3    1.40    1.30
   0  20  -3    0.40    0.70
   0 -20   3   -0.50    0.90
   0 -20  -3    0.20    0.60
   0 -20  -3    0.90    0.70
   0 -20   3   -1.40    0.10
   0 -20  -3   -0.40    1.20
   0  20  -3    0.40    0.90
   0 -20   3   -1.10    0.10
   0  20   3    3.00    2.80
   0 -20  -3    0.50    1.10
   0 -20  -3   -1.50    2.00
   0 -21  -3    1.00    1.20
   0 -21   3   -1.40    2.60
   0  21  -3    0.40    0.80
   0 -21   3   -0.50    0.90
   0 -21  -3   -0.20    0.70
   0 -21  -3   -0.20    0.60
   0  21  -3   -0.30    1.00
   0  21   3   -1.50    0.10
   0 -21   3    2.00    1.90
   0 -21   3    1.10    1.40
   0 -21  -3    0.40    1.20
   0 -22   3    1.30    1.70
   0 -22  -3   -0.40    0.90
   0 -22  -3    0.70    0.80
   0 -22   3    0.70    0.90
   0 -22  -3    0.20    0.40
   0  22   3    2.80    2.60
   0 -22   3   -0.90    0.10
   0 -22   3    1.00    1.30
   0 -22  -3   -0.30    1.00
   0  22  -3   -0.50    1.00
   0 -23  -3   -0.30    1.00
   0 -23  -3    0.70    0.80
   0  23   3   -1.30    0.10
   0 -23   3   -1.00    0.10
   0 -23   3   -0.20    1.00
   0 -23  -3    1.30    1.20
   0 -24   3    0.40    0.80
   0 -24  -3    0.30    0.80
   0  25   3   -0.50    0.80
   0 -25   3   -0.20    0.70
   0 -26  -3    0.20    0.60
   0 -26   3    0.60    0.60
   0  27  -3    1.60    0.80
   0 -27  -3    0.30    0.60
   0 -27   3    0.10    0.50
   0 -27  -3    0.60    0.80
   0 -28   3    0.10    0.40
   0 -28  -3    0.10    0.30
   0  28  -3   -0.20    0.60
   0 -28  -3    0.50    0.60
   0 -28  -3    0.40    0.70
   0 -29   3    0.10    0.40
   0 -29  -3   -0.20    0.30
   0  29  -3   -0.30    0.40
   0 -29  -3    0.20    0.60
   0 -29  -3   -0.10    0.60
   0  29   3   -0.10    0.40
   0 -30  -3    0.20    0.20
   0 -30  -3    0.50    0.40
   0  30   3    0.20    0.30
   0 -31   3    0.10    0.20
   0  31   3    0.20    0.30
   0 -32  -3    0.10    0.30
   0 -32  -3   -0.10    0.20
   0 -33  -3    0.10    0.20
   0 -33  -3    0.20    0.30
   1   0  -3    1.10    2.00
  -1   0  -3    3.90    2.90
  -1   0  -3    0.90    0.60
   1   0  -3    1.90    0.90
  -1   0  -3    1.20    1.60
   1   0  -3    0.60    1.10
  -1   0  -3    0.10    0.40
   1   0  -3    0.30    0.50
  -1   0  -3   -0.70    0.10
   1   0  -3    0.70    0.90
  -1   1  -3   23.70    5.20
   1   1  -3   25.00    5.20
  -1   1  -3   18.70    2.40
   1   1  -3   22.40    2.70
  -1  -1  -3   16.90    2.30
   1  -1  -3   19.80    2.60
  -1  -1  -3   24.20    3.20
   1  -1  -3   31.20    7.80
   1   1  -3   20.20    6.30
  -1   1  -3   24.50    6.80
  -1  -1  -3   25.80    7.00
  -1   1  -3   27.70    4.00
   1   1   3   16.40    5.30
   1   1  -3   29.80    6.30
  -1  -1  -3   30.30    6.30
   1  -1  -3   24.30    5.80
  -1   1  -3   25.30    5.80
  -1  -2  -3  177.78   11.10
   1  -2  -3  200.38   11.70
  -1   2  -3  204.08   18.00
   1   2  -3  223.38   19.50
  -1  -2  -3  245.18   13.40
  -1   2  -3  231.58   22.30
   1   2  -3  230.08   23.00
  -1   2  -3  230.78   14.10
  -1   2  -3  237.98   15.30
   1   2   3  215.08   19.10
   1   2   3  250.67   20.10
  -1  -2  -3  224.28   19.20
   1  -2  -3  220.98   19.20
  -1   3  -3  925.51   48.70
  -1   3  -3  950.50   49.70
  -1   3  -3  782.82   40.30
   1   3  -3  859.31   40.80
   1   3  -3  890.41   51.39
   1   3  -3  979.30   49.90
  -1  -3  -3  971.40   42.80
   1  -3  -3  963.10   58.49
  -1  -3  -3  936.01   56.69
  -1   3  -3  920.21   55.59
   1   3  -3  974.60   57.99
  -1   3  -3  924.61   44.90
   1  -3   3  922.81   49.10
   1   3   3  906.31   50.79
   1   3   3  849.12   47.90
   1  -3  -3  925.21   51.49
  -1  -3  -3  820.62   49.90
   1   4  -3 1985.60   97.39
  -1   4  -3 1827.62   96.19
   1  -4  -3 1771.12   83.09
  -1   4  -3 1819.02   83.79
   1   4  -3 1898.31   84.29
  -1  -4  -3 2122.69   86.79
  -1  -4  -3 1856.11  101.59
   1  -4  -3 2003.40  104.49
  -1   4  -3 1943.51  101.09
   1   4  -3 1899.81  102.09
  -1   4  -3 1848.81   84.09
   1   4  -3 1967.60   84.69
  -1   4  -3 2075.79   88.69
   1  -4   3 2018.00   94.89
   1   4   3 1999.00   95.59
  -1   4   3 2007.40   97.49
  -1   5  -3  998.00   52.09
  -1   5   3  995.40   57.19
  -1  -5  -3 1070.59   46.50
   1  -5  -3  981.90   44.00
   1  -5  -3  945.81   61.89
  -1  -5  -3 1001.50   61.69
  -1   5  -3 1009.30   59.89
   1   5  -3  993.10   61.09
   1  -5   3  989.50   54.89
  -1   5  -3  992.00   47.60
   1   5   3 1001.90   54.79
   1   5  -3  739.93   44.00
  -1   6   3 2179.88  111.39
  -1  -6  -3 2381.76   98.69
  -1  -6  -3 1998.90  114.49
   1  -6  -3 2087.89  116.99
   1  -6   3 2266.77  110.39
  -1   6  -3 2026.00   97.59
  -1   6  -3 2124.79   99.29
   1   6   3 2196.58  107.19
  -1   6  -3 2105.29  103.99
  -1   7  -3  891.91   50.69
  -1   7  -3  886.11   43.20
  -1  -7  -3 1036.20   46.00
   1  -7  -3  779.32   59.69
  -1  -7  -3  850.31   60.29
   1  -7   3  965.10   58.09
  -1   7  -3  903.31   44.70
  -1   7  -3  899.61   46.00
  -1  -7   3  803.52   52.39
   1  -7   3  924.41   58.39
   1   7   3  985.90   53.49
   1   7   3  892.81   56.69
  -1   7   3  859.01   56.79
  -1   8  -3  666.63   42.70
  -1  -8  -3  856.81   38.80
  -1  -8  -3  747.43   34.80
   1  -8  -3  772.12   34.70
  -1  -8  -3  751.32   46.50
   1  -8  -3  865.41   47.60
  -1   8  -3  679.13   35.50
   1   8  -3  701.43   35.70
  -1   8  -3  676.73   36.50
   1  -8   3  799.22   52.29
  -1   8  -3  662.93   36.60
  -1  -8   3  680.73   45.70
  -1  -8   3  594.74   44.20
   1  -8   3  673.13   48.20
   1   8   3  740.93   44.60
   1   8   3  716.53   49.50
  -1   8   3  654.73   48.70
  -1   9  -3  195.88   19.30
  -1  -9  -3  225.18   13.00
   1  -9  -3  217.68   12.70
  -1  -9  -3  225.98   21.90
   1  -9  -3  223.38   21.30
  -1   9  -3  209.18   13.70
   1   9  -3  200.88   12.70
   1   9  -3  219.28   14.10
  -1   9  -3  189.28   13.90
   1  -9   3  237.28   26.30
  -1   9  -3  186.28   13.40
  -1  -9   3  198.98   21.30
  -1  -9  -3  242.58   15.80
  -1  -9   3  187.18   20.90
   1  -9   3  210.98   22.80
   1   9   3  242.68   20.80
   1   9   3  199.78   23.10
  -1   9   3  201.28   23.80
   1 -10  -3   69.09    5.90
  -1 -10  -3   68.19   11.70
   1 -10  -3   54.89   10.40
  -1 -10  -3   61.39    5.80
  -1  10  -3   61.49    6.40
   1  10  -3   64.99    6.80
   1  10  -3   60.69    5.80
  -1 -10  -3   71.69    7.90
  -1  10  -3   56.89    6.50
  -1  10  -3   50.89    5.60
   1 -10   3   83.49   15.90
  -1 -10   3   38.00    9.50
   1 -10   3   53.69   11.00
   1  10   3   69.59   10.40
  -1 -10   3   56.49   11.10
   1  10   3   45.20   11.00
   1  11  -3    1.90    1.10
  -1  11  -3    2.30    1.40
   1  11  -3    1.10    1.20
  -1  11  -3    1.40    1.10
  -1  11  -3    3.10    1.20
  -1  11  -3    2.70    1.80
  -1 -11   3    1.20    2.30
  -1 -11   3    1.30    2.30
  -1 -11  -3    3.90    2.40
   1  11   3   -1.40    2.60
  -1  11   3    3.10    3.50
   1  12   3  330.27   18.90
   1  12  -3  348.67   20.90
  -1  12  -3  331.87   22.90
  -1  12  -3  328.97   22.00
  -1 -12   3  302.27   30.60
  -1  12  -3  300.87   19.60
   1 -12   3  351.36   32.10
  -1 -12   3  314.37   31.00
  -1 -12  -3  339.97   23.70
  -1  12   3  310.97   33.70
   1  12   3  310.87   32.20
   1  13  -3  245.88   16.10
   1  13   3  298.27   16.60
   1  13  -3  259.17   17.70
   1 -13  -3  238.48   15.70
  -1  13  -3  268.77   19.30
   1 -13  -3  255.47   16.60
  -1  13  -3  248.38   19.20
  -1  13  -3  247.28   16.60
  -1 -13   3  320.47   31.30
   1 -13   3  245.18   25.30
  -1 -13   3  242.78   27.60
  -1  13   3  229.28   28.90
   1  13   3  213.78   27.30
  -1 -13  -3  250.37   20.30
   1  14  -3  773.52   39.20
   1  14   3  818.82   39.40
   1  14  -3  888.61   42.70
  -1 -14  -3  836.82   39.70
   1 -14  -3  748.53   39.30
   1 -14  -3  809.72   40.40
  -1 -14  -3  779.22   39.70
  -1  14  -3  738.83   38.90
  -1 -14   3  758.32   57.79
   1 -14   3  752.82   50.99
  -1  14   3  769.22   58.69
  -1 -14  -3  743.33   45.10
  -1  14  -3  736.93   44.60
   1  15  -3  531.35   27.70
   1  15  -3  566.24   31.10
  -1 -15  -3  498.45   27.10
   1 -15   3  539.55   27.60
   1 -15  -3  493.15   27.90
   1 -15  -3  551.44   29.10
  -1 -15  -3  550.44   27.90
  -1 -15  -3  457.65   28.00
  -1 -15   3  554.24   47.10
   1 -15   3  478.85   37.10
  -1 -15   3  448.36   42.10
  -1  15   3  482.25   43.90
   1  15   3  499.45   45.60
  -1  15  -3  502.85   32.40
   1  16  -3  990.80   47.60
  -1 -16   3  903.71   64.39
   1  16  -3 1100.99   51.29
   1  16  -3 1012.80   49.10
  -1 -16  -3  981.20   47.10
   1 -16   3 1011.90   47.30
   1 -16  -3  987.50   48.70
   1 -16  -3 1048.20   49.50
   1 -16  -3  966.40   48.10
  -1 -16  -3  924.51   48.10
  -1 -16  -3  965.50   47.20
  -1 -16   3  877.31   68.19
   1 -16   3  871.31   57.39
  -1  16   3  953.70   67.19
  -1  16   3  935.71   65.19
   1  16   3  861.51   67.79
   1  17  -3  475.35   25.10
  -1 -17   3  431.26   39.30
   1  17  -3  527.85   28.00
   1  17  -3  496.65   26.90
  -1 -17  -3  461.05   24.50
   1 -17   3  448.36   24.50
   1 -17  -3  449.26   26.20
   1 -17  -3  448.86   26.20
  -1 -17  -3  425.56   25.20
   1 -17  -3  491.35   25.70
   1 -17  -3  436.66   25.20
   1 -17   3  430.76   33.30
  -1  17   3  404.86   39.40
  -1  17   3  453.85   39.50
  -1 -18   3  420.76   37.10
   1  18  -3  431.66   24.00
   1  18  -3  439.16   24.30
  -1 -18  -3  362.96   21.00
   1 -18   3  395.96   21.40
   1 -18  -3  365.66   22.60
   1 -18  -3  393.86   22.20
   1 -18  -3  399.96   22.10
   1 -18  -3  388.46   22.50
  -1 -18  -3  384.96   22.30
   1 -18   3  338.37   28.90
  -1 -18   3  395.86   33.70
  -1  18   3  314.67   34.50
   1  18  -3  394.86   21.70
   1  19  -3  242.88   15.30
   1  19  -3  204.38   14.40
  -1 -19  -3  219.28   13.20
   1 -19   3  204.68   13.00
   1 -19  -3  168.68   13.00
   1 -19  -3  212.08   13.60
  -1 -19   3  197.68   24.90
  -1 -19   3  215.88   22.80
   1 -19   3  206.08   22.50
  -1  19   3  201.98   25.10
   1  19  -3  211.58   13.50
  -1 -20  -3   63.49    6.70
   1  20  -3   58.89    6.40
   1  20  -3   75.39    7.40
  -1 -20  -3   67.39    5.90
   1 -20   3   62.19    5.80
   1 -20  -3   48.90    5.40
  -1 -20   3   82.99   14.60
  -1  20   3   58.79   13.10
   1 -20   3   61.99   11.60
   1  20   3   61.99   13.80
   1  20   3   50.79   12.90
  -1 -21  -3    4.20    1.80
   1 -21   3    1.80    1.10
   1 -21  -3    3.60    1.30
  -1 -21  -3    3.90    1.40
   1  21  -3    4.20    1.70
   1  21   3    4.90    1.30
  -1  21  -3    6.50    2.40
  -1 -21   3    2.40    2.80
   1 -21   3    4.40    2.90
   1  21   3   11.70    5.50
   1  21   3    9.10    4.90
  -1  21   3    5.60    3.30
  -1 -22   3    9.20    2.20
   1 -22  -3    9.10    2.00
  -1 -22  -3   12.80    2.30
   1 -22   3   15.10    2.50
   1  22  -3   14.70    3.00
  -1  22  -3   14.20    3.30
   1 -22  -3   10.00    2.70
  -1 -22   3   12.00    4.80
   1 -22   3   11.50    4.60
   1  22   3   11.00    5.10
  -1  22   3    9.40    4.20
  -1 -22  -3   11.40    3.00
  -1 -23  -3   22.70    3.00
  -1 -23   3   20.70    3.30
   1 -23   3   20.50    2.90
   1 -23  -3   17.40    2.70
   1  23  -3   29.00    4.00
   1 -23   3   25.70    7.60
   1 -23  -3   26.20    4.00
   1  23   3   29.40    8.10
  -1  23   3   26.70    7.70
  -1 -23   3   22.60    6.30
  -1 -23   3   20.70    5.80
   1 -23   3   23.40    6.40
  -1  23   3   21.40    6.10
  -1 -23  -3   21.30    3.80
   1 -24  -3  296.47   17.10
   1  24  -3  328.27   17.40
   1 -24  -3  271.77   16.50
   1  24  -3  278.77   16.00
   1 -24  -3  302.47   17.30
  -1 -24  -3  280.57   17.40
  -1  24   3  233.48   16.20
  -1 -24  -3  302.37   15.50
  -1 -24   3  273.97   15.70
   1 -24   3  264.47   15.10
  -1  25  -3  183.88   11.90
  -1 -25  -3  184.48   10.50
  -1 -25   3  172.88   10.70
   1 -25   3  158.38   10.10
   1  25  -3  192.38   11.30
   1 -25  -3  171.18   11.40
  -1 -25  -3  163.08   11.70
  -1 -25  -3  180.38   12.20
   1 -25  -3  182.08   11.90
  -1  26  -3  349.77   19.20
   1 -26  -3  393.66   18.50
   1 -26  -3  359.36   18.90
   1  26  -3  392.86   19.00
  -1 -26   3  331.77   18.10
   1 -26   3  329.67   17.70
   1 -26  -3  350.66   19.70
  -1 -26  -3  324.27   19.10
   1 -26  -3  374.96   19.40
  -1 -26  -3  355.16   19.80
  -1 -27   3  115.09    7.40
   1 -27   3  109.89    7.00
  -1 -27  -3  111.99    7.00
   1 -27  -3  116.79    7.00
  -1  27  -3  119.29    8.20
   1 -27  -3  110.79    8.30
   1 -27  -3  125.29    8.20
  -1 -27  -3  122.49    8.40
  -1  28   3  107.19    7.70
  -1 -28   3  119.89    7.40
   1 -28  -3  132.89    7.30
  -1 -28  -3  124.69    7.30
  -1  28  -3  133.19    8.30
  -1 -28  -3  134.09    8.40
   1 -28  -3  135.19    8.70
  -1 -29  -3   84.49    5.10
   1 -29  -3   86.19    5.00
  -1  29   3   62.39    4.70
  -1  29  -3   82.79    5.80
  -1  29   3   76.39    5.20
   1  29   3   89.99    5.60
  -1 -29   3   81.89    5.20
   1 -29  -3   83.59    5.40
  -1 -29  -3   86.49    6.00
  -1  30  -3   25.60    2.60
  -1 -30   3   24.50    2.30
   1 -30   3   26.40    2.20
  -1 -30  -3   31.90    2.90
   1 -30  -3   28.10    2.40
  -1  30   3   24.90    2.30
   1  30   3   25.70    2.40
  -1 -31  -3    8.50    1.30
   1 -31  -3    8.80    1.40
  -1 -31  -3    9.50    1.40
  -1 -32  -3    1.20    0.50
   1 -32  -3    0.70    0.40
  -1 -32  -3    0.70    0.40
  -1 -32  -3    0.80    0.40
   1  33  -3    0.80    0.30
   2   0  -3    1.10    0.70
  -2   0  -3    0.10    0.50
   2   0  -3    0.20    0.70
   2   0  -3    0.50    1.70
   2   0  -3    1.10    1.50
  -2   0  -3   -1.00    1.80
   2   0   3    2.80    2.70
   2   0   3   -0.80    1.60
  -2   0   3   -1.30    0.10
  -2   0  -3    1.60    1.80
   2   0  -3    1.60    1.80
   2  -1  -3   28.40    3.10
  -2   1  -3   23.00    6.40
  -2  -1  -3   37.20    6.70
   2  -1  -3   34.30    6.20
   2   1  -3   21.00    5.00
  -2   1  -3   27.30    2.90
   2   1  -3   29.90    3.40
  -2  -1  -3   26.00    2.90
  -2  -1  -3   29.80    3.80
   2   1  -3   29.00    6.00
   2  -1  -3   22.10    4.80
  -2  -1  -3   27.70    7.30
  -2   1  -3   34.10    8.00
   2  -1  -3   28.00    7.60
   2   1  -3   30.80    8.20
  -2   1  -3   27.90    3.00
   2   1  -3   32.90    3.60
   2  -1   3   34.90    8.00
   2  -1   3   39.60    8.70
   2   1   3   32.50    6.60
   2   1   3   28.00    7.10
  -2   1   3   45.30   12.00
  -2  -1  -3   35.80    7.30
   2  -1  -3   37.70    7.60
  -2   1  -3   23.50    6.10
   2   1  -3   23.20    6.10
   2  -2  -3   49.40    4.30
   2  -2  -3   49.40    4.30
  -2   2  -3   57.09    8.60
   2   2  -3   50.29    7.80
  -2   2  -3   43.10    4.00
   2   2  -3   48.90    4.50
   2   2  -3   48.60    7.60
   2  -2  -3   45.60    6.30
  -2  -2  -3   51.59    5.40
   2   2  -3   44.40   10.00
   2  -2  -3   53.69   10.80
  -2  -2  -3   39.50    9.00
  -2   2  -3   49.90   10.00
  -2   2  -3   61.29    6.30
  -2  -2  -3   50.39    5.70
   2   2  -3   49.50    4.70
  -2   2  -3   51.29    6.40
  -2  -2  -3   52.59    6.10
   2   2   3   56.19   10.10
   2  -2   3   53.59   10.50
   2   2   3   47.20    7.40
  -2   2   3   72.39   16.70
   2   2  -3   48.00    8.80
   2  -2  -3   40.00    6.60
  -2   2  -3   52.29    9.00
  -2   3  -3  284.57   24.20
   2   3  -3  342.67   25.90
   2  -3  -3  266.17   20.00
   2  -3  -3  281.07   15.40
   2   3  -3  273.17   15.40
   2  -3  -3  282.27   15.30
  -2   3  -3  312.57   25.90
   2   3  -3  290.57   15.80
  -2   3  -3  274.67   22.30
  -2  -3  -3  340.77   18.50
   2   3  -3  320.57   21.50
   2  -3  -3  260.57   17.90
   2   3  -3  280.77   27.70
  -2   3  -3  264.07   25.70
  -2   3  -3  337.77   18.80
  -2   3  -3  308.97   19.40
  -2  -3  -3  317.87   18.60
   2  -3   3  341.87   30.10
   2   3   3  333.17   27.50
  -2   3   3  375.56   42.80
   2   3  -3  252.87   23.20
   2  -4  -3  147.49    8.90
  -2   4  -3  164.28   17.80
  -2   4  -3  133.99   14.70
   2   4  -3  154.18   16.80
   2  -4  -3  168.88   10.10
  -2  -4  -3  154.38   11.40
   2   4  -3  141.59   12.80
   2   4  -3  121.79   15.30
   2  -4  -3  113.99   17.10
  -2   4  -3  158.78   11.60
  -2   4  -3  149.99   12.30
  -2  -4  -3  141.19   11.00
   2  -4   3  189.88   22.50
   2   4   3  161.38   18.20
  -2   4   3  204.48   32.40
   2  -4  -3  134.59   12.70
   2   4  -3   99.99    9.40
   2  -5  -3  348.47   18.50
  -2   5  -3  355.56   29.40
  -2   5  -3  361.96   18.70
   2   5  -3  357.66   19.00
  -2  -5  -3  415.86   22.70
   2   5  -3  381.16   23.50
   2  -5  -3  390.76   19.90
   2   5  -3  339.07   28.40
  -2  -5  -3  387.66   32.50
   2  -5  -3  356.56   32.60
  -2   5  -3  392.76   22.10
  -2   5  -3  368.36   18.90
   2   5  -3  368.86   19.40
  -2   5  -3  405.26   23.50
   2  -5   3  437.96   38.00
   2   5   3  410.26   31.60
  -2   5   3  507.95   48.90
   2  -5  -3  347.57   24.00
  -2   5  -3  342.17   28.70
   2   5  -3  398.16   29.90
   2   5  -3  262.17   19.90
   2  -6  -3  149.49    9.40
  -2   6  -3  179.68   19.20
   2   6  -3  140.09    9.60
  -2  -6  -3  181.68   13.20
   2   6  -3  174.18   18.80
  -2  -6  -3  160.38   20.20
   2  -6  -3  167.38   21.50
  -2   6  -3  163.88   12.30
  -2   6  -3  153.68    9.70
   2   6  -3  142.39    9.80
  -2   6  -3  159.28   13.00
   2  -6   3  198.08   25.80
   2   6   3  180.38   19.60
  -2   6   3  188.78   28.20
   2  -6  -3  157.28   14.10
  -2   6  -3  155.68   18.00
   2   6  -3  166.48   18.10
   2   6  -3  108.29   10.80
   2  -7  -3  269.07   20.90
   2   7  -3  246.28   18.00
   2  -7  -3  269.77   15.50
  -2   7  -3  323.77   27.70
   2   7  -3  280.57   16.30
  -2  -7  -3  337.57   20.40
  -2  -7  -3  257.07   28.30
   2   7  -3  265.57   25.60
   2  -7  -3  257.97   29.10
  -2   7  -3  293.37   18.80
  -2   7  -3  339.37   20.70
  -2  -7   3  284.07   27.00
   2  -7   3  364.36   36.20
   2   7   3  347.57   28.60
  -2   7   3  329.87   37.30
  -2   7   3  317.47   31.20
   2   7   3  306.57   28.60
   2   8  -3  198.08   14.70
  -2   8  -3  236.78   24.00
   2   8  -3  203.08   13.60
  -2  -8  -3  264.17   17.70
   2  -8  -3  199.38   25.70
   2   8  -3  219.98   23.50
  -2  -8  -3  221.08   25.80
  -2   8  -3  227.28   15.90
  -2   8  -3  228.78   16.80
  -2  -8   3  184.18   22.20
   2  -8   3  292.87   28.80
  -2   8   3  246.68   31.30
   2   8   3  234.68   23.60
   2   8   3  221.28   24.70
   2  -9  -3   28.40    6.10
   2   9  -3   34.90    5.00
  -2   9  -3   45.10   10.40
   2   9  -3   39.90    5.00
  -2  -9  -3   49.50    7.00
   2  -9  -3   32.30   10.10
  -2  -9  -3   21.60    8.00
   2   9  -3   42.60    9.90
   2  -9  -3   38.60    4.90
  -2   9  -3   43.70    6.00
  -2   9  -3   27.70    4.90
  -2  -9   3   29.40    7.80
  -2  -9   3   38.20    9.80
   2  -9   3   42.50   10.30
   2   9   3   49.90   10.20
  -2   9   3   34.50   11.10
   2   9  -3   26.60    5.80
   2   9   3   31.70    9.00
   2  10  -3   14.30    3.10
  -2  10  -3   13.20    6.10
   2  10  -3   12.20    2.90
  -2 -10  -3   20.10    4.50
  -2 -10  -3   14.80    6.50
  -2  10  -3   14.10    3.50
   2  10  -3   14.20    6.00
   2 -10  -3   13.90    3.00
  -2  10  -3   18.70    4.10
  -2 -10   3   21.10    6.80
  -2  10  -3   12.20    3.00
  -2  10   3    7.50    5.50
  -2 -10   3   14.00    6.40
   2  10   3   15.50    5.70
   2 -10   3   22.20    7.30
   2  10   3   10.20    5.50
  -2 -10  -3   14.50    3.90
   2  11  -3    6.90    2.20
  -2  11  -3    1.40    1.90
  -2 -11  -3    7.70    2.00
   2 -11  -3    9.10    2.10
  -2 -11  -3    4.60    3.00
   2 -11  -3    5.00    3.20
   2  11  -3    5.70    2.20
   2 -11   3    5.80    1.70
  -2 -11  -3    7.00    2.60
  -2  11  -3    4.40    2.30
   2  11  -3    4.30    3.30
   2 -11  -3    7.00    2.70
  -2  11  -3   12.20    3.40
  -2  11  -3    5.80    2.10
  -2 -11   3    2.50    2.40
  -2  11   3    5.50    4.20
  -2 -11   3    7.40    5.20
   2 -11   3    6.10    3.90
   2  11   3    6.10    4.50
  -2  11   3    5.40    4.00
  -2 -11  -3    6.70    3.00
   2 -11  -3    8.40    3.10
   2  11   3    5.20    3.40
   2 -12  -3  168.98   17.60
   2  12  -3  171.98   12.60
  -2 -12  -3  208.38   12.70
   2 -12  -3  214.38   12.40
  -2 -12  -3  222.78   23.80
   2 -12  -3  219.68   22.00
   2  12  -3  190.18   14.40
  -2 -12  -3  186.88   13.70
   2 -12   3  184.18   11.60
   2 -12  -3  170.28   14.20
  -2  12  -3  191.28   15.10
  -2 -12   3  142.89   20.50
  -2  12  -3  200.88   15.30
  -2  12  -3  171.78   12.60
   2  12   3  192.88   20.40
  -2 -12   3  152.38   22.30
   2 -12   3  190.58   21.80
  -2  12   3  181.48   25.90
   2  12   3  199.18   25.30
  -2  12   3  167.18   21.30
  -2 -12  -3  163.28   14.30
   2 -12  -3  165.78   14.90
  -2 -12  -3  171.88   15.90
   2 -13  -3  128.89   15.10
   2  13  -3  118.99    9.50
  -2  13  -3   88.79    9.90
  -2 -13  -3  146.39   10.00
   2 -13  -3  139.09    9.40
  -2 -13  -3  160.68   20.20
   2 -13  -3  119.99   16.50
   2  13   3  113.29    9.40
   2  13  -3  127.59   11.50
  -2 -13  -3  112.79    9.70
  -2 -13   3  107.39    9.60
   2 -13   3  109.29    8.30
  -2  13  -3  120.29   11.60
   2 -13  -3  115.99   10.70
  -2 -13   3  124.89   18.90
  -2  13  -3  140.59   12.20
  -2  13  -3   97.59    8.70
  -2 -13   3  100.09   18.00
   2  13   3  132.99   16.10
   2 -13   3   97.39   15.60
  -2  13   3  126.79   20.90
   2  13   3  142.99   21.50
   2 -13  -3   90.59   10.90
  -2 -13  -3  113.49   11.30
   2 -13  -3  102.99   10.30
  -2 -13  -3  109.29   12.30
   2  14  -3   31.50    4.30
   2 -14  -3   18.80    5.80
  -2  14  -3   18.10    4.20
   2  14   3   28.30    4.20
   2 -14  -3   39.70    9.40
   2  14  -3   28.60    5.20
   2 -14  -3   26.40    3.80
   2 -14   3   23.90    3.30
  -2  14  -3   25.20    5.10
   2 -14  -3   18.00    3.90
  -2  14  -3   29.00    5.00
  -2  14  -3   19.60    3.20
  -2 -14   3   19.00    7.60
  -2 -14   3   39.40   11.30
  -2  14   3   17.00    7.50
   2 -14   3   19.20    6.80
   2 -14  -3   18.40    4.10
  -2 -14  -3   24.20    5.80
  -2 -14  -3   19.90    4.60
   2 -14  -3   18.80    4.80
   2  15  -3  220.38   14.40
  -2  15  -3  205.08   16.10
   2  15   3  238.58   15.10
   2  15  -3  249.78   18.10
   2 -15   3  221.58   13.20
   2 -15  -3  211.58   15.00
   2 -15  -3  240.38   15.40
   2 -15  -3  220.28   15.50
  -2  15  -3  236.18   16.10
  -2 -15   3  192.28   26.00
   2 -15   3  245.68   25.10
  -2  15   3  191.88   26.30
  -2 -15  -3  206.48   17.30
   2 -15  -3  208.48   18.00
   2 -15  -3  193.38   16.10
  -2 -15  -3  236.58   20.00
   2  16   3   61.49    6.60
   2  16  -3   67.19    8.00
   2 -16   3   61.49    5.60
   2 -16  -3   64.69    6.90
   2 -16  -3   60.79    6.70
  -2  16  -3   58.19    6.70
  -2  16   3   40.70   11.20
  -2 -16   3   53.69   13.80
   2 -16   3   78.19   13.50
  -2 -16   3   50.59   13.90
   2  16   3   46.00   13.40
  -2 -16  -3   60.39    8.40
   2  16  -3   60.29    7.80
   2 -16  -3   49.20    7.30
  -2 -16  -3   50.59    8.80
   2  17  -3  121.89   10.90
  -2 -17  -3  118.19    9.20
   2 -17   3  117.79    8.40
   2 -17  -3  156.88   11.70
   2 -17  -3  124.39   10.40
   2 -17  -3  116.79    9.80
  -2  17  -3  115.99    9.60
  -2 -17   3  110.29   20.50
  -2 -17   3  104.69   19.30
   2 -17   3  121.59   17.10
  -2  17   3  125.29   19.80
  -2 -17  -3  109.79   12.10
   2  17  -3  124.19   11.30
  -2  17  -3  110.39   12.60
   2 -17  -3   98.59   10.90
  -2 -17  -3  113.09   13.50
   2  18  -3   85.29    8.50
  -2  18  -3   86.29    9.40
  -2 -18  -3   70.59    6.70
   2 -18   3   74.59    6.30
   2 -18  -3   88.39    8.80
   2 -18  -3   94.19    8.50
  -2  18  -3   73.39    7.00
  -2  18   3   68.29   14.20
  -2  18  -3   88.09   10.40
  -2 -18  -3   72.59    9.50
   2  18  -3   80.89    8.50
   2 -18  -3   57.29    8.10
  -2 -18  -3   62.39    8.90
   2  19  -3   45.40    5.00
   2  19  -3   43.90    5.70
  -2  19  -3   44.00    6.50
  -2 -19  -3   41.00    4.70
   2 -19   3   32.80    3.90
   2 -19  -3   45.30    5.50
   2 -19  -3   37.50    4.90
  -2  19  -3   32.10    4.20
  -2  19   3   31.50    9.40
  -2 -19   3   33.80    9.40
  -2 -19  -3   30.00    5.50
   2  19  -3   44.20    5.80
   2 -19  -3   35.80    5.60
  -2 -19  -3   42.00    6.60
   2  20  -3   14.80    2.80
  -2  20  -3   12.10    3.20
   2  20  -3   20.40    3.70
   2 -20   3   15.80    2.50
  -2 -20  -3   11.80    2.50
   2 -20  -3   14.90    3.00
  -2 -20   3   15.30    6.70
  -2  20   3   20.00    7.30
  -2 -20   3   16.30    5.60
   2 -20  -3   14.70    3.20
  -2 -20  -3   11.30    3.40
  -2 -20  -3   14.20    3.60
   2  21  -3    0.70    0.90
  -2  21  -3   -0.40    1.00
   2  21  -3   -0.30    1.00
   2 -21   3   -0.20    0.50
  -2 -21  -3    0.40    0.60
   2 -21  -3    0.30    0.90
   2 -21  -3    1.20    1.20
  -2  21   3    0.70    1.20
  -2 -21   3    1.30    1.80
  -2  21   3    2.70    2.50
  -2 -21   3    3.00    2.30
   2  21   3    4.20    3.20
   2  21   3    1.60    2.10
   2 -21  -3    0.90    1.10
  -2 -21  -3    0.40    1.00
   2 -21  -3    0.90    1.40
   2 -22   3    2.50    1.20
   2 -22   3    2.60    1.00
  -2 -22  -3    2.70    1.10
  -2  22  -3    3.30    1.60
   2  22  -3    3.10    1.40
   2  22   3    3.70    1.20
   2 -22  -3    2.40    1.20
  -2 -22   3    2.40    2.20
  -2  22   3    1.30    1.70
   2  22   3    1.30    1.70
   2 -22  -3    1.40    1.00
  -2 -22  -3    2.60    1.50
  -2 -22  -3    1.50    1.40
   2 -22  -3    4.60    2.10
  -2 -23  -3   35.20    3.80
   2 -23   3   31.70    3.30
   2 -23   3   26.20    3.40
  -2 -23  -3   29.00    4.50
   2 -23  -3   32.70    4.10
   2 -23  -3   33.00    4.90
  -2 -23  -3   27.40    4.20
   2  23   3   28.90    3.30
   2  23  -3   32.60    4.20
  -2  23  -3   33.10    4.50
   2 -23  -3   33.00    3.50
  -2 -24  -3   19.90    2.80
  -2  24  -3   27.20    4.20
   2 -24   3   21.70    2.80
  -2 -24  -3   17.80    3.30
   2 -24  -3   26.40    4.10
  -2 -24  -3   21.80    3.80
  -2 -24  -3   24.40    2.90
   2 -24  -3   25.80    2.80
   2  24   3   18.60    2.50
  -2  24  -3   23.00    3.50
   2  24  -3   23.80    3.40
  -2 -25  -3   61.39    5.10
  -2 -25  -3   71.89    5.30
   2 -25  -3   70.79    5.00
   2  25   3   54.09    4.50
  -2  25  -3   64.19    6.10
   2  25  -3   72.79    6.10
  -2 -25  -3   61.99    5.90
   2 -25  -3   67.69    6.50
  -2 -25  -3   66.69    6.30
   2 -25  -3   69.09    6.20
   2 -26  -3   41.20    4.20
  -2 -26  -3   31.80    3.10
   2 -26  -3   30.40    2.90
  -2  26  -3   28.20    3.60
   2  26  -3   32.00    3.70
  -2 -26  -3   31.10    3.20
   2 -26   3   26.80    2.80
  -2  26   3   28.80    3.60
   2 -26  -3   38.20    4.10
   2  26  -3   33.00    3.50
   2 -26  -3   30.70    4.00
  -2 -26  -3   37.90    4.40
  -2 -27  -3   46.40    3.80
  -2 -27   3   38.70    3.60
   2 -27   3   37.50    3.30
   2 -27  -3   47.90    3.90
   2  27  -3   48.10    4.10
   2 -27  -3   49.99    4.50
  -2 -27  -3   48.30    3.70
  -2  27  -3   44.20    4.30
  -2 -28   3   20.00    2.20
   2 -28  -3   28.00    2.50
  -2  28   3   15.50    2.00
   2  28   3   18.80    2.20
   2  28  -3   24.00    2.60
  -2  28  -3   21.50    2.60
  -2 -29  -3   16.00    2.00
   2 -29  -3   18.30    2.30
  -2 -29   3   14.90    1.70
  -2  29   3   10.20    1.60
  -2  29   3   11.70    1.50
   2  29   3   10.20    1.50
   2 -30  -3    6.00    1.10
   2 -30  -3    6.20    1.20
  -2 -30  -3    5.00    1.00
  -2 -31  -3    0.10    0.30
   2 -31  -3    0.20    0.30
   2 -31  -3    0.30    0.30
   2 -31  -3    0.80    0.40
  -2 -31  -3   -0.10    0.20
   2  32  -3    3.10    0.60
  -2 -32  -3    2.30    0.60
  -2 -32  -3    1.70    0.50
  -3   0  -3    1.20    1.40
   3   0  -3    0.20    0.60
  -3   0  -3    1.20    2.20
   3   0   3   -1.30    2.40
   3   0   3    1.50    1.40
  -3   0  -3   -1.00    0.10
   3   0  -3    1.20    2.70
   3  -1  -3   25.70    6.10
   3  -1  -3   17.90    2.60
   3   1  -3   14.70    2.40
  -3  -1  -3   16.50    4.60
   3  -1  -3    8.80    3.20
   3  -1  -3   12.70    5.50
  -3   1  -3   16.70    5.90
   3  -1  -3   14.00    3.00
   3   1  -3   21.50    6.70
  -3  -1  -3   14.20    5.20
  -3   1  -3   11.70    2.90
  -3   1  -3   19.80    4.10
  -3  -1  -3   17.00    3.60
   3  -1   3   17.60    6.50
   3   1   3   19.40    6.80
   3  -1   3   10.10    4.20
  -3   1  -3   14.00    4.90
   3   1  -3   19.80    5.40
   3   2  -3  139.29   15.30
   3  -2  -3  123.89   14.40
  -3   2  -3  140.19   16.00
   3  -2  -3  130.69    8.70
  -3   2  -3  127.59    8.00
   3   2  -3  111.59    8.20
  -3  -2  -3  134.79   10.30
   3  -2  -3  127.69   10.20
   3  -2  -3  102.09   15.50
  -3  -2  -3  131.89   16.60
  -3   2  -3  134.49   10.70
  -3  -2  -3  124.29    9.90
  -3  -2  -3  127.89   10.80
   3  -2   3  118.69   17.20
   3  -2   3  149.69   17.10
   3   2   3  136.39   18.80
   3   2  -3  113.39   17.50
   3  -3  -3  282.37   15.20
   3   3  -3  250.07   14.70
   3  -3  -3  279.67   14.90
  -3   3  -3  271.77   27.10
   3  -3  -3  248.78   19.60
   3   3   3  275.37   15.40
  -3   3  -3  252.57   14.00
   3   3  -3  240.28   14.40
  -3  -3  -3  271.77   21.70
  -3  -3  -3  273.67   17.60
   3   3  -3  311.67   22.20
   3  -3  -3  264.07   16.60
   3   3  -3  237.78   27.00
  -3  -3  -3  240.68   24.20
   3  -3  -3  218.78   24.40
  -3  -3  -3  271.07   16.50
   3  -3   3  243.78   26.00
   3  -3   3  304.77   26.90
   3   3   3  265.77   27.50
   3   3  -3  311.27   24.20
   3  -3  -3  295.87   23.60
  -3   3  -3  244.58   23.00
  -3   4  -3  585.04   43.00
   3   4  -3  830.72   45.90
   3  -4  -3  709.73   43.90
   3  -4  -3  735.23   33.70
   3   4  -3  613.64   32.90
   3  -4  -3  710.73   33.30
  -3   4  -3  762.92   50.99
  -3  -4  -3  764.12   42.90
   3  -4  -3  673.83   39.50
  -3   4  -3  684.93   32.60
   3   4  -3  633.54   32.90
   3   4   3  729.53   33.80
   3   4  -3  818.22   41.70
  -3  -4  -3  772.32   38.00
   3  -4  -3  618.84   46.80
   3  -4  -3  640.34   34.80
   3   4  -3  635.74   50.09
  -3  -4  -3  693.03   41.30
  -3  -4  -3  669.53   46.40
  -3   4  -3  693.63   32.80
   3   4  -3  640.24   33.20
  -3   4  -3  834.12   39.90
   3  -4   3  678.13   49.10
   3   4   3  817.32   52.79
  -3   4   3  757.72   55.29
   3   4  -3  704.33   38.30
  -3   5  -3  329.97   28.50
   3  -5  -3  385.76   28.70
   3   5  -3  406.06   29.20
   3  -5  -3  376.26   19.30
   3  -5  -3  348.87   18.90
  -3   5  -3  372.96   33.70
  -3   5  -3  350.16   18.30
   3   5  -3  314.07   18.40
   3   5   3  373.56   19.10
   3  -5  -3  329.07   21.80
   3   5  -3  371.06   24.60
  -3  -5  -3  407.56   23.90
   3  -5  -3  303.47   30.00
  -3  -5  -3  376.36   22.00
  -3  -5  -3  314.07   29.50
  -3   5  -3  329.67   23.20
   3   5  -3  365.86   34.90
  -3  -5  -3  348.07   25.70
  -3   5  -3  395.86   24.50
  -3  -5  -3  377.96   21.40
   3   5   3  426.36   35.40
  -3   5   3  345.37   37.90
   3   5  -3  334.67   23.30
   3  -6  -3  762.62   46.20
  -3   6  -3  734.93   48.00
   3   6  -3  843.12   47.70
   3  -6  -3  713.93   34.90
   3  -6  -3  668.53   34.50
  -3   6  -3  798.82   54.19
   3   6  -3  616.94   34.10
  -3   6  -3  725.03   44.90
   3   6  -3  746.53   40.80
  -3  -6  -3  853.41   41.50
  -3  -6  -3  659.63   42.10
  -3   6  -3  719.13   40.10
   3  -6  -3  762.12   37.40
  -3  -6  -3  734.93   38.30
   3   6  -3  809.22   56.69
  -3   6  -3  859.71   40.00
  -3   6  -3  823.32   41.80
  -3  -6  -3  698.53   36.80
  -3  -6   3  706.03   53.39
   3   6   3  835.02   54.69
  -3   6   3  818.22   64.19
   3   6  -3  676.43   40.40
   3  -7  -3  520.85   34.70
   3  -7  -3  454.95   23.60
  -3  -7  -3  478.25   29.10
  -3   7  -3  471.45   40.30
  -3   7  -3  436.36   22.90
  -3   7  -3  519.05   34.60
   3   7  -3  414.16   33.40
   3   7  -3  410.46   27.50
  -3  -7  -3  500.65   29.60
   3   7  -3  459.85   41.90
   3  -7  -3  332.67   34.50
   3   7  -3  500.55   26.50
   3  -7  -3  470.05   25.70
  -3   7  -3  429.96   25.70
  -3  -7  -3  406.96   29.90
  -3   7  -3  451.15   28.00
  -3  -7  -3  414.26   26.40
  -3   7  -3  510.15   28.20
  -3   7  -3  492.35   29.50
  -3  -7   3  444.76   40.60
  -3   7   3  465.65   49.20
   3   7   3  538.35   41.90
   3   7   3  486.45   40.20
  -3  -7  -3  463.15   26.90
   3  -8  -3  307.87   26.10
   3   8  -3  303.57   26.30
  -3  -8  -3  278.67   21.40
  -3   8  -3  330.87   33.00
  -3   8  -3  306.77   16.70
   3   8  -3  270.67   16.50
   3   8  -3  273.87   26.10
  -3  -8  -3  402.46   24.50
  -3  -8  -3  313.47   30.60
   3  -8  -3  269.37   29.60
   3   8  -3  290.87   33.10
   3   8  -3  322.27   19.60
  -3   8  -3  276.27   20.40
  -3   8  -3  291.47   19.30
  -3  -8  -3  267.47   22.60
   3  -8  -3  311.47   19.00
  -3   8  -3  368.46   22.20
  -3   8  -3  308.47   17.00
  -3   8  -3  352.46   23.30
   3  -8   3  297.97   31.00
  -3  -8   3  275.87   31.40
  -3   8   3  353.66   42.50
   3   8   3  400.76   34.90
   3   8   3  314.37   32.00
  -3  -8  -3  324.57   20.60
   3  -9  -3   52.59    6.80
  -3   9  -3   49.30   11.00
   3   9  -3   73.79   11.90
   3  -9  -3   50.99    7.40
   3  -9  -3   67.59    6.00
  -3  -9  -3   56.99    8.30
  -3   9  -3   85.59   16.20
   3   9  -3   53.89    5.50
  -3  -9  -3   89.09   10.50
   3  -9  -3   80.89   15.20
   3   9  -3   67.99   14.60
  -3   9  -3   81.79    9.00
  -3  -9  -3   47.90   11.80
   3  -9  -3   71.99    7.30
  -3   9  -3   68.59    7.70
  -3  -9  -3   60.99    8.40
  -3   9  -3   79.99    9.10
  -3   9  -3   73.69    6.20
   3   9  -3   65.89    6.10
  -3   9  -3   84.49    9.70
  -3  -9   3   70.39   13.00
  -3   9   3   73.09   18.90
   3  -9   3   78.29   15.00
  -3  -9   3   59.39   13.90
   3   9   3   72.09   14.00
   3  -9  -3   65.49    7.30
   3   9   3   67.39   14.30
   3  10  -3   31.70    8.00
  -3  10  -3   24.90    8.00
   3 -10  -3   16.80    3.90
   3 -10  -3   24.70    3.50
  -3  10  -3   25.70    9.40
   3 -10  -3   26.10    4.90
   3  10  -3   21.30    3.20
   3  10  -3   24.20    4.50
  -3 -10  -3   34.80    5.80
  -3  10  -3   28.90    5.20
   3 -10  -3   35.00   10.10
  -3 -10  -3   22.80    7.80
   3 -10  -3   24.20    4.10
  -3  10  -3   27.20    4.80
  -3 -10  -3   23.20    4.60
   3  10  -3   17.40    7.30
  -3 -10   3   24.40    8.10
   3  10  -3   21.80    3.30
  -3  10  -3   27.30    5.40
  -3  10  -3   20.90    4.60
  -3  10   3   17.70    9.70
  -3 -10   3   22.90    8.80
   3 -10   3   23.70    8.40
   3  10   3   36.20   10.40
   3 -10  -3   26.40    4.70
   3  10   3   37.90    9.70
  -3  11  -3    2.10    1.90
   3 -11  -3    1.00    1.00
  -3  11  -3    1.80    2.40
   3 -11  -3    0.40    1.20
   3  11  -3    1.40    1.30
  -3 -11  -3    0.90    1.30
  -3  11  -3    1.30    1.30
   3  11  -3   -1.80    0.10
  -3 -11  -3    1.60    2.10
   3 -11  -3   -1.80    0.10
  -3 -11  -3    0.80    1.60
  -3  11  -3   -0.60    1.70
  -3  11  -3    1.30    1.20
  -3  11   3    2.10    2.70
  -3 -11   3    1.80    2.40
   3 -11   3   -1.70    3.10
  -3 -11   3   -1.40    2.70
   3  11   3    1.30    2.40
   3 -11  -3   -0.40    1.20
   3  11   3   -1.70    0.10
   3 -12  -3  178.48   19.20
   3 -12  -3  117.49   11.40
  -3  12  -3  178.48   25.50
  -3  12  -3  134.29   12.80
   3  12  -3  143.39   12.00
  -3 -12  -3  153.58   12.10
   3  12  -3  132.39   21.20
  -3 -12  -3  130.09   21.80
   3 -12  -3  104.69   19.90
  -3 -12  -3  134.09   11.30
  -3  12  -3  155.08   12.90
  -3 -12   3  120.59   19.30
  -3  12  -3  208.98   16.20
  -3  12  -3  160.98   12.50
   3 -12   3  192.68   25.50
   3  12   3  149.29   19.70
  -3 -12   3  129.39   22.10
  -3  12   3  155.08   24.80
   3 -12  -3  120.99   11.80
   3  12   3  160.18   23.50
  -3 -12  -3  132.49   13.30
   3 -13  -3  128.99   16.40
   3  13  -3  106.19    9.00
   3 -13  -3   81.49    9.10
  -3  13  -3  100.19   10.60
  -3  13  -3   96.09   19.30
   3  13   3  102.09    9.20
   3  13  -3  105.39   10.30
  -3  13  -3  110.39   10.10
  -3 -13   3   91.09    9.50
  -3 -13  -3   94.39    9.00
   3 -13  -3   72.79   16.60
  -3 -13  -3   81.29   17.10
   3  13  -3   84.09   16.90
  -3 -13   3   90.99   17.10
  -3  13  -3  135.39   13.00
  -3  13  -3  101.59    9.40
  -3  13   3  104.69   19.90
   3  13   3  116.19   16.40
  -3 -13   3  102.79   19.80
   3 -13   3   94.09   18.40
  -3 -13  -3  108.89   10.40
   3  13   3  131.79   21.50
  -3 -13  -3  107.19   11.80
   3 -14  -3  316.47   27.50
   3  14  -3  266.37   16.30
  -3  14  -3  246.68   32.00
  -3  14  -3  246.68   18.50
   3  14   3  248.68   16.50
   3  14  -3  244.88   17.80
  -3  14  -3  279.97   18.30
  -3 -14   3  209.68   16.70
  -3 -14  -3  265.77   16.80
  -3 -14  -3  183.38   28.40
   3 -14  -3  198.38   29.80
  -3  14  -3  334.37   21.40
  -3 -14   3  252.87   30.10
  -3  14  -3  241.88   16.40
   3 -14   3  307.97   34.00
  -3 -14   3  215.18   30.80
   3  14   3  263.87   26.30
  -3  14   3  256.27   31.30
  -3 -14  -3  251.67   18.20
  -3 -14  -3  228.88   19.60
   3  15  -3  222.38   13.80
  -3  15  -3  165.88   26.40
  -3  15  -3  208.68   16.20
   3  15   3  190.88   13.80
   3  15  -3  208.08   15.30
  -3  15  -3  218.18   15.80
  -3 -15   3  171.08   14.10
  -3 -15  -3  185.98   13.30
  -3 -15  -3  194.48   28.50
   3 -15  -3  189.78   13.60
   3 -15  -3  129.99   24.30
  -3  15  -3  214.28   16.10
  -3 -15   3  179.38   25.80
  -3  15  -3  194.18   13.40
   3 -15   3  218.68   25.80
  -3  15   3  171.98   24.90
   3  15   3  194.08   27.70
  -3 -15  -3  171.98   16.60
   3  16  -3  346.97   19.40
  -3  16  -3  343.77   22.20
  -3  16  -3  384.56   40.80
   3  16   3  332.97   20.00
   3  16  -3  335.17   20.50
  -3  16  -3  354.26   22.10
  -3 -16  -3  318.47   19.20
  -3 -16   3  277.67   19.70
  -3 -16  -3  251.57   35.00
   3 -16  -3  214.68   33.30
   3 -16  -3  360.66   20.20
   3 -16  -3  346.67   20.70
  -3  16  -3  358.96   21.70
  -3 -16   3  297.47   35.20
  -3  16  -3  311.77   18.90
   3 -16   3  306.37   30.90
  -3 -16   3  300.27   36.70
   3 -16   3  352.16   31.30
  -3  16   3  286.47   33.30
  -3 -16  -3  298.77   23.70
   3  16   3  288.27   35.30
   3  17  -3  160.68   11.00
  -3  17  -3  139.99   12.50
  -3  17  -3  154.18   25.10
   3  17  -3  138.49   11.10
  -3  17  -3  171.18   13.40
  -3  17   3  134.69   11.70
  -3 -17   3  101.19   10.30
  -3 -17  -3  140.99   25.20
   3 -17  -3  157.28   11.50
   3 -17  -3  147.49   11.40
  -3  17  -3  134.19   11.40
  -3 -17   3  136.99   23.10
   3 -17   3  137.09   18.50
  -3 -17   3  134.89   23.50
   3 -17   3  145.89   18.80
  -3  17   3  126.59   20.20
  -3 -17  -3  136.39   14.30
   3  18  -3  192.28   12.60
  -3  18  -3  187.48   14.70
  -3  18  -3  170.58   26.20
   3  18  -3  185.48   13.10
  -3  18  -3  231.88   16.10
  -3  18  -3  180.18   13.20
  -3 -18   3  172.78   26.60
   3 -18  -3  189.68   13.30
   3 -18  -3  197.88   13.30
   3 -18  -3  201.38   13.70
   3 -18   3  178.68   21.00
   3 -18   3  212.78   22.80
  -3  18   3  175.88   23.40
  -3  18  -3  158.48   15.60
  -3 -18  -3  143.19   14.40
   3  19  -3   99.19    8.60
  -3  19  -3  130.69   11.30
   3 -19  -3  104.69    8.70
   3 -19  -3  117.09    9.20
  -3  19  -3  101.59    8.70
   3 -19   3   86.39   13.50
   3 -19   3  112.69   15.80
  -3 -19   3   72.59   15.80
  -3  19   3   90.89   16.20
  -3  19  -3  110.99   11.40
   3  19  -3  116.19   10.10
  -3 -19  -3   76.19    9.50
   3  20  -3   27.80    4.00
  -3  20  -3   36.00    5.30
  -3  20  -3   24.10    3.70
  -3 -20  -3   26.30    3.60
   3 -20   3   30.20    3.20
  -3 -20   3   19.30    7.40
  -3  20   3   29.30    8.30
  -3 -20   3   19.00    7.10
   3  20   3   33.60   10.20
  -3 -20  -3   20.90    4.30
   3  20  -3   31.10    4.60
   3 -21   3    5.60    1.30
  -3 -21  -3    5.80    1.60
  -3  21  -3    2.80    1.20
   3  21  -3    6.10    1.80
  -3  21  -3    6.90    2.20
  -3 -21  -3    2.90    1.70
   3  21  -3    5.50    1.80
   3 -22   3    2.70    1.40
  -3  22  -3    5.20    2.00
   3  22  -3    3.60    1.40
   3 -22   3    2.10    0.80
  -3 -22  -3    5.00    1.50
   3 -22  -3    2.90    1.30
  -3  22  -3    3.70    1.30
   3  22  -3    4.80    1.40
  -3 -22  -3    5.20    2.00
   3 -23   3    8.30    1.90
  -3  23  -3    8.30    2.20
   3  23  -3    6.40    1.80
   3  23   3    5.70    1.50
  -3 -23   3    8.60    2.00
  -3 -23  -3    9.70    1.90
   3 -23  -3    9.80    2.00
   3 -23  -3    5.60    1.70
   3  23  -3    8.90    1.90
  -3 -23  -3    8.50    2.10
  -3 -23  -3   11.50    2.70
   3 -24   3   93.99    6.80
   3  24   3   82.89    6.30
   3  24  -3   93.89    7.00
  -3  24  -3   99.69    7.70
  -3 -24  -3   96.89    6.70
  -3 -24   3   94.89    7.10
   3 -24  -3  106.99    7.00
  -3  24   3   81.79    7.10
   3  24  -3  108.29    7.10
  -3 -24  -3   91.99    7.20
  -3 -24  -3   94.79    7.90
  -3 -25  -3   69.89    5.10
  -3 -25   3   66.29    5.20
   3 -25   3   56.69    4.10
   3  25   3   56.99    4.50
   3  25  -3   67.49    5.30
   3  25   3   53.39    4.30
  -3 -25  -3   58.59    5.10
   3 -25  -3   76.09    6.10
   3 -25   3   62.89    4.80
  -3  26  -3  138.39    8.90
   3 -26  -3  138.39    7.60
   3 -26   3  118.69    7.20
  -3 -26  -3  138.09    7.60
  -3 -26   3  130.09    7.80
   3  26   3  106.99    6.90
  -3  26   3  101.19    6.70
   3 -26  -3  141.19    8.70
  -3 -26  -3  114.29    7.60
   3 -26  -3  142.69    8.50
   3 -27  -3   58.69    3.90
   3 -27   3   51.49    3.60
   3  27   3   39.90    3.30
  -3 -27  -3   57.39    4.00
  -3 -27   3   59.29    4.10
  -3  27   3   40.40    4.00
  -3 -27  -3   51.39    3.90
  -3 -27  -3   47.10    3.80
   3 -27  -3   60.49    4.80
  -3 -28  -3   66.19    4.90
  -3 -28  -3   59.19    4.10
  -3 -28   3   61.59    4.20
   3 -28  -3   63.09    4.10
   3 -28  -3   66.09    4.10
   3  28  -3   68.89    4.50
   3 -28  -3   70.59    4.90
   3  29  -3   39.70    2.90
  -3 -29  -3   32.70    3.00
  -3 -30  -3   13.90    1.60
   3 -30  -3   16.20    1.70
  -3 -30  -3   13.10    1.60
  -3 -31  -3    3.60    0.70
  -3 -31  -3    2.80    0.60
   4   0   3    2.00    1.40
   4   0  -3    0.80    1.80
  -4   0  -3    0.30    0.90
  -4   0  -3   -0.50    1.50
   4   0   3   -1.60    3.00
   4   0  -3    0.70    0.70
  -4   0  -3    1.50    2.00
   4  -1  -3   61.39    5.60
   4  -1   3   55.69    6.00
   4   1   3   49.30    5.50
   4  -1  -3   65.89   10.40
   4  -1  -3   54.69    6.70
  -4   1  -3   54.29    6.20
  -4  -1  -3   53.29    6.30
  -4   1  -3   67.49    7.20
  -4   1  -3   48.40    7.10
  -4  -1  -3   55.69    7.10
   4   1   3   73.99   15.20
   4  -1   3   55.29   13.10
   4  -1  -3   57.39   10.80
   4  -2  -3   79.69    6.70
   4  -2   3   80.49    7.50
   4   2   3   72.39    6.70
   4  -2  -3   65.09    9.70
   4  -2  -3   77.19    7.90
  -4   2  -3   73.99    7.50
  -4  -2  -3   71.79    7.40
  -4   2  -3   73.59    7.90
  -4   2  -3   99.09   10.30
  -4  -2  -3   63.99    7.70
   4   2   3   80.89   15.90
   4  -2  -3   77.69   12.70
   4  -3  -3  445.76   34.60
   4  -3  -3  449.36   22.70
   4   3  -3  385.76   21.90
  -4   3  -3  432.66   39.80
   4   3   3  428.86   22.70
   4  -3  -3  369.06   26.80
   4  -3  -3  406.56   24.10
  -4   3  -3  457.05   25.50
  -4  -3  -3  405.16   23.50
  -4   3  -3  523.25   28.90
  -4  -3  -3  400.16   24.60
   4   3   3  453.35   40.70
   4   3  -3  404.16   41.50
   4   3  -3  417.86   26.20
   4  -4  -3  238.68   24.30
   4  -4  -3  264.57   15.10
   4   4  -3  224.58   14.30
  -4   4  -3  233.08   28.70
   4   4   3  237.58   14.70
  -4  -4  -3  243.78   17.50
   4  -4  -3  281.17   16.90
   4   4  -3  243.38   31.40
  -4   4  -3  246.28   17.30
  -4  -4   3  281.67   33.10
   4   4   3  242.48   29.00
   4   4  -3  220.98   17.80
   4  -5  -3  535.25   34.10
   4  -5  -3  649.93   44.90
   4  -5  -3  641.24   31.40
  -4   5  -3  709.43   54.19
   4   5   3  648.24   31.10
  -4  -5  -3  651.03   35.90
   4   5  -3  552.94   52.09
   4  -5  -3  668.73   33.50
  -4   5  -3  588.04   35.50
  -4   5  -3  638.34   34.70
  -4  -5   3  581.44   52.99
   4  -5   3  567.54   50.29
   4  -5   3  619.14   45.60
   4   5   3  704.83   53.09
   4   5   3  547.05   46.70
   4   5  -3  554.14   35.40
   4  -6  -3  254.07   19.90
   4  -6  -3  318.17   28.70
   4  -6  -3  328.07   17.60
   4  -6  -3  285.47   16.70
  -4   6  -3  311.07   34.20
   4   6   3  298.57   16.70
  -4  -6  -3  319.47   22.10
   4   6  -3  283.47   34.50
  -4   6  -3  271.37   20.20
   4  -6  -3  340.77   19.50
  -4   6  -3  287.27   20.20
  -4   6  -3  351.56   23.90
  -4  -6  -3  250.47   17.70
  -4  -6   3  303.87   36.10
   4  -6   3  280.57   33.10
   4  -6   3  335.77   31.10
   4   6   3  333.27   34.20
   4   6   3  276.47   30.80
   4   6  -3  270.27   21.30
   4  -7  -3  517.25   26.00
   4  -7  -3  486.45   25.40
  -4   7  -3  468.45   45.20
   4   7   3  530.05   45.00
   4   7  -3  455.45   29.50
  -4  -7  -3  550.84   32.60
   4  -7  -3  525.05   28.00
  -4   7  -3  449.16   29.00
   4   7  -3  445.06   45.20
  -4  -7  -3  423.56   27.50
  -4   7  -3  625.44   34.70
  -4  -7  -3  429.06   26.20
  -4  -7   3  453.05   46.60
   4  -7   3  478.35   45.20
   4  -7   3  597.54   44.60
   4   7   3  556.94   46.10
   4  -7  -3  574.84   41.00
   4  -8  -3  282.67   16.80
   4  -8  -3  274.17   16.40
  -4   8  -3  308.47   35.60
   4   8   3  233.38   29.30
   4  -8  -3  339.17   18.40
  -4  -8  -3  313.27   22.90
   4   8  -3  232.98   31.30
   4  -8  -3  292.07   18.60
  -4   8  -3  272.47   19.70
  -4  -8  -3  238.78   18.30
  -4   8  -3  333.37   24.00
  -4  -8   3  224.28   27.50
   4   8   3  334.47   33.40
  -4  -8   3  253.67   33.80
   4  -8   3  284.67   33.50
   4  -8   3  352.16   34.30
   4  -8  -3  288.87   28.00
   4  -9  -3   63.89    6.30
  -4  -9  -3   60.59    9.10
   4  -9  -3   67.79    6.30
  -4   9  -3   62.89   15.40
   4   9   3   78.49   15.30
   4   9   3   52.59   13.20
  -4  -9  -3   63.59    7.60
  -4  -9  -3   63.59    9.00
   4  -9  -3   87.89    7.80
   4   9  -3   56.79   14.20
  -4  -9  -3   56.29    7.50
  -4   9  -3   60.79    7.90
  -4   9  -3   83.89    9.70
  -4   9  -3   69.39    9.90
  -4  -9   3   35.80   10.60
   4  -9   3   64.49   15.70
  -4  -9   3   61.39   16.10
   4  -9   3   92.09   17.50
   4  -9  -3   73.29   13.10
  -4 -10  -3   25.10    5.80
   4 -10  -3   23.50    3.60
   4 -10  -3   21.70    3.40
  -4  10  -3   34.10   11.90
   4  10   3   29.20    9.10
  -4 -10  -3   16.70    4.00
   4  10   3   19.80    8.30
  -4 -10  -3   21.50    4.80
   4  10  -3   21.00    4.30
   4 -10  -3   27.20    4.20
   4  10  -3   23.60    9.00
  -4  10  -3   20.40    4.40
  -4 -10  -3   21.60    4.50
  -4  10  -3   32.50    6.10
  -4  10  -3   19.90    4.80
   4 -10   3   27.20   10.00
  -4 -10   3   11.20    7.30
   4 -10   3   29.50   10.40
  -4 -10   3   13.00    6.10
   4 -10  -3   32.30    8.40
  -4 -11  -3    8.70    3.60
  -4  11  -3    6.00    2.70
  -4  11  -3    6.10    4.70
   4 -11  -3    7.30    2.80
   4  11   3    9.00    5.20
   4  11   3    1.80    2.50
  -4 -11  -3    8.40    3.00
  -4 -11  -3    8.50    2.80
   4  11  -3   10.50    3.00
   4  11  -3    5.90    4.50
  -4 -11  -3    7.90    2.90
  -4  11  -3    9.10    3.50
  -4  11  -3    9.90    3.20
  -4 -11   3    1.70    3.20
   4 -11   3   10.00    6.50
  -4  11   3   10.60    6.30
  -4 -11   3   18.20    8.50
   4 -11   3   13.80    7.30
   4 -11  -3   11.40    5.00
   4 -12  -3  240.98   25.50
   4 -12  -3  220.58   16.80
  -4 -12  -3  166.98   17.20
  -4  12  -3  225.38   31.00
  -4  12  -3  204.38   17.00
   4  12   3  213.48   15.30
   4  12  -3  205.48   14.80
  -4 -12   3  202.28   16.60
  -4 -12  -3  226.18   16.00
   4  12  -3  160.38   25.30
   4  12  -3  241.18   15.70
  -4 -12   3  212.48   28.00
  -4  12  -3  270.77   19.70
  -4  12  -3  231.78   16.80
  -4 -12   3  222.68   32.50
   4  12   3  241.68   27.00
   4 -12   3  264.27   33.20
   4 -12   3  322.37   34.60
  -4  12   3  176.88   28.80
   4  12   3  199.38   28.00
   4 -13  -3  186.98   14.80
  -4 -13  -3  140.79   15.60
  -4  13  -3  193.68   29.20
  -4  13  -3  189.78   15.50
   4  13   3  193.88   14.00
  -4 -13   3  167.38   14.90
  -4 -13  -3  183.68   13.90
   4  13  -3  181.68   13.50
  -4  13  -3  244.08   18.20
  -4 -13   3  186.38   26.40
  -4  13  -3  187.08   14.50
  -4 -13   3  185.08   29.10
   4 -13   3  183.58   27.60
   4  13   3  222.68   25.20
   4 -13   3  248.38   28.10
   4 -13  -3  233.38   24.50
   4 -14  -3   53.59    6.90
  -4  14  -3   45.20    6.80
  -4  14  -3   64.69   15.70
   4  14   3   43.60    5.90
  -4 -14   3   41.70    6.50
  -4 -14  -3   43.40    5.70
   4  14  -3   45.70    5.90
  -4  14  -3   50.69    7.50
  -4  14  -3   45.10    6.00
  -4 -14   3   59.49   14.40
   4 -14   3   51.19   12.30
   4 -14   3   42.90   11.00
   4  14   3   60.89   12.10
   4  14   3   33.00   11.30
   4  15  -3  369.36   20.50
  -4  15  -3  392.66   42.90
  -4  15  -3  360.86   23.30
   4  15   3  345.17   21.50
  -4 -15   3  294.77   22.00
  -4 -15  -3  351.96   21.00
   4 -15  -3  393.26   21.30
   4  15  -3  337.67   21.00
  -4  15  -3  391.16   23.80
  -4 -15   3  326.77   37.70
  -4  15  -3  357.66   21.30
   4 -15   3  360.76   34.50
   4 -15   3  426.56   35.60
   4  15   3  379.86   32.80
   4  15   3  338.67   37.90
  -4  16  -3  129.79   22.50
  -4  16  -3  127.69   11.50
   4  16   3  122.99   10.20
  -4 -16   3   97.29   10.20
  -4 -16  -3  110.79    9.40
   4 -16  -3  143.79   10.30
   4  16  -3  111.89    9.70
  -4  16  -3  120.29   10.80
  -4 -16   3  141.99   23.50
  -4  16  -3  108.69    9.40
   4 -16   3  107.19   16.60
  -4 -16   3   93.39   20.50
   4 -16   3  124.99   17.70
   4  16  -3  122.89    9.30
  -4  17  -3  206.48   15.10
  -4  17  -3  148.19   25.10
   4  17  -3  157.18   11.90
  -4  17   3  193.38   14.20
  -4 -17  -3  212.88   13.40
   4  17  -3  205.88   13.70
   4 -17  -3  232.88   14.10
  -4  17  -3  191.18   14.20
  -4 -17   3  213.08   29.20
  -4  17  -3  181.08   12.60
  -4 -17   3  164.38   27.00
   4 -17   3  194.88   21.60
   4 -17   3  207.48   22.50
   4  17  -3  217.48   13.00
   4  18  -3   80.29    7.40
  -4 -18  -3  117.99    8.80
   4  18  -3  103.19    8.90
   4 -18  -3  136.79    9.80
   4 -18  -3  117.49    9.60
  -4  18  -3  108.69    9.30
  -4  18  -3   98.79    8.00
  -4  18   3  101.09    9.20
   4  18  -3  119.09    8.50
  -4  18  -3  105.39    9.80
  -4  19  -3   69.39    7.50
   4 -19   3   69.29    6.10
   4  19  -3   64.59    5.90
  -4 -19  -3   74.79    6.50
  -4  19   3   68.39    7.10
  -4  19  -3   63.19    6.60
   4  19  -3   69.99    7.20
  -4  19  -3   68.09    8.30
   4  19  -3   73.69    6.30
   4 -19  -3   84.99    7.30
   4 -19  -3   78.49    6.80
   4 -19  -3   75.19    7.10
   4  19  -3   67.39    6.50
   4 -20   3   23.60    3.10
   4  20  -3   17.90    2.80
   4 -20  -3   27.20    3.70
   4  20  -3   19.30    3.10
  -4  20   3   22.70    3.70
  -4  20  -3   23.00    3.50
  -4 -20  -3   23.10    4.10
   4  20  -3   28.60    4.10
   4  21  -3    0.70    0.70
   4 -21   3    0.90    0.70
   4  21  -3    0.60    0.80
  -4  21  -3    1.10    1.00
   4  21  -3    0.80    0.90
  -4 -21  -3    0.90    1.00
  -4  22  -3    2.10    1.00
   4  22  -3    1.80    0.90
   4 -22   3    0.70    0.60
  -4 -22  -3    0.20    0.80
   4 -22   3    2.10    1.20
   4  23   3   48.50    4.40
   4 -23   3   49.20    4.10
  -4 -23  -3   57.29    4.60
  -4 -23   3   44.50    4.50
   4 -23  -3   57.79    4.80
   4  23  -3   53.39    4.40
  -4  23   3   38.90    4.40
   4  23  -3   48.40    4.40
  -4 -23  -3   59.69    5.20
   4 -23   3   61.89    5.20
   4 -24  -3   43.30    4.40
   4 -24   3   40.40    3.80
   4  24   3   36.20    3.50
  -4 -24  -3   37.40    3.60
  -4 -24   3   42.60    3.90
   4 -24  -3   46.00    4.00
   4 -24  -3   49.30    4.00
  -4  24   3   34.60    3.90
   4  24  -3   43.50    3.80
  -4 -24  -3   39.70    4.30
   4 -25  -3  110.59    6.40
   4 -25  -3  133.49    8.00
   4 -25   3  117.79    7.00
  -4 -25  -3  101.79    6.70
  -4 -25   3  106.29    6.80
   4  25   3   99.99    6.50
  -4 -25  -3  115.09    7.70
   4  25  -3  118.69    7.00
  -4 -25  -3  110.09    7.50
  -4  26  -3   55.89    4.60
   4 -26  -3   72.49    5.10
   4 -26   3   61.59    4.20
  -4 -26  -3   67.49    4.40
   4 -26  -3   68.29    4.40
  -4 -26  -3   65.69    4.90
   4  26   3   51.59    3.90
  -4 -26  -3   62.99    4.80
   4  26  -3   62.19    4.40
   4 -26  -3   66.69    5.10
   4 -27   3   71.89    4.40
  -4 -27  -3   74.29    5.00
  -4 -27  -3   81.29    5.20
   4 -28  -3   34.70    2.30
  -4 -28  -3   32.90    2.70
  -4 -28  -3   34.40    2.80
   4 -29  -3   28.40    2.30
  -5   0  -3    0.50    1.10
   5   0  -3    1.30    1.60
  -5   0   3    2.40    0.10
   5   0   3   -0.30    0.90
   5   0  -3   -0.60    0.80
   5  -1   3    7.20    2.20
   5   1   3    4.70    1.70
   5  -1  -3    1.20    1.60
   5   1  -3    5.00    2.60
   5  -1  -3    1.60    1.60
   5   1  -3    6.00    2.30
   5  -1  -3    5.30    2.10
  -5   1  -3    4.10    2.20
  -5  -1  -3    7.30    2.60
   5   1   3    1.90    4.40
  -5  -1   3    4.80    4.50
   5   1   3    2.60    1.50
   5  -1  -3    4.40    1.60
  -5   1  -3    1.90    3.60
   5  -2  -3   27.90    7.90
   5  -2  -3   31.30    4.00
   5   2  -3   28.10    3.90
   5   2   3   30.40    4.80
  -5   2  -3   38.80   11.80
   5  -2   3   30.90    4.50
   5   2   3   32.10    4.30
   5  -2  -3   22.90    5.30
   5  -2  -3   25.10    4.60
   5  -2  -3   29.10    4.40
  -5   2  -3   26.40    4.80
  -5  -2  -3   19.50    3.80
  -5   2  -3   30.10    5.90
  -5  -2  -3   23.70    4.50
   5   2   3   17.20    8.40
  -5  -2   3   29.30   12.10
   5  -2   3   25.30   10.00
   5   2   3   28.20    9.00
   5   3   3   19.80    7.50
   5  -3   3    6.40    2.10
   5   3   3    6.20    1.90
   5  -3  -3    4.30    2.50
   5  -3  -3   11.30    2.70
  -5   3  -3   11.70    3.10
  -5  -3  -3    7.40    2.30
  -5   3  -3    9.30    3.30
  -5  -3  -3    4.50    2.20
   5  -3   3   11.80    6.90
  -5  -3   3    2.50    4.70
   5   3   3   15.20    7.10
   5  -3  -3    5.10    3.40
   5  -3  -3    6.60    2.00
   5   3  -3    6.10    1.80
   5  -4  -3   43.70   10.20
   5  -4  -3   52.19    5.50
   5   4   3   50.29    5.20
   5  -4   3   55.39    6.40
   5  -4  -3   31.60    6.00
  -5   4  -3   46.80    6.70
  -5   4  -3   54.39    8.30
   5   4   3   45.90   11.60
   5  -4   3   48.00   13.30
   5   4   3   45.60   12.60
  -5  -4   3   63.29   17.50
   5  -4  -3   45.50    5.70
   5  -5  -3   54.19   11.10
   5  -5  -3   42.50    4.90
   5  -5   3   31.20    4.70
   5  -5  -3   35.40    6.80
   5  -5   3   37.70    5.30
   5   5   3   36.90    4.40
   5   5  -3   34.70   11.20
   5  -5  -3   47.50    5.70
  -5   5  -3   26.50    5.40
  -5   5  -3   44.20    6.50
   5  -5   3   42.70   13.00
   5   5   3   28.80    9.10
   5   5  -3   38.50    6.00
   5   5   3   40.70   11.80
   5  -6  -3   54.79   11.30
   5  -6  -3   45.50    5.10
  -5   6  -3   47.70   14.10
   5  -6   3   45.90    6.00
   5   6   3   38.60    4.30
  -5  -6  -3   39.70    6.30
   5   6  -3   34.50   11.20
   5  -6  -3   41.90    5.40
  -5   6  -3   39.60    6.30
  -5   6  -3   45.70    6.70
  -5  -6   3   39.40   11.20
  -5  -6  -3   36.50    5.20
   5  -6   3   49.80   14.10
   5   6   3   44.70   11.90
   5   6   3   30.90    9.50
   5   6  -3   45.20    6.50
   5  -7  -3  128.09   17.60
   5  -7  -3  116.09    8.80
  -5   7  -3   89.69   19.50
   5  -7   3  114.49   10.00
   5   7  -3   82.39    9.10
  -5  -7  -3   97.29   10.60
   5   7   3   92.09    7.20
   5   7  -3   86.59   17.90
  -5   7  -3   88.69    9.60
  -5   7  -3  103.99   10.70
  -5  -7  -3   82.59    8.20
  -5  -7   3  110.39   19.50
   5  -7   3   95.19   19.80
   5   7   3  100.79   18.10
   5   7   3   98.89   17.70
   5   7  -3   96.89   10.20
   5  -8  -3   80.29   13.90
   5  -8  -3   59.69    7.70
   5  -8  -3   67.69    6.60
  -5   8  -3   75.69   17.30
   5  -8   3   74.79    8.00
  -5  -8  -3   65.49    8.80
   5   8  -3   43.90   12.60
  -5   8  -3   59.69    7.40
  -5   8  -3   61.49    8.20
  -5   8  -3   78.99   10.30
   5  -8   3   66.99   16.30
  -5  -8   3   48.40   13.00
   5   8   3   76.79   15.00
   5   8   3   66.69   14.20
   5   8  -3   49.60    7.30
   5  -9  -3    7.20    2.10
  -5   9  -3    4.20    4.00
   5  -9  -3    8.10    4.40
   5   9   3    6.40    4.20
   5   9   3    5.00    3.80
   5   9  -3    4.80    2.30
  -5  -9  -3    6.70    2.90
   5  -9   3    4.20    2.20
  -5  -9   3    7.80    3.50
  -5   9  -3    3.60    1.80
   5   9  -3    4.00    3.70
  -5   9  -3    5.10    2.40
  -5   9  -3    3.70    2.30
  -5  -9   3   -1.80    0.20
  -5  -9   3    2.70    3.50
   5  -9   3   -2.20    0.20
   5  -9  -3    3.50    2.20
   5 -10  -3    5.70    2.70
   5 -10  -3    7.80    2.10
  -5  10  -3   10.70    6.30
   5 -10  -3    5.50    3.60
   5  10   3    6.40    2.40
  -5 -10  -3    6.20    2.60
   5 -10   3    9.20    3.00
   5  10  -3    4.70    2.00
  -5 -10   3    9.50    3.40
   5  10  -3    7.80    5.20
  -5  10  -3    8.60    3.20
  -5 -10   3    1.90    2.50
  -5 -10   3    5.30    5.00
   5 -10   3    2.20    3.00
   5  10   3    9.40    5.00
   5  10  -3    6.80    2.70
   5  10   3   13.50    6.30
   5 -11  -3    0.50    1.20
   5 -11  -3    0.60    0.90
  -5  11  -3   -2.10    0.10
   5 -11  -3    1.40    1.80
  -5 -11  -3    0.40    1.30
   5  11  -3   -0.30    0.90
  -5 -11   3    1.20    1.90
   5  11   3   -0.40    1.20
  -5  11  -3    1.40    1.70
  -5 -11   3    1.90    2.60
  -5 -11   3   -2.60    0.10
   5 -11   3   -2.30    0.10
   5  11   3    3.00    2.80
   5 -12  -3   35.80    4.60
   5 -12  -3   29.10    5.20
  -5  12  -3   28.60    5.10
  -5  12  -3   25.60    9.80
   5  12   3   29.20    4.70
   5  12  -3   26.90    4.20
  -5 -12   3   23.50    5.30
  -5 -12  -3   31.80    5.10
  -5  12  -3   25.30    4.70
  -5 -12   3   29.70   10.80
  -5 -12   3   21.00   10.50
   5 -12   3   46.10   12.50
   5  12   3   26.10    8.20
   5  12   3   19.90    7.70
   5 -13  -3   11.50    2.60
  -5  13  -3    4.70    2.20
   5 -13  -3    9.60    2.90
   5  13   3   14.10    3.10
   5 -13   3   13.50    3.00
  -5 -13  -3   16.30    3.50
  -5 -13   3   13.40    3.90
  -5 -13  -3   14.50    3.70
  -5  13  -3   11.30    3.50
  -5  13  -3   15.90    3.50
  -5 -13   3   14.10    7.00
   5  13   3   15.30    6.10
  -5 -14   3    8.50    3.10
   5 -14   3   10.30    2.50
  -5 -14  -3    8.70    2.40
   5 -14  -3   13.20    3.10
   5 -14  -3   12.10    2.70
  -5 -14  -3   10.70    3.20
  -5  14  -3    7.10    2.60
  -5  14  -3   10.10    2.70
   5  14   3   14.00    3.10
   5 -14  -3   10.00    2.50
  -5  14  -3    7.20    2.50
   5 -14  -3    6.50    2.30
   5 -15  -3   24.70    3.80
  -5  15  -3   19.10    3.70
   5 -15  -3   14.40    3.30
   5 -15   3   17.30    3.10
   5 -15  -3   23.80    3.90
  -5 -15   3   18.00    4.20
  -5 -15  -3   17.80    3.30
   5 -15  -3   22.10    3.50
  -5 -15  -3   18.00    4.10
  -5  15  -3   12.10    3.20
  -5  15  -3   14.90    3.10
   5  15  -3   16.30    2.80
   5  15  -3   16.00    3.50
   5 -16  -3   24.40    3.80
  -5  16  -3   17.70    3.70
   5 -16   3   21.90    3.20
  -5 -16  -3   23.90    3.70
   5 -16  -3   23.60    4.00
   5 -16  -3   26.90    3.80
  -5 -16  -3   17.70    4.00
  -5  16  -3   24.90    4.10
  -5  16   3   14.70    3.30
  -5  16  -3   21.50    3.50
   5  16  -3   16.80    2.80
   5  16  -3   17.50    3.60
  -5 -17  -3    4.60    2.20
   5 -17   3    4.90    1.50
   5 -17  -3    6.10    2.10
  -5 -17  -3    7.00    1.90
   5 -17  -3    4.40    1.70
  -5 -17  -3    3.70    2.20
  -5  17   3    2.30    1.30
  -5  17  -3    4.90    1.80
  -5  17  -3    3.60    1.30
   5  17  -3    3.20    1.20
  -5  17  -3    3.80    1.70
   5 -17  -3    6.20    1.90
   5 -17  -3    5.60    1.80
   5 -18  -3   48.70    4.90
  -5  18  -3   34.00    4.60
   5 -18  -3   47.90    5.10
   5 -18   3   35.90    3.90
   5 -18  -3   51.79    5.50
  -5 -18  -3   37.90    4.30
   5 -18  -3   38.60    4.80
   5 -18  -3   44.30    4.30
  -5 -18  -3   25.00    4.40
  -5  18   3   24.20    3.90
  -5  18  -3   35.80    4.60
  -5  18  -3   34.40    3.90
   5  18  -3   35.10    3.80
  -5 -18  -3   27.20    4.60
   5 -19  -3   30.30    3.50
   5 -19  -3   29.40    3.60
  -5  19  -3   19.10    3.30
   5 -19   3   22.90    2.90
   5 -19  -3   34.70    4.10
  -5 -19  -3   25.30    3.30
  -5 -19  -3   14.40    3.10
   5 -19  -3   24.50    3.40
   5 -19  -3   31.20    4.00
  -5  19   3   20.60    3.30
  -5  19  -3   20.60    3.20
   5  19  -3   24.30    3.00
  -5  19  -3   21.10    3.90
  -5 -19  -3   21.90    3.60
  -5 -20  -3    3.40    1.50
   5  20  -3    6.00    1.70
   5 -20   3    3.20    1.10
   5 -20  -3    4.30    1.50
  -5 -20  -3    5.80    1.50
   5 -20  -3    4.60    1.40
  -5 -20  -3    4.90    1.60
  -5  20   3    4.10    1.40
  -5  20  -3    5.40    1.60
   5 -20  -3    7.60    2.10
   5 -20  -3    5.10    1.40
   5 -20  -3    4.40    1.30
  -5 -21  -3    5.50    1.50
  -5 -21   3    7.10    1.60
   5 -21   3    6.20    1.30
   5 -21  -3    5.70    1.40
  -5 -21  -3    4.70    1.30
  -5 -21  -3    5.10    1.50
  -5  21   3    4.30    1.40
  -5  21  -3    5.60    1.50
   5 -21  -3    5.10    1.70
   5 -21   3    6.50    1.80
   5 -21  -3    4.90    1.20
   5 -21  -3    4.90    1.30
   5 -21  -3    5.80    1.60
   5 -22   3    0.20    0.70
   5 -22  -3    0.60    0.40
   5 -22  -3    0.10    0.30
   5 -22  -3   -0.20    0.70
   5  22   3    0.30    0.40
  -5 -22   3   -0.10    0.40
  -5 -22  -3    0.10    0.50
  -5 -22  -3    0.60    0.70
  -5  22   3   -0.20    0.70
  -5  22  -3    0.60    0.50
   5 -22  -3    0.20    0.60
   5  22  -3    0.10    0.40
  -5 -22  -3    0.20    0.50
   5 -23   3    1.40    0.80
   5 -23  -3    0.40    0.40
   5 -23  -3    1.30    0.60
   5 -23  -3    0.70    0.70
   5  23   3    1.40    0.60
  -5 -23  -3    1.10    0.60
  -5  23   3    0.70    0.60
   5  23  -3    0.80    0.50
   5 -23  -3    1.50    0.90
   5 -23  -3    0.60    0.70
  -5 -23  -3    1.30    0.60
   5 -24  -3    5.40    1.10
   5 -24   3    5.60    1.20
   5 -24  -3    4.50    0.90
  -5 -24  -3    3.80    0.90
   5  24   3    3.50    0.80
   5 -25   3    6.30    1.10
   5 -26  -3   11.20    1.50
   5 -26   3    9.90    1.20
   6   0   3   -0.30    0.80
  -6   0  -3    0.40    1.30
  -6   0  -3    1.40    1.30
   6   0   3    1.80    2.30
  -6   0   3   -2.70    0.10
   6   0  -3    0.30    1.50
   6   1  -3   39.90    5.30
   6   1  -3   21.60    4.30
   6   1   3   30.70    4.10
   6  -1   3   35.50    4.60
  -6   1  -3   33.80    5.10
  -6  -1  -3   28.00    4.50
  -6   1  -3   30.00    5.50
  -6  -1  -3   38.20    5.70
  -6   1   3   30.00   12.00
  -6  -1   3   19.40    9.80
   6   1   3   29.30    9.50
   6  -1   3   54.69   13.20
   6  -2   3   21.80    3.70
   6   2   3   25.80    3.60
  -6   2  -3   32.00    5.60
   6   2  -3   28.90    4.70
  -6   2   3   37.60   13.30
  -6  -2   3   36.30   13.30
   6  -2   3   37.50   11.10
   6  -2   3   24.90    4.20
   6  -3   3  222.48   14.00
   6   3   3  178.58   12.10
  -6   3  -3  168.58   14.70
   6   3  -3  212.48   14.40
  -6   3  -3  191.38   15.80
   6  -3   3  235.28   29.30
  -6  -3   3  227.28   34.70
   6  -3   3  199.88   13.80
   6   4   3  118.79    8.80
   6   4  -3  130.59   10.80
  -6   4  -3  112.69   11.40
  -6   4  -3  146.49   13.00
   6   4   3  137.99   21.00
   6  -4   3  154.98   11.10
   6   5   3  248.38   15.20
  -6  -5   3  305.77   22.70
  -6   5  -3  239.88   17.90
  -6   5  -3  303.87   19.20
  -6   5  -3  286.17   20.20
  -6  -5  -3  272.87   17.60
   6   5   3  286.87   18.40
   6  -5   3  328.37   18.50
   6   6   3  158.38   10.40
   6   6  -3  135.09   11.80
  -6  -6   3  192.68   17.00
  -6   6  -3  148.59   12.70
  -6   6  -3  184.58   13.90
  -6   6  -3  168.68   14.60
  -6  -6  -3  169.48   12.30
   6  -6  -3  182.98   11.70
   6  -6   3  179.78   12.50
   6   6   3  175.98   13.30
   6  -6   3  204.58   13.60
  -6   7  -3  256.07   17.80
   6   7   3  231.58   13.90
   6   7  -3  228.88   16.00
  -6  -7   3  283.27   21.40
   6  -7  -3  266.17   15.60
   6  -7   3  272.47   16.20
   6   7   3  258.07   17.30
   6   7   3  242.78   16.40
   6  -7   3  317.87   18.00
  -6   8  -3  110.59   10.20
  -6  -8   3  100.39   11.70
   6  -8  -3  103.09    8.10
   6  -8   3  101.29    8.40
   6   8   3   77.39    8.10
   6  -8   3  107.89    9.50
  -6   9  -3   40.80    5.90
  -6   9  -3   39.10    6.10
  -6  -9  -3   35.80    5.30
  -6  -9   3   35.00    6.60
   6  -9  -3   42.10    4.70
   6   9   3   39.10    5.10
   6  -9   3   37.40    5.50
  -6  10  -3   11.40    3.20
  -6  10  -3   11.40    3.10
  -6 -10  -3   11.20    2.90
   6  10  -3    8.60    2.30
  -6 -10   3   17.90    4.70
   6 -10  -3   14.30    2.70
  -6  10   3   12.40    2.70
   6  10   3   12.40    2.80
   6  11   3    2.10    1.50
  -6  11  -3    8.00    2.60
  -6  11  -3    3.30    1.90
  -6 -11  -3    2.50    1.40
   6  11  -3    2.80    1.40
  -6 -11   3    1.60    1.90
   6 -11  -3    7.20    2.00
   6 -11  -3    4.40    1.90
  -6  11   3    1.90    1.30
   6  11  -3    4.70    1.90
   6  12   3   67.99    6.80
   6 -12   3   86.49    7.40
  -6 -12  -3   67.09    6.80
  -6 -12   3   54.09    8.10
  -6  12  -3   68.89    7.70
  -6  12  -3   68.79    7.30
   6  12  -3   69.99    7.30
   6 -12  -3   86.59    7.10
   6 -12  -3   77.89    7.70
   6 -13  -3  116.99    8.30
   6 -13  -3  101.79    8.80
   6 -13   3   99.69    8.00
  -6 -13  -3  100.29    8.30
  -6 -13   3   87.89    9.90
   6 -13  -3  125.89    8.00
  -6  13  -3   77.09    7.80
   6  13  -3   79.69    6.60
   6  13  -3   95.59    8.40
   6 -14  -3   41.70    4.60
  -6 -14  -3   36.10    4.30
   6 -14   3   32.60    4.00
  -6  14  -3   29.30    4.20
   6  14  -3   29.00    3.40
   6  14  -3   31.70    4.30
   6 -15   3  189.18   11.70
  -6 -15  -3  191.88   12.10
  -6  15  -3  174.78   11.90
   6  15  -3  178.18   10.80
   6 -16   3   87.69    6.30
  -6 -16  -3   83.19    6.50
   6 -16  -3   78.39    7.00
  -6  16  -3   75.39    6.90
  -6  16  -3   70.99    6.20
   6  16  -3   70.69    5.50
   6 -16  -3   98.19    7.20
   6 -17   3  118.39    7.50
  -6 -17  -3  124.79    8.00
   6 -17  -3  125.59    8.70
  -6  17   3   85.39    7.30
  -6  17  -3  105.19    8.20
   6  17  -3  108.49    7.00
   6 -17  -3  147.09    8.50
   6 -18   3   42.40    3.70
  -6 -18  -3   46.20    4.10
   6 -18  -3   55.69    4.70
  -6  18   3   31.00    3.60
  -6  18  -3   37.20    4.10
   6 -18  -3   47.40    4.00
   6 -18   3   47.40    4.70
  -6  18  -3   34.50    4.20
  -6 -19  -3   47.90    4.00
   6 -19  -3   62.49    4.70
   6 -19  -3   50.19    3.90
   6 -19   3   50.99    4.50
   6 -19   3   47.10    3.70
  -6  19   3   35.40    3.70
  -6  19  -3   41.60    4.10
  -6  19   3   38.00    4.10
   6 -20  -3   16.70    1.90
   6 -20   3   15.60    2.20
   6  20   3   12.90    1.80
  -6  20  -3   12.60    1.90
  -6  20   3    9.50    1.80
   6 -21   3    0.60    0.60
   6 -22   3    0.10    0.40
   6 -22  -3    0.30    0.40
   6 -22  -3   -0.10    0.50
   6  23   3   26.80    2.30
   6 -23   3   28.70    2.30
   7   0   3    0.80    0.90
   7   0   3    0.20    0.40
   7   0  -3   -0.30    0.70
  -7   0   3   -1.20    2.10
  -7   0  -3    1.10    1.30
   7  -1   3    0.60    0.70
   7   1   3    0.50    0.60
   7  -1  -3    0.30    0.80
   7   1  -3    0.50    1.00
  -7   1   3    0.60    1.40
  -7  -1   3    1.20    2.00
  -7   1  -3    1.00    1.10
   7   1   3   -0.30    0.80
   7   1   3    0.50    0.70
   7  -2   3    0.20    0.50
   7   2   3    0.90    0.60
   7  -2  -3    0.30    0.80
   7   2  -3    0.30    0.90
  -7   2   3   -0.60    1.80
  -7  -2   3    1.20    1.80
  -7   2  -3    0.30    0.90
  -7  -2  -3    1.20    1.10
   7   2   3    2.10    1.30
   7   2   3    0.30    0.60
   7  -3   3    9.80    2.10
   7   3   3    8.30    1.70
   7  -3  -3   10.10    2.20
   7   3  -3    9.30    2.20
  -7   3   3    8.40    3.50
  -7  -3   3   13.70    4.30
  -7   3  -3    7.30    2.50
   7  -3  -3   12.80    2.80
  -7  -3  -3   15.60    3.00
   7  -3   3   10.40    2.30
   7   3   3   11.40    2.50
   7  -4   3    6.10    1.60
   7   4   3    5.10    1.30
   7   4  -3    3.20    1.50
  -7   4   3    5.30    2.90
  -7  -4   3    5.30    2.70
   7  -4  -3    4.60    1.90
  -7   4  -3    6.60    2.00
  -7   4  -3    5.60    2.10
   7  -4  -3    3.50    1.30
   7  -4   3    7.50    1.80
   7   4   3    3.50    1.40
   7  -5   3    0.70    0.60
   7   5   3    0.40    0.50
   7   5  -3    1.00    0.90
  -7   5   3   -0.60    2.10
  -7  -5   3    0.60    1.50
   7   5  -3    0.40    0.80
   7  -5  -3    0.70    1.10
  -7   5  -3   -0.30    0.80
  -7   5  -3    0.30    0.80
   7  -5   3    0.60    0.80
   7   5   3    0.20    1.00
   7  -6   3    8.50    2.00
   7   6   3    8.70    1.60
   7   6  -3   11.90    2.30
  -7   6   3    5.90    3.10
   7  -6  -3    3.90    1.90
   7   6  -3   10.20    2.10
  -7   6  -3    9.90    2.50
  -7   6  -3    9.30    2.60
   7  -6   3   10.80    2.10
   7   6   3    6.70    1.80
   7  -7   3    4.50    1.50
   7   7  -3    5.10    1.50
  -7   7   3    1.90    1.80
   7   7  -3    5.50    1.60
  -7   7   3    4.60    1.90
  -7   7  -3    5.80    2.10
  -7   7   3    8.60    2.20
   7  -7   3    4.60    1.50
   7   7   3    4.20    1.50
  -7  -8   3   -0.50    1.40
   7  -8   3    0.70    0.80
   7   8  -3    1.20    0.70
   7   8  -3    0.80    0.90
  -7   8   3    1.20    1.10
  -7   8  -3    2.00    1.40
   7  -8   3    1.30    0.80
  -7   8   3    0.70    1.00
   7   8   3    0.90    0.80
  -7   9   3    1.20    1.20
   7   9  -3    1.40    0.90
   7  -9  -3    0.90    1.30
  -7   9   3    2.00    1.00
  -7  -9   3    0.50    1.50
   7  -9   3    1.60    0.90
  -7  10   3    0.30    0.80
  -7  10  -3    0.30    0.70
   7 -10  -3    0.30    0.80
   7  10  -3    0.20    0.70
  -7 -10   3   -0.40    1.50
  -7  11   3    0.30    0.70
  -7  11  -3    1.20    0.90
   7  11  -3    0.50    0.60
   7 -11  -3   -0.20    0.90
  -7  12  -3    0.40    0.60
   7  12  -3    1.20    0.80
   7 -12  -3    0.20    0.70
   7 -12   3    1.10    0.70
   7  13  -3    0.20    0.70
   7 -13  -3    0.80    0.80
   7 -13   3    0.30    0.40
   7 -14   3    8.10    1.40
   7 -14   3    8.60    1.80
   7  14  -3    8.60    1.60
   7 -15   3    1.30    0.80
   7  15  -3    1.10    0.60
  -7  15  -3    0.20    0.70
   7 -16   3    4.30    1.10
   7  16  -3    3.60    0.90
   7 -17   3    7.00    1.20
   7  17  -3    7.00    1.10
   7 -18   3    0.30    0.40
   7  18  -3    0.30    0.30
   7 -19   3    1.30    0.50
   7  19  -3    1.80    0.50
   7 -19  -3    2.30    0.60
   7 -19  -3    1.80    0.50
   8   0   3    0.10    0.50
   8  -1   3    5.60    1.20
   8   1   3    7.00    1.40
   8  -2   3    2.20    0.80
   8   2   3    3.20    1.00
  -8  -2  -3    0.90    0.90
   8  -3   3   30.50    2.90
   8   3   3   37.20    3.40
  -8   3   3   37.70    3.90
   8  -4   3   22.60    2.40
   8   4   3   29.30    3.00
  -8   4   3   30.50    3.40
  -8  -4  -3   23.90    3.50
  -8   5   3   47.40    4.10
  -8  -5  -3   39.40    4.70
  -8  -6  -3   27.60    3.90
  -8  -7  -3   38.00    4.60
  -8  -8  -3    6.70    1.90
   8  -9  -3    6.60    1.10
  -8  -9  -3    4.10    1.50
  -8 -10  -3    2.50    1.10
   8 -10  -3    2.20    0.60
  -8 -11  -3    0.90    0.70
   0   0  -4   82.79   10.00
   0   0  -4   98.69    9.50
   0   0  -4   86.19   15.80
   0   0  -4   91.79   13.50
   0   0  -4   91.19    9.60
   0   0  -4   94.59    9.10
   0   0  -4   92.39    9.20
   0   0  -4   90.89    8.90
   0   0  -4   85.09    6.70
   0   1  -4 1562.94   78.99
   0  -1  -4 1427.76   79.09
   0   1  -4 1689.43   77.79
   0  -1  -4 1675.93   77.79
   0   1  -4 1608.54   95.19
   0  -1  -4 1662.43   96.49
   0  -1  -4 1797.52   87.79
   0   1  -4 1773.72   87.09
   0   1  -4 1537.65   72.99
   0  -1  -4 1663.23   77.19
   0   1  -4 1505.95   86.79
   0  -1  -4 1307.07   84.39
   0   1  -4 1619.54   76.89
   0   1  -4 1694.63   78.39
   0   1  -4 1752.42   77.99
   0  -1  -4 1677.63   77.79
   0   1  -4 1666.63   76.99
   0  -1  -4 1733.73   77.39
   0   2  -4  141.09   12.00
   0   2  -4  133.19   19.80
   0  -2  -4  148.39   21.30
   0  -2  -4  160.48   17.30
   0   2  -4  129.59   15.50
   0   2  -4  121.69    9.00
   0   2  -4  127.39    9.20
   0   2  -4  145.69   12.00
   0   2  -4  141.19   11.50
   0  -2  -4  141.19   12.00
   0  -2  -4  141.79   11.70
   0  -2  -4  146.89   11.90
   0  -2  -4  126.29   16.10
   0   2  -4  154.38   12.00
   0   2  -4  142.69   12.20
   0   2  -4  114.99   15.90
   0   3  -4  599.84   43.60
   0   3  -4  639.84   34.40
   0  -3  -4  640.24   34.90
   0  -3  -4  663.23   36.40
   0  -3  -4  521.35   38.00
   0   3  -4  668.83   35.50
   0   3  -4  630.04   31.20
   0   3   4  617.54   39.70
   0   3  -4  635.74   34.40
   0  -3  -4  690.63   35.20
   0  -3  -4  646.64   50.99
   0   3  -4  633.44   49.30
   0   3  -4  647.44   35.20
   0  -4  -4  110.69   13.20
   0   4  -4  108.49   15.70
   0  -4  -4  114.89    8.90
   0  -4  -4  131.59   11.40
   0  -4  -4  125.79   12.00
   0   4  -4  117.29   10.90
   0   4  -4  126.39   10.70
   0  -4  -4  121.09   19.70
   0   4  -4  110.19   10.70
   0   4  -4  122.39   19.10
   0   4  -4  104.19    8.20
   0   4   4  115.79   13.30
   0   4  -4  112.79   10.20
   0  -4  -4  117.79   10.70
   0  -5  -4   33.20    4.40
   0   5  -4   46.50    9.90
   0  -5   4   33.20    7.70
   0  -5  -4   25.80    6.30
   0   5  -4   34.50    8.70
   0  -5  -4   35.60    5.70
   0  -5  -4   33.20    4.30
   0   5  -4   32.40    5.40
   0   5   4   32.40    8.40
   0  -5  -4   39.30    5.60
   0   5  -4   31.50    4.60
   0   5  -4   37.90    5.50
   0   5  -4   40.10    5.90
   0  -5  -4   35.20    5.60
   0  -6  -4    0.30    0.90
   0   6  -4   -0.40    0.70
   0  -6  -4    2.90    1.80
   0   6  -4    2.40    2.20
   0  -6   4    3.00    2.60
   0  -6  -4    0.70    1.80
   0   6  -4   -0.40    1.40
   0  -6  -4    1.90    1.80
   0   6   4    4.80    3.60
   0  -6  -4    0.90    1.40
   0   6  -4    1.70    1.30
   0  -7  -4  407.16   41.70
   0   7  -4  344.07   26.60
   0  -7  -4  398.46   22.60
   0   7  -4  372.66   23.50
   0   7  -4  420.96   25.90
   0  -7  -4  395.76   25.70
   0   7  -4  425.46   22.20
   0   7  -4  470.75   37.20
   0  -7   4  378.86   32.00
   0  -7  -4  435.76   26.10
   0   7  -4  363.96   23.10
   0   7   4  435.06   36.10
   0  -7  -4  444.26   26.40
   0   7  -4  404.76   25.10
   0  -7  -4  413.96   27.20
   0  -8  -4   40.60    6.60
   0   8  -4   34.40    5.80
   0  -8  -4   66.49    8.70
   0   8  -4   39.90   10.40
   0  -8  -4   31.80    5.30
   0  -8  -4   22.60    9.90
   0  -8  -4   35.30    4.80
   0   8  -4   44.90    6.90
   0   8  -4   40.10    7.40
   0  -8  -4   45.00    6.90
   0   8  -4   39.80    4.90
   0   8  -4   42.90    5.20
   0  -8   4   37.90    9.10
   0  -8  -4   45.10    6.70
   0   8   4   37.40    9.80
   0  -8  -4   39.40    6.70
   0  -9  -4 1459.55   93.79
   0  -9  -4 1202.68   62.99
   0  -9  -4 1212.68   61.59
   0   9  -4 1460.55   67.39
   0  -9  -4 1277.17   66.39
   0   9  -4 1196.78   67.59
   0   9  -4 1492.65   62.39
   0  -9   4 1270.27   77.09
   0   9  -4 1491.95   62.89
   0   9   4 1284.97   79.69
   0  -9  -4 1358.16   66.99
   0  -9  -4 1321.37   66.39
   0   9  -4 1265.07   65.09
   0   9  -4 1305.27   65.19
   0  -9  -4 1304.97   67.79
   0  -9  -4 1258.17   66.39
   0   9  -4 1281.77   65.09
   0   9  -4 1064.69   77.49
   0 -10   4  529.05   41.30
   0  10  -4  629.14   28.20
   0 -10  -4  462.45   48.80
   0  10  -4  540.55   31.30
   0 -10  -4  436.26   27.30
   0 -10  -4  483.45   30.60
   0  10   4  461.15   40.90
   0 -10  -4  490.25   30.60
   0 -10  -4  441.36   30.00
   0  10  -4  396.16   39.60
   0 -10  -4  466.25   30.50
   0  10  -4  486.65   29.30
   0  10  -4  463.55   28.50
   0 -10  -4  409.76   30.30
   0 -11   4 1000.20   67.69
   0 -11  -4 1119.49   56.99
   0  11   4  952.10   68.29
   0 -11  -4 1082.59   56.69
   0  11  -4 1065.49   53.39
   0 -11  -4  981.70   56.59
   0 -11  -4 1047.10   81.79
   0  11  -4 1154.58   56.89
   0 -11  -4 1029.30   52.79
   0 -11  -4 1022.70   56.19
   0 -12  -4   94.49   11.20
   0 -12  -4   83.89   10.70
   0 -12  -4   87.09    9.10
   0 -12  -4   65.19   17.90
   0  12  -4   99.09   11.30
   0 -12   4   70.39   14.80
   0 -12  -4   85.29   11.10
   0 -13  -4  746.63   43.70
   0 -13  -4  761.22   43.80
   0 -13   4  692.23   54.79
   0 -13   4  729.33   52.89
   0 -13  -4  682.53   43.40
   0 -13  -4  740.73   68.59
   0 -13  -4  787.52   40.20
   0 -14  -4   15.20    4.80
   0  14   4    1.70    2.20
   0 -14  -4    3.40    3.10
   0 -14   4    5.20    3.90
   0 -14  -4    0.70    2.30
   0 -14  -4    1.90    1.60
   0 -14  -4   20.20   10.10
   0 -15  -4   24.70    6.10
   0 -15  -4   21.40    5.60
   0 -15  -4   24.50    6.10
   0 -15  -4   27.00   11.90
   0 -16  -4   45.40    8.10
   0 -16  -4   25.20    6.10
   0 -16   4   41.50    9.60
   0  16   4   33.70   10.30
   0 -16  -4   28.20    5.90
   0 -16  -4   28.00   13.00
   0 -17  -4   92.29   11.70
   0  17   4   61.69   13.80
   0 -17  -4   84.79    9.70
   0 -17  -4   51.19   17.70
   0 -18  -4    6.40    3.20
   0  18   4    4.40    3.40
   0 -18  -4    6.50    6.10
   0 -18  -4    5.50    2.10
   0 -18  -4   10.70    2.50
   0  18   4    1.50    2.80
   0 -18  -4    7.10    2.70
   0 -19   4  429.36   37.10
   0  19   4  327.87   32.40
   0 -19  -4  332.77   24.00
   0 -19  -4  293.57   40.90
   0 -19  -4  401.06   21.80
   0 -19  -4  425.96   21.30
   0 -19   4  359.46   20.30
   0  19   4  312.07   32.50
   0 -19  -4  369.76   22.90
   0 -20   4   30.00    3.80
   0 -20  -4   29.00    4.70
   0 -20  -4   32.60    5.50
   0 -20  -4   40.40    4.80
   0 -21   4  514.15   27.30
   0 -21  -4  584.04   29.70
   0 -21  -4  535.65   31.30
   0 -21  -4  544.85   31.00
   0 -21  -4  620.04   29.10
   0 -22   4   81.59    6.50
   0 -22  -4   87.99    8.70
   0 -22  -4  104.29    9.10
   0 -22  -4  104.79    8.20
   0 -23   4  270.97   15.20
   0 -23  -4  305.57   18.20
   0 -23  -4  296.97   17.70
   0 -23  -4  302.67   16.70
   0 -24   4   44.30    4.00
   0 -24  -4   54.29    5.70
   0 -24  -4   51.29    5.40
   0  25   4   48.80    4.60
   0 -25   4   43.80    3.80
   0 -25  -4   54.49    5.30
   0 -25  -4   59.19    5.30
   0 -26   4    6.70    1.20
   0 -26  -4    6.90    1.60
   0 -26  -4    4.10    1.10
   0 -26  -4    6.00    1.60
   0 -26  -4    6.00    1.50
   0 -27   4    8.10    1.20
   0 -27  -4    8.10    1.60
   0  27  -4   10.70    1.70
   0 -27  -4    9.00    1.30
   0 -27  -4   10.00    1.90
   0 -27  -4   10.50    1.80
   0 -27  -4    7.70    1.60
   0  28  -4    3.80    0.90
   0 -28   4    2.20    0.60
   0  28  -4    3.00    0.80
   0 -28  -4    2.40    0.90
   0 -28  -4    2.80    0.80
   0 -28  -4    3.70    1.00
   0 -28  -4    2.50    0.80
   0 -29  -4  104.79    6.60
   0 -29  -4  115.39    6.70
   0 -30  -4    8.50    1.20
   0 -30  -4    9.80    1.20
   0  30  -4   10.50    1.20
   0  30  -4   10.60    1.20
  -1   0  -4   83.39    6.60
   1   0  -4   84.29    6.90
  -1   0  -4   88.69    9.70
   1   0  -4   94.09    9.50
  -1   0  -4  102.99    9.40
  -1   0  -4   94.69    8.70
   1   0  -4  103.99    9.50
   1   0  -4  102.59    9.60
  -1   0  -4   85.99   13.20
  -1   0  -4   93.59    8.80
   1   0  -4   89.29   13.60
  -1   0  -4   90.69    9.40
   1   0  -4  108.69   10.20
   1   0  -4   58.69    9.90
  -1   0  -4   79.79   10.40
  -1   0  -4   61.29   13.30
   1   0  -4   92.49    9.00
   1   0  -4   99.19   17.00
   1  -1  -4   10.30    3.20
  -1  -1  -4    9.90    3.20
  -1   1  -4    8.30    2.60
   1   1  -4    6.80    2.60
  -1  -1  -4    9.90    2.80
   1  -1  -4    6.90    2.40
  -1  -1  -4    7.10    3.80
   1  -1  -4   12.40    4.90
  -1   1  -4   16.70    5.70
   1   1  -4   14.80    5.60
   1   1  -4    8.80    2.80
  -1   1  -4    7.90    2.80
  -1   1  -4    9.90    5.30
   1   1  -4    7.70    4.60
  -1  -1  -4    8.70    5.10
   1   1  -4   11.30    3.00
   1  -1  -4   14.20    6.20
  -1  -1  -4    6.30    3.00
   1   1  -4    5.30    3.30
  -1   1  -4    9.20    3.40
  -1   1  -4    8.00    3.70
   1   1  -4   10.50    4.20
  -1   1  -4   10.30    2.00
   1   1  -4   10.20    2.20
   1   1   4    8.80    4.10
   1   1  -4   11.60    3.20
   1  -1  -4   11.10    3.00
  -1   1  -4    7.30    2.50
  -1  -1  -4   12.30    3.20
  -1   1  -4   11.50    3.40
  -1   1  -4   12.80    3.00
   1   1  -4    9.50    2.90
  -1  -1  -4   11.60    3.00
   1  -1  -4   13.60    3.30
   1   2  -4   72.29   12.20
  -1  -2  -4   71.49    8.30
  -1   2  -4   71.59    7.50
   1  -2  -4   77.79    8.20
  -1   2  -4   57.79   10.90
  -1   2  -4   67.39    8.00
   1   2  -4   83.19    8.70
   1  -2  -4   66.09    8.40
  -1  -2  -4   62.69    7.20
   1   2  -4   73.99    8.00
   1   2  -4   54.79    9.50
  -1   2  -4   53.29    8.40
  -1   2  -4   61.09   12.90
   1   2  -4   76.09   14.90
   1  -2  -4   71.89   14.70
  -1  -2  -4   62.09   13.10
  -1  -2  -4   69.39    9.60
   1   2  -4   70.29    7.90
   1  -2  -4   66.19    7.50
  -1  -2  -4   66.29   10.90
   1  -2  -4   76.99   11.50
  -1   2  -4   66.29   10.80
   1   2  -4   68.99   10.80
  -1   2  -4   61.09    5.50
   1   2  -4   61.69    5.80
  -1   2  -4   71.39    6.00
   1   2  -4   63.39    6.00
   1   2   4   67.59   11.20
   1  -2   4   77.19   14.20
  -1   2  -4   73.69    7.80
   1  -2  -4   65.99    7.80
  -1   2  -4   70.99    7.40
   1   2  -4   63.69    7.40
  -1  -2  -4   59.49    7.00
   1  -2  -4   70.09    7.80
  -1  -3  -4    7.00    2.60
   1   3  -4    8.00    2.60
  -1   3  -4    6.50    2.20
  -1  -3  -4    5.00    2.10
   1  -3  -4    7.70    2.60
   1   3  -4    4.50    2.20
  -1   3  -4    8.90    4.40
   1   3  -4    4.50    3.00
  -1   3  -4    9.30    2.80
  -1  -3  -4    7.80    3.30
  -1   3  -4   12.90    6.00
   1   3  -4    9.40    5.10
  -1  -3  -4    3.10    3.50
   1  -3  -4    4.90    4.40
   1   3  -4    7.50    3.60
   1  -3  -4    8.40    2.60
   1  -3  -4   11.90    4.70
  -1   3  -4    7.60    1.80
   1   3  -4    8.30    2.00
  -1   3  -4    6.20    1.70
   1   3  -4    6.40    1.80
   1  -3   4    6.00    4.40
   1   3   4    9.10    4.20
   1   3  -4    7.60    2.70
  -1   3  -4    6.90    2.40
   1  -3  -4    7.80    2.70
   1  -3  -4    6.30    2.40
  -1   3   4   12.40    4.90
  -1   3  -4    8.30    2.50
   1   3  -4   10.50    3.00
  -1  -3  -4   11.80    3.10
   1  -4  -4   20.80    4.30
  -1  -4  -4   24.90    4.90
  -1  -4  -4   22.80    3.60
  -1   4  -4   13.80    5.60
  -1   4  -4   25.70    4.40
   1   4  -4   23.00    4.50
  -1  -4  -4   23.40    4.40
   1  -4  -4   25.40    3.70
   1   4  -4   23.20    7.20
   1   4  -4   22.10    4.40
  -1   4  -4   25.30    3.40
   1   4  -4   23.60    3.40
   1   4   4   31.30    7.10
   1  -4   4   34.20   10.30
   1   4  -4   24.30    4.80
   1   4  -4   25.10    5.00
  -1   4  -4   28.20    4.60
   1   4  -4   24.90    4.60
  -1  -4  -4   26.00    4.80
   1  -4  -4   24.80    4.70
  -1  -4  -4   30.40    4.80
   1  -4  -4   29.90    5.10
  -1   4   4   30.20    8.10
  -1   4  -4   17.60    7.00
   1   4  -4   20.90    8.00
  -1  -4  -4   30.10    9.60
   1  -4  -4   22.10    8.50
  -1  -4  -4   22.30    5.50
   1  -5  -4    0.70    1.40
   1  -5  -4    1.70    2.00
  -1  -5  -4   -0.50    1.10
   1  -5  -4    0.50    1.20
  -1  -5  -4    1.30    1.40
  -1   5  -4   -1.20    0.10
   1   5  -4    1.20    2.30
   1   5  -4    1.30    1.50
   1   5  -4    1.20    0.90
   1   5   4   -0.90    1.20
   1  -5   4    1.50    2.00
  -1   5  -4    0.80    1.30
  -1   5   4    1.10    1.50
  -1  -5  -4    0.50    1.60
  -1  -5  -4    0.40    1.30
   1  -5  -4   -0.40    1.00
   1   5  -4    0.50    1.60
   1   5  -4    3.20    1.90
  -1   5  -4    1.30    1.50
  -1  -5  -4    0.70    1.80
  -1  -6  -4   15.70    4.10
   1  -6  -4   14.10    4.20
   1  -6  -4   16.30    4.80
  -1  -6  -4   13.60    3.60
   1  -6  -4   15.00    3.80
   1   6  -4   21.90    4.20
   1   6  -4   18.50    4.40
   1   6  -4   14.40    3.50
  -1  -6  -4   12.70    3.40
  -1  -6  -4   14.10    4.40
   1  -6  -4   11.20    2.70
  -1   6  -4   20.20    4.20
   1  -6  -4   15.20    4.60
  -1   6  -4   24.30    7.20
   1   6  -4   24.50    7.60
   1   6   4    6.90    3.50
   1  -6   4   27.90    8.70
  -1   6  -4   18.70    3.90
   1   6   4   11.20    5.20
  -1   6   4   11.90    5.20
  -1  -6  -4   16.40    3.80
   1  -6  -4   15.10    3.80
  -1   6  -4   10.60    2.90
   1   6  -4   16.50    3.30
  -1  -6  -4   12.60    3.60
   1  -7  -4    1.40    2.20
  -1  -7  -4    0.50    1.40
  -1  -7  -4    0.50    1.40
  -1   7  -4    2.40    1.80
   1  -7  -4    0.50    1.30
   1   7  -4    2.20    1.50
   1   7  -4    1.50    1.00
   1  -7  -4   -0.70    1.90
   1   7  -4    2.00    1.80
   1  -7  -4   -2.00    0.10
   1   7  -4    1.70    1.40
  -1  -7  -4    4.10    2.40
   1  -7  -4    2.50    1.60
  -1   7  -4    2.70    1.50
   1   7  -4    1.30    1.40
  -1  -7  -4    0.90    1.50
  -1   7  -4    4.90    3.20
   1   7  -4   -1.40    1.80
  -1  -7   4   -1.10    1.40
  -1  -7   4    3.10    2.80
   1   7   4    0.80    1.60
   1   7   4   -1.30    2.90
  -1   7   4    2.50    2.90
  -1  -7  -4    2.00    1.70
   1  -7  -4    1.30    1.30
  -1   7  -4    0.40    1.00
  -1  -7  -4    0.90    1.20
   1   7  -4    0.70    1.30
   1  -7  -4   -0.50    0.90
  -1  -8  -4   50.19    7.20
   1   8  -4   54.69    7.50
   1  -8  -4   51.19    7.50
   1   8  -4   43.50    5.70
  -1   8  -4   68.39    8.30
   1   8  -4   62.69    7.60
  -1   8  -4   58.49    7.20
  -1  -8  -4   54.89    7.90
  -1   8  -4   61.89    6.00
   1   8  -4   60.99    6.20
   1  -8  -4   58.09   14.90
  -1  -8  -4   47.40    8.10
   1  -8  -4   35.20    6.90
  -1  -8  -4   56.09    7.30
   1   8  -4   39.10    6.10
   1   8  -4   55.59    8.00
   1  -8  -4   63.49    6.60
  -1   8  -4   56.99    6.50
   1   8  -4   56.29    7.20
  -1   8  -4   58.89    7.70
   1  -8  -4   58.59    7.50
  -1  -8  -4   52.79   14.30
  -1  -8  -4   47.80    7.30
  -1   8  -4   69.79    6.50
  -1  -8   4   51.29   10.70
  -1  -8   4   56.39   10.90
  -1  -8  -4   55.09    7.40
   1  -8  -4   56.59    7.80
   1   8   4   52.09   11.50
  -1   8   4   42.20   10.40
   1  -8  -4   50.69    7.30
  -1  -8  -4   75.69    9.10
  -1   9  -4    4.00    2.20
  -1  -9  -4    5.80    2.70
   1  -9  -4    5.10    2.80
   1   9  -4    6.60    2.80
  -1   9  -4    6.50    2.70
  -1   9  -4    6.10    4.50
   1   9  -4    3.00    2.90
   1   9  -4    8.20    2.80
   1  -9  -4   10.40    3.80
   1   9  -4    4.80    2.10
  -1  -9  -4    6.30    2.70
  -1   9  -4    6.20    2.00
   1   9  -4    9.20    2.40
  -1  -9  -4    5.90    2.50
   1   9  -4   12.50    3.90
  -1   9  -4   10.60    3.50
   1  -9  -4    7.20    2.90
  -1  -9  -4    4.20    3.90
  -1  -9  -4    6.50    2.50
   1  -9  -4    5.00    1.90
  -1  -9  -4    2.70    2.20
   1  -9  -4    6.60    5.00
   1  -9  -4    7.90    2.80
  -1  -9  -4    8.40    3.50
  -1  -9  -4    8.10    3.10
  -1   9  -4    7.60    2.20
   1   9  -4    8.30    2.40
  -1  -9   4    5.60    3.60
  -1  -9   4    1.20    2.80
   1  -9  -4    6.80    2.80
  -1  -9  -4    8.00    3.20
   1   9   4    2.80    3.70
  -1  -9  -4    5.60    2.60
   1  -9  -4    6.10    2.80
   1 -10  -4   32.20    7.00
  -1 -10  -4   32.20    5.70
   1 -10  -4   34.10    6.20
  -1 -10  -4   32.60    6.10
   1 -10  -4   31.60    6.30
   1  10  -4   37.50    6.10
  -1  10  -4   16.30    7.30
   1  10  -4   30.80   10.10
   1  10  -4   21.90    4.50
   1 -10  -4   31.00    3.90
   1  10  -4   43.10    5.30
  -1 -10  -4   44.90    6.40
  -1 -10  -4   53.09   15.00
   1 -10  -4   28.00   11.20
  -1 -10  -4   39.20    6.60
   1  10  -4   43.00    7.20
   1 -10  -4   31.50    4.70
  -1  10  -4   32.00    5.90
   1 -10  -4   30.70    5.70
  -1 -10  -4   35.40    5.30
  -1 -10  -4   30.00    5.90
   1 -10  -4   35.70    6.00
  -1 -10  -4   42.10    7.10
  -1  10  -4   45.80    5.40
   1  10  -4   42.40    5.50
  -1 -10   4   46.20   10.50
  -1 -10   4   35.20    8.60
  -1 -10  -4   39.20    6.50
   1 -10  -4   37.70    6.70
   1  10   4   31.90    9.30
   1 -10  -4   33.60    6.10
  -1 -10  -4   40.50    6.90
   1 -11  -4    3.40    1.40
  -1 -11  -4    3.20    2.50
  -1  11  -4    5.40    3.20
  -1 -11  -4    6.20    2.70
  -1  11   4    4.50    4.00
   1 -11  -4    3.70    2.50
   1 -11  -4    4.50    2.50
   1  11   4    4.50    3.50
  -1 -11  -4    3.70    2.10
  -1  11  -4    4.90    2.60
  -1 -11  -4    4.70    5.40
  -1 -11  -4    6.10    2.40
   1 -11  -4   -2.50    4.60
  -1  11  -4    5.70    3.20
   1 -11  -4    2.70    2.00
  -1  11  -4    4.10    1.90
   1  11  -4    4.70    2.00
  -1 -11   4    6.80    4.00
   1 -11  -4    4.10    2.40
   1  11  -4    6.20    2.40
   1 -11  -4    3.00    2.20
  -1 -11  -4    2.90    2.30
   1 -11  -4    2.50    2.20
  -1  11  -4   12.10    6.00
   1  11  -4    1.70    3.20
   1  11  -4    6.40    2.50
  -1 -12  -4   80.99    9.10
  -1 -12  -4   59.49    8.60
   1 -12  -4   60.29    8.90
   1  12   4   50.09   12.50
  -1  12  -4   64.19    9.40
   1 -12  -4   70.39    9.20
  -1 -12  -4   67.29    9.60
  -1 -12  -4   71.69   18.00
   1 -12  -4   62.49   17.40
  -1  12  -4   57.19    8.30
   1 -12  -4   60.89    7.10
   1 -12  -4   61.89    8.50
  -1  12  -4   63.49    9.10
  -1 -12   4   67.49   13.50
  -1  12   4   69.59   15.30
  -1 -12  -4   71.19    9.40
   1  12  -4   51.29    7.20
   1  12  -4   73.09    8.00
   1 -13  -4    8.80    2.60
  -1 -13  -4   12.60    3.60
  -1 -13  -4   13.60    4.20
   1 -13  -4    6.00    2.90
  -1 -13  -4    6.90    3.60
   1 -13  -4    5.30    2.80
   1 -13  -4   11.00    3.00
  -1 -13  -4    7.80    5.90
   1 -13  -4    2.70    3.60
   1 -13  -4    7.70    3.10
  -1  13  -4    6.30    3.00
  -1 -13   4    3.00    3.50
  -1  13   4   13.30    6.60
   1  13  -4    9.80    2.70
   1  13  -4    9.00    3.00
  -1 -14   4   33.40    9.70
   1 -14  -4   34.20    5.10
  -1 -14  -4   42.70    5.90
   1 -14   4   33.10    4.30
  -1 -14  -4   36.40    6.80
   1 -14  -4   34.30    6.90
   1 -14  -4   30.10    6.10
  -1 -14  -4   28.90    6.50
   1 -14  -4   34.20   14.10
  -1 -14  -4   51.19   15.90
   1 -14  -4   29.90    6.00
  -1 -14   4   40.70   10.60
  -1  14   4   19.50    8.10
   1  14  -4   31.70    5.20
  -1 -15   4    4.70    3.50
   1 -15   4    0.80    0.70
   1 -15  -4    1.80    1.20
  -1 -15  -4    3.30    2.40
   1 -15  -4    0.70    1.90
   1  15   4    1.70    0.10
   1 -15  -4    0.60    1.40
  -1 -15  -4    0.70    2.00
  -1 -15  -4    2.80    3.70
   1 -15  -4    5.90    5.50
   1 -15  -4    0.60    1.90
  -1 -15   4    1.60    3.00
  -1  15   4    3.20    3.60
  -1  15  -4    1.80    1.40
   1  15  -4    1.50    1.30
  -1 -16   4    9.10    4.90
  -1 -16  -4    5.30    2.90
   1 -16  -4    7.20    3.30
   1  16   4    1.70    3.20
  -1  16   4    1.30    1.70
   1 -16  -4    1.90    2.10
  -1 -16  -4    5.80    5.40
   1 -16  -4    9.10    6.90
   1 -16   4    5.10    1.70
   1 -16  -4    4.40    2.00
   1 -16   4    1.20    2.30
  -1  16   4    9.10    4.90
   1  16  -4    5.40    2.10
  -1 -17  -4   -0.70    1.80
   1 -17  -4   -0.60    1.70
   1 -17  -4    3.60    2.70
  -1 -17  -4   -3.00    0.10
   1 -17  -4   -3.10    0.10
   1 -17   4   -0.20    0.80
   1 -17  -4   -0.40    0.80
  -1  17   4    1.50    1.90
   1 -17   4    1.20    2.20
   1  17  -4    0.30    0.90
  -1 -18  -4   25.70    5.90
   1 -18  -4   21.20    5.00
   1 -18  -4   20.30    5.40
   1  18  -4   20.40    3.70
  -1 -18  -4    9.00    6.90
   1 -18  -4   28.20   12.40
   1 -18   4   21.30    3.10
   1 -18  -4   17.80    3.20
  -1  18   4   26.60    8.10
  -1 -18   4   17.20    6.40
  -1 -18   4   26.00    7.40
   1 -18   4   27.20    7.70
   1  18  -4   24.10    4.00
   1 -19  -4    3.70    2.00
  -1 -19  -4    2.70    2.60
   1 -19  -4    3.00    2.10
   1  19  -4    6.00    1.80
  -1 -19  -4   -2.40    0.20
   1 -19  -4   -2.60    0.20
  -1  19   4    1.30    1.80
  -1 -19   4    7.00    3.80
   1 -19   4    5.40    3.20
   1 -19   4    5.00    1.50
   1 -19  -4    3.60    1.40
   1  19  -4    4.50    1.70
   1 -20   4   24.50    3.10
   1 -20  -4   21.00    3.00
  -1 -20  -4   20.10    4.40
   1 -20  -4   25.00    4.50
   1 -20  -4   21.50    4.70
   1  20  -4   25.10    3.80
  -1 -21   4    2.00    1.00
   1 -21   4    1.20    0.80
   1 -21  -4    2.00    1.60
  -1 -21  -4    1.60    1.50
   1 -21  -4    2.40    1.50
   1 -21  -4    4.20    2.40
  -1 -22   4   25.40    3.30
   1 -22   4   22.40    2.80
  -1 -22  -4   22.40    3.20
   1 -22  -4   25.80    4.00
  -1 -22  -4   24.40    4.10
   1 -22  -4   23.20    4.20
   1 -22  -4   24.80    4.00
  -1 -22  -4   26.80    4.30
   1 -22  -4   29.20    3.40
   1 -22  -4   26.50    4.10
  -1 -23   4    2.10    0.90
   1 -23   4    3.90    1.10
   1 -23  -4    2.70    1.10
   1 -23  -4    2.60    1.00
   1 -23  -4    3.10    1.50
   1 -23  -4    3.00    1.50
  -1 -23  -4    3.40    1.20
  -1 -23  -4    1.10    1.10
   1 -23  -4    0.90    1.20
   1 -23  -4    3.70    1.50
  -1 -23  -4    1.80    1.50
  -1 -24   4    5.50    1.30
   1 -24   4    7.30    1.40
   1 -24  -4    8.60    1.80
   1 -24  -4    8.10    2.00
   1 -24  -4    7.40    1.90
  -1 -24  -4    7.10    1.90
   1 -24  -4    7.90    2.10
  -1 -24  -4    8.50    2.20
   1 -24  -4    8.10    1.90
  -1  24   4    6.10    1.70
  -1 -25   4    1.00    0.60
   1 -25   4    0.30    0.40
   1 -25  -4    1.10    0.90
  -1 -25  -4    1.30    1.00
   1 -25  -4    0.70    0.70
   1 -25  -4    1.40    0.80
  -1 -25  -4    0.60    0.70
  -1 -25  -4    0.40    0.70
  -1 -26   4    0.80    0.50
  -1 -26  -4   -0.20    0.70
  -1  26  -4    0.30    0.50
   1  26  -4    0.30    0.40
   1 -26  -4   -0.40    0.70
  -1 -26  -4   -0.20    0.70
   1 -26  -4    0.60    0.70
  -1 -26  -4    0.40    0.70
  -1 -26  -4    0.30    0.50
   1 -26  -4    0.50    0.80
  -1  27  -4    0.10    0.30
   1  27  -4   -0.30    0.50
  -1 -27   4    0.20    0.40
  -1 -27  -4    0.30    0.60
  -1  27   4    0.70    0.50
  -1  27  -4    0.50    0.40
   1  27  -4   -0.20    0.40
  -1 -27  -4   -0.10    0.40
   1 -27  -4    0.50    0.60
  -1 -27  -4   -0.10    0.60
  -1 -27  -4    0.10    0.50
   1 -27  -4   -0.30    0.60
  -1  28  -4    4.10    0.90
  -1 -28   4    3.80    0.80
  -1  28  -4    3.60    0.90
  -1 -28  -4    5.20    1.10
  -1 -28  -4    4.10    1.00
   1 -28  -4    5.10    1.20
  -1 -28  -4    5.20    1.10
   1 -28  -4    5.20    1.20
  -1 -28  -4    4.40    1.10
  -1 -29  -4    0.30    0.30
  -1 -29  -4    0.30    0.40
  -1  29  -4    0.10    0.30
   1  29  -4    0.30    0.30
   1 -29  -4    0.10    0.30
  -1 -29  -4    0.30    0.40
   1 -29  -4    0.20    0.40
  -1 -29  -4    0.20    0.30
   1 -30  -4    4.60    0.80
   1  30  -4    5.60    0.80
  -1 -30  -4    4.20    0.70
  -1 -30  -4    4.10    0.70
   1 -30  -4    4.70    0.80
   2   0  -4   79.59    8.40
  -2   0  -4   75.89    7.60
   2   0  -4   89.19   13.80
  -2   0  -4   54.89   11.10
  -2   0  -4   62.19    8.00
   2   0  -4   67.69    8.20
  -2   0  -4   77.19   11.90
   2   0  -4   62.09   10.40
   2   0   4   74.69   12.90
   2   0  -4   71.49    8.10
  -2   0  -4   75.89    7.80
  -2   0  -4   59.19    6.90
   2   0  -4   64.79    7.80
  -2   0  -4   49.10   11.60
   2   0  -4   72.19   14.80
  -2   0  -4   68.79    7.90
  -2   1  -4 1057.59   50.39
   2   1  -4  982.80   51.09
   2  -1  -4 1000.20   51.19
  -2  -1  -4 1050.29   50.39
  -2   1  -4  891.51   60.49
   2   1  -4 1039.40   63.19
  -2   1  -4  978.10   51.99
  -2  -1  -4  986.50   51.99
   2   1  -4 1104.19   52.49
   2  -1  -4 1093.49   53.19
   2   1  -4  925.41   50.49
  -2  -1  -4 1001.60   55.99
  -2   1  -4  894.71   53.19
   2  -1  -4  934.71   55.19
  -2   1  -4 1069.59   51.69
  -2  -1  -4 1059.29   51.69
  -2   1  -4  933.31   64.99
   2   1  -4 1021.20   69.49
  -2  -1  -4 1031.00   67.19
   2  -1  -4 1050.59   70.19
   2  -1  -4 1074.09   59.39
  -2   1  -4  948.41   47.00
   2  -1   4 1082.09   64.89
   2   1   4 1025.10   63.09
   2  -1  -4 1060.59   51.39
   2   1  -4 1053.59   52.39
   2   1  -4  955.60   51.69
  -2   1  -4 1052.19   50.29
   2   1  -4  993.20   51.09
  -2   1  -4 1065.59   50.59
  -2  -1  -4 1070.29   50.99
  -2  -1  -4 1073.09   50.49
   2  -1  -4 1060.69   51.49
   2  -2  -4  100.49    8.10
  -2   2  -4   82.19    8.20
   2   2  -4   97.19    9.50
  -2  -2  -4   83.29    7.60
   2  -2  -4  101.59    9.60
  -2   2  -4   71.59   12.80
   2   2  -4  116.29   16.00
  -2   2  -4   87.19    9.40
  -2  -2  -4   77.89    9.00
   2   2  -4   84.09    9.00
  -2  -2  -4   89.99    8.70
  -2   2  -4   64.99   13.40
   2   2  -4   63.69   14.40
   2  -2  -4   73.39   15.20
  -2   2  -4   84.69   11.00
  -2  -2  -4   88.69   11.50
  -2   2  -4   76.49    9.70
  -2   2  -4   98.49    9.40
   2  -2  -4   81.79   11.20
   2   2  -4   88.39    9.00
  -2  -2  -4   77.79   14.80
  -2   2  -4   72.79    6.30
   2   2  -4   83.49    7.10
   2  -2  -4   84.79    6.80
   2  -2   4  103.39   15.80
   2   2   4   83.69   13.70
   2  -2   4   96.49   14.00
   2   2  -4   81.49    9.20
  -2   2  -4   85.59    8.30
   2   2  -4   87.79    9.00
   2  -2  -4   77.89    8.80
  -2   2  -4   94.69    8.80
  -2  -2  -4   81.79    8.20
   2  -2  -4   92.69    9.20
   2   3  -4  387.36   24.40
   2  -3  -4  413.36   24.70
  -2  -3  -4  431.56   24.10
  -2  -3  -4  369.96   22.00
  -2   3  -4  389.96   25.10
  -2  -3  -4  386.46   25.00
   2  -3  -4  441.36   22.90
  -2   3  -4  402.26   23.60
   2   3  -4  457.55   25.20
  -2   3  -4  382.36   33.20
   2   3  -4  430.26   34.40
  -2   3  -4  426.96   28.30
   2   3  -4  358.66   23.90
  -2  -3  -4  392.76   28.60
   2   3  -4  342.17   23.50
  -2   3  -4  410.86   24.50
  -2   3  -4  379.56   26.10
   2  -3  -4  342.17   27.90
  -2  -3  -4  371.86   36.00
   2  -3  -4  387.86   38.10
  -2  -3  -4  465.05   33.40
   2  -3  -4  462.35   32.10
  -2   3  -4  398.36   20.90
   2   3  -4  395.06   21.50
   2  -3   4  410.76   35.20
   2  -3   4  425.76   34.00
   2   3   4  384.46   32.80
  -2   3  -4  426.16   23.90
   2   3  -4  411.46   24.70
   2  -3  -4  327.97   23.40
  -2  -3  -4  418.96   23.70
   2  -3  -4  446.16   25.20
   2  -4  -4   78.39   11.50
   2  -4  -4   79.89    8.80
  -2  -4  -4   77.19    8.20
   2   4  -4   88.69   14.20
  -2   4  -4   82.59   14.10
  -2   4  -4   66.99    8.50
   2   4  -4   79.39    8.50
  -2  -4  -4   74.09    8.90
   2  -4  -4   86.49   10.10
  -2  -4  -4  101.29   14.00
   2  -4  -4   84.09   12.30
  -2   4  -4   77.09    6.40
   2   4  -4   75.89    6.80
  -2  -4  -4   79.19   15.40
   2  -4  -4   78.79   16.20
   2   4  -4   74.99    8.60
  -2  -4  -4   72.69   10.70
   2   4  -4   70.89    8.30
  -2   4  -4   87.69    8.90
  -2   4  -4   87.29   10.80
  -2   4  -4   80.09    6.70
   2   4  -4   85.39    7.30
   2  -4   4   87.69   15.00
   2  -4   4   84.69   14.60
   2   4   4   71.49   12.50
   2  -4  -4   63.09    7.80
  -2  -4  -4   93.99    9.30
  -2  -4  -4   82.99    8.30
   2  -4  -4   78.69    8.70
   2  -5  -4   16.40    5.20
   2  -5  -4   17.80    4.60
  -2  -5  -4   22.30    4.20
   2  -5  -4   15.90    3.90
  -2  -5  -4   17.80    4.30
   2   5  -4   23.60    4.30
  -2   5  -4   10.10    5.30
   2   5  -4   25.10    7.60
  -2   5  -4   18.90    4.30
  -2   5  -4   19.00    2.90
   2   5  -4   15.90    2.90
  -2  -5  -4   18.50    3.70
   2   5  -4   12.00    3.40
  -2  -5  -4   10.60    4.30
  -2   5  -4   21.50    5.30
   2  -5  -4   16.00    7.40
  -2   5  -4   22.20    4.40
   2   5  -4   16.00    3.90
  -2  -5  -4   20.60    7.90
  -2   5  -4   17.50    2.90
   2   5  -4   20.20    3.30
  -2   5  -4   16.60    3.80
   2   5   4   20.90    6.50
   2  -5   4   13.90    6.10
  -2   5   4   11.20    7.00
  -2   5  -4   18.90    3.80
  -2  -5  -4   19.20    3.80
   2  -5  -4   13.40    3.50
   2  -5  -4   12.90    3.40
  -2  -5  -4   22.80    4.50
   2  -6  -4    0.80    2.20
   2  -6  -4    0.60    1.70
  -2  -6  -4    1.00    1.70
  -2  -6  -4    0.80    1.30
   2  -6  -4   -0.50    1.80
  -2   6  -4   -1.30    0.10
   2   6  -4   -1.20    0.10
  -2   6  -4    0.50    1.30
   2   6  -4    2.80    1.60
   2  -6  -4    0.90    0.80
  -2   6  -4    0.90    0.90
   2   6  -4    0.50    0.90
  -2  -6  -4   -0.40    1.20
   2   6  -4   -0.50    1.80
  -2   6  -4    1.30    1.90
  -2  -6  -4    1.60    2.20
   2  -6  -4    1.80    2.40
   2  -6  -4    1.00    1.30
  -2  -6  -4    1.50    1.90
  -2   6  -4    6.10    2.40
  -2  -6   4    1.30    1.70
   2  -6   4    7.70    4.50
   2   6   4    2.20    2.00
  -2   6   4    1.80    2.40
   2  -6  -4    2.20    1.70
   2   6   4   -1.40    1.80
  -2  -6  -4   -0.40    1.20
  -2  -6  -4    0.50    1.40
   2  -6  -4    0.90    1.70
  -2   7  -4  253.47   17.20
  -2  -7  -4  228.38   16.90
   2  -7  -4  231.98   17.70
  -2   7  -4  230.18   18.00
  -2   7  -4  223.08   25.90
   2   7  -4  236.78   25.40
   2   7  -4  243.98   16.80
  -2  -7  -4  231.78   17.90
   2  -7  -4  251.77   20.30
   2   7  -4  259.67   18.50
   2  -7  -4  238.88   14.30
   2   7  -4  254.47   15.10
  -2  -7  -4  278.07   17.80
   2   7  -4  225.28   17.70
   2  -7  -4  248.48   16.10
  -2   7  -4  247.68   17.60
  -2  -7  -4  241.38   18.30
   2  -7  -4  214.28   19.90
  -2   7  -4  259.97   17.80
  -2  -7   4  232.18   25.60
   2  -7   4  320.37   33.00
   2   7   4  256.17   24.80
  -2   7   4  247.18   30.30
   2   7   4  269.47   28.10
   2  -7  -4  182.88   16.00
  -2  -7  -4  244.98   18.10
  -2  -7  -4  240.68   17.00
   2  -7  -4  218.58   17.30
  -2  -8  -4   23.90    5.00
   2  -8  -4   27.30    5.30
   2  -8  -4   24.90    6.00
  -2  -8  -4   24.50    4.70
   2   8  -4   17.30    3.60
   2  -8  -4   25.50    3.60
  -2   8  -4   45.50   10.30
   2   8  -4   27.30    8.70
  -2  -8  -4   28.20    5.10
  -2   8  -4   22.70    4.70
   2  -8  -4   27.20    4.40
  -2  -8  -4   23.90    5.20
  -2   8  -4   24.40    4.80
  -2  -8   4   27.80    7.90
  -2  -8   4   17.30    6.90
   2   8   4   29.60    7.80
   2  -8   4   35.30   10.00
  -2   8   4   36.40   11.30
   2   8   4   31.90    9.20
  -2  -8  -4   22.10    4.90
  -2  -8  -4   25.70    4.80
   2   8  -4   23.10    4.00
   2  -8  -4   29.10    5.40
  -2   8  -4   18.70    3.90
   2  -8  -4   28.60    5.00
   2   9  -4  784.92   42.60
   2  -9  -4  743.33   42.90
   2   9  -4  631.44   39.30
  -2  -9  -4  789.02   42.40
  -2  -9  -4  767.52   42.90
   2  -9  -4  799.12   38.30
  -2   9  -4  929.41   57.99
   2   9  -4  848.12   57.39
  -2  -9  -4  981.80   44.20
   2  -9  -4  745.03   39.80
   2   9  -4  757.72   41.50
  -2   9  -4  821.72   42.70
  -2  -9  -4  748.93   43.50
  -2   9  -4  897.61   43.00
  -2  -9   4  646.94   51.09
  -2  -9   4  719.33   54.29
   2  -9   4  939.61   59.89
  -2   9   4  753.42   59.29
   2   9   4  903.71   53.59
  -2  -9  -4  748.43   41.70
   2  -9  -4  836.72   43.70
   2   9   4  784.42   56.79
   2  -9  -4  869.31   39.90
  -2   9  -4  738.33   40.70
   2   9  -4  826.92   40.30
   2  -9  -4  654.73   40.70
  -2  -9  -4  818.92   44.10
   2  10  -4  228.58   17.90
  -2 -10  -4  278.17   19.90
   2 -10  -4  278.47   20.80
  -2 -10  -4  280.87   20.50
   2  10  -4  286.97   19.60
  -2  10  -4  325.97   17.80
   2  10  -4  294.37   30.40
  -2 -10  -4  358.76   21.60
  -2 -10  -4  240.08   32.10
   2 -10  -4  231.88   33.20
   2 -10  -4  281.77   18.20
  -2  10  -4  292.57   20.20
   2  10  -4  258.47   19.00
  -2 -10  -4  293.87   21.70
  -2  10  -4  302.97   19.90
  -2 -10   4  268.37   28.20
  -2 -10   4  229.68   27.10
   2 -10   4  319.27   30.80
  -2  10   4  308.47   33.30
  -2 -10  -4  287.27   19.90
   2 -10  -4  284.77   20.70
   2  10   4  272.67   30.30
  -2  10  -4  246.48   18.30
   2  10  -4  284.17   18.10
  -2 -10  -4  273.47   21.10
   2  11  -4  562.94   36.00
  -2 -11  -4  615.34   37.60
   2 -11  -4  641.04   39.00
  -2  11  -4  579.04   51.09
   2  11  -4  605.14   49.20
  -2 -11  -4  599.04   37.80
   2  11  -4  652.93   36.70
  -2  11  -4  790.72   35.40
   2  11  -4  690.63   34.70
  -2 -11  -4  868.31   40.40
  -2 -11  -4  545.55   54.59
   2 -11  -4  563.04   56.69
  -2  11  -4  708.53   38.50
   2  11  -4  606.84   36.60
  -2 -11  -4  631.74   39.30
  -2 -11   4  588.14   48.30
  -2  11  -4  727.63   38.10
  -2  11  -4  817.72   36.00
   2  11  -4  729.63   35.50
  -2 -11   4  594.64   48.90
   2 -11   4  734.63   51.29
  -2  11   4  738.43   55.59
  -2 -11  -4  675.23   38.10
   2 -11  -4  644.44   38.80
   2  11   4  642.74   51.79
  -2 -11  -4  718.13   40.50
   2 -12  -4   48.90    8.00
   2  12  -4   50.69    6.80
  -2 -12  -4   46.50    7.50
  -2  12  -4   45.80   12.10
   2  12  -4   58.09   13.00
  -2 -12  -4   55.39    8.00
   2 -12  -4   58.69    6.00
   2  12   4   65.99    6.40
  -2  12  -4   69.19    6.80
   2  12  -4   58.39    6.30
   2 -12  -4   67.39    7.50
  -2 -12  -4   70.59    8.80
   2  12  -4   66.09    7.50
  -2 -12  -4   50.89   15.10
  -2  12  -4   62.19    8.30
   2 -12  -4   61.09   16.60
  -2 -12  -4   53.39    8.40
  -2  12  -4   67.29    7.90
  -2  12  -4   69.89    7.00
   2  12  -4   60.39    6.60
  -2 -12   4   42.20   11.00
  -2  12   4   50.69   12.60
   2 -12   4   71.39   13.40
  -2 -12   4   41.50   11.00
  -2 -12  -4   61.09    8.20
   2 -12  -4   58.89    8.40
   2  12   4   50.79   12.70
  -2 -12  -4   54.79    8.60
  -2 -13  -4  495.35   30.70
   2 -13  -4  463.15   31.10
  -2  13  -4  330.17   39.10
   2  13  -4  409.26   39.60
  -2 -13  -4  432.96   29.50
   2  13  -4  482.45   27.90
   2 -13  -4  487.95   26.30
   2  13   4  478.25   25.90
   2  13  -4  495.75   26.80
   2 -13  -4  589.84   29.10
  -2 -13  -4  526.85   29.30
  -2  13  -4  525.65   31.50
  -2 -13  -4  474.65   49.30
   2 -13  -4  427.96   48.90
  -2  13  -4  459.35   29.70
   2  13  -4  503.95   28.00
  -2 -13   4  430.36   40.50
  -2  13  -4  480.45   27.90
  -2  13  -4  576.64   28.10
   2  13  -4  503.45   27.20
  -2 -13   4  445.46   40.50
   2 -13   4  510.35   40.30
  -2  13   4  476.35   42.80
  -2 -13  -4  479.05   30.20
   2 -13  -4  468.65   30.90
   2  13   4  425.46   41.80
  -2 -13  -4  504.35   32.40
  -2 -14  -4    2.00    2.10
  -2 -14  -4    4.50    2.90
   2 -14  -4    1.30    1.70
   2  14  -4    2.60    1.60
  -2  14  -4    1.90    2.50
   2  14  -4    1.60    2.90
   2 -14  -4    3.30    1.50
   2  14   4    4.40    1.60
   2  14  -4    3.80    1.70
   2 -14  -4    2.40    1.70
  -2 -14  -4    2.80    1.90
  -2 -14  -4    2.50    1.70
   2 -14  -4    0.80    1.50
  -2 -14  -4    4.80    4.50
   2 -14  -4    5.30    5.00
   2 -14  -4    2.10    1.60
   2 -14  -4    4.00    2.30
  -2  14  -4    2.80    1.50
  -2  14  -4    4.50    2.00
   2  14  -4    2.10    1.40
  -2  14   4    4.70    4.10
  -2 -14   4    3.10    2.90
   2 -14   4    2.50    3.30
  -2 -14  -4    6.30    3.40
  -2 -14  -4    2.80    2.40
   2 -14  -4    3.80    2.60
  -2 -15  -4   15.30    3.80
  -2 -15  -4   16.80    4.60
   2 -15  -4   19.90    5.10
   2  15  -4   16.90    3.50
  -2  15  -4    5.80    4.50
   2  15  -4   40.90   10.60
   2 -15  -4   19.60    3.40
   2  15   4   20.30    3.40
   2 -15  -4   14.90    3.60
  -2 -15  -4   18.40    3.80
   2 -15  -4   22.60    4.00
  -2 -15  -4   24.70   10.30
   2 -15  -4   11.00    7.30
  -2 -15  -4   20.90    3.90
   2 -15  -4   22.40    4.30
  -2  15  -4   22.80    4.10
  -2  15  -4   17.90    3.40
   2  15  -4   19.60    3.70
  -2  15   4   25.80    8.30
  -2 -15   4   11.30    6.40
   2 -15   4   27.90    8.20
  -2  15  -4   21.20    5.30
  -2 -15  -4   17.10    5.20
  -2 -15  -4   14.00    4.20
   2 -15  -4   19.40    5.00
   2 -16  -4   21.00    3.70
   2  16   4   20.90    8.00
  -2 -16  -4   19.50    5.50
  -2 -16  -4   25.00    5.40
   2 -16  -4   17.80    4.80
   2 -16  -4   19.10    4.10
  -2 -16  -4   24.60    4.00
   2 -16  -4   30.90   12.30
  -2 -16  -4   22.70   10.00
   2 -16  -4   18.40    3.80
   2 -16  -4   27.70    4.60
  -2  16  -4   18.80    3.20
   2  16  -4   25.60    4.20
  -2  16   4   30.70    8.90
  -2 -16   4   24.40    8.40
   2 -16   4   24.80    7.40
  -2 -16  -4   22.10    4.10
  -2 -16  -4   24.00    5.40
   2 -16  -4   17.50    5.10
   2  16  -4   22.60    3.90
  -2  16  -4    5.80    4.50
   2 -17  -4   65.99    6.80
  -2 -17  -4   53.59    8.00
   2 -17  -4   60.89    9.00
  -2 -17  -4   62.29    9.60
  -2 -17  -4   56.09    6.10
   2 -17  -4   66.69    7.50
   2 -17  -4   52.59    6.40
  -2 -17  -4   50.99   15.20
   2 -17  -4   59.79   17.40
   2 -17  -4   49.80    6.20
   2  17  -4   60.59    6.70
  -2 -17   4   40.90   11.00
  -2  17   4   74.49   13.70
   2 -17   4   52.19   10.80
   2  17  -4   58.19    6.30
  -2 -17  -4   53.49    8.10
   2 -17  -4   51.99    8.40
  -2 -17  -4   46.20    5.70
   2 -18  -4    9.50    2.50
   2 -18  -4    5.70    2.00
   2 -18  -4    3.30    2.80
  -2 -18  -4    6.00    3.00
  -2 -18  -4    1.70    1.60
   2 -18  -4    7.50    2.30
  -2 -18  -4   14.80    8.00
   2 -18  -4   -2.90    0.20
  -2 -18  -4    5.30    1.60
  -2  18   4    9.30    4.70
   2 -18   4    8.60    4.00
  -2 -18  -4    8.00    3.20
   2  18  -4    2.60    1.50
   2 -19  -4  229.18   14.60
  -2 -19  -4  197.88   16.30
   2 -19  -4  226.08   18.20
  -2 -19  -4  232.38   17.60
  -2 -19  -4  211.58   16.80
   2  19  -4  256.97   15.00
   2 -19  -4  242.98   14.80
   2 -20  -4   15.10    2.70
   2 -20  -4   16.00    3.90
  -2 -20  -4   12.40    3.50
  -2 -20  -4   17.00    3.80
   2  20  -4   17.00    3.10
   2  20  -4   18.50    3.20
  -2 -20  -4   11.70    3.20
   2 -20  -4   17.20    4.30
   2 -20  -4   15.00    2.70
   2 -21  -4  325.77   18.00
  -2  21   4  284.67   18.60
  -2 -21  -4  363.06   18.50
  -2 -21  -4  307.37   19.80
   2 -21  -4  327.87   21.00
  -2 -21  -4  356.16   21.20
   2  21  -4  354.76   19.10
  -2 -21  -4  319.87   20.10
   2 -21  -4  350.76   21.40
   2  21  -4  376.06   19.20
   2 -21  -4  345.67   18.20
   2 -22  -4   52.09    4.80
  -2 -22   4   55.79    5.20
  -2 -22  -4   67.39    6.40
   2 -22  -4   66.09    6.90
  -2 -22  -4   68.69    6.90
  -2  22  -4   75.79    6.20
   2  22  -4   62.69    5.60
  -2 -22  -4   52.99    6.00
   2 -22  -4   58.89    6.60
   2  22  -4   67.89    6.00
   2 -22  -4   62.29    5.20
   2 -23  -4  184.48   10.60
   2  23  -4  170.38   10.90
  -2 -23   4  179.18   11.00
  -2  23  -4  219.88   11.80
   2  23  -4  194.78   11.40
  -2 -23  -4  173.68   12.00
   2 -23  -4  177.88   12.60
   2  23  -4  209.38   11.90
   2 -23  -4  190.68   12.40
  -2 -23  -4  176.38   11.90
   2 -23  -4  195.18   12.80
  -2 -23  -4  194.28   12.70
   2 -24  -4   35.20    3.30
  -2  24  -4   42.20    3.80
   2  24  -4   35.80    3.60
  -2 -24   4   32.90    3.40
   2 -24  -4   40.50    3.50
  -2  24  -4   40.70    3.90
   2  24  -4   34.70    3.70
  -2 -24  -4   37.40    4.20
   2 -24  -4   39.20    4.50
   2 -24  -4   43.10    4.50
  -2 -24  -4   41.60    4.30
   2 -24  -4   40.50    4.50
  -2 -24  -4   40.70    4.50
  -2  25  -4   40.20    3.50
   2  25  -4   35.20    3.30
  -2 -25   4   34.90    3.30
   2 -25  -4   45.00    3.70
  -2 -25  -4   36.60    4.00
  -2  25  -4   40.60    3.60
   2  25  -4   37.50    3.50
  -2 -25  -4   36.70    3.80
   2 -25  -4   32.70    3.90
   2 -25  -4   43.90    4.10
  -2 -25  -4   36.90    3.80
   2 -25  -4   40.80    4.10
  -2 -25  -4   33.10    3.90
  -2  26  -4    4.10    1.00
   2  26  -4    2.90    0.90
  -2 -26   4    3.00    0.80
   2  26  -4    5.10    1.30
  -2  26   4    3.50    1.10
  -2  26  -4    4.20    1.00
  -2 -26  -4    3.80    1.20
  -2  26  -4    4.60    1.20
  -2 -26  -4    4.20    1.20
   2 -26  -4    3.00    1.10
   2 -26  -4    4.10    1.20
  -2 -26  -4    4.60    1.20
   2 -26  -4    3.70    1.10
   2  27  -4    4.80    1.10
  -2 -27  -4    4.80    1.20
  -2 -27  -4    3.20    0.90
  -2  27  -4    5.70    1.10
   2  27  -4    4.70    1.00
   2 -27  -4    2.60    0.90
   2 -27  -4    3.40    1.00
  -2 -27  -4    4.10    1.00
   2 -27  -4    4.00    1.00
  -2 -27   4    4.50    0.90
  -2 -28  -4    1.50    0.50
   2 -28  -4    2.50    0.70
   2  28  -4    2.50    0.60
   2 -28  -4    2.20    0.70
  -2 -28  -4    1.70    0.60
[truncated: 4,271,460 more chars]
