# Supplementary material for: Differences in thermal expansion and motion ability for herringbone and face-to-face π-stacked solids
Source: IUCrJ. 2021 Nov 3;9(Pt 1):31–42. doi: 10.1107/S2052252521009593 (PMC8733877; doi:10.1107/S2052252521009593)
Supplement: Supplementary file 3 [file m-09-00031-sup3.zip › olefins.cif]

 
#==============================================================================
#
# SUBMISSION DETAILS
# Name and address of author for correspondence

 
_publ_contact_author_name       'Kristin M. Hutchins'
_publ_contact_author_address  
;
Department of Chemistry & Biochemistry
Texas Tech University
Box 41061
Luboock, TX  79409-1061
;
_publ_contact_author_email       'kristin.hutchins@ttu.edu'
_publ_contact_author_fax         '(+1)806-742-1289'
_publ_contact_author_phone       '(+1)806-834-2744'
 
 
_publ_contact_letter
;
 Submission dated :2021-06-04
 
Please consider this CIF for submission to the Cambridge Crystallographic
Data Centre. I certify that all authors have seen and approved of this
submission, that all have made significant scientific contributions to the
work reported, and that all share responsibility and accountability for
the results.
 
This CIF is submitted as part of a journal submission
<?>
;
 
 
#==============================================================================
#
# TITLE AND AUTHOR LIST
 

loop_
 _publ_author_name
 _publ_author_address

'Ding, Xiaodan'
;Department of Chemistry & Biochemistry
Texas Tech University
1204 Boston Ave.
Luboock, TX  79409-1061
;
'Zahid, Ethan'
;Department of Chemistry & Biochemistry
Texas Tech University
1204 Boston Ave.
Luboock, TX  79409-1061
;
'Unruh, Daniel K.'
;Department of Chemistry & Biochemistry
Texas Tech University
1204 Boston Ave.
Luboock, TX  79409-1061
;
'Hutchins, Kristin M.'
;Department of Chemistry & Biochemistry
Texas Tech University
1204 Boston Ave.
Luboock, TX  79409-1061
;

  
#------------------  SECTION 2. COMPOUND(S) DETAILS -------------------------#
data_olefinI_190

# start Validation Reply Form
_vrf_PLAT094_olefinI_190
;
PROBLEM: Ratio of Maximum / Minimum Residual Density ....       4.22 Report
RESPONSE: Due to spurious electron density around the iodine atom that wasn't
          modeled.
;
_vrf_PLAT971_olefinI_190
;
PROBLEM: Check Calcd Resid. Dens.  0.95A   From I1              2.15 eA-3  
RESPONSE: Due to spurious electron density around the iodine atom that wasn't
          modeled.
;
# end Validation Reply Form

_audit_creation_date                    2019-08-23T10:15:00-00:00
_audit_creation_method                  'WinGX routine CIF_UPDATE'

#----------------------------------------------------------------------------#
#                   CHEMICAL INFORMATION                                     #
#----------------------------------------------------------------------------#

_chemical_formula_sum                   'C14 H10 I2'
_chemical_formula_weight                432.02

#----------------------------------------------------------------------------#
#                   UNIT CELL INFORMATION                                    #
#----------------------------------------------------------------------------#

_symmetry_cell_setting                  orthorhombic
_symmetry_space_group_name_H-M          'P c c n'
_symmetry_space_group_name_Hall         '-P 2ab 2ac'
_symmetry_Int_Tables_number             56
loop_
    _symmetry_equiv_pos_as_xyz
'x, y, z'
'-x+1/2, -y+1/2, z'
'-x, y+1/2, -z+1/2'
'x+1/2, -y, -z+1/2'
'-x, -y, -z'
'x-1/2, y-1/2, -z'
'x, -y-1/2, z-1/2'
'-x-1/2, y, z-1/2'

_cell_length_a                          7.3723(2)
_cell_length_b                          28.9496(8)
_cell_length_c                          5.98149(14)
_cell_angle_alpha                       90
_cell_angle_beta                        90
_cell_angle_gamma                       90
_cell_volume                            1276.60(6)
_cell_formula_units_Z                   4
_cell_measurement_temperature           190(2)
_cell_measurement_reflns_used           7435
_cell_measurement_theta_min             3.016
_cell_measurement_theta_max             77.28

#----------------------------------------------------------------------------#
#                   CRYSTAL INFORMATION                                      #
#----------------------------------------------------------------------------#

_exptl_crystal_description              plate
_exptl_crystal_colour                   'clear colourless'
_exptl_crystal_size_max                 0.173
_exptl_crystal_size_mid                 0.096
_exptl_crystal_size_min                 0.009
_exptl_crystal_size_rad			0.0249
_exptl_crystal_density_diffrn           2.248
_exptl_crystal_F_000                    800
loop_
    _exptl_crystal_face_index_h
    _exptl_crystal_face_index_k
    _exptl_crystal_face_index_l
    _exptl_crystal_face_perp_dist
-2 1 1 0.0502
-1 -2 4 0.0879
19 1 0 0.0025
-19 -1 0 0.0034
-4 5 -1 0.0524
-1 3 -3 0.0509
5 -5 -1 0.0345


#----------------------------------------------------------------------------#
#                   ABSORPTION CORRECTION                                    #
#----------------------------------------------------------------------------#

_exptl_absorpt_coefficient_mu           38.435
_exptl_absorpt_correction_type          sphere
_exptl_absorpt_process_details
;
        CrysAlisPro 1.171.40.57a (Rigaku Oxford Diffraction, 2019)
        Spherical absorption correction
 using equivalent radius and absorption coefficient.
        Empirical absorption correction using spherical harmonics,
 implemented in SCALE3 ABSPACK scaling algorithm.
;
_exptl_absorpt_correction_T_min         0.01352
_exptl_absorpt_correction_T_max         0.09155
_shelx_estimated_absorpt_T_min          0.058
_shelx_estimated_absorpt_T_max          0.724

#----------------------------------------------------------------------------#
#                   DATA COLLECTION                                          #
#----------------------------------------------------------------------------#

_diffrn_source                          'micro-focus sealed X-ray tube'
_diffrn_source_type                     'PhotonJet (Cu) X-ray Source'
_diffrn_ambient_temperature             190(2)
_diffrn_ambient_environment             N~2~
_diffrn_radiation_wavelength            1.54178
_diffrn_radiation_type                  CuK\a
_diffrn_radiation_monochromator         mirror
_diffrn_radiation_probe                 x-ray
_diffrn_detector                        'Hybrid Pixel Array Detector'
_diffrn_detector_type                   HyPix
_diffrn_detector_area_resol_mean        10
_diffrn_orient_matrix_type
                                'CrysAlisPro convention (1999,Acta A55,543-557)'
_diffrn_orient_matrix_ub_11             0.0105107
_diffrn_orient_matrix_ub_12             -0.1880243
_diffrn_orient_matrix_ub_13             -0.1003075
_diffrn_orient_matrix_ub_21             0.0521425
_diffrn_orient_matrix_ub_22             0.0344994
_diffrn_orient_matrix_ub_23             0.029788
_diffrn_orient_matrix_ub_31             -0.0020981
_diffrn_orient_matrix_ub_32             -0.0844576
_diffrn_orient_matrix_ub_33             0.2352375
_diffrn_measurement_device              'four-circle diffractometer'
_diffrn_measurement_device_type         'XtaLAB Synergy, Dualflex, HyPix'
_diffrn_measurement_method              '\w scans'
_diffrn_reflns_av_R_equivalents         0.0501
_diffrn_reflns_av_unetI/netI            0.0624
_diffrn_reflns_number                   12742
_diffrn_reflns_limit_h_min              -9
_diffrn_reflns_limit_h_max              9
_diffrn_reflns_limit_k_min              -34
_diffrn_reflns_limit_k_max              36
_diffrn_reflns_limit_l_min              -7
_diffrn_reflns_limit_l_max              5
_diffrn_reflns_theta_min                3.053
_diffrn_reflns_theta_max                77.39
_diffrn_reflns_theta_full               67.679
_diffrn_measured_fraction_theta_full
                                        1
_diffrn_measured_fraction_theta_max
                                        0.982
_diffrn_reflns_Laue_measured_fraction_full
                                        1
_diffrn_reflns_Laue_measured_fraction_max
                                        0.982
_diffrn_reflns_point_group_measured_fraction_full
                                        1
_diffrn_reflns_point_group_measured_fraction_max
                                        0.982
_reflns_Friedel_coverage                0
_reflns_number_total                    1330
_reflns_number_gt                       1234
_reflns_threshold_expression            'I > 2\s(I)'

#----------------------------------------------------------------------------#
#                   COMPUTER PROGRAMS USED                                   #
#----------------------------------------------------------------------------#

_computing_data_collection
                                    'CrysAlisPro 1.171.40.57a (Rigaku OD, 2019)'
_computing_cell_refinement
                                    'CrysAlisPro 1.171.40.57a (Rigaku OD, 2019)'
_computing_data_reduction
                                    'CrysAlisPro 1.171.40.57a (Rigaku OD, 2019)'
_computing_structure_solution           'SHELXT 2014/5 (Sheldrick, 2014)'
_computing_structure_refinement         'SHELXL-2018/3 (Sheldrick, 2018)'

#----------------------------------------------------------------------------#
#                   STRUCTURE SOLUTION                                       #
#----------------------------------------------------------------------------#

_atom_sites_solution_primary		dual
_atom_sites_solution_secondary          difmap
_atom_sites_solution_hydrogens          geom

#----------------------------------------------------------------------------#
#                   REFINEMENT INFORMATION                                   #
#----------------------------------------------------------------------------#

_shelx_SHELXL_version_number            2018/3
_refine_ls_structure_factor_coef        Fsqd
_refine_ls_matrix_type                  full
_refine_ls_weighting_scheme             calc
_refine_ls_weighting_details
              'w=1/[\s^2^(Fo^2^)+(0.0925P)^2^+0.2194P] where P=(Fo^2^+2Fc^2^)/3'
_refine_ls_hydrogen_treatment           constr
_refine_ls_extinction_method            none
_refine_ls_number_reflns                1330
_refine_ls_number_parameters            73
_refine_ls_number_restraints            0
_refine_ls_R_factor_all                 0.0546
_refine_ls_R_factor_gt                  0.0534
_refine_ls_wR_factor_ref                0.1294
_refine_ls_wR_factor_gt                 0.1274
_refine_ls_goodness_of_fit_ref          1.143
_refine_ls_restrained_S_all             1.143
_refine_ls_shift/su_max                 0.002
_refine_ls_shift/su_mean                0
_refine_diff_density_max                2.193
_refine_diff_density_min                -0.52
_refine_diff_density_rms                0.305

#----------------------------------------------------------------------------#
#                   CONSTRAINTS AND RESTRAINTS                               #
#----------------------------------------------------------------------------#

_refine_special_details
;
 ?
;


#----------------------------------------------------------------------------#
#                   ATOMIC TYPES, COORDINATES AND THERMAL PARAMETERS         #
#----------------------------------------------------------------------------#

loop_
    _atom_type_symbol
    _atom_type_description
    _atom_type_scat_dispersion_real
    _atom_type_scat_dispersion_imag
    _atom_type_scat_source
C C 0.0181 0.0091 'International Tables Vol C Tables 4.2.6.8 and 6.1.1.4'
H H 0 0 'International Tables Vol C Tables 4.2.6.8 and 6.1.1.4'
I I -0.3257 6.8362 'International Tables Vol C Tables 4.2.6.8 and 6.1.1.4'

loop_
    _atom_site_label
    _atom_site_type_symbol
    _atom_site_fract_x
    _atom_site_fract_y
    _atom_site_fract_z
    _atom_site_U_iso_or_equiv
    _atom_site_adp_type
    _atom_site_occupancy
    _atom_site_site_symmetry_order
    _atom_site_calc_flag
    _atom_site_refinement_flags_posn
    _atom_site_refinement_flags_adp
    _atom_site_refinement_flags_occupancy
    _atom_site_disorder_assembly
    _atom_site_disorder_group
I1 I 0.54010(4) 0.70341(2) 0.43607(5) 0.0586(2) Uani 1 1 d . . . . .
C1 C 0.4830(6) 0.56191(16) 0.8768(9) 0.0529(9) Uani 1 1 d . . . . .
C2 C 0.4208(7) 0.60408(17) 0.9604(7) 0.0535(9) Uani 1 1 d . . . . .
H2 H 0.36461 0.605035 1.103209 0.064 Uiso 1 1 calc R U . . .
C3 C 0.4397(6) 0.64497(17) 0.8376(8) 0.0537(10) Uani 1 1 d . . . . .
H3 H 0.399268 0.673552 0.897572 0.064 Uiso 1 1 calc R U . . .
C4 C 0.5182(6) 0.64316(15) 0.6277(8) 0.0493(8) Uani 1 1 d . . . . .
C5 C 0.5797(7) 0.60158(17) 0.5414(7) 0.0533(9) Uani 1 1 d . . . . .
H5 H 0.633904 0.600692 0.397424 0.064 Uiso 1 1 calc R U . . .
C6 C 0.5621(6) 0.56121(17) 0.6649(8) 0.0538(10) Uani 1 1 d . . . . .
H6 H 0.604429 0.532833 0.604549 0.065 Uiso 1 1 calc R U . . .
C7 C 0.4637(5) 0.52043(19) 1.0195(9) 0.0543(10) Uani 1 1 d . . . . .
H7 H 0.392495 0.523507 1.151057 0.065 Uiso 1 1 calc R U . . .

loop_
    _atom_site_aniso_label
    _atom_site_aniso_U_11
    _atom_site_aniso_U_22
    _atom_site_aniso_U_33
    _atom_site_aniso_U_23
    _atom_site_aniso_U_13
    _atom_site_aniso_U_12
I1 0.0653(3) 0.0499(3) 0.0605(3) 0.00357(9) 0.00006(11) -0.00412(10)
C1 0.0482(19) 0.053(2) 0.057(2) 0.000(2) -0.0036(18) -0.0044(16)
C2 0.054(2) 0.056(2) 0.051(2) -0.0022(17) 0.0042(17) 0.001(2)
C3 0.055(2) 0.052(2) 0.054(2) -0.0044(17) -0.0004(16) 0.0043(15)
C4 0.0477(19) 0.050(2) 0.051(2) 0.0014(18) -0.0065(16) -0.0035(15)
C5 0.0500(18) 0.052(2) 0.058(2) -0.0017(17) 0.0012(17) -0.0008(19)
C6 0.053(2) 0.052(2) 0.056(2) -0.0052(17) -0.0018(17) 0.0009(15)
C7 0.053(2) 0.057(2) 0.054(2) -0.003(2) 0.0015(17) -0.0040(16)


#----------------------------------------------------------------------------#
#                   MOLECULAR GEOMETRY                                       #
#----------------------------------------------------------------------------#

_geom_special_details
;
 All esds (except the esd in the dihedral angle between two l.s. planes)
 are estimated using the full covariance matrix.  The cell esds are taken
 into account individually in the estimation of esds in distances, angles
 and torsion angles; correlations between esds in cell parameters are only
 used when they are defined by crystal symmetry.  An approximate (isotropic)
 treatment of cell esds is used for estimating esds involving l.s. planes.
;
loop_
    _geom_bond_atom_site_label_1
    _geom_bond_atom_site_label_2
    _geom_bond_distance
    _geom_bond_site_symmetry_2
    _geom_bond_publ_flag
I1 C4 2.094(5) . ?
C1 C6 1.395(7) . ?
C1 C2 1.397(7) . ?
C1 C7 1.480(7) . ?
C2 C3 1.400(7) . ?
C2 H2 0.95 . ?
C3 C4 1.383(7) . ?
C3 H3 0.95 . ?
C4 C5 1.386(7) . ?
C5 C6 1.389(7) . ?
C5 H5 0.95 . ?
C6 H6 0.95 . ?
C7 C7 1.319(10) 5_667 ?
C7 H7 0.95 . ?

loop_
    _geom_angle_atom_site_label_1
    _geom_angle_atom_site_label_2
    _geom_angle_atom_site_label_3
    _geom_angle
    _geom_angle_site_symmetry_1
    _geom_angle_site_symmetry_3
    _geom_angle_publ_flag
C6 C1 C2 118.4(4) . . ?
C6 C1 C7 123.5(4) . . ?
C2 C1 C7 118.1(5) . . ?
C1 C2 C3 121.2(4) . . ?
C1 C2 H2 119.4 . . ?
C3 C2 H2 119.4 . . ?
C4 C3 C2 119.1(4) . . ?
C4 C3 H3 120.5 . . ?
C2 C3 H3 120.5 . . ?
C3 C4 C5 120.5(4) . . ?
C3 C4 I1 119.8(3) . . ?
C5 C4 I1 119.6(4) . . ?
C4 C5 C6 120.2(4) . . ?
C4 C5 H5 119.9 . . ?
C6 C5 H5 119.9 . . ?
C5 C6 C1 120.7(4) . . ?
C5 C6 H6 119.7 . . ?
C1 C6 H6 119.7 . . ?
C7 C7 C1 125.9(6) 5_667 . ?
C7 C7 H7 117.1 5_667 . ?
C1 C7 H7 117.1 . . ?

_shelx_res_file
;
TITL 190_2_a.res in Pccn
    190_2_a.res
    created by SHELXL-2018/3 at 10:10:21 on 23-Aug-2019
REM Old TITL 190_2 in Pccn

REM SHELXT solution in Pccn
REM R1 0.104,  Rweak 0.001,  Alpha 0.012,  Orientation as input
REM Formula found by SHELXT:  C7 I

CELL  1.54178   7.372324  28.949575   5.981492   90.000   90.000   90.000
ZERR    4.000   0.000206   0.000810   0.000144    0.000    0.000    0.000
LATT  1
SYMM 1/2-X, 1/2-Y, Z
SYMM -X, 1/2+Y, 1/2-Z
SYMM 1/2+X, -Y, 1/2-Z
SFAC C H I
UNIT 56 40 8
TEMP -83.2
SIZE 0.173 0.096 0.009

L.S. 10
BOND $H
ACTA
LIST 4
FMAP 2
PLAN 20
WGHT    0.092500    0.219400
FVAR       0.17797
I1    3    0.540099    0.703405    0.436065    11.00000    0.06526    0.04991 =
         0.06050    0.00357    0.00006   -0.00412
C1    1    0.483010    0.561906    0.876822    11.00000    0.04815    0.05342 =
         0.05718   -0.00004   -0.00364   -0.00440
C2    1    0.420819    0.604077    0.960367    11.00000    0.05399    0.05562 =
         0.05084   -0.00220    0.00417    0.00130
AFIX  43
H2    2    0.364610    0.605035    1.103209    11.00000   -1.20000
AFIX   0
C3    1    0.439742    0.644968    0.837595    11.00000    0.05469    0.05246 =
         0.05404   -0.00438   -0.00044    0.00433
AFIX  43
H3    2    0.399268    0.673552    0.897572    11.00000   -1.20000
AFIX   0
C4    1    0.518199    0.643155    0.627748    11.00000    0.04771    0.04972 =
         0.05057    0.00135   -0.00646   -0.00355
C5    1    0.579658    0.601577    0.541425    11.00000    0.04996    0.05152 =
         0.05832   -0.00170    0.00117   -0.00075
AFIX  43
H5    2    0.633904    0.600692    0.397424    11.00000   -1.20000
AFIX   0
C6    1    0.562131    0.561209    0.664923    11.00000    0.05314    0.05236 =
         0.05598   -0.00518   -0.00183    0.00086
AFIX  43
H6    2    0.604429    0.532833    0.604549    11.00000   -1.20000
AFIX   0
C7    1    0.463668    0.520430    1.019498    11.00000    0.05264    0.05674 =
         0.05366   -0.00279    0.00155   -0.00400
AFIX  43
H7    2    0.392495    0.523507    1.151057    11.00000   -1.20000
AFIX   0
HKLF 4


REM  190_2_a.res in Pccn
REM wR2 = 0.129376, GooF = S = 1.14303, Restrained GooF = 1.14303 for all data
REM R1 = 0.053399 for 1234 Fo > 4sig(Fo) and 0.054649 for all 1330 data
REM 73 parameters refined using 0 restraints

END

WGHT      0.0925      0.2194

REM Highest difference peak  2.193,  deepest hole -0.520,  1-sigma level  0.305
Q1    1   0.5405  0.6743  0.4336  11.00000  0.05    2.19
Q2    1   0.5404  0.7304  0.4338  11.00000  0.05    1.99
Q3    1   0.5341  0.7045  0.5630  11.00000  0.05    1.97
Q4    1   0.5232  0.7040  0.3135  11.00000  0.05    1.73
Q5    1   0.5572  0.6309  0.5619  11.00000  0.05    0.41
Q6    1   0.4759  0.6394  0.5423  11.00000  0.05    0.38
Q7    1   0.5923  0.5870  0.6365  11.00000  0.05    0.37
Q8    1   0.6102  0.6386  0.5422  11.00000  0.05    0.35
Q9    1   0.4494  0.5864  0.9137  11.00000  0.05    0.35
Q10   1   0.4762  0.5408  0.9168  11.00000  0.05    0.34
Q11   1   0.4375  0.6178  0.8693  11.00000  0.05    0.32
Q12   1   0.5548  0.6981  0.1412  11.00000  0.05    0.29
Q13   1   0.4758  0.5477  0.9830  11.00000  0.05    0.29
Q14   1   0.4934  0.5700  0.7287  11.00000  0.05    0.26
Q15   1   0.6684  0.6795  1.0170  11.00000  0.05    0.23
Q16   1   0.5956  0.5650  0.7915  11.00000  0.05    0.22
Q17   1   0.4603  0.6327  0.7099  11.00000  0.05    0.22
Q18   1   0.5215  0.5620  0.6392  11.00000  0.05    0.21
Q19   1   0.6703  0.7609  0.5212  11.00000  0.05    0.20
Q20   1   0.7500  0.7500  0.4362  10.50000  0.05    0.18
;
_shelx_res_checksum   37403

_shelx_hkl_file
;
   0   2   0 2974.00  157.98
   0   3   0   -0.50    2.10
   0   4   0  137.59   11.20
   0   5   0   -1.80    3.00
   0   6   0  101.19    9.60
   0   7   0    0.60    2.50
   0   8   0 2545.15  137.59
   0   9   0    0.50    1.90
   0  10   0 3544.15  188.98
   0  11   0    0.50    1.20
   0 -11   0    0.70    0.70
   0  12   0 2890.71  149.39
   0 -12   0 2744.83  146.99
   0  13   0   -0.50    1.10
   0 -13   0    0.20    0.60
   0  13   0    0.20    0.20
   0  14   0  899.21   49.60
   0 -14   0  869.61   47.40
   0  15   0    0.40    1.30
   0 -15   0    0.20    0.50
   0  16   0   14.30    2.70
   0 -16   0   12.30    1.60
   0  17   0   -0.40    1.00
   0 -17   0   -0.20    0.40
   0  18   0  316.37   19.90
   0  19   0    0.40    0.70
   0  20   0  951.50   49.90
   0  20   0 1028.70   53.19
   0  20   0  887.11   51.19
   0  21   0   -0.20    0.40
   0  21   0    0.40    0.70
   0  21   0    0.70    0.50
   0  22   0  745.13   39.40
   0  22   0  777.82   42.70
   0  22   0  722.63   40.60
   0  23   0   -0.40    0.70
   0  23   0    0.10    0.40
   0  24   0   66.39    6.30
   0  24   0   65.29    4.10
   0  25   0   -0.40    1.00
   0  25   0    0.30    0.30
   0  26   0   76.99    6.90
   0  26   0   79.49    4.80
   0  27   0    0.20    0.30
   0  28   0   12.80    1.20
   0  28   0   13.40    1.20
   0  29   0    0.10    0.30
   0  29   0    0.20    0.30
   0  30   0  155.98    8.60
   0  30   0  155.08    8.60
   0  31   0    0.20    0.20
   0  31   0    0.20    0.20
   0  32   0  149.49    8.20
   0  32   0  153.18    8.20
   0  33   0    0.10    0.20
   0  33   0    0.00    0.20
   0 -34   0   78.49    4.50
   0  34   0   87.59    4.60
   0  35   0    0.00    0.10
   0  36   0   10.00    0.60
   1   0   0    0.20    0.40
  -1   0   0    0.10    0.50
   1   1   0  349.27   18.90
   1  -1   0  343.97   18.80
  -1   1   0  325.67   18.80
  -1  -1   0  367.46   18.70
   1   2   0    0.30    0.50
  -1   2   0   -0.10    0.30
   1   3   0  165.98    9.10
  -1  -3   0  142.39    8.80
  -1  -4   0    0.50    0.50
   1   4   0    0.50    0.60
   1   5   0   32.80    3.00
  -1  -5   0   37.40    2.60
   1   6   0   -0.80    1.00
  -1   6   0    1.30    1.10
   1   7   0   57.99    5.30
  -1   7   0   54.39    5.00
   1   8   0   -0.40    1.20
  -1   8   0   -1.10    1.30
   1  -8   0    0.30    0.40
  -1   9   0  287.67   17.80
   1   9   0  297.17   18.20
   1  -9   0  265.37   14.80
   1  10   0    0.50    1.60
  -1  10   0   -0.50    1.60
   1 -10   0    0.30    0.40
  -1  11   0  145.19   11.50
  -1 -11   0  153.98   10.10
   1 -11   0  137.99    8.10
  -1  12   0    0.60    1.60
   1 -12   0    0.50    0.40
  -1 -12   0    0.30    0.80
  -1  13   0  127.39   10.40
   1  13   0  110.09    9.80
  -1 -13   0  106.59    8.00
  -1  14   0   -1.20    1.80
   1  14   0    1.20    1.50
  -1 -14   0    0.30    0.60
   1  15   0    0.60    1.30
  -1  15   0    1.70    1.50
  -1 -15   0    1.90    0.90
   1  16   0   -0.50    1.10
  -1  16   0   -0.60    1.00
  -1 -16   0   -0.30    0.70
  -1  16   0   -0.10    0.30
  -1  17   0    9.10    2.30
   1  17   0    7.70    2.10
  -1 -17   0    6.40    1.30
   1  18   0    0.50    0.90
  -1  18   0   -0.50    1.10
  -1 -18   0    0.20    0.40
  -1  19   0   34.40    2.50
   1  19   0   42.50    4.80
  -1  19   0   35.50    4.50
  -1 -19   0   35.10    3.30
  -1  19   0   31.00    3.60
   1  20   0   -0.10    0.40
  -1  20   0   -0.10    0.40
   1  20   0   -0.50    0.90
  -1  20   0    0.50    0.60
  -1 -20   0   -0.20    0.60
  -1  20   0    0.60    0.80
  -1  21   0   45.50    3.00
   1  21   0   43.30    3.00
   1  21   0   51.59    5.30
  -1  21   0   52.59    5.30
  -1  21   0   40.80    4.10
   1  22   0   -0.20    0.30
  -1  22   0    0.30    0.40
   1  22   0   -0.50    1.00
  -1  22   0    0.30    0.50
  -1  23   0   24.30    1.90
   1  23   0   25.20    1.80
   1  23   0   18.50    3.10
  -1  23   0   20.80    2.70
  -1  24   0    0.30    0.40
   1  24   0    0.10    0.30
   1  24   0   -0.40    0.90
  -1  24   0    1.10    0.60
  -1  25   0    6.90    0.90
   1  25   0    8.00    0.90
   1  25   0    6.90    1.70
  -1  25   0    8.10    1.40
   1  26   0    0.10    0.30
  -1  26   0    0.20    0.30
   1  26   0   -0.40    0.70
   1  27   0    0.10    0.30
  -1  27   0    0.20    0.30
  -1  27   0    0.10    0.30
   1  27   0    0.20    0.30
   1  27   0    0.40    0.60
  -1  28   0   -0.20    0.30
   1  28   0    0.20    0.30
  -1  28   0   -0.10    0.30
   1  29   0    9.20    0.80
  -1  29   0    7.40    0.80
   1  29   0    9.30    0.90
  -1  29   0    9.20    0.90
   1  30   0    0.30    0.30
  -1  30   0    0.40    0.30
   1  30   0    0.00    0.20
  -1  30   0    0.20    0.30
   1  31   0   10.00    0.90
  -1  31   0   10.60    0.90
  -1  31   0   10.10    0.90
  -1  32   0    0.10    0.20
   1 -32   0    0.10    0.20
   1  32   0    0.20    0.20
  -1  32   0    0.10    0.20
  -1  33   0    4.10    0.40
   1  33   0    4.30    0.40
   1 -33   0    3.70    0.40
   1  34   0    0.00    0.10
  -1  34   0    0.00    0.10
  -1 -34   0    0.10    0.10
   1 -34   0   -0.10    0.10
  -1  34   0    0.00    0.10
   1  35   0    2.20    0.20
  -1  35   0    2.30    0.30
   1  35   0    2.90    0.30
   1  36   0    0.00    0.10
  -1  36   0    0.00    0.10
  -2   0   0 9999.00  471.35
  -2   0   0 8373.46  471.45
   2   0   0 8737.73  470.95
  -2  -1   0   -0.30    1.40
  -2   1   0    0.40    0.80
  -2   1   0   -0.20    0.70
   2  -1   0    0.90    0.60
   2   1   0    0.60    0.70
  -2  -2   0 1350.36   72.89
  -2   2   0 1354.26   70.99
  -2   2   0 1329.57   71.59
   2   2   0 1407.66   71.39
  -2  -2   0 1329.87   70.09
   2   3   0    0.20    0.70
  -2   3   0   -0.20    0.70
  -2   3   0    0.10    0.40
   2   4   0  179.08   10.70
  -2   4   0  161.68   11.00
  -2  -4   0  171.98   10.50
   2   5   0    0.90    0.80
  -2  -5   0   -0.20    0.60
  -2  -5   0   -0.60    1.60
   2   5   0   -0.20    0.60
   2   6   0   87.49    6.00
  -2  -6   0   89.59    5.70
  -2  -7   0    0.60    1.50
  -2  -7   0    1.40    0.60
   2   7   0   -0.20    0.60
   2   8   0 1142.99   63.69
  -2  -8   0 1288.87   66.69
   2   9   0   -0.40    0.90
  -2  -9   0    0.50    1.40
   2  10   0 1333.97   74.49
  -2 -10   0 1351.06   71.79
  -2 -10   0 1493.25   75.49
   2  11   0   -0.90    1.30
  -2 -11   0    0.10    0.40
  -2 -11   0    0.40    1.40
   2  12   0 1539.15   81.09
  -2 -12   0 1432.96   77.39
  -2 -12   0 1566.64   80.09
   2  13   0    0.60    1.10
  -2 -13   0   -0.40    0.60
  -2 -13   0    1.10    1.00
   2  14   0  627.94   37.00
  -2 -14   0  586.14   32.50
  -2 -14   0  644.14   34.70
  -2 -15   0    0.10    0.60
  -2 -15   0   -0.30    0.80
   2  16   0    2.00    1.80
  -2  16   0    0.40    1.20
  -2 -16   0    1.90    0.90
  -2 -16   0    0.80    0.60
  -2  17   0    0.10    0.40
   2  17   0    1.30    1.30
  -2  17   0   -0.40    1.10
  -2 -17   0    0.30    0.80
  -2  17   0   -0.20    0.40
  -2  18   0  189.68   10.70
   2  18   0  210.68   14.70
  -2 -18   0  194.68   12.30
  -2  18   0  195.98   12.70
  -2  18   0  173.58   11.30
  -2  19   0   -0.10    0.40
   2  19   0   -0.60    0.90
  -2  19   0   -0.40    0.70
  -2 -19   0   -0.30    0.70
  -2  20   0  535.35   28.90
   2  20   0  600.74   32.80
  -2 -20   0  549.85   30.50
  -2  20   0  499.85   30.80
  -2  21   0   -0.20    0.50
   2  21   0   -0.50    0.80
  -2  21   0    1.00    0.80
  -2  22   0  442.16   23.80
   2  22   0  446.26   26.90
  -2  22   0  434.76   25.70
  -2 -22   0  442.26   25.30
  -2  23   0   -0.40    0.40
   2  23   0   -0.40    0.70
  -2  23   0    0.30    0.70
  -2  24   0   54.69    3.50
  -2  24   0   48.10    4.60
   2  24   0   51.29    5.30
  -2  25   0    0.10    0.40
   2  25   0    0.10    0.30
  -2  25   0    0.10    0.30
  -2  25   0    0.30    0.40
   2  25   0   -0.40    0.50
  -2  26   0   46.70    2.90
   2 -26   0   39.10    3.90
  -2  26   0   45.70    2.90
  -2  26   0   45.20    4.10
   2  26   0   41.20    2.80
   2  26   0   44.10    4.50
  -2  27   0   -0.10    0.20
   2  27   0   -0.10    0.30
  -2  27   0   -0.10    0.30
   2  28   0    8.40    0.80
  -2  28   0    9.50    0.90
  -2  28   0    7.90    0.90
   2  29   0   -0.10    0.30
  -2  29   0   -0.10    0.20
  -2  29   0    0.10    0.30
  -2  30   0   75.29    4.70
  -2  30   0   81.49    4.70
   2  30   0   81.99    4.70
   2 -30   0   88.39    4.70
  -2  31   0    0.20    0.20
  -2  31   0   -0.40    0.20
   2  31   0   -0.10    0.20
   2 -31   0    0.00    0.20
  -2  31   0    0.10    0.10
  -2 -32   0   85.39    4.90
   2 -32   0   86.69    4.90
   2  32   0   94.49    4.90
  -2  32   0   90.39    4.90
  -2  32   0   86.49    4.90
   2 -32   0   89.29    4.90
  -2  32   0   91.39    5.00
   2 -33   0    0.00    0.10
   2  33   0    0.10    0.10
  -2  33   0    0.30    0.10
   2  33   0    0.00    0.10
  -2  33   0    0.00    0.10
  -2  34   0   54.39    3.10
   2  34   0   57.79    3.10
   2  34   0   60.59    3.20
   2  35   0    0.00    0.10
   2  35   0    0.10    0.10
  -2  35   0   -0.10    0.10
   3   0   0    1.80    0.80
  -3   0   0    0.20    0.80
   3   1   0 1005.70   54.59
  -3  -1   0 1013.50   55.49
  -3   1   0 1061.99   54.99
  -3   1   0  999.80   54.79
   3   2   0   -0.20    0.60
  -3   2   0   -0.20    0.50
  -3   2   0    0.20    0.80
  -3  -2   0   -0.30    0.90
   3   3   0  490.55   25.70
  -3  -3   0  456.95   27.20
  -3   3   0  455.05   25.20
  -3  -3   0  436.46   26.00
  -3   3   0  440.26   25.90
   3   4   0    0.20    0.70
  -3  -4   0    1.50    1.40
  -3   4   0   -0.30    0.70
  -3  -4   0    0.50    0.80
  -3  -4   0    0.20    0.30
   3   5   0   60.39    4.40
   3   5   0   54.59    4.30
  -3  -5   0   52.19    4.20
  -3  -5   0   47.90    5.80
  -3   5   0   60.49    4.90
  -3   5   0   51.69    3.00
   3  -5   0   39.50    2.80
  -3  -5   0   46.30    2.90
   3  -6   0    0.80    0.50
   3   6   0    0.30    0.80
  -3   6   0    0.40    1.00
   3   6   0    0.20    0.60
  -3  -6   0    0.50    0.70
  -3   6   0    0.30    0.30
   3  -6   0   -0.10    0.20
   3   7   0  182.28   11.40
   3   7   0  180.48   11.50
  -3   7   0  179.88   10.00
  -3   7   0  179.78   12.80
  -3  -7   0  188.98   11.30
  -3   8   0    0.70    0.40
   3   8   0    0.20    0.60
  -3  -8   0    0.60    0.50
  -3   8   0    1.00    1.50
   3   9   0  907.01   49.20
   3   9   0  895.01   49.40
  -3   9   0  889.41   47.60
  -3   9   0  875.81   51.49
   3  10   0    1.80    0.80
  -3 -10   0    0.40    0.40
  -3 -10   0   -0.60    2.00
  -3  10   0   -0.60    1.70
   3  11   0  556.34   31.60
   3  11   0  515.75   31.90
  -3 -11   0  550.24   29.50
  -3  11   0  493.85   33.60
   3  12   0    0.40    0.80
   3  12   0    0.40    1.00
  -3 -12   0    0.10    0.40
  -3  12   0    1.30    1.90
  -3 -12   0    0.50    1.00
   3  13   0  394.86   25.10
   3  13   0  415.66   24.90
  -3 -13   0  399.16   22.30
  -3 -13   0  463.35   25.50
  -3  13   0  459.15   27.00
   3  14   0    0.90    0.90
   3  14   0    0.50    1.20
  -3 -14   0    0.40    0.90
  -3  14   0   -0.60    1.70
  -3 -14   0    0.10    0.50
  -3  15   0   13.70    1.50
   3  15   0    7.60    2.30
   3  15   0   16.50    3.10
  -3 -15   0   13.60    2.50
  -3 -15   0   13.20    1.40
  -3  16   0   -0.10    0.40
   3  16   0   -0.60    1.10
   3  16   0    0.50    1.10
  -3 -16   0    0.40    0.60
  -3  16   0    0.60    0.50
  -3 -16   0    0.30    0.50
  -3  17   0   24.30    2.00
  -3 -17   0   24.60    3.10
  -3  17   0   22.10    2.70
  -3 -17   0   18.70    1.90
  -3  18   0    0.90    0.50
  -3  18   0    0.40    0.80
  -3 -18   0    0.30    0.60
  -3  18   0   -0.30    0.30
  -3 -18   0   -0.10    0.50
   3  18   0    1.10    1.00
   3  19   0  137.79   11.80
   3  19   0  137.19   11.30
  -3 -19   0  150.38    8.80
  -3  19   0  166.38   11.20
  -3  19   0  154.68    9.80
  -3 -19   0  148.69   10.40
   3  20   0   -0.60    1.00
   3  20   0    1.00    1.00
  -3 -20   0    0.20    0.40
  -3  20   0    0.40    0.50
   3  21   0  189.58   13.80
   3  21   0  208.78   14.50
  -3  21   0  200.68   11.20
   3  21   0  198.38   11.10
  -3  21   0  189.68   13.20
  -3 -21   0  196.58   12.90
  -3 -21   0  213.28   11.30
   3  22   0   -0.50    0.80
   3  22   0    0.40    0.70
  -3  22   0    0.30    0.60
  -3 -22   0   -0.30    0.40
  -3 -22   0    0.20    0.30
   3 -22   0   -0.30    0.40
  -3  22   0    0.10    0.30
   3  22   0    0.30    0.30
   3  23   0  106.79    8.50
   3  23   0  106.09    8.80
  -3 -23   0  101.39    7.80
  -3  23   0  111.49    6.50
  -3 -23   0  110.69    8.00
  -3  23   0  117.89    8.40
   3  23   0  111.29    6.40
  -3 -23   0  119.89    6.50
   3  24   0    0.40    0.30
   3  24   0    0.40    0.50
  -3  24   0   -0.10    0.30
   3  24   0   -0.10    0.30
  -3 -24   0    0.50    0.30
  -3 -24   0    1.00    0.50
  -3 -24   0    0.30    0.30
  -3  24   0   -0.10    0.30
   3  25   0   33.60    3.60
  -3  25   0   35.70    2.40
   3  25   0   33.20    2.20
  -3  25   0   34.00    2.30
  -3  25   0   34.50    3.60
  -3 -25   0   36.00    2.20
  -3  26   0   -0.10    0.30
   3  26   0    0.10    0.20
  -3  26   0    0.10    0.20
  -3  26   0    0.30    0.20
   3 -26   0    0.10    0.30
  -3  27   0    0.90    0.30
  -3  27   0    0.90    0.30
   3  27   0    0.80    0.30
  -3  27   0    0.60    0.30
   3 -27   0    1.10    0.40
  -3  28   0    0.10    0.30
   3  28   0    0.00    0.20
  -3  28   0    0.10    0.20
  -3  28   0    0.20    0.20
   3 -28   0    0.10    0.20
  -3  29   0   36.60    2.30
   3  29   0   37.70    2.30
   3 -29   0   41.60    2.40
  -3  29   0   35.10    2.20
  -3  29   0   36.00    2.20
   3  29   0   37.40    2.30
   3 -30   0    0.00    0.20
  -3  30   0   -0.10    0.20
   3  30   0    0.00    0.20
   3 -30   0   -0.10    0.20
  -3  30   0    0.00    0.10
   3  30   0    0.00    0.20
   3  30   0   -0.10    0.20
  -3  31   0   44.10    2.50
   3  31   0   48.70    2.60
   3 -31   0   47.50    2.60
  -3  31   0   44.40    2.60
  -3  31   0   38.80    2.50
   3  31   0   40.50    2.50
   3  32   0    0.00    0.10
  -3  32   0   -0.10    0.20
   3 -32   0    0.10    0.10
  -3  33   0   22.90    1.40
  -4   0   0  569.54   32.20
  -4   0   0  592.64   33.80
  -4   0   0  580.54   30.70
   4   0   0  577.24   30.70
  -4   1   0    0.70    0.60
  -4  -1   0    0.40    1.10
  -4  -1   0    1.00    0.40
  -4   1   0    1.20    0.40
   4   1   0    0.80    0.40
   4  -1   0    0.30    0.30
  -4  -2   0  231.48   14.80
  -4  -2   0  239.08   14.70
  -4   2   0  223.38   13.80
  -4   2   0  235.78   12.70
  -4  -2   0  229.28   12.70
   4   2   0  218.28   13.90
   4  -2   0  231.88   12.70
   4   2   0  242.38   12.70
  -4  -3   0    0.30    0.80
  -4  -3   0    0.40    0.90
  -4   3   0   -0.30    0.80
  -4   3   0    0.50    0.40
  -4  -3   0   -0.10    0.30
   4  -3   0    0.10    0.40
   4   3   0    0.20    0.60
  -4  -4   0   83.79    6.80
  -4  -4   0   89.39    7.70
  -4   4   0   86.19    6.70
  -4   4   0   92.69    5.30
   4   4   0   90.79    6.50
   4  -4   0   88.89    5.30
  -4   5   0   -0.30    0.70
   4   5   0    0.30    0.60
  -4  -5   0   -0.30    0.70
  -4  -5   0    1.00    1.20
   4  -5   0    0.20    0.30
   4   5   0    0.50    0.50
  -4  -6   0   37.00    3.60
  -4  -6   0   27.80    4.40
  -4   6   0   30.80    3.60
   4  -6   0   31.20    2.30
  -4   6   0   31.60    2.20
   4   6   0   34.50    3.30
   4   6   0   35.60    3.40
  -4  -7   0   -0.30    0.80
  -4   7   0   -0.40    0.90
   4   7   0    0.50    0.50
  -4  -7   0    0.60    1.60
  -4   7   0   -0.10    0.30
   4  -7   0    0.20    2.40
   4   7   0    0.50    0.60
  -4  -8   0  168.58   10.80
  -4   8   0  171.58   12.20
  -4  -8   0  137.49   12.80
  -4   8   0  174.08    9.40
   4  -8   0  160.38    9.40
   4   8   0  175.08   10.90
   4   8   0  176.48   11.00
   4   9   0   -0.30    0.40
  -4   9   0    0.50    0.80
  -4   9   0   -0.10    0.40
   4   9   0   -0.30    0.50
   4  -9   0    0.40    0.40
  -4  10   0  124.19   10.20
  -4 -10   0  120.09    6.70
  -4  10   0  110.09    6.60
   4 -10   0  115.19    6.70
   4  10   0  108.49    8.10
   4  10   0  113.39    8.10
  -4  11   0   -0.60    1.00
  -4 -11   0    0.30    0.40
  -4  11   0    0.20    0.40
   4  11   0   -0.30    0.60
   4 -11   0    0.20    0.50
  -4 -12   0  223.58   12.70
   4  12   0  217.58   14.50
  -4  12   0  261.97   16.20
  -4 -12   0  257.77   16.60
  -4  12   0  193.18   16.30
   4  12   0  239.28   12.80
  -4  12   0  226.28   12.60
   4 -12   0  220.08   12.80
  -4 -12   0  234.88   12.70
  -4 -13   0    0.40    0.40
  -4  13   0   -0.10    0.50
   4 -13   0   -0.10    0.50
   4  13   0   -0.40    0.80
  -4 -13   0   -0.50    1.10
  -4  13   0    0.90    1.00
  -4  13   0   -0.70    1.50
  -4  13   0    0.10    0.40
  -4 -13   0   -0.10    0.50
  -4 -14   0  167.18   10.00
  -4  14   0  165.88   10.20
   4  14   0  178.28   12.30
  -4  14   0  212.88   14.80
  -4  14   0  175.28   12.20
  -4 -14   0  189.68   12.80
   4 -14   0  169.78   10.20
  -4 -14   0  188.08   10.10
  -4  14   0  180.58   10.00
  -4 -15   0    0.30    0.40
  -4  15   0    0.70    0.50
   4  15   0   -0.40    1.10
   4 -15   0    0.30    0.60
  -4  15   0   -0.60    0.80
  -4 -15   0    1.70    0.90
  -4  15   0   -0.40    0.70
  -4  15   0   -0.20    0.50
  -4 -15   0    0.50    0.50
  -4 -16   0    1.20    0.50
  -4  16   0    0.40    0.50
   4  16   0    0.50    1.00
   4 -16   0   -0.10    0.50
  -4  16   0   -0.30    0.80
  -4  16   0   -0.60    0.90
  -4 -16   0    0.40    0.80
  -4  16   0    0.30    0.50
  -4 -16   0    0.70    0.50
  -4 -17   0    0.20    0.40
  -4  17   0   -0.20    0.40
   4 -17   0    0.30    0.50
   4  17   0   -0.50    0.80
  -4  17   0    0.30    0.40
  -4  17   0   -0.50    0.70
  -4  17   0    0.20    0.50
  -4 -17   0   -0.10    0.60
  -4 -18   0   29.00    2.50
  -4  18   0   38.90    2.70
   4  18   0   30.70    4.30
  -4  18   0   38.10    3.80
  -4  18   0   44.20    5.00
   4 -18   0   40.20    3.00
  -4 -18   0   35.70    2.80
  -4  18   0   32.30    2.70
  -4 -19   0    0.10    0.40
   4  19   0   -0.50    0.70
   4 -19   0   -0.30    0.50
  -4  19   0    0.40    0.30
  -4 -19   0    1.00    0.80
  -4 -19   0    0.50    0.50
  -4  19   0    0.40    0.50
  -4 -20   0   66.49    4.10
  -4  20   0   52.49    4.00
  -4  20   0   63.69    4.10
  -4  20   0   70.19    4.30
   4 -20   0   75.39    4.40
  -4 -20   0   71.59    5.80
   4  20   0   52.49    5.90
   4 -21   0   -0.10    0.50
   4  21   0    1.30    0.80
  -4 -21   0   -0.10    0.30
  -4  21   0    0.30    0.40
  -4 -21   0    0.30    0.40
  -4  21   0    0.40    0.60
  -4  21   0   -0.10    0.50
   4  22   0   78.19    7.00
  -4 -22   0   84.79    5.10
  -4  22   0   81.99    5.20
  -4  22   0   81.09    6.70
  -4 -22   0   83.29    6.60
   4 -22   0   93.09    5.40
  -4  22   0   91.99    5.30
   4 -23   0   -0.30    0.40
  -4 -23   0    0.20    0.20
  -4  23   0   -0.10    0.30
  -4  23   0    0.30    0.50
  -4  23   0   -0.20    0.30
   4  23   0    0.70    0.40
  -4  24   0   24.80    1.80
   4 -24   0   23.80    1.80
  -4  24   0   22.90    1.70
   4  24   0   25.70    1.90
  -4  25   0    0.30    0.30
   4 -25   0   -0.20    0.30
  -4  25   0    0.20    0.20
   4  25   0   -0.10    0.30
   4  26   0   10.20    0.90
  -4  26   0   10.30    0.90
   4  26   0   10.40    1.00
   4  27   0    0.30    0.20
   4  27   0   -0.10    0.20
  -4  27   0   -0.10    0.20
   4  28   0    1.80    0.30
  -4  28   0    1.90    0.30
   4  28   0    2.60    0.40
   4  29   0    0.10    0.20
  -4  29   0   -0.10    0.10
   4  29   0   -0.20    0.20
   4  30   0    8.90    0.70
  -4  30   0    9.50    0.70
   4  30   0   10.00    0.80
   4 -30   0    9.30    0.70
  -4  31   0    0.00    0.10
   4  31   0    0.10    0.10
   4  32   0   18.30    1.10
   4  33   0    0.00    0.10
  -5   0   0    3.60    0.70
  -5   0   0    1.50    0.90
  -5   0   0    1.30    1.30
   5   0   0    2.20    0.60
  -5  -1   0  603.54   31.60
  -5   1   0  596.34   31.60
  -5   1   0  595.74   31.70
  -5  -1   0  539.45   33.00
  -5   1   0  590.74   34.90
  -5  -1   0  568.54   34.10
   5  -1   0  606.64   31.60
  -5   2   0    2.80    0.60
  -5  -2   0    1.90    0.60
   5  -2   0    1.10    0.50
  -5   2   0    1.80    0.60
  -5  -2   0   -0.30    0.70
  -5  -2   0    0.70    1.10
  -5   2   0    2.20    1.70
  -5   3   0  286.37   15.40
   5  -3   0  285.97   15.40
   5  -3   0  280.17   15.40
  -5   3   0  291.47   15.40
  -5   3   0  255.27   19.20
  -5  -3   0  259.77   17.40
  -5  -3   0  274.77   17.40
  -5   4   0    1.20    0.50
   5  -4   0    0.20    0.30
   5  -4   0    0.20    0.40
   5   4   0    0.10    0.30
  -5   4   0    0.40    0.30
   5   4   0    0.80    0.60
  -5  -4   0   -0.40    0.80
  -5   4   0   -0.70    1.70
  -5  -4   0    1.40    1.00
   5   5   0   12.40    1.80
  -5   5   0    8.60    2.80
  -5  -5   0    9.50    1.90
  -5  -5   0    6.80    2.00
   5  -5   0    8.50    0.90
   5  -5   0   10.30    1.00
   5   5   0    7.10    1.40
   5  -5   0    7.80    0.90
   5   5   0    8.40    0.90
  -5   5   0    9.90    1.00
   5   5   0    9.20    1.00
  -5   5   0   10.30    1.00
   5   6   0    0.30    0.50
  -5  -6   0    0.30    0.60
  -5   6   0    0.80    1.60
  -5  -6   0   -0.50    0.80
   5  -6   0   -0.10    0.20
   5  -6   0   -0.10    0.30
   5   6   0    0.30    0.30
   5   6   0   -0.20    0.30
  -5   6   0    0.20    0.30
  -5   6   0    0.30    0.30
   5  -6   0    0.40    0.40
   5   6   0    0.50    0.50
  -5   7   0   95.69   10.50
  -5  -7   0   99.39    7.50
  -5  -7   0  110.69    9.40
   5   7   0   99.29    7.00
   5  -7   0   99.39    5.90
   5   7   0   93.09    7.10
   5  -7   0   96.29    5.80
   5   7   0   95.99    5.90
  -5   7   0  109.69    5.90
   5   7   0  102.59    5.90
  -5   7   0   99.99    5.90
   5   8   0   -0.20    0.50
   5  -8   0    0.40    0.40
   5   8   0    0.50    0.30
  -5   8   0    0.40    0.40
   5   8   0    0.90    0.50
  -5   8   0   -0.30    0.40
  -5  -8   0   -0.60    1.50
   5   8   0    0.30    0.50
   5   9   0  486.15   25.10
   5   9   0  477.85   24.90
   5   9   0  454.35   26.40
   5   9   0  438.36   26.20
   5  -9   0  445.36   24.80
  -5 -10   0    0.30    0.50
   5 -10   0   -0.10    0.50
   5  10   0    0.80    0.60
  -5  10   0    1.00    1.00
  -5  10   0   -0.70    1.30
  -5 -10   0   -0.10    0.40
   5  10   0    0.40    0.40
  -5 -11   0  367.86   19.50
  -5  11   0  311.97   19.60
   5  11   0  322.27   20.80
   5 -11   0  360.96   19.50
  -5 -11   0  372.86   23.80
  -5  11   0  353.06   23.20
   5  11   0  379.96   19.50
  -5 -11   0  375.36   19.50
  -5 -12   0    0.70    0.50
  -5  12   0    0.30    0.50
   5  12   0    1.20    0.70
   5 -12   0    0.20    0.40
  -5  12   0    0.60    1.10
  -5 -12   0    0.60    1.20
  -5  12   0    0.50    1.00
  -5  12   0   -0.20    0.40
  -5 -12   0    0.30    0.50
   5  12   0    0.20    0.40
  -5 -13   0  249.18   14.40
  -5  13   0  244.08   14.40
   5  13   0  231.58   15.90
  -5  13   0  224.08   17.90
  -5  13   0  293.57   17.60
  -5 -13   0  277.07   14.50
  -5  13   0  259.97   14.30
   5 -13   0  266.97   14.40
   5  13   0  275.37   14.50
  -5 -14   0    0.30    0.50
  -5  14   0   -0.10    0.40
   5  14   0   -0.40    0.70
   5 -14   0    1.00    0.60
  -5  14   0   -0.70    1.40
  -5  14   0    0.80    1.00
   5  14   0    0.40    0.50
  -5  14   0    0.10    0.40
  -5 -14   0    0.40    0.50
  -5 -15   0   11.70    1.30
  -5  15   0   11.30    1.20
  -5  15   0   10.70    2.80
  -5  15   0   12.60    2.20
  -5 -15   0   10.00    2.10
   5 -15   0   10.80    1.30
  -5  15   0   12.60    1.30
   5  15   0   12.20    1.40
  -5 -15   0   15.10    1.50
  -5 -16   0   -0.10    0.40
  -5  16   0    0.50    0.40
   5 -16   0   -0.10    0.60
  -5 -16   0   -0.80    1.10
  -5  16   0    1.80    1.20
  -5  16   0    1.40    0.80
  -5 -16   0    0.20    0.50
  -5  16   0   -0.10    0.40
   5  16   0    0.40    0.50
  -5 -17   0   12.50    1.30
  -5  17   0   14.70    1.40
  -5  17   0   16.00    3.00
  -5  17   0   13.10    2.20
  -5 -17   0   14.50    2.40
   5 -17   0   12.30    1.50
  -5  17   0   16.20    1.50
  -5 -17   0   16.40    1.70
   5  17   0   13.70    1.50
  -5 -18   0   -0.10    0.40
  -5  18   0    0.30    0.40
   5 -18   0    0.10    0.60
  -5 -18   0    0.30    0.70
  -5  18   0    1.50    0.60
  -5 -18   0   -0.50    0.60
   5  18   0    0.20    0.40
  -5  18   0   -0.50    0.50
  -5 -19   0  121.99    6.70
  -5  19   0  121.29    6.60
  -5  19   0  104.49    7.90
  -5 -19   0  115.89    8.30
  -5  19   0  109.89    6.80
   5  19   0  104.09    6.80
  -5 -19   0  105.79    6.90
   5 -19   0  118.59    6.90
   5 -20   0    0.10    0.50
  -5 -20   0    0.20    0.30
   5  20   0    0.10    0.50
  -5  20   0    0.60    0.40
   5  20   0    0.90    0.40
  -5  20   0   -0.10    0.30
  -5  21   0  139.89    8.60
  -5  21   0  148.89    8.60
   5  21   0  158.48    8.70
  -5 -21   0  158.18    8.50
   5 -21   0  159.08    8.80
   5  21   0  161.78    8.90
  -5  21   0  158.58    8.70
  -5  22   0   -0.10    0.30
   5 -22   0   -0.10    0.40
  -5  22   0   -0.10    0.30
   5  22   0   -0.10    0.40
  -5  22   0    0.50    0.30
  -5  23   0   96.69    5.60
   5  23   0  103.79    5.80
  -5  23   0   96.39    5.60
   5 -23   0  100.39    5.70
  -5  24   0    0.20    0.20
   5  24   0   -0.20    0.20
  -5  24   0    0.00    0.20
   5 -24   0    0.10    0.30
   5  25   0   29.90    1.90
  -5  25   0   28.00    1.90
   5  25   0   31.40    2.00
   5 -25   0   29.10    1.90
   5  26   0    0.00    0.20
  -5  26   0    0.10    0.20
   5  26   0   -0.10    0.20
   5 -26   0    0.00    0.20
   5  27   0    0.40    0.20
  -5  27   0    1.00    0.20
   5  27   0    0.60    0.20
   5 -27   0    0.90    0.20
  -5  28   0   -0.10    0.20
   5  28   0    0.10    0.10
   5  28   0   -0.10    0.20
  -5  28   0   -0.10    0.20
   5 -28   0    0.00    0.10
  -5  29   0   25.90    1.50
  -5  29   0   24.70    1.50
   5  29   0   24.00    1.50
   5  29   0   25.10    1.50
  -5  30   0    0.00    0.10
  -5  30   0    0.10    0.10
   5  30   0    0.10    0.10
   5  30   0    0.00    0.10
   6   0   0    0.80    0.40
  -6   0   0    2.00    0.50
  -6   0   0    3.00    1.30
  -6  -1   0    0.80    0.50
   6   1   0    0.30    0.30
   6   1   0    0.40    0.30
   6  -1   0    0.10    0.30
  -6  -1   0   -0.10    0.30
  -6   1   0   -0.10    0.30
  -6  -1   0   -0.20    0.30
  -6   1   0   -0.10    0.30
   6  -1   0    0.50    0.30
  -6   2   0    1.00    1.10
   6   2   0    1.70    0.70
  -6  -2   0    1.90    1.00
   6   2   0    3.00    0.50
  -6  -2   0    1.90    0.50
   6  -2   0    2.50    0.50
   6  -2   0    3.30    0.60
  -6  -2   0    2.30    0.50
  -6   2   0    2.90    0.60
  -6   2   0    2.60    0.50
   6   3   0   -0.30    0.40
  -6   3   0   -0.60    1.10
   6  -3   0    0.20    0.20
   6   3   0   -0.20    0.30
   6  -3   0    0.10    0.30
   6  -3   0   -0.10    0.30
   6   3   0   -0.10    0.30
  -6   3   0   -0.10    0.30
  -6   3   0    0.10    0.40
  -6  -4   0   10.60    2.00
  -6   4   0    9.90    2.70
   6   4   0    7.70    1.50
   6   4   0   10.40    1.00
   6  -4   0    9.30    0.90
   6  -4   0    7.40    0.90
   6  -4   0    8.50    0.90
   6   4   0    8.40    0.90
  -6   4   0    9.70    1.00
  -6   4   0    8.60    1.00
  -6   5   0   -0.70    1.50
  -6  -5   0    0.40    0.50
   6   5   0    0.30    0.30
   6  -5   0    0.10    0.20
   6  -5   0   -0.10    0.30
   6  -5   0    0.40    0.30
   6   5   0    0.10    0.20
  -6   5   0   -0.10    0.30
  -6   5   0    0.20    0.40
   6   6   0    2.60    0.80
  -6   6   0    3.90    2.10
  -6  -6   0    3.50    1.50
   6  -6   0    3.10    0.50
   6  -6   0    2.20    0.50
   6  -6   0    3.10    0.50
   6   6   0    2.80    0.50
  -6   6   0    3.10    0.50
  -6   6   0    3.10    0.60
   6   6   0    3.20    0.50
  -6  -7   0   -0.50    0.60
  -6   7   0   -0.80    1.30
   6  -7   0    0.50    0.30
   6  -7   0   -0.10    0.30
   6   7   0    0.10    0.20
   6  -7   0   -0.10    0.30
  -6   7   0   -0.30    0.30
   6   7   0    0.10    0.20
  -6   7   0   -0.10    0.30
   6  -8   0    2.30    0.50
  -6   8   0    1.10    0.40
  -6  -8   0    1.90    0.50
   6   8   0    1.40    0.40
  -6  -8   0    2.70    1.30
  -6   8   0    0.80    1.30
   6   8   0    0.70    0.40
   6  -9   0   -0.60    0.30
  -6   9   0   -0.10    0.30
  -6  -9   0   -0.10    0.40
   6   9   0   -0.10    0.30
  -6  -9   0    0.60    0.80
   6   9   0    0.20    0.40
   6 -10   0    2.70    0.50
  -6 -10   0    2.10    0.60
   6  10   0    2.60    0.50
  -6  10   0    2.80    0.50
  -6 -10   0    3.00    1.50
  -6  10   0    4.60    1.80
   6  10   0    3.90    0.70
   6 -11   0    0.40    0.40
  -6 -11   0   -0.10    0.40
   6  11   0    0.20    0.30
  -6  11   0    0.10    0.30
  -6  11   0   -0.60    0.90
  -6 -11   0    0.60    0.80
   6  11   0    0.10    0.50
  -6  11   0    0.40    0.30
   6 -12   0    1.60    0.50
   6  12   0    2.40    0.50
  -6  12   0    2.00    0.50
  -6 -12   0    1.50    0.50
  -6  12   0    1.50    0.90
  -6 -12   0    2.70    1.30
   6  12   0    1.00    0.50
  -6  12   0    2.20    0.50
   6 -13   0   -0.10    0.40
   6  13   0    0.30    0.30
  -6 -13   0    0.40    0.40
  -6  13   0    0.20    0.30
  -6 -13   0    0.50    0.80
  -6  13   0   -0.40    0.80
  -6  13   0    0.10    0.20
   6  13   0   -0.10    0.50
   6 -14   0   11.70    1.20
  -6 -14   0   11.90    1.20
   6  14   0   11.60    1.20
  -6  14   0   10.70    1.10
  -6 -14   0   10.80    2.30
  -6  14   0    9.40    2.00
  -6  14   0   10.80    1.00
   6  14   0    9.20    1.20
   6  15   0    0.30    0.40
  -6  15   0   -0.20    0.30
   6  15   0   -0.10    0.30
  -6 -15   0    0.10    0.50
  -6  15   0   -0.10    0.30
   6 -15   0   -0.10    0.30
   6  16   0    0.60    0.40
  -6  16   0   -0.10    0.20
  -6 -16   0    0.70    0.40
   6  16   0    0.50    0.40
  -6  16   0    0.30    0.40
   6 -16   0   -0.10    0.40
  -6  17   0   -0.20    0.20
   6  17   0    0.10    0.40
  -6 -17   0   -0.10    0.40
   6  17   0    0.10    0.40
  -6  17   0    0.10    0.40
   6 -17   0    0.40    0.40
   6  18   0    0.50    0.40
  -6  18   0    0.30    0.20
  -6 -18   0    0.60    0.40
   6  18   0    0.40    0.40
  -6  18   0    0.30    0.40
   6 -18   0    0.40    0.40
  -6  19   0    0.00    0.20
   6 -19   0    0.10    0.30
   6  19   0    0.20    0.30
  -6  19   0    0.30    0.30
  -6 -19   0   -0.10    0.30
   6  20   0    1.50    0.40
  -6  20   0    1.40    0.30
   6 -20   0    1.90    0.40
  -6  20   0    1.10    0.30
  -6  20   0    1.10    0.40
   6  20   0    1.40    0.40
   6  21   0    0.10    0.20
  -6  21   0    0.00    0.20
   6 -21   0   -0.10    0.20
  -6  21   0    0.10    0.20
   6  21   0   -0.10    0.20
  -6  21   0   -0.10    0.20
  -6  22   0    0.60    0.20
   6  22   0    0.40    0.20
   6 -22   0    0.60    0.20
  -6  22   0    0.40    0.20
   6  22   0    0.40    0.20
  -6  22   0    0.70    0.30
   6 -23   0    0.00    0.20
  -6  23   0    0.00    0.20
   6  23   0    0.10    0.20
   6  23   0    0.00    0.20
  -6  23   0    0.20    0.20
   6 -24   0    3.40    0.40
  -6  24   0    3.00    0.40
   6  24   0    3.40    0.40
   6  24   0    2.30    0.30
  -6  24   0    3.00    0.30
   6 -25   0    0.10    0.10
   6  25   0    0.00    0.10
  -6  25   0    0.00    0.10
  -6  25   0    0.10    0.10
  -6  26   0    0.40    0.10
   6  26   0    0.50    0.10
  -6  27   0    0.10    0.10
   6  27   0    0.00    0.10
  -6  28   0    0.00    0.10
   7   0   0    1.50    0.50
  -7   0   0    1.60    0.50
  -7   0   0    0.80    1.00
   7   0   0    1.10    0.40
   7   1   0  165.18    9.10
   7  -1   0  165.88    9.10
  -7   1   0  163.88    9.10
  -7  -1   0  167.68    9.20
  -7   1   0  153.58   11.60
  -7  -1   0  149.79   11.10
   7   1   0  164.78    9.10
   7  -1   0  160.78    9.10
   7   2   0    0.10    0.40
   7  -2   0    0.70    0.40
  -7  -2   0    0.40    0.40
  -7   2   0    0.70    0.40
  -7   2   0    0.50    1.00
   7   2   0    0.10    0.30
   7  -2   0    0.80    0.40
   7   3   0   77.89    4.70
   7  -3   0   84.89    4.70
  -7  -3   0   77.59    4.70
  -7   3   0   81.99    4.70
  -7   3   0   85.19    7.60
   7  -3   0   75.49    4.60
   7   3   0   79.29    4.70
  -7  -3   0   78.79    4.70
   7  -4   0    0.30    0.40
   7   4   0    0.50    0.30
   7   4   0    0.30    0.30
  -7  -4   0    0.30    0.30
   7  -4   0    0.10    0.20
  -7  -4   0    0.10    0.30
  -7   4   0    0.30    0.30
  -7   4   0   -0.60    1.20
  -7  -5   0    0.80    0.30
   7   5   0    0.20    0.20
   7   5   0   -0.10    0.20
   7  -5   0    0.40    0.30
  -7  -5   0    0.10    0.30
  -7   5   0    0.80    0.30
   7   6   0    0.10    0.30
  -7  -6   0   -0.20    0.40
  -7  -6   0   -0.10    0.30
  -7   6   0    0.40    0.30
  -7  -6   0    0.50    0.40
   7   6   0    0.20    0.20
   7   7   0   23.40    1.70
  -7  -7   0   24.30    1.80
  -7  -7   0   21.10    1.70
  -7   7   0   21.40    1.70
  -7  -7   0   24.90    1.80
   7   7   0   20.50    1.60
  -7  -8   0   -0.10    0.50
   7   8   0   -0.10    0.30
   7   8   0   -0.10    0.30
  -7  -8   0    0.10    0.30
  -7  -8   0    0.10    0.40
  -7   8   0   -0.20    0.30
   7   9   0  102.49    6.00
  -7  -9   0  112.99    6.20
   7   9   0  112.19    6.10
   7  -9   0  103.99    6.00
  -7   9   0   93.69    5.90
  -7  -9   0  120.59    6.30
  -7   9   0  100.59    6.00
   7  10   0   -0.10    0.30
   7  10   0    0.30    0.30
   7 -10   0   -0.10    0.30
  -7  10   0   -0.10    0.30
  -7 -10   0    0.30    0.40
  -7  10   0    0.40    0.30
   7  11   0  104.89    6.00
   7  11   0   98.39    6.00
   7 -11   0   98.89    5.90
  -7  11   0   95.29    5.90
  -7 -11   0  121.89    6.20
  -7  11   0  106.19    5.90
   7  12   0   -0.10    0.40
   7  12   0    0.10    0.30
   7 -12   0    0.10    0.30
  -7  12   0   -0.20    0.30
  -7 -12   0    0.10    0.40
  -7  12   0   -0.10    0.30
   7  12   0    0.30    0.30
   7  13   0   73.19    4.30
   7 -13   0   75.99    4.30
   7  13   0   72.29    4.20
  -7  13   0   59.49    4.20
  -7  13   0   70.89    4.30
  -7 -13   0   77.19    4.40
   7  13   0   68.59    4.30
   7 -14   0    0.10    0.20
  -7  14   0    0.10    0.30
   7  14   0    0.10    0.20
  -7  14   0    0.10    0.30
  -7 -14   0   -0.20    0.40
   7  14   0    0.40    0.30
   7 -15   0    5.50    0.70
  -7  15   0    5.90    0.80
   7  15   0    6.20    0.70
  -7 -15   0    4.70    0.80
  -7  15   0    6.80    0.80
   7  15   0    7.40    0.80
   7 -16   0    0.10    0.30
  -7  16   0    0.10    0.30
   7  16   0   -0.20    0.20
  -7 -16   0   -0.10    0.30
  -7  16   0   -0.10    0.30
   7  16   0    0.10    0.30
   7 -17   0    2.90    0.50
   7  17   0    3.40    0.50
  -7  17   0    2.90    0.50
  -7  17   0    2.20    0.40
  -7 -17   0    2.10    0.50
   7  17   0    2.80    0.40
  -7  18   0    0.40    0.30
   7 -18   0    0.40    0.20
  -7  18   0    0.20    0.30
  -7  18   0   -0.10    0.20
   7  18   0    0.10    0.20
   7  18   0    0.10    0.20
   7 -19   0   41.50    2.50
   7  19   0   41.60    2.40
  -7  19   0   41.60    2.50
   7  19   0   35.50    2.30
  -7  19   0   39.60    2.40
   7  20   0    0.00    0.20
   7  20   0    0.00    0.20
  -7  20   0    0.00    0.20
  -7  20   0    0.10    0.20
  -7  20   0    0.20    0.20
   7  20   0    0.10    0.10
   7  21   0   40.70    2.20
  -7  21   0   33.20    2.10
  -7 -21   0   36.50    2.20
   7  21   0   42.00    2.20
  -7  21   0   41.20    2.20
   7  21   0   33.30    2.10
   7  22   0    0.10    0.10
  -7 -22   0   -0.10    0.20
   7  22   0    0.00    0.10
  -7  22   0    0.10    0.10
   7  23   0   28.90    1.50
   7  23   0   28.40    1.40
  -7  23   0   28.20    1.40
   7  24   0    0.00    0.10
  -7 -24   0    0.10    0.10
   7  24   0    0.10    0.10
  -7 -24   0    0.00    0.10
  -8   0   0   24.00    1.70
   8   0   0   27.80    1.70
  -8  -1   0    0.00    0.20
  -8  -1   0    0.30    0.30
   8   1   0    0.10    0.20
   8  -1   0    0.20    0.20
   8   2   0    6.90    0.60
  -8  -2   0    5.60    0.60
  -8  -2   0    8.00    0.80
   8   2   0    7.10    0.70
   8  -2   0    6.50    0.60
  -8  -3   0    0.00    0.20
   8   3   0    0.00    0.20
   8   3   0    0.00    0.20
  -8  -4   0    0.60    0.20
   8   4   0    0.10    0.20
   8   4   0    0.40    0.20
  -8  -5   0    0.10    0.20
   8   5   0   -0.10    0.20
   8   5   0    0.00    0.20
  -8  -6   0    0.40    0.20
   8   6   0    0.30    0.20
   8   6   0    0.10    0.20
   8   7   0   -0.10    0.20
  -8  -7   0    0.10    0.20
  -8  -7   0    0.20    0.20
   8   7   0   -0.10    0.20
   8   8   0    6.00    0.60
  -8  -8   0    4.90    0.50
  -8  -8   0    5.10    0.60
  -8  -8   0    6.30    0.70
   8   8   0    6.40    0.70
   8   9   0    0.20    0.20
  -8  -9   0    0.10    0.20
  -8  -9   0    0.20    0.20
  -8  -9   0   -0.20    0.30
   8   9   0   -0.10    0.30
  -8 -10   0   11.70    1.00
   8  10   0   15.70    1.10
   8  10   0   15.00    1.20
  -8 -10   0   14.60    1.10
  -8 -10   0   15.60    1.20
   8  11   0    0.10    0.20
  -8 -11   0    0.30    0.20
   8  11   0   -0.10    0.20
   8  11   0   -0.30    0.30
  -8 -11   0   -0.10    0.20
  -8 -11   0   -0.10    0.30
   8  12   0    7.70    0.70
  -8 -12   0    5.30    0.60
   8  12   0    6.10    0.60
   8  12   0    7.20    0.70
  -8 -12   0    6.50    0.70
  -8 -12   0    8.10    0.80
  -8 -13   0    0.00    0.20
   8  13   0   -0.10    0.20
   8  13   0    0.30    0.20
   8  13   0   -0.20    0.30
  -8 -13   0    0.00    0.20
  -8 -13   0    0.20    0.20
  -8 -14   0    0.30    0.20
   8  14   0    0.30    0.20
   8  14   0    0.00    0.20
   8  14   0    0.40    0.20
  -8 -14   0    0.50    0.20
  -8 -14   0    0.70    0.30
  -8  15   0    0.00    0.20
   8  15   0   -0.10    0.20
  -8 -15   0    0.10    0.20
   8  15   0    0.10    0.10
  -8 -15   0    0.00    0.20
   8  15   0    0.00    0.10
   8  16   0    0.00    0.20
  -8 -16   0    0.00    0.10
   8  16   0    0.00    0.10
  -8 -16   0    0.00    0.10
   8  16   0    0.00    0.10
   8  17   0    0.10    0.10
  -8 -17   0    0.00    0.10
  -8 -17   0    0.00    0.10
  -8  17   0    0.00    0.10
   8  17   0    0.00    0.10
  -8 -18   0    2.00    0.20
   8  18   0    2.20    0.20
   0   0  -1    0.70    0.50
   0   0  -1   -0.10    0.60
   0   0  -1    0.30    0.40
   0   1  -1    0.60    0.50
   0   1  -1    0.80    0.60
   0  -1  -1    0.50    0.60
   0   1  -1    0.30    0.40
   0   2  -1   -0.10    0.60
   0   2  -1    0.10    0.40
   0   2   1   -1.00    1.20
   0  -2  -1    0.30    0.60
   0   2  -1    0.70    0.80
   0   2  -1    0.50    0.60
   0  -3  -1   -0.10    0.70
   0   3  -1    0.20    0.60
   0   3   1   -0.80    1.70
   0   3  -1   -0.20    0.70
   0  -4  -1    0.50    0.70
   0   4   1    0.50    2.40
   0   4  -1   -0.30    1.00
   0  -5  -1    0.20    0.70
   0   5  -1    1.10    1.20
   0   5   1   -0.50    2.30
   0  -6  -1    3.50    1.10
   0   6   1   -0.60    2.00
   0   6  -1    0.90    1.50
   0   7  -1    1.50    1.70
   0   7   1   -0.60    1.70
   0   8  -1    0.50    1.70
   0   8   1   -0.50    1.60
   0   8  -1    0.40    0.70
   0   9  -1    1.60    1.50
   0   9   1   -1.00    1.70
   0   9  -1    0.70    0.70
   0  10   1    1.00    1.70
   0  10  -1    1.00    1.20
   0  10  -1    0.30    0.80
   0  11  -1    0.50    1.00
   0  11   1    1.00    1.20
   0  11  -1    0.30    0.80
   0  12  -1    0.50    1.30
   0  12   1    1.40    1.50
   0  12  -1   -0.30    0.90
   0  13   1    0.40    1.30
   0  13  -1    2.40    1.40
   0  13  -1    0.40    0.80
   0  14  -1    2.30    1.20
   0  14   1    0.40    0.90
   0  14  -1    2.80    1.20
   0  15   1    0.40    0.90
   0  15  -1    0.40    0.90
   0  15  -1    1.00    0.70
   0  16   1   -0.40    0.70
   0  16  -1    0.90    0.90
   0  16  -1    1.50    0.80
   0  17   1   -0.40    0.70
   0  17  -1    0.90    0.80
   0  17  -1    0.30    0.50
   0  18   1   -0.40    0.70
   0  18  -1   -0.40    0.60
   0  18  -1   -0.30    0.50
   0  19  -1    0.20    0.40
   0  19  -1    0.50    0.40
   0  19  -1    0.40    0.60
   0  19   1   -0.40    0.90
   0  20   1    0.10    0.30
   0  20  -1   -0.10    0.30
   0  20   1   -0.40    0.80
   0  20  -1   -0.40    1.10
   0 -20  -1    0.10    0.30
   0  20  -1    0.30    0.30
   0  21   1    0.80    0.80
   0  21  -1   -0.40    0.70
   0  21  -1    0.10    0.30
   0  21  -1   -0.20    0.40
   0  21   1    0.20    0.30
   0  22  -1   -0.40    0.40
   0  22   1    0.40    0.70
   0  22  -1    0.40    0.40
   0 -22  -1    1.00    0.70
   0  22  -1   -0.40    0.40
   0  22   1   -0.10    0.30
   0  23   1    0.40    0.50
   0  23  -1   -0.40    0.60
   0 -23  -1    0.30    0.50
   0  23  -1    0.30    0.40
   0  23   1   -0.20    0.30
   0  23  -1   -0.10    0.30
   0  24   1   -0.40    0.70
   0  24  -1   -0.40    0.50
   0  24  -1    0.20    0.30
   0 -24  -1   -0.30    0.40
   0  24  -1    0.20    0.40
   0  24   1    0.40    0.30
   0  25   1    0.80    0.70
   0  25  -1    0.40    0.60
   0  25  -1    0.10    0.30
   0 -25  -1    0.30    0.50
   0  25  -1    0.20    0.30
   0  25   1    0.10    0.30
   0  26   1    0.80    0.60
   0 -26  -1   -0.30    0.50
   0  26  -1   -0.30    0.40
   0  26   1   -0.10    0.20
   0  26  -1    0.10    0.30
   0 -27  -1    0.30    0.50
   0  27  -1    0.10    0.30
   0  27   1    0.10    0.30
   0  27  -1    0.10    0.30
   0  28  -1    0.20    0.30
   0  28  -1    0.40    0.30
   0  28   1    0.10    0.20
   0  29  -1    0.40    0.30
   0  29   1    0.10    0.20
   0  30  -1    0.30    0.30
   0  30   1    0.30    0.20
   0  30  -1    0.20    0.30
   0  31  -1   -0.20    0.20
   0  31   1    0.10    0.20
   0 -31  -1    0.10    0.20
   0  31  -1    0.00    0.20
   0 -32  -1    0.00    0.10
   0  32   1    0.10    0.20
   0  32  -1    0.00    0.20
   0  33   1    0.10    0.10
   0 -33  -1    0.10    0.10
   0  33  -1    0.10    0.10
   0  34   1    0.00    0.10
   0 -34  -1    0.00    0.10
   0  34  -1    0.20    0.10
   0  35   1    0.00    0.10
   0  35  -1   -0.10    0.10
   0  36   1   -0.10    0.10
   0  36  -1    0.10    0.10
   1   0  -1    0.50    0.60
  -1   0  -1   -0.10    0.50
  -1   0  -1   -0.10    0.50
   1   0  -1    0.10    0.50
  -1   1  -1  143.59    8.50
   1   1  -1  142.59    8.40
   1  -1  -1  147.29    8.40
  -1   1  -1  138.89    8.30
   1   1  -1  132.59    8.40
  -1  -1  -1  137.79    8.30
   1   2  -1   55.49    3.70
  -1  -2  -1   50.49    3.60
  -1   2  -1   48.60    3.70
  -1   2  -1   47.80    3.70
   1  -2  -1   50.59    3.60
   1   2  -1   52.99    3.80
   1  -3  -1 3477.05  185.28
   1   3  -1 3494.05  185.58
  -1   3  -1 3641.34  185.68
  -1  -3  -1 3532.25  185.38
  -1   3  -1 3584.94  186.98
  -1  -4  -1 1082.39   55.79
   1  -4  -1 1042.70   55.69
   1   4  -1  995.50   55.89
  -1   4  -1 1032.70   55.99
  -1   4  -1 1097.59   57.39
   1   5  -1 3150.58  172.18
   1   5  -1 3312.07  172.28
  -1  -5  -1 3306.17  171.78
   1  -5  -1 3257.17  171.68
  -1  -5  -1 3314.77  172.38
  -1   5  -1 3274.07  173.18
   1   6  -1  719.73   41.50
   1   6   1  756.02   41.30
   1   6  -1  781.72   41.20
   1  -6  -1  763.92   40.60
  -1  -6  -1  753.32   40.60
  -1  -6  -1  786.92   41.50
  -1   6  -1  700.43   41.80
  -1   6  -1  711.53   40.90
  -1   7   1 2790.22  144.69
   1   7   1 2953.10  145.29
   1   7  -1 2602.14  145.49
  -1  -7  -1 2754.42  144.19
   1  -7  -1 2808.32  144.19
  -1   7  -1 2719.13  144.59
  -1  -7  -1 2783.82  145.29
  -1   7  -1 2413.06  144.99
  -1   8   1  512.45   27.90
  -1   8  -1  477.05   27.70
   1   8   1  464.05   28.20
   1   8  -1  422.76   28.30
  -1  -8  -1  469.35   28.00
  -1   8  -1  514.55   27.90
  -1   8  -1  486.55   27.60
  -1   9   1  624.84   34.70
  -1   9  -1  608.74   34.60
   1   9   1  581.94   35.00
  -1   9  -1  649.64   34.10
  -1  -9  -1  534.45   34.30
  -1   9  -1  598.04   34.30
  -1  10   1   46.60    5.00
  -1  10  -1   46.30    4.90
   1  10   1   34.40    4.80
  -1  10  -1   56.79    4.40
  -1  10  -1   45.60    4.90
  -1 -10  -1   29.50    4.20
  -1  11  -1    4.70    2.00
   1  11  -1    1.60    1.40
  -1  11  -1    4.40    1.70
  -1  11  -1    4.30    1.10
   1  12   1  313.57   20.30
  -1  12  -1  311.77   20.40
   1  12  -1  329.67   20.30
  -1  12   1  321.17   20.80
  -1 -12  -1  356.46   19.60
  -1  13  -1  519.25   33.90
  -1  13   1  568.74   34.20
   1  13  -1  560.34   33.60
   1  13   1  562.14   34.00
  -1 -13  -1  617.34   32.70
  -1  13  -1  536.85   33.30
  -1  14   1  101.89    9.30
   1  14  -1  102.19    8.60
  -1  14  -1   82.09    8.70
   1  14   1   96.39    8.70
  -1 -14  -1  104.19    7.70
  -1  14  -1  112.99    8.90
   1  15   1 1239.08   68.39
  -1  15   1 1285.57   69.19
  -1  15  -1 1251.17   69.29
   1  15  -1 1196.28   67.79
  -1 -15  -1 1221.48   66.69
  -1  15  -1 1206.98   67.79
   1  16   1  141.89   10.90
  -1  16   1  141.29   11.40
   1  16  -1  120.59   10.30
  -1  16  -1  147.89   11.70
  -1 -16  -1  148.19    9.60
  -1  16  -1  146.99   10.60
   1  17   1  995.00   54.49
  -1  17  -1  981.60   55.19
  -1  17   1 1012.60   54.99
   1  17  -1  910.11   53.89
  -1  17  -1  953.30   53.59
  -1  18  -1   85.09    5.40
   1  18   1   98.69    8.10
   1  18  -1   81.69    7.50
  -1  18   1  101.99    8.40
  -1  18  -1  104.49    8.70
  -1  18  -1  102.49    7.40
   1  19  -1  349.77   19.30
  -1  19  -1  327.27   19.00
  -1  19   1  358.76   19.20
  -1  19  -1  347.57   20.90
  -1 -19   1  364.76   20.80
   1  19  -1  357.96   19.30
  -1  19  -1  365.16   19.30
   1  19   1  347.97   22.00
  -1  19   1  351.66   22.20
   1  19  -1  366.56   22.00
   1  20  -1   10.50    1.20
  -1  20   1   11.90    1.20
  -1  20  -1    7.90    1.00
  -1  20   1    9.80    2.20
   1  20  -1    7.00    1.90
   1  20   1   10.40    2.20
  -1  20  -1   12.90    2.00
  -1 -20   1   12.70    1.90
  -1  20  -1   10.70    1.20
   1  20  -1   11.80    1.20
  -1  20  -1   11.20    1.10
   1  21  -1    1.80    0.50
  -1  21  -1    1.20    0.40
  -1  21   1    2.20    0.50
  -1  21  -1    1.60    0.50
   1  21  -1    1.10    0.50
  -1 -21  -1    0.40    0.80
   1 -21  -1    2.80    1.00
  -1 -21   1    0.50    0.60
  -1  21  -1    3.00    0.90
   1  21  -1    2.20    1.20
   1  21   1    0.90    0.90
   1  22  -1    5.10    0.80
  -1  22  -1    5.00    0.80
  -1  22   1    5.10    0.80
  -1  22  -1    6.30    0.90
   1 -22  -1    6.10    1.50
   1  22  -1    5.20    0.80
  -1 -22  -1    6.90    1.70
   1  22   1    8.30    2.00
   1  22  -1    3.00    1.20
  -1  23  -1   42.20    2.90
  -1  23   1   41.20    2.80
   1  23  -1   43.30    2.90
  -1 -23  -1   39.60    4.20
   1 -23  -1   40.90    4.20
   1  23  -1   40.70    2.90
  -1  23  -1   40.90    2.90
   1  23   1   38.80    4.50
   1  23  -1   43.60    4.70
  -1  24  -1   40.50    2.80
   1  24  -1   43.50    2.90
  -1  24   1   42.00    2.80
  -1 -24  -1   42.90    4.20
   1 -24  -1   44.00    4.20
  -1  24  -1   40.10    2.80
   1  24  -1   37.60    2.80
   1  24  -1   44.50    4.70
   1  24   1   41.40    4.60
  -1  25  -1  241.48   13.10
  -1  25   1  250.97   13.00
   1 -25  -1  218.18   14.70
  -1 -25  -1  218.48   14.70
  -1  25  -1  239.98   13.10
   1  25  -1  227.78   13.00
  -1  25   1  227.18   14.50
   1  25  -1  246.88   15.70
   1  25   1  240.68   15.70
  -1  26   1   86.89    5.00
  -1  26  -1   91.69    5.20
   1 -26  -1   84.09    6.50
  -1 -26  -1   73.99    6.30
  -1  26  -1   87.49    5.10
   1  26  -1   84.99    5.10
  -1  26   1   78.99    6.30
   1  26  -1   78.99    6.90
   1  26   1   78.09    7.00
  -1  27  -1  212.28   11.40
  -1  27   1  200.08   11.20
   1  27  -1  218.58   11.30
  -1 -27  -1  194.38   12.70
   1 -27  -1  177.88   12.50
  -1  27  -1  206.48   11.30
   1  27  -1  204.48   11.30
   1  27  -1  195.48   13.40
   1  27   1  202.98   13.50
  -1  28  -1   19.40    1.50
   1  28  -1   18.00    1.50
   1  28  -1   19.90    1.50
  -1  28   1   18.80    1.40
  -1  28  -1   19.30    1.50
   1 -28  -1   18.50    1.40
   1  29  -1  121.29    6.90
  -1  29  -1  127.49    7.00
  -1  29   1  121.49    6.90
  -1  29  -1  134.29    7.00
   1 -29  -1  117.99    6.80
  -1  30   1    6.40    0.70
  -1  30  -1    6.70    0.70
   1 -30  -1    6.20    0.60
  -1  30  -1    6.70    0.70
   1  30  -1    7.10    0.70
   1 -30  -1    6.30    0.70
  -1 -30  -1    6.10    0.70
  -1  31   1   12.80    1.00
   1  31  -1   11.60    1.00
   1  31   1   12.60    1.00
  -1  31  -1   12.70    1.00
  -1  31   1   11.80    0.90
  -1  31  -1   13.50    1.00
  -1 -31  -1   11.60    0.90
   1 -31  -1   12.50    1.00
  -1  32   1    0.30    0.20
  -1  32  -1    0.40    0.20
   1  32  -1    0.20    0.20
   1  32  -1    0.10    0.20
  -1  32  -1    0.40    0.20
  -1 -32  -1    0.20    0.20
  -1  32   1    0.40    0.20
   1  32   1    0.30    0.20
   1 -32  -1    0.50    0.20
   1 -33  -1    3.10    0.30
  -1 -33  -1    3.00    0.30
  -1 -33  -1    2.70    0.30
  -1  33   1    3.00    0.30
   1  33   1    3.20    0.40
  -1  33  -1    3.30    0.40
   1  33  -1    3.00    0.40
   1  33  -1    2.80    0.30
  -1  33   1    2.80    0.30
  -1  33  -1    2.30    0.30
  -1  34  -1    3.70    0.40
   1  34   1    4.20    0.40
   1  34  -1    4.00    0.40
  -1  34   1    3.50    0.30
  -1  35  -1   26.90    1.60
   1  35  -1   28.90    1.60
  -1  35   1   27.70    1.60
   1  35   1   30.40    1.60
   2   0  -1    0.60    0.40
  -2   0  -1    0.30    0.40
  -2   0  -1    0.30    0.90
   2   0  -1    0.40    0.50
  -2  -1  -1    1.10    0.40
  -2   1  -1    2.30    0.70
   2   1  -1    2.10    0.60
   2  -1  -1    1.30    0.50
  -2   1  -1    1.90    0.60
  -2   1  -1    2.70    1.40
  -2  -1  -1    1.70    1.10
   2  -1  -1    3.20    1.00
   2   1  -1    0.40    0.70
   2  -2  -1 1119.79   57.59
   2   2  -1 1060.69   57.69
  -2  -2  -1 1101.19   57.59
  -2   2  -1 1045.60   57.69
  -2   2  -1 1140.79   59.99
  -2  -2  -1 1079.29   59.09
   2   2   1 1081.69   57.29
   2   2  -1 1135.29   58.69
   2  -3  -1  202.78   11.60
   2   3  -1  201.88   11.80
  -2  -3  -1  201.48   11.60
  -2   3  -1  205.18   11.80
   2   3  -1  220.18   12.80
   2   3   1  205.18   11.50
   2   3   1  202.48   11.40
  -2   4  -1  273.67   15.50
   2  -4  -1  253.57   15.10
   2   4  -1  278.37   15.40
  -2  -4  -1  281.27   15.20
  -2  -4  -1  258.37   16.50
   2   4  -1  275.77   16.00
   2   4   1  260.07   14.90
   2   4  -1  270.57   16.20
   2   4   1  282.87   15.20
  -2  -5  -1  113.59    7.30
  -2   5  -1  124.29    7.70
   2  -5  -1  113.99    7.30
   2   5  -1  114.59    7.50
  -2   5  -1  116.49    9.70
  -2  -5  -1  130.79    8.90
   2   5  -1  123.89    8.10
   2   5   1  115.69    7.10
   2   5  -1  132.29    8.60
  -2  -6  -1  396.66   22.90
   2  -6  -1  410.46   23.00
  -2   6  -1  406.16   23.20
   2   6  -1  408.86   23.20
  -2   6  -1  417.56   24.20
  -2  -6  -1  464.55   25.30
  -2   6  -1  369.86   25.60
   2   6  -1  466.45   24.30
   2   6  -1  435.66   23.90
  -2  -7  -1   32.00    2.80
   2  -7  -1   27.90    2.60
  -2   7  -1   30.70    4.40
  -2  -7  -1   29.70    4.20
   2   7  -1   24.80    3.10
   2   7  -1   26.30    3.00
   2  -8  -1  350.36   20.30
  -2  -8  -1  358.66   20.40
  -2   8  -1  358.56   22.70
  -2  -8  -1  379.76   22.90
   2   8  -1  357.06   20.90
   2   8  -1  349.96   21.30
   2   8  -1  359.36   21.20
   2  -9  -1   21.80    2.60
  -2  -9  -1   24.60    2.80
  -2  -9   1   22.10    1.80
  -2  -9  -1   19.60    3.60
  -2   9  -1   24.20    3.50
   2   9   1   24.90    3.20
   2   9  -1   20.10    2.90
   2   9  -1   29.70    3.20
   2   9  -1   24.10    3.30
  -2 -10  -1   46.10    3.30
   2 -10  -1   43.10    4.10
  -2 -10  -1   48.60    4.50
  -2  10  -1   51.69    5.10
  -2 -10  -1   39.80    5.20
   2  10  -1   40.90    4.80
   2  10   1   46.00    4.80
  -2 -11  -1    1.10    0.70
   2 -11  -1    1.30    0.90
  -2 -11  -1    1.50    1.30
  -2  11  -1    2.30    1.50
  -2  11  -1    1.40    0.90
  -2 -11  -1    0.50    1.20
   2  11  -1    2.00    1.50
   2  11   1    2.30    1.40
  -2 -12   1  140.89    7.90
  -2 -12  -1  128.39    8.30
  -2 -12  -1  135.59   10.40
   2 -12  -1  146.29   10.10
  -2  12  -1  148.99    9.80
  -2 -12  -1  158.68   11.20
  -2  12  -1  126.39   11.20
   2  12   1  146.79   11.20
   2  12  -1  131.29   11.10
  -2 -13  -1   15.90    1.80
  -2 -13   1   16.90    1.50
   2 -13  -1   16.10    2.70
  -2 -13  -1   14.10    2.80
  -2 -13  -1   24.50    3.40
  -2  13  -1   16.70    2.30
  -2  13  -1   13.60    3.30
   2  13   1   15.00    3.20
   2  13  -1   13.30    2.90
  -2 -14   1  131.09    7.60
  -2 -14  -1  120.99    7.80
  -2 -14  -1  109.29    9.80
   2 -14  -1  124.89    9.80
  -2 -14  -1  151.88   10.20
  -2  14  -1  123.39    8.60
  -2  14  -1  141.69   11.10
   2  14   1  137.99   11.40
  -2 -15  -1   42.50    3.20
  -2 -15   1   32.20    2.80
   2 -15  -1   44.10    4.80
  -2 -15  -1   34.50    4.60
  -2  15  -1   45.70    5.30
  -2 -15  -1   45.40    4.50
  -2  15  -1   42.10    3.60
   2  15  -1   37.80    5.10
  -2 -16   1  174.68   10.20
   2  16  -1  170.68   13.50
   2  16   1  178.98   14.00
  -2 -16  -1  176.98   13.10
   2 -16  -1  183.18   12.90
  -2  16  -1  201.98   13.40
  -2 -16  -1  178.58   12.00
   2  17   1   54.09    6.10
   2  17  -1   50.69    5.60
  -2  17  -1   37.20    2.80
  -2 -17  -1   48.20    5.20
   2 -17  -1   38.80    4.70
  -2  17  -1   50.89    5.20
  -2 -17  -1   41.90    4.20
  -2  18  -1  147.69    8.60
   2  18  -1  152.18   11.70
   2  18   1  160.38   12.50
   2  18  -1  137.99    8.60
  -2  18   1  138.39    8.60
  -2  18  -1  131.29    8.40
  -2 -18  -1  170.08   11.40
   2 -18  -1  167.68   11.20
   2  18  -1  158.68    8.70
  -2  18  -1  162.78    8.90
  -2 -18   1  158.18   10.50
  -2  18  -1  160.28   11.00
  -2 -18  -1  151.98   10.10
  -2  19  -1    7.70    1.00
   2  19  -1    9.70    2.30
   2  19   1    9.70    2.40
   2  19  -1    9.00    1.20
  -2  19   1    9.40    1.20
  -2 -19  -1   10.30    2.20
   2  19  -1    8.00    1.10
   2 -19  -1    9.80    2.10
  -2  19  -1   10.30    2.00
  -2  19  -1   10.20    1.20
  -2 -19   1    8.30    1.80
  -2 -19  -1   10.90    1.80
  -2  20  -1   29.00    2.20
   2  20   1   30.30    4.20
   2  20  -1   29.40    4.00
  -2  20   1   31.50    2.40
   2  20  -1   32.10    2.40
  -2 -20  -1   28.90    3.70
   2 -20  -1   29.90    3.70
  -2 -20   1   42.50    4.00
   2  20  -1   29.60    2.30
  -2  20  -1   29.50    2.40
  -2  20  -1   29.10    3.50
  -2  21  -1    0.60    0.30
   2  21   1    2.00    1.00
   2  21  -1    0.50    0.60
  -2  21   1    0.10    0.40
   2  21  -1    0.10    0.30
  -2  21  -1    0.40    0.40
  -2 -21  -1    0.40    0.60
   2  21  -1   -0.40    0.40
   2 -21  -1    0.30    0.50
  -2  21  -1    0.30    0.50
  -2 -21   1    0.60    0.70
  -2  22  -1   24.40    1.80
   2  22   1   31.70    3.90
   2  22  -1   25.50    3.50
   2  22  -1   23.60    1.90
  -2  22   1   23.80    2.00
   2 -22  -1   27.70    3.20
  -2 -22  -1   26.30    3.20
  -2  22  -1   24.40    2.00
   2  22  -1   26.70    2.00
  -2 -22   1   25.30    3.00
  -2  23  -1    2.70    0.50
  -2  23  -1    3.00    0.60
  -2  23   1    3.50    0.60
   2  23  -1    3.10    0.60
  -2 -23  -1    5.10    1.30
   2 -23  -1    2.20    1.00
  -2  23  -1    2.40    0.60
  -2  23   1    5.40    1.50
  -2 -23   1    3.90    1.10
   2  23   1    3.90    1.40
   2  23  -1    4.50    1.40
  -2  24   1   27.30    2.10
  -2  24  -1   29.60    2.10
  -2 -24  -1   28.90    3.20
   2 -24  -1   27.90    3.10
  -2  24  -1   27.30    2.10
   2  24  -1   28.90    2.10
  -2  24   1   32.70    3.50
   2  24  -1   25.20    3.40
   2  24   1   22.70    3.30
   2  25  -1   11.10    2.00
   2  25   1   14.20    2.30
   2  25  -1    9.20    1.90
   2 -25  -1    9.40    1.70
  -2 -25  -1    9.80    1.70
  -2  25  -1   11.20    1.10
  -2  25   1   10.60    1.10
   2  25  -1   10.60    1.00
   2 -25  -1   10.60    1.10
   2  25  -1   10.50    1.10
  -2  25   1   12.40    2.00
  -2  25  -1   11.90    1.10
   2  26  -1   20.80    3.00
   2  26   1   26.60    3.20
   2  26  -1   24.30    3.00
   2 -26  -1   28.20    2.80
  -2 -26  -1   20.40    2.60
   2  26  -1   24.10    1.60
  -2  26  -1   25.90    1.90
  -2  26   1   23.70    1.80
   2 -26  -1   23.10    1.70
  -2  26   1   27.20    2.90
  -2  26  -1   21.40    1.70
   2  26  -1   23.10    1.80
  -2  27   1    5.40    0.70
   2  27  -1    4.10    0.50
  -2  27  -1    4.70    0.70
   2  27  -1    4.20    0.60
   2 -27  -1    4.10    0.60
  -2  27  -1    5.00    0.60
  -2 -28  -1   51.79    3.10
   2 -28  -1   49.50    3.10
  -2  28  -1   53.49    3.20
  -2  28   1   49.20    3.10
  -2  28  -1   53.59    3.10
   2  28  -1   49.50    3.10
  -2  28  -1   50.49    3.10
  -2  29  -1    3.70    0.60
  -2  29   1    3.70    0.50
   2 -29  -1    3.80    0.50
  -2  29  -1    3.20    0.50
   2  29  -1    3.10    0.50
   2 -29  -1    2.30    0.40
  -2  29   1    3.90    0.50
  -2 -29  -1    3.60    0.50
   2  29   1    3.80    0.50
  -2 -30  -1   11.20    0.90
   2 -30  -1   11.70    0.90
  -2 -30  -1   10.70    0.90
  -2  30   1   10.80    0.90
  -2  30  -1   12.40    1.00
  -2  30   1   10.80    0.90
   2  30  -1   11.40    0.90
   2  30   1   11.80    0.90
  -2  30  -1   10.00    0.90
   2  30  -1   11.20    0.90
   2 -30  -1   10.00    0.80
   2  31   1    1.20    0.20
   2 -31  -1    0.60    0.20
  -2 -31  -1    1.20    0.20
  -2  31   1    0.90    0.20
   2 -31  -1    1.30    0.20
  -2  31  -1    1.00    0.30
  -2  31   1    1.20    0.30
  -2 -31  -1    1.30    0.20
  -2  31  -1    1.20    0.20
   2  31  -1    1.00    0.30
   2  31  -1    0.60    0.20
   2  32   1    0.30    0.20
  -2  32   1    0.10    0.10
   2 -32  -1    0.50    0.20
  -2 -32  -1    0.80    0.20
  -2 -32  -1    0.30    0.10
  -2  32   1    0.40    0.20
  -2  32  -1    0.10    0.20
  -2  32  -1    0.10    0.10
   2  32  -1    0.40    0.20
   2  32  -1    0.40    0.20
  -2  32  -1    0.30    0.20
   2  33  -1    0.60    0.20
  -2  33  -1    0.60    0.20
  -2  33  -1    1.00    0.20
  -2  33   1    0.90    0.20
   2 -33   1    0.70    0.20
   2  33  -1    0.50    0.20
  -2  33  -1    0.70    0.20
  -2  33   1    0.50    0.10
   2  33   1    0.60    0.20
  -2  34   1    4.80    0.40
  -2  34  -1    4.80    0.40
  -2  34  -1    4.70    0.40
   2  34  -1    5.00    0.40
  -2  34   1    3.90    0.40
   2  34   1    5.30    0.40
   2  34   1    5.60    0.40
   2  34  -1    4.90    0.40
   2  35   1    1.70    0.20
  -3   0  -1   -0.40    0.80
  -3   0   1   -0.20    0.50
  -3   0  -1   -0.20    0.30
   3   0  -1    0.10    0.40
   3   0  -1    0.20    0.50
  -3   1  -1   28.40    3.60
  -3  -1  -1   30.80    3.50
  -3  -1   1   33.30    2.70
  -3   1  -1   26.00    1.90
  -3  -1  -1   30.20    2.00
   3   1  -1   28.80    3.00
   3  -1  -1   30.10    2.10
   3   1  -1   30.40    2.10
   3  -1  -1   25.50    2.90
  -3   2  -1    1.60    0.50
  -3   2  -1    1.20    0.40
  -3  -2  -1    1.80    0.40
  -3   2  -1    4.50    1.70
  -3  -2  -1    4.80    1.40
  -3  -2   1    3.30    0.70
   3  -2  -1    1.40    0.30
  -3  -2  -1    1.30    0.40
   3  -2  -1    1.80    0.50
   3   2  -1    1.70    0.50
   3   2  -1    1.30    0.80
  -3   3  -1  888.21   45.80
  -3  -3  -1  885.61   45.80
  -3  -3  -1  863.81   47.80
  -3   3  -1  940.31   49.80
  -3  -3  -1  891.21   47.90
   3  -3  -1  825.42   45.80
  -3  -3  -1  840.22   45.80
   3   3   1  863.71   46.20
   3   3  -1  955.90   47.90
   3  -3  -1  870.41   45.90
  -3   4   1  181.78   11.90
  -3  -4  -1  211.68   13.50
  -3  -4  -1  226.68   13.30
   3   4  -1  204.58   11.50
   3  -4  -1  200.08   11.50
  -3   4  -1  183.08   11.50
  -3  -4  -1  203.88   11.50
   3   4  -1  245.48   13.40
   3   4   1  214.58   11.90
   3  -4  -1  215.68   11.40
   3   4   1  235.38   12.20
  -3   5   1  787.22   43.30
  -3   5  -1  770.82   43.40
   3   5  -1  830.12   43.30
   3  -5  -1  798.82   43.20
  -3  -5  -1  782.42   43.20
   3   5  -1  912.41   45.10
   3   5   1  868.61   43.70
   3   5  -1  903.51   44.90
   3  -5  -1  804.92   43.00
   3   5   1  814.12   43.60
   3  -6  -1  167.98    9.50
  -3   6   1  165.98    9.50
  -3   6  -1  167.78   13.70
   3  -6  -1  160.88    9.80
   3   6  -1  173.38   10.00
  -3   6  -1  174.18   10.10
  -3  -6  -1  168.88    9.90
   3   6   1  190.78   10.40
   3   6  -1  179.28   11.20
   3   6  -1  175.38   11.30
   3   6   1  175.78   10.30
  -3   7   1  571.74   30.30
  -3  -7  -1  588.94   30.50
   3  -7  -1  573.14   30.50
  -3   7  -1  535.85   35.00
   3   7  -1  553.74   31.00
  -3   7  -1  540.85   31.10
   3  -7  -1  544.05   30.80
  -3  -7  -1  547.85   30.90
   3   7  -1  655.03   32.60
   3   7  -1  638.44   32.60
   3   7   1  576.64   31.30
   3   7   1  596.24   31.40
  -3   8   1  104.89    6.00
   3  -8  -1  105.29    6.20
  -3   8  -1  131.79    8.90
  -3  -8  -1  118.69    9.70
  -3   8  -1  117.29   10.20
  -3   8  -1  117.89    7.10
   3   8  -1  106.69    6.80
  -3  -8  -1   93.99    6.60
   3  -8  -1   92.69    6.50
   3   8  -1  117.39    8.00
   3   8  -1  115.09    7.90
   3  -9  -1  176.78    9.80
  -3   9   1  177.08    9.60
  -3  -9  -1  153.08   13.20
  -3   9  -1  217.58   14.30
  -3  -9   1  180.08   10.40
  -3   9  -1  191.68   12.70
   3   9  -1  172.28   10.60
   3  -9  -1  153.18   10.20
  -3  -9  -1  164.48   10.30
  -3   9  -1  166.88   10.60
   3   9   1  165.98   10.70
   3   9  -1  186.98   11.80
   3   9  -1  195.78   11.70
  -3  10   1    9.20    0.90
  -3  10  -1   10.90    2.40
  -3  10  -1   12.80    2.70
   3  10  -1    8.40    1.70
  -3 -10  -1    6.40    2.40
   3  10  -1    9.40    1.50
   3 -10  -1    7.80    1.30
  -3 -10  -1    9.40    1.50
  -3  10  -1    9.70    1.60
   3  10  -1   11.00    2.00
   3  10   1   11.10    1.70
   3  10  -1   10.20    1.90
  -3 -11  -1    1.20    0.60
  -3  11   1    0.30    0.30
  -3 -11   1    0.40    0.30
  -3  11  -1    1.80    1.80
  -3  11  -1    0.50    1.00
  -3 -11  -1   -1.20    1.30
  -3 -11  -1    0.20    0.40
   3 -11  -1    1.30    0.60
  -3  11  -1    0.30    0.50
   3  11  -1    1.00    0.70
   3  11  -1    1.20    1.00
   3  11   1    0.60    0.60
   3  11   1    0.80    0.70
  -3 -12  -1   83.69    4.90
  -3 -12   1   73.09    4.40
  -3  12   1   70.09    4.40
  -3 -12  -1   89.29    8.00
  -3  12  -1   82.69    6.70
  -3 -12  -1   76.89    5.90
   3 -12  -1   68.89    5.50
   3  12  -1   66.49    5.70
   3  12  -1   66.19    6.50
   3  12   1   68.99    6.00
   3  12   1   76.39    6.90
  -3 -13  -1  163.88    9.40
  -3  13   1  158.18    8.90
  -3 -13   1  153.68    8.90
  -3  13  -1  160.58   11.00
  -3 -13  -1  178.28   12.50
   3 -13  -1  153.88   10.40
  -3 -13  -1  156.28   10.90
   3  13  -1  152.48   11.70
   3  13  -1  154.38   11.40
   3  13   1  162.88   12.00
  -3 -14  -1   31.00    2.70
  -3 -14   1   33.10    2.30
  -3  14   1   33.00    2.30
   3  14  -1   33.80    4.40
   3  14   1   31.90    4.50
   3  14  -1   35.50    4.50
  -3  14  -1   32.70    3.50
  -3 -14  -1   41.40    4.70
  -3 -14  -1   24.50    3.40
   3 -14  -1   24.10    3.20
  -3  15   1  342.67   17.80
  -3 -15  -1  314.77   18.10
  -3 -15   1  323.27   17.70
   3  15  -1  280.97   20.60
   3  15   1  338.37   21.70
   3  15  -1  310.57   21.20
  -3  15  -1  311.27   17.70
  -3 -15  -1  385.06   21.00
  -3 -15   1  348.47   20.40
  -3  15  -1  389.96   22.60
  -3  15  -1  345.27   19.50
  -3 -15  -1  264.37   19.90
   3 -15  -1  328.77   19.90
  -3 -16   1   36.40    2.70
  -3  16   1   37.30    2.70
   3 -16  -1   31.70    2.90
  -3 -16  -1   41.90    3.10
   3 -16  -1   37.90    2.90
   3  16   1   39.20    5.40
   3  16  -1   35.60    4.90
  -3  16  -1   35.60    2.60
  -3 -16   1   33.50    4.10
  -3 -16  -1   45.60    4.60
  -3  16  -1   47.70    5.50
  -3  16  -1   47.30    4.00
  -3 -16  -1   28.80    4.00
   3 -16  -1   36.40    4.10
  -3 -17   1  248.08   14.70
   3 -17  -1  268.47   15.10
  -3 -17  -1  307.17   15.20
  -3  17   1  262.87   14.70
   3 -17  -1  255.97   14.90
   3  17  -1  226.38   17.80
   3  17  -1  243.58   17.90
  -3  17  -1  277.57   14.70
  -3 -17   1  342.47   17.70
  -3 -17  -1  319.37   17.40
  -3  17  -1  272.17   16.10
  -3  17  -1  374.76   19.40
  -3  17  -1  220.78   14.80
   3 -17  -1  297.17   17.30
  -3 -17  -1  251.47   17.20
   3 -18  -1   32.50    2.70
  -3 -18   1   31.00    2.40
  -3  18   1   27.50    2.30
   3 -18  -1   28.70    2.50
  -3  18  -1   29.30    2.40
   3  18  -1   21.40    3.90
   3  18  -1   33.40    4.50
   3  18   1   34.90    4.80
  -3  18   1   31.50    2.50
  -3  18  -1   30.90    2.30
   3  18  -1   30.00    2.40
  -3 -18   1   36.00    3.90
  -3  18  -1   30.70    4.10
  -3 -18  -1   34.30    3.70
  -3  18  -1   29.10    2.40
  -3 -18  -1   36.70    4.10
   3 -18  -1   31.50    3.80
  -3  19   1  113.69    6.80
   3 -19  -1  123.99    7.20
   3 -19  -1  107.79    7.00
   3  19  -1   92.89    9.20
   3  19   1  137.99   10.70
   3  19  -1  108.39    9.50
  -3  19   1  114.59    7.00
  -3  19  -1  110.29    6.70
  -3 -19  -1  120.19    8.50
  -3 -19   1  145.29    9.30
  -3  19  -1  130.99    9.50
  -3  19  -1  106.49    6.90
   3  19  -1  116.59    6.80
  -3 -19  -1  130.19    9.10
   3 -19  -1  128.59    8.90
  -3  20   1    3.60    0.70
  -3  20  -1    3.70    0.70
   3 -20  -1    5.00    0.90
   3  20  -1    3.80    1.60
   3  20   1    4.60    1.80
   3  20  -1    2.00    1.20
  -3  20  -1    3.70    0.70
  -3  20   1    4.70    0.80
  -3 -20   1    2.60    1.10
   3  20  -1    4.50    0.80
  -3 -20  -1    4.60    1.30
  -3  20  -1    5.10    0.80
   3 -20  -1    4.80    1.30
  -3  21   1    1.60    0.50
  -3  21  -1    0.90    0.40
   3  21  -1    1.40    0.90
   3  21  -1    1.00    0.90
   3 -21  -1    0.60    0.50
   3  21   1    1.60    1.10
  -3  21  -1    1.40    0.50
  -3  21   1    1.90    0.60
  -3 -21   1    1.70    0.90
  -3  21   1    2.90    1.20
   3  21  -1    1.10    0.40
  -3  21  -1    1.30    0.90
   3  21  -1    2.90    1.10
  -3 -21  -1    1.30    0.70
   3 -21  -1    2.20    0.90
  -3  21  -1    2.10    0.50
  -3  22   1    2.00    0.50
  -3  22  -1    1.60    0.40
   3  22   1    1.00    1.00
   3  22  -1    0.40    0.80
   3  22  -1    2.30    1.10
   3  22   1    1.90    0.80
   3 -22  -1    2.50    0.60
  -3  22   1    1.60    0.50
  -3  22  -1    3.00    0.60
  -3  22  -1    1.40    0.40
  -3 -22   1    2.90    1.00
  -3  22   1    2.90    1.10
   3 -22  -1    2.60    0.90
   3  22  -1    1.60    0.40
  -3 -22  -1    2.40    0.90
   3  22  -1    3.00    1.00
  -3  22  -1    1.50    0.70
   3 -23  -1   12.70    1.30
  -3  23   1   12.60    1.10
  -3  23  -1   11.20    1.00
   3  23   1   10.90    2.20
   3  23  -1    8.10    1.90
   3  23   1   11.00    1.90
   3  23  -1    8.60    2.00
  -3  23  -1   11.70    1.10
   3  23  -1    9.50    1.00
  -3  23   1   10.70    1.10
  -3 -23   1   12.00    1.90
  -3  23  -1   12.60    1.10
   3  23  -1   11.70    1.10
  -3  23   1   12.40    2.20
  -3  23  -1   10.60    1.90
  -3 -23  -1    9.40    1.60
  -3 -23  -1   11.90    1.10
  -3 -24  -1   14.40    1.10
  -3  24  -1   11.90    1.90
  -3 -24  -1   11.00    1.80
  -3 -24  -1   14.50    1.20
  -3  24  -1   11.70    1.10
   3  24   1   12.30    2.30
   3  24  -1   13.70    2.20
   3  24  -1   12.80    1.10
  -3  24  -1   12.80    1.20
  -3  24   1   13.20    1.20
  -3 -24   1   13.90    1.90
  -3  24  -1   12.20    1.10
   3  24  -1   12.60    1.10
  -3  24   1   11.80    2.10
   3 -24  -1   12.60    1.20
  -3  24   1   11.90    1.10
  -3 -25  -1   88.19    4.80
  -3  25  -1   77.39    4.60
   3  25  -1   82.79    4.70
  -3  25   1   75.79    4.80
   3 -25  -1   85.59    4.90
   3  25  -1   84.19    4.90
  -3  25   1   79.29    4.60
   3  25  -1   81.19    4.70
  -3  25  -1   80.39    4.70
   3 -25  -1   82.29    4.70
  -3 -25  -1   78.19    4.70
  -3 -26  -1   26.00    1.80
   3 -26  -1   26.60    1.80
  -3 -26  -1   30.50    1.90
   3  26  -1   29.00    1.90
  -3  26   1   28.50    2.00
  -3  26   1   29.80    1.90
   3  26  -1   26.30    1.90
  -3  26  -1   27.40    1.90
   3 -26  -1   28.20    2.00
   3  26  -1   26.50    2.00
   3 -27  -1   59.19    3.70
  -3 -27  -1   62.39    3.70
  -3 -27  -1   68.39    3.80
   3  27  -1   65.99    3.80
  -3  27   1   65.79    3.90
  -3  27  -1   65.29    3.90
   3  27  -1   68.09    3.90
   3 -27  -1   66.69    3.90
   3  27   1   65.89    3.80
  -3  27  -1   63.19    3.80
   3  27  -1   64.79    3.80
  -3  27   1   69.59    3.80
  -3  28  -1    7.50    0.70
  -3  28   1    8.20    0.70
   3  28  -1    6.90    0.70
   3  28   1    7.90    0.70
   3 -28  -1    8.50    0.70
  -3 -28  -1    7.50    0.70
  -3 -28  -1    9.00    0.80
   3  28  -1    7.20    0.70
  -3  28   1    7.40    0.80
  -3  28  -1    9.00    0.80
  -3  28  -1    8.00    0.70
   3 -28  -1    7.10    0.70
   3  28  -1    7.50    0.80
  -3  29   1   47.70    2.90
   3  29   1   53.09    2.90
   3  29  -1   49.00    2.90
  -3  29  -1   46.40    2.90
  -3 -29  -1   53.79    2.90
   3 -29  -1   46.00    2.80
  -3  29   1   49.30    3.00
  -3  29  -1   51.29    2.90
   3 -29   1   51.29    3.00
   3  29  -1   50.89    3.00
   3 -29  -1   51.99    3.00
  -3  29  -1   50.59    3.00
   3  30  -1    2.70    0.30
   3  30   1    3.10    0.40
   3 -30  -1    3.10    0.40
  -3 -30  -1    3.10    0.40
  -3  30   1    2.50    0.40
  -3  30  -1    2.90    0.30
  -3  30  -1    2.80    0.40
   3  30  -1    2.60    0.40
  -3 -31  -1    8.30    0.60
  -3  31   1    8.50    0.70
  -3  31  -1    9.20    0.70
   3 -31  -1    8.80    0.70
  -3  31  -1    8.30    0.70
   3  31  -1   10.00    0.70
   3  31   1    9.80    0.70
   3  31  -1    7.80    0.60
   3  31   1    7.80    0.60
  -3  32   1    0.20    0.10
  -3  32  -1    0.00    0.10
   3  32   1   -0.10    0.10
   3  32  -1    0.20    0.10
   3  32  -1    0.00    0.10
   3  32   1    0.00    0.10
  -3  33   1    0.90    0.20
  -3  33  -1    0.70    0.20
   3  33  -1    1.10    0.20
   3  33   1    0.70    0.20
   3  34   1    1.00    0.10
   4   0  -1    0.30    0.40
   4   0  -1    0.40    0.20
  -4   0   1    0.20    0.30
  -4   0   1    0.60    0.50
  -4   0   1    1.30    0.90
  -4   0  -1   -0.40    0.70
   4   1  -1    8.60    0.90
   4   1  -1    8.30    1.70
   4  -1  -1    7.30    0.90
   4  -1  -1    6.80    0.70
  -4   1   1    7.90    0.80
  -4  -1   1    7.30    0.80
  -4  -1  -1    7.70    2.00
  -4   1  -1    8.60    2.20
  -4   1   1    7.10    1.50
  -4  -1   1    5.40    1.70
  -4   1   1   10.20    1.60
   4   2  -1  648.24   34.20
   4  -2  -1  591.34   32.10
   4  -2  -1  632.94   32.40
  -4  -2   1  607.94   32.20
  -4   2   1  607.34   32.20
  -4   2  -1  606.24   36.00
  -4  -2  -1  604.14   34.70
  -4  -2   1  612.84   35.70
  -4   2   1  584.54   33.50
  -4   2   1  634.94   33.80
   4   3  -1  123.59    8.80
   4  -3  -1  132.39    7.40
   4  -3  -1  126.79    7.10
  -4   3   1  134.19    7.20
  -4  -3   1  127.69   10.60
  -4   3  -1  144.29   11.10
  -4  -3  -1  124.79    9.20
  -4   3   1  117.09    8.10
  -4   3   1  116.09    8.60
   4   4   1  393.06   23.20
   4   4  -1  430.26   24.20
   4  -4  -1  419.16   22.20
   4  -4  -1  427.56   22.40
  -4   4   1  435.86   22.30
   4  -4   1  413.16   22.20
  -4   4   1  395.66   23.00
  -4   4  -1  442.56   27.20
  -4  -4  -1  393.06   24.40
  -4  -4   1  407.56   26.70
  -4   4   1  388.06   24.00
   4   5  -1  136.19    9.10
   4  -5  -1  121.99    7.10
   4  -5  -1  128.99    7.40
   4   5   1  136.39    8.20
   4   5  -1  120.29    8.90
   4  -5   1  132.49    7.30
  -4   5   1  132.09    7.30
  -4  -5  -1  135.09    9.70
  -4  -5   1  100.49   10.40
  -4   5   1  133.69    9.30
   4   6  -1  610.94   32.40
   4   6   1  558.64   31.10
   4   6  -1  607.94   32.40
   4  -6  -1  564.24   30.10
   4  -6  -1  571.14   30.30
   4  -6   1  559.44   30.20
  -4  -6  -1  592.24   33.70
  -4  -6   1  508.15   34.60
  -4   6   1  570.24   32.80
   4  -7  -1   49.50    3.00
   4   7  -1   48.00    4.50
   4   7   1   46.40    3.80
   4   7  -1   49.60    4.50
   4  -7  -1   44.20    3.20
   4  -7   1   49.40    3.10
  -4   7  -1   52.79    3.20
  -4  -7   1   50.09    4.40
  -4   7  -1   45.20    6.50
  -4  -7   1   45.20    6.00
  -4  -7  -1   51.89    5.70
  -4   7   1   46.40    5.20
   4   8  -1  336.77   18.60
   4   8  -1  311.87   18.30
   4  -8  -1  292.77   16.30
  -4   8  -1  324.87   21.80
  -4  -8   1  319.27   17.70
  -4  -8   1  366.26   21.40
  -4   8   1  316.47   19.70
   4  -8   1  287.57   16.20
  -4   8  -1  292.07   16.20
   4   9  -1   27.30    2.10
   4   9  -1   27.20    3.20
   4   9  -1   25.70    3.10
   4  -9  -1   25.20    2.00
  -4  -9   1   26.90    4.10
  -4   9   1   22.70    4.00
  -4   9  -1   22.30    1.90
  -4   9   1   24.90    1.80
   4  -9   1   26.90    2.00
  -4 -10  -1   37.40    2.70
   4 -10  -1   38.00    2.70
   4  10  -1   37.50    4.00
   4  10  -1   35.00    3.90
   4  10  -1   36.50    3.90
   4 -10  -1   36.10    2.70
   4  10  -1   36.80    2.80
  -4  10   1   32.80    4.80
  -4  10  -1   48.00    5.60
  -4  10  -1   36.30    2.60
  -4  10   1   37.60    2.50
   4  10  -1   41.60    2.80
  -4 -11  -1    1.10    0.40
   4 -11  -1    0.40    0.40
   4  11  -1   -0.40    0.80
   4 -11  -1    1.70    0.60
   4  11  -1    1.10    0.80
   4  11   1    0.40    0.80
   4  11  -1    0.50    0.50
   4  11  -1    0.40    0.60
  -4  11  -1    0.50    1.00
  -4 -11  -1   -0.70    1.40
  -4  11   1    0.60    1.40
   4  11  -1    0.80    0.40
  -4 -11   1    1.40    0.40
  -4  11   1    1.10    0.40
  -4  11  -1    0.20    0.30
  -4 -12  -1   88.69    5.60
   4 -12  -1   92.69    5.60
   4  12  -1   88.19    7.40
   4  12   1  106.19    8.20
   4  12  -1   81.39    7.40
   4  12  -1   87.19    5.80
  -4  12  -1   85.09    5.60
  -4  12  -1  111.39    8.50
  -4 -12  -1   82.09    8.50
  -4  12   1   97.49    9.10
   4  12  -1   99.59    5.70
  -4 -12  -1   94.39    5.70
  -4  12  -1   89.99    5.50
  -4 -12   1   98.19    5.50
   4 -12  -1   93.59    5.70
  -4  12   1   89.39    5.40
  -4 -13  -1   28.90    2.20
   4 -13  -1   24.00    2.00
   4  13  -1   25.10    3.50
   4  13   1   25.50    3.70
   4  13  -1   23.60    3.40
  -4  13  -1   22.10    2.00
  -4  13  -1   25.70    3.50
  -4 -13   1   25.90    3.60
  -4 -13  -1   27.40    4.10
  -4  13   1   25.00    4.20
  -4 -13   1   28.50    2.00
  -4  13   1   26.10    1.90
  -4 -13  -1   26.60    2.20
   4  13  -1   26.40    2.20
   4 -13  -1   23.10    2.10
  -4  13  -1   25.40    2.00
  -4 -14  -1  180.98   11.60
   4 -14  -1  204.88   11.50
   4  14  -1  208.98   14.10
   4  14  -1  171.98   13.90
   4  14   1  226.08   15.00
  -4  14  -1  180.58   11.30
  -4 -14   1  233.58   14.30
  -4 -14  -1  237.18   15.10
  -4  14   1  220.88   15.30
  -4  14  -1  203.38   13.70
  -4  14   1  200.68   11.30
  -4 -14   1  219.58   11.50
  -4 -14  -1  213.38   11.80
   4  14  -1  219.58   11.80
   4 -14  -1  214.18   11.70
  -4  14  -1  204.78   11.50
  -4 -15  -1   46.40    3.50
   4 -15  -1   50.99    3.40
   4  15  -1   57.89    5.70
   4  15  -1   44.90    5.30
   4  15   1   50.49    5.80
  -4  15  -1   45.60    3.20
  -4 -15   1   51.39    5.20
  -4  15  -1   47.40    4.80
  -4 -15  -1   66.19    6.00
  -4  15   1   64.39    6.20
  -4  15   1   45.00    3.20
   4 -15  -1   46.80    3.50
  -4 -15  -1   51.79    3.70
   4  15  -1   51.39    3.60
  -4 -15   1   49.20    3.40
  -4  15  -1   49.10    3.40
  -4 -16  -1  221.38   14.90
   4 -16  -1  288.87   14.90
   4  16  -1  248.48   17.70
   4  16   1  295.37   19.10
   4  16  -1  249.88   17.80
   4  16  -1  246.08   15.00
  -4  16  -1  258.37   14.60
  -4 -16   1  301.67   17.60
  -4  16  -1  286.67   16.80
  -4 -16  -1  313.07   17.90
  -4  16   1  358.66   19.00
   4 -16  -1  250.57   15.00
  -4 -16   1  289.27   14.90
   4  16  -1  261.17   15.10
  -4 -16  -1  251.17   15.00
  -4  16  -1  283.17   15.00
  -4  16   1  276.07   14.80
  -4 -17  -1   44.40    3.60
   4 -17  -1   53.19    3.60
   4  17  -1   41.20    5.30
   4  17   1   60.69    6.70
  -4  17  -1   53.89    3.40
   4  17  -1   57.09    3.80
  -4  17  -1   64.29    5.10
  -4 -17   1   63.79    5.60
  -4 -17  -1   53.09    5.30
  -4  17   1   56.09    5.70
  -4 -17   1   52.59    3.60
  -4  17   1   49.20    3.50
  -4  17  -1   50.89    3.60
  -4 -17  -1   53.09    3.80
   4  17  -1   43.70    3.70
  -4 -18  -1  155.78    9.20
   4 -18  -1  146.59    9.00
   4  18  -1  113.99   11.20
  -4  18  -1  170.88    8.90
   4  18  -1  188.08    9.30
  -4  18   1  160.08    9.20
  -4 -18   1  206.88   11.80
  -4  18   1  198.28   12.10
  -4  18  -1  149.09    9.10
  -4 -18   1  146.59    9.00
  -4 -18  -1  172.08    9.30
   4  18  -1  125.59    9.10
  -4  18   1  143.09    8.90
  -4 -19  -1   12.50    1.40
  -4  19  -1    9.60    1.20
   4 -19  -1   10.00    1.30
  -4  19  -1   13.60    1.20
   4  19  -1   11.00    1.30
   4  19  -1    7.50    2.10
   4  19  -1    8.20    2.10
   4  19   1    8.30    2.40
  -4  19   1   17.50    2.70
  -4 -19   1   14.50    2.40
  -4  19   1   13.30    2.10
  -4  19  -1   14.00    1.50
   4  19  -1    9.60    1.30
  -4 -19   1   10.80    1.20
  -4  19   1   11.50    1.20
  -4 -20  -1   39.70    2.90
   4  20  -1   36.70    4.70
   4  20   1   48.30    5.70
   4  20  -1   32.30    4.30
   4  20  -1   41.40    2.90
  -4  20  -1   39.80    2.70
  -4  20   1   44.30    4.00
  -4 -20   1   38.40    4.20
  -4  20   1   47.40    4.60
  -4  20  -1   42.60    3.00
   4  20  -1   45.70    3.20
  -4  20   1   39.80    2.80
  -4 -21  -1    0.50    0.40
  -4  21  -1    0.10    0.30
   4  21  -1    0.50    0.90
   4  21   1    0.50    0.90
   4  21  -1    0.90    0.80
   4  21  -1    0.60    0.40
  -4  21  -1    0.20    0.40
  -4 -21   1    1.00    0.80
   4  21  -1    0.50    0.40
  -4  21   1    0.20    0.30
  -4  21  -1   -0.10    0.50
  -4 -22  -1   27.10    2.00
  -4  22  -1   27.90    2.00
   4  22  -1   27.80    3.50
   4  22  -1   27.40    3.60
   4  22   1   26.80    3.70
   4  22  -1   25.80    2.00
  -4  22  -1   28.70    2.00
  -4 -22   1   33.90    3.50
  -4  22   1   28.90    2.00
   4  22  -1   29.40    2.30
  -4  22  -1   27.30    2.20
  -4  23  -1    4.50    0.60
   4 -23   1    5.50    0.70
   4 -23  -1    5.20    0.70
  -4 -23  -1    5.60    0.70
  -4  23  -1    5.60    0.80
   4  23  -1    5.50    0.80
  -4  23   1    4.30    0.60
   4  23  -1    5.40    0.70
  -4  23  -1    5.30    0.70
  -4  24  -1   46.80    3.00
   4  24  -1   48.50    3.00
  -4  24   1   42.90    3.00
  -4  24  -1   50.39    3.10
  -4 -24  -1   49.80    3.00
   4 -24  -1   49.80    3.10
   4  24  -1   52.49    3.20
   4 -24   1   50.89    3.10
  -4  24  -1   48.20    3.10
  -4  25  -1   15.80    1.20
   4  25  -1   15.90    1.30
  -4  25   1   15.60    1.30
  -4  25  -1   19.50    1.40
  -4 -25  -1   17.30    1.30
   4 -25   1   15.50    1.30
  -4  25  -1   15.90    1.30
   4  25  -1   18.80    1.40
   4 -25  -1   16.60    1.30
   4 -26  -1   45.20    2.90
  -4 -26  -1   47.50    2.90
   4  26  -1   49.90    2.90
  -4  26  -1   47.60    3.00
  -4  26   1   48.40    2.90
  -4  26  -1   51.29    3.00
   4 -26   1   49.40    3.00
   4  26  -1   47.40    3.00
  -4  26  -1   46.00    2.90
   4  26   1   50.39    3.00
   4 -27  -1    7.00    0.70
  -4 -27  -1    9.20    0.70
  -4  27  -1    8.80    0.80
   4  27  -1    7.60    0.70
  -4  27   1    7.10    0.70
  -4  27  -1    9.90    0.80
  -4  27  -1    7.30    0.70
   4  27   1    9.10    0.80
   4 -27   1    9.00    0.80
   4 -28  -1   76.59    4.40
  -4 -28  -1   77.49    4.40
  -4  28  -1   81.69    4.50
  -4  28   1   77.39    4.40
   4  28  -1   78.99    4.40
  -4  28  -1   82.99    4.50
   4 -28   1   78.99    4.50
  -4  28  -1   75.99    4.40
   4  28   1   83.89    4.50
   4 -29  -1    4.60    0.50
   4  29   1    6.90    0.60
  -4  29   1    4.90    0.50
  -4  29  -1    6.10    0.60
  -4 -29  -1    5.50    0.50
  -4  29  -1    6.20    0.50
  -4  29  -1    5.50    0.50
   4  29   1    6.40    0.60
   4 -29   1    5.40    0.50
  -4  30  -1   17.10    1.10
   4  30   1   16.80    1.10
  -4  30  -1   16.90    1.10
  -4  30   1   16.30    1.10
  -4  30  -1   15.30    1.10
   4  30   1   17.00    1.10
   4 -30   1   17.00    1.10
  -4  31  -1    0.90    0.20
   4  31   1    1.30    0.20
  -4  31   1    1.50    0.20
  -4  31  -1    1.50    0.20
   4  31   1    1.30    0.20
  -4  32  -1    0.00    0.10
  -4  32   1    0.20    0.10
   4  32   1    0.00    0.10
   4  32  -1    0.00    0.10
  -5   0  -1    1.40    0.90
  -5   0   1    0.30    0.50
   5   0  -1    0.10    0.30
  -5   0  -1    0.50    0.40
   5   0  -1   -0.10    0.30
  -5   0  -1    0.40    0.40
  -5   0   1   -0.10    0.30
   5   0  -1   -0.10    0.20
  -5  -1  -1    0.80    1.00
  -5   1  -1   -0.50    0.60
  -5  -1   1    0.90    0.70
  -5   1  -1    0.40    0.40
   5  -1  -1    0.30    0.30
  -5  -1  -1    0.60    0.40
   5   1  -1    0.30    0.30
   5  -1  -1    0.90    0.40
   5  -1  -1    0.50    0.40
   5   1  -1    0.80    0.40
   5  -1  -1    0.60    0.30
  -5   1  -1    1.10    0.40
   5  -1  -1    0.70    0.40
   5   1  -1    0.40    0.30
  -5   1   1    1.30    0.40
  -5   2  -1    1.70    1.40
  -5  -2   1    1.80    0.90
  -5  -2  -1    0.80    0.90
  -5   2   1    1.40    0.60
   5   2  -1    2.60    0.50
  -5  -2  -1    1.70    0.60
  -5   2  -1    2.30    0.60
   5  -2  -1    1.30    0.40
   5  -2  -1    1.90    0.50
   5  -2  -1    1.60    0.50
   5  -2  -1    1.10    0.40
   5   2  -1    2.00    0.50
  -5   2  -1    1.30    0.40
   5  -2  -1    0.90    0.30
   5   2  -1    1.80    0.50
  -5   2   1    1.60    0.40
  -5   3  -1   77.39    7.70
  -5  -3   1   64.09    6.00
  -5  -3   1   65.29    6.20
  -5  -3  -1   72.59    6.30
   5  -3  -1   75.99    4.40
  -5   3  -1   74.49    4.40
  -5  -3  -1   62.09    4.50
   5  -3  -1   74.89    4.50
   5  -3  -1   75.19    4.50
   5   3  -1   66.79    5.80
   5   3  -1   73.29    4.40
   5   3  -1   69.19    4.40
   5  -3  -1   68.19    4.30
  -5   3  -1   71.49    4.40
  -5   3   1   74.29    4.30
  -5   4   1    4.20    1.20
  -5   4  -1    9.10    2.90
   5   4  -1    6.20    1.50
  -5  -4   1   10.40    1.90
  -5  -4   1    5.90    1.90
   5  -4  -1    9.00    1.00
  -5   4  -1    6.20    0.80
  -5  -4  -1    7.60    1.60
   5  -4  -1    9.00    1.00
   5  -4  -1    7.30    0.90
   5   4  -1    5.20    1.30
   5   4  -1    6.70    0.90
   5   4  -1    7.20    0.90
   5  -4  -1    7.40    0.90
  -5   4  -1    8.10    0.80
  -5   4  -1    6.90    0.90
  -5   4  -1    7.00    0.90
  -5   4   1    7.30    0.80
  -5  -5   1   55.59    6.00
  -5  -5   1   47.60    4.50
  -5   5   1   44.70    4.20
  -5   5  -1   48.40    6.40
   5  -5  -1   46.30    3.00
  -5  -5  -1   41.70    3.40
  -5   5  -1   44.00    2.90
   5  -5  -1   50.49    3.10
   5   5  -1   39.00    4.10
   5   5  -1   40.80    4.20
   5  -5  -1   44.00    3.00
   5  -5   1   47.20    2.90
   5   5  -1   46.90    3.10
  -5   5  -1   45.00    2.90
   5  -5  -1   44.00    3.00
  -5   5  -1   47.00    3.10
  -5   5  -1   41.00    3.00
   5   5  -1   47.10    3.10
  -5   5   1   49.90    3.00
  -5   6   1    9.70    1.80
  -5  -6   1    6.20    2.10
  -5  -6   1    9.20    1.70
   5   6  -1    7.80    1.50
  -5  -6  -1    7.30    0.90
   5  -6  -1    7.00    0.90
  -5  -6  -1    9.00    1.90
  -5   6  -1    6.80    0.80
   5  -6  -1    6.70    0.90
   5  -6  -1    6.50    0.90
   5  -6   1    8.20    0.80
   5   6  -1    5.70    1.40
   5   6  -1    7.40    0.90
   5   6  -1    7.70    0.90
   5  -6  -1    6.70    0.80
  -5   6  -1    6.50    0.80
  -5   6  -1    7.60    0.90
  -5   6   1    6.10    0.80
  -5  -7   1   13.60    2.10
  -5  -7   1   15.70    3.30
  -5   7   1   20.80    2.80
   5  -7  -1   15.70    1.40
  -5  -7  -1   15.80    2.20
  -5  -7  -1   17.30    1.50
   5  -7  -1   19.10    1.50
   5   7  -1   14.40    2.20
   5  -7  -1   14.90    1.40
   5  -7   1   16.20    1.40
   5   7  -1   20.70    2.60
   5   7  -1   16.00    1.50
  -5   7  -1   14.50    1.30
  -5   7  -1   17.00    1.40
  -5  -7  -1   16.80    1.50
  -5   7   1   17.20    1.40
   5   7  -1   18.20    1.50
   5   8  -1    9.90    1.80
  -5  -8   1    7.90    2.50
  -5   8   1   12.80    2.40
  -5  -8  -1    8.30    1.90
   5  -8  -1    9.60    1.00
  -5  -8  -1    7.70    1.00
   5  -8  -1   10.50    1.10
   5   8  -1    7.30    1.60
   5  -8   1    8.60    0.90
   5  -8  -1    9.20    1.10
   5   8  -1    9.50    1.10
  -5   8  -1    8.80    0.90
  -5   8  -1   11.50    1.10
   5   8  -1   10.30    1.10
  -5   8   1    9.50    1.00
  -5  -9   1   15.90    3.40
  -5   9  -1   18.70    3.90
  -5   9   1   18.70    3.10
  -5  -9  -1   13.40    2.20
  -5  -9  -1   18.20    1.60
   5  -9  -1   20.00    1.60
   5  -9  -1   19.20    1.60
   5   9  -1   17.80    2.50
   5   9  -1   19.50    2.60
   5  -9  -1   17.50    1.60
   5  -9   1   17.20    1.50
   5   9  -1   19.80    1.70
  -5   9  -1   15.80    1.40
  -5   9   1   19.50    1.50
   5   9  -1   21.00    1.70
  -5 -10  -1    0.60    1.60
   5 -10  -1    1.50    0.40
  -5 -10  -1    1.50    0.50
   5 -10  -1    0.70    0.40
   5  10  -1    1.30    0.70
   5  10  -1    0.80    0.70
   5 -10   1    0.80    0.40
   5 -10  -1    1.70    0.50
   5  10  -1    1.40    0.50
  -5 -10   1   -0.60    1.10
  -5  10  -1    0.70    0.90
   5  10  -1   -0.30    0.40
  -5  10   1    1.10    1.00
  -5  10   1    1.10    0.40
  -5  10  -1    1.40    0.40
   5  10  -1    0.80    0.40
  -5 -11  -1    0.60    0.40
   5 -11  -1    0.90    0.40
   5 -11  -1    1.10    0.30
   5  11  -1    0.80    0.80
   5  11  -1    0.70    0.70
   5 -11  -1    1.30    0.50
   5  11   1    0.40    0.60
   5 -11   1    0.50    0.30
   5  11  -1    2.10    0.60
   5  11  -1    0.40    0.50
  -5  11  -1    2.40    1.40
  -5 -11   1   -0.60    0.90
  -5  11   1    1.20    1.20
  -5  11  -1    1.00    0.40
   5  11  -1    1.00    0.40
  -5 -11   1    1.10    0.40
  -5 -12  -1    4.40    0.80
   5 -12  -1    3.60    0.60
   5 -12   1    5.50    0.80
   5  12  -1    3.50    1.30
   5 -12  -1    3.90    0.70
   5  12  -1    6.80    1.60
   5  12   1    8.30    2.00
   5 -12  -1    5.10    0.60
   5  12  -1    2.70    0.80
  -5  12  -1    3.20    1.50
  -5 -12   1    4.60    1.70
  -5  12   1    2.40    1.60
  -5  12  -1    4.70    0.80
   5  12  -1    5.90    0.90
  -5 -12   1    5.40    0.80
  -5 -13  -1    7.30    1.00
   5 -13  -1    6.90    0.90
   5  13  -1    5.00    1.50
   5 -13   1    6.80    0.90
   5 -13  -1    6.50    1.00
   5 -13  -1    6.20    0.70
   5  13   1    5.90    1.80
   5  13  -1    8.70    1.80
   5  13  -1    5.00    1.00
  -5  13  -1    5.80    0.80
  -5  13  -1    7.00    1.90
  -5 -13   1    6.60    1.90
  -5  13   1    3.70    1.70
   5  13  -1    7.50    1.00
   5  13   1    6.30    0.80
  -5 -13  -1    6.50    1.00
  -5 -13   1    6.50    0.90
  -5  13  -1    6.00    0.80
  -5 -14  -1    1.40    0.50
   5 -14  -1    1.70    0.50
   5 -14   1    1.70    0.60
   5  14   1    0.50    0.70
   5 -14  -1    1.60    0.60
   5  14  -1    1.60    0.80
   5 -14  -1    1.00    0.30
   5  14  -1    2.40    1.10
  -5  14  -1    0.70    0.40
   5  14  -1    1.40    0.60
  -5  14  -1    1.30    0.80
  -5  14   1    3.60    1.50
   5  14   1    0.80    0.40
  -5 -14  -1    1.00    0.60
   5  14  -1    1.70    0.60
  -5 -14   1    1.20    0.50
  -5  14  -1    1.00    0.50
  -5 -15  -1   18.80    1.80
   5 -15  -1   17.80    1.60
   5 -15  -1   19.50    1.80
   5 -15  -1   18.80    1.50
   5  15  -1   20.10    3.00
   5  15   1   22.10    3.50
   5  15  -1   15.60    2.90
  -5  15  -1   15.20    1.40
   5  15  -1   14.10    1.70
  -5  15  -1   17.30    2.70
  -5  15   1   18.80    3.40
  -5 -15   1   18.20    1.70
  -5  15  -1   18.40    1.70
  -5 -15  -1   19.70    1.80
   5 -15   1   17.40    1.70
   5  15  -1   19.50    1.80
   5  15   1   22.20    1.80
  -5 -16  -1    0.70    0.50
   5 -16  -1    0.60    0.40
   5 -16  -1    1.40    0.70
   5 -16  -1    0.80    0.30
   5  16   1    1.20    1.10
   5  16  -1   -0.50    1.00
   5  16  -1    0.40    0.60
   5 -16   1    2.20    0.60
   5  16  -1    0.90    0.60
  -5  16   1    2.10    0.60
  -5  16  -1    1.40    0.40
  -5  16  -1    2.80    1.00
  -5  16   1    2.60    1.00
  -5 -16   1    1.50    0.90
  -5  16   1    1.60    1.20
  -5 -16  -1    0.60    0.60
  -5 -16   1    2.20    0.60
  -5  16  -1    2.30    0.60
   5  16   1    1.60    0.60
   5  16  -1    0.80    0.50
  -5 -17  -1   23.50    2.20
   5 -17  -1   26.60    2.20
   5 -17  -1   28.70    2.10
   5  17  -1   25.30    3.60
   5  17   1   28.50    4.40
   5 -17  -1   24.50    2.30
  -5  17  -1   29.90    2.10
  -5  17   1   35.80    2.50
  -5 -17   1   36.50    3.80
  -5  17   1   28.80    3.90
  -5  17   1   31.60    3.50
  -5  17  -1   28.60    2.30
   5 -17   1   29.60    2.30
  -5 -17   1   31.10    2.40
   5  17  -1   26.70    2.40
   5  17   1   27.40    2.30
  -5 -17  -1   26.30    2.40
  -5 -18  -1    2.40    0.60
   5 -18  -1    2.60    0.60
   5 -18   1    3.10    0.70
   5 -18  -1    3.20    0.80
   5 -18  -1    3.80    0.60
   5  18  -1    5.00    1.40
  -5  18   1    4.80    0.80
  -5  18  -1    4.00    0.60
  -5  18   1    4.80    1.20
  -5 -18   1    3.10    1.20
  -5  18   1    4.30    1.40
  -5 -18   1    3.20    0.70
   5  18  -1    2.40    0.70
  -5  18  -1    3.20    0.70
  -5 -18  -1    4.50    0.90
   5  18   1    3.90    0.70
  -5 -19  -1   10.00    1.10
  -5  19  -1    6.60    1.00
  -5  19   1   11.20    1.20
  -5  19  -1   11.70    1.00
   5 -19  -1   12.60    1.30
   5 -19  -1    8.10    0.90
   5  19  -1    8.20    1.90
  -5  19   1   12.60    2.20
  -5 -19   1   10.40    1.90
  -5  19  -1   10.30    1.20
   5  19   1    9.90    1.20
  -5 -19   1    9.70    1.10
   5  19  -1    9.10    1.20
   5 -19   1   10.30    1.20
   5 -20   1    1.50    0.50
   5 -20  -1    2.00    0.60
   5 -20  -1    1.90    0.40
  -5  20  -1    0.90    0.30
  -5  20   1    1.60    0.50
  -5 -20  -1    1.00    0.40
   5  20  -1    1.00    0.50
   5  20   1    1.80    0.50
  -5  20  -1    1.20    0.50
  -5  21  -1    0.50    0.30
   5 -21   1    0.30    0.30
   5 -21  -1    0.80    0.50
   5 -21  -1    0.30    0.30
  -5  21   1    0.10    0.30
   5  21  -1    0.40    0.30
  -5  21  -1    0.30    0.20
  -5 -21  -1    0.70    0.30
   5  21   1    0.40    0.30
  -5  21  -1    0.80    0.40
   5  21  -1    0.30    0.50
  -5  22  -1    0.60    0.30
   5 -22   1    0.50    0.30
   5 -22  -1    0.10    0.20
  -5  22   1    0.10    0.30
   5  22  -1    0.10    0.30
  -5  22  -1   -0.10    0.20
  -5 -22  -1   -0.10    0.30
   5  22  -1    0.10    0.30
   5  22   1    0.10    0.30
  -5  22  -1   -0.10    0.30
  -5 -23  -1   -0.40    0.20
  -5  23  -1    0.20    0.20
   5 -23  -1    0.20    0.20
   5 -23   1   -0.20    0.20
  -5  23  -1    0.40    0.20
  -5  23   1    0.10    0.30
   5  23  -1    0.10    0.20
  -5  23  -1   -0.10    0.30
  -5  23  -1    0.20    0.20
   5  23  -1    0.30    0.30
   5  23   1   -0.10    0.20
  -5 -24  -1    0.60    0.20
  -5  24  -1    0.60    0.20
   5 -24   1    0.40    0.30
  -5  24  -1    0.40    0.20
  -5  24   1    0.80    0.30
   5  24  -1    0.30    0.20
  -5  24  -1    0.40    0.30
  -5  24  -1    0.50    0.30
   5  24  -1    0.70    0.30
   5  24   1    0.60    0.20
  -5 -25  -1    5.90    0.50
  -5  25  -1    4.60    0.50
   5  25  -1    5.60    0.60
  -5  25  -1    5.40    0.60
  -5  25   1    5.40    0.60
   5  25   1    5.90    0.60
  -5  25  -1    6.80    0.70
   5 -25   1    5.60    0.60
   5  25  -1    5.40    0.60
   5  25   1    5.80    0.60
  -5  25  -1    5.60    0.60
  -5 -26  -1    1.80    0.30
  -5  26  -1    1.30    0.30
   5  26  -1    1.70    0.30
  -5  26   1    2.20    0.30
   5 -26   1    1.50    0.30
  -5  26  -1    1.90    0.30
   5  26  -1    1.80    0.30
  -5  26  -1    1.20    0.20
   5  26   1    1.70    0.30
  -5  27  -1    2.70    0.30
   5  27  -1    2.20    0.30
   5 -27  -1    3.00    0.30
   5 -27   1    2.00    0.30
  -5  27  -1    3.40    0.40
   5  27   1    2.30    0.30
  -5  27   1    2.40    0.30
   5  27  -1    2.90    0.40
  -5  28  -1    0.70    0.20
   5  28  -1    1.00    0.20
   5  28  -1    1.30    0.20
   5  28   1    1.10    0.20
  -5  28  -1    1.30    0.20
   5  29   1    5.60    0.40
  -5  29  -1    5.90    0.40
   5  29   1    4.90    0.40
   5  29  -1    6.40    0.50
  -5  29  -1    6.20    0.50
   5  30   1    0.60    0.10
  -5  30   1    0.40    0.10
  -5  30  -1    0.50    0.10
   5  30  -1    0.50    0.10
  -6   0   1   -0.40    0.40
   6   0  -1    0.20    0.40
  -6   0  -1    0.10    0.40
   6   0  -1   -0.10    0.30
   6   0  -1    0.10    0.30
  -6   0   1    1.00    0.40
  -6   0  -1   -0.10    0.40
   6   0  -1    0.10    0.30
   6   1  -1    2.30    1.00
  -6   1  -1    3.60    1.60
  -6  -1   1    4.40    1.50
  -6   1   1    3.30    1.50
  -6   1  -1    4.70    0.80
   6  -1  -1    5.10    0.80
   6   1  -1    4.00    0.70
  -6  -1  -1    4.60    0.80
   6   1  -1    6.20    0.90
   6  -1  -1    4.90    0.80
   6   1  -1    5.30    0.80
   6  -1  -1    3.50    0.60
  -6   1  -1    6.90    0.90
  -6  -1  -1    4.00    0.80
  -6  -1   1    4.80    0.70
   6   1  -1    4.40    0.70
   6  -1  -1    4.80    0.70
  -6   1  -1    5.20    0.80
  -6  -2   1  119.49    9.30
  -6   2   1  133.19   11.10
  -6  -2   1  122.29   10.00
  -6   2  -1  146.69   11.60
  -6  -2  -1  153.48    8.40
   6  -2  -1  152.98    8.40
  -6   2  -1  140.59    8.20
   6   2  -1  145.29    8.30
   6  -2  -1  152.18    8.40
   6   2  -1  145.29    8.40
   6   2  -1  156.78   10.20
   6   2  -1  141.89    8.20
  -6  -2  -1  145.59    8.40
  -6   2  -1  151.28    8.40
  -6  -2   1  147.09    8.20
   6   2  -1  143.99    8.30
   6  -2  -1  146.99    8.30
  -6   2   1  148.19    8.20
  -6   2  -1  145.39    8.30
  -6  -3   1   33.30    3.80
  -6   3  -1   44.40    5.50
  -6  -3   1   34.00    3.60
  -6   3   1   36.00    5.00
  -6   3  -1   35.10    2.40
  -6  -3  -1   38.10    2.60
   6   3  -1   35.50    2.60
   6  -3  -1   35.60    2.50
   6  -3  -1   36.50    2.60
   6   3  -1   38.20    3.80
   6   3  -1   33.50    2.50
   6  -3  -1   35.50    2.50
  -6  -3  -1   40.70    2.70
   6   3  -1   34.50    2.50
  -6  -3   1   32.30    2.40
  -6   3  -1   38.40    2.60
  -6   3   1   33.30    2.40
  -6   3  -1   40.30    2.60
  -6   4   1  183.38   14.80
  -6   4  -1  225.98   15.90
  -6  -4   1  179.98   12.70
  -6  -4   1  171.88   12.70
   6   4  -1  200.78   11.00
  -6   4  -1  195.88   10.80
   6  -4  -1  203.18   11.00
  -6  -4  -1  196.28   11.00
   6  -4  -1  207.08   11.00
   6   4  -1  179.18   12.50
   6  -4  -1  210.78   11.00
   6   4  -1  194.88   10.90
  -6   4  -1  177.58   10.80
   6   4  -1  199.48   10.90
   6  -4  -1  185.28   10.80
  -6   4  -1  208.68   11.00
  -6   4  -1  200.28   10.90
  -6   4   1  197.38   10.80
  -6   5   1   40.10    5.90
  -6  -5   1   42.00    4.30
  -6  -5   1   37.20    4.50
  -6   5  -1   53.39    6.80
   6  -5  -1   45.40    3.00
  -6  -5  -1   49.99    3.20
   6   5  -1   43.70    3.10
   6  -5  -1   47.90    3.10
   6  -5  -1   46.70    3.10
   6   5  -1   43.60    4.20
   6   5  -1   41.90    3.00
  -6   5  -1   49.50    3.10
  -6   5  -1   41.90    2.90
   6   5  -1   46.20    3.00
  -6  -5  -1   50.09    3.20
  -6   5  -1   48.80    3.10
  -6   5   1   44.80    3.00
  -6  -6   1  231.18   16.70
  -6   6   1  261.77   19.40
  -6   6  -1  269.87   20.00
  -6  -6  -1  262.87   14.30
   6   6  -1  254.57   14.20
   6  -6  -1  262.67   14.20
   6  -6  -1  267.27   14.20
   6   6  -1  256.37   15.80
   6  -6  -1  270.17   14.20
   6   6  -1  259.47   14.20
  -6   6  -1  230.08   14.00
   6   6  -1  247.48   14.10
  -6   6  -1  271.17   14.20
  -6  -6  -1  277.47   14.30
  -6   6  -1  253.27   14.10
  -6   6   1  259.37   14.10
  -6   7   1   26.50    5.00
   6  -7  -1   27.30    2.10
   6  -7  -1   27.40    2.10
   6  -7  -1   29.80    2.20
   6   7  -1   26.50    3.10
   6   7   1   28.90    2.10
   6   7  -1   28.20    2.20
  -6   7  -1   32.70    2.20
  -6   7  -1   31.40    2.20
   6   7  -1   26.40    2.10
  -6  -7  -1   31.80    2.30
  -6   7  -1   30.60    2.20
  -6   7   1   29.50    2.10
  -6   8   1  100.09    9.60
   6  -8  -1   83.89    5.10
   6  -8  -1   84.79    5.10
   6  -8  -1   82.79    5.10
   6   8  -1   87.09    6.50
   6   8   1   80.19    5.00
   6   8  -1   87.69    5.20
  -6   8  -1   78.69    5.10
   6   8  -1   86.69    5.10
  -6  -8  -1   91.79    5.30
  -6   8   1   84.59    5.00
  -6   8  -1   85.79    5.00
   6   9  -1    8.40    1.60
  -6   9  -1   11.90    3.30
  -6   9   1    7.90    2.50
   6  -9  -1    8.40    1.00
   6  -9  -1    8.40    0.90
   6   9  -1    9.40    1.90
   6  -9   1    7.90    0.90
   6  -9  -1    8.90    1.00
   6   9   1   12.20    1.10
   6   9  -1    9.10    1.10
  -6   9  -1    9.20    1.10
   6   9  -1    9.60    1.00
  -6   9  -1    9.90    1.00
  -6   9   1    7.90    0.90
  -6 -10   1   15.10    1.30
  -6  10  -1   14.90    1.30
  -6  10   1   13.60    1.20
   6 -10  -1   13.50    1.20
   6  10   1   17.70    2.70
   6  10  -1   14.60    2.40
   6 -10   1   11.90    1.20
   6 -10  -1   15.40    1.40
   6  10  -1   16.00    2.10
   6  10   1   14.70    1.40
   6  10  -1   17.00    1.50
  -6  10  -1   12.50    1.40
   6  10  -1   16.10    1.40
  -6  10  -1   14.70    3.30
  -6  11  -1    0.80    0.40
  -6  11   1    0.40    0.40
   6  11  -1    1.30    0.50
  -6 -11   1    0.60    0.40
   6 -11  -1    0.10    0.30
   6 -11  -1    0.70    0.40
   6  11  -1    1.20    0.60
   6 -11   1    0.80    0.30
   6  11   1    0.80    0.80
   6  11  -1   -0.40    0.40
   6  11   1    0.30    0.50
   6  11  -1    0.60    0.50
  -6  11  -1    0.80    0.50
  -6  11  -1   -0.60    1.30
  -6  11   1    2.30    1.30
  -6 -12   1   22.20    1.60
  -6  12  -1   17.10    1.50
  -6  12   1   19.30    1.50
   6 -12  -1   15.10    1.40
   6  12  -1   16.60    2.30
   6 -12   1   16.40    1.40
   6 -12  -1   18.50    1.60
   6  12   1   16.00    2.70
   6  12  -1   19.40    2.80
   6  12   1   19.30    1.70
   6  12  -1   18.60    1.80
  -6  12  -1   12.50    1.60
   6  12  -1   17.10    1.50
  -6  12  -1   26.00    3.70
  -6  12   1   24.30    3.60
  -6 -13   1   13.10    1.20
  -6  13   1   10.10    1.10
  -6  13  -1   10.50    1.10
   6 -13  -1   10.30    1.10
   6 -13  -1   10.20    1.10
   6  13   1   16.60    2.70
   6  13  -1    6.50    1.80
   6 -13   1   11.80    1.10
   6  13   1   11.30    1.30
   6  13  -1   11.10    1.40
  -6  13   1   10.50    1.20
   6  13  -1   10.80    1.20
  -6  13  -1    9.50    1.30
  -6 -13   1    9.10    2.10
  -6  13   1   11.70    2.30
  -6 -14   1  109.29    5.60
  -6 -14  -1  101.49    5.80
  -6  14  -1   95.19    5.40
  -6  14   1   99.09    5.40
   6 -14  -1   89.19    5.30
   6 -14  -1   94.29    5.50
   6  14   1   90.79    7.80
   6 -14   1   89.89    5.40
   6  14   1   77.69    5.50
  -6  14   1   93.29    5.50
   6  14  -1   79.39    5.60
   6  14  -1   95.49    5.50
  -6  14  -1   58.89    5.50
  -6  14   1  101.29    7.60
  -6 -14   1   97.19    7.70
   6 -15  -1   18.70    1.60
   6 -15  -1   20.80    1.80
   6 -15   1   21.80    1.70
  -6  15  -1   17.50    1.90
  -6 -15   1   24.10    1.80
   6  15  -1   20.30    1.80
  -6  15   1   21.80    1.70
  -6  15  -1   23.50    1.80
  -6 -15  -1   20.60    1.90
  -6  15   1   21.60    1.70
   6  15   1   16.20    1.70
   6  15  -1   13.90    1.70
   6 -16   1  135.69    8.20
   6 -16  -1  136.39    8.30
  -6  16  -1  145.59    8.60
  -6 -16   1  152.88    8.40
   6  16  -1  143.19    8.40
  -6 -16  -1  140.69    8.40
  -6  16  -1  143.49    8.30
  -6  16   1  150.68    8.30
   6  16   1  145.39    8.30
  -6  16   1  159.08    8.20
   6  16  -1  133.39    8.40
   6 -17  -1   19.10    1.70
   6 -17   1   19.70    1.70
  -6  17  -1   21.10    1.90
  -6 -17   1   19.20    1.70
  -6 -17  -1   19.10    1.80
   6  17  -1   18.30    1.70
  -6  17  -1   20.90    1.70
  -6  17   1   18.90    1.60
   6  17   1   18.70    1.60
  -6  17   1   22.30    1.60
   6  17   1   24.20    1.80
   6  17  -1   19.60    1.80
   6 -18   1   63.89    4.00
   6 -18  -1   64.19    4.10
   6  18   1   68.29    4.00
  -6  18   1   72.59    3.90
   6  18  -1   76.69    4.20
  -6  18  -1   73.49    4.30
   6  18   1   51.19    3.80
   6  18  -1   58.59    4.00
  -6 -18  -1   73.29    4.20
  -6  18  -1   59.99    4.00
  -6  18   1   60.29    3.90
  -6 -18   1   59.59    4.00
  -6  19  -1    5.70    0.70
   6 -19   1    7.30    0.80
   6 -19  -1    8.00    0.90
   6  19   1    7.80    0.80
  -6  19   1    5.40    0.70
   6  19  -1    8.00    0.90
  -6  19  -1    8.00    0.90
  -6 -19   1    7.00    0.80
  -6  19  -1    7.10    0.90
  -6  19   1    7.40    0.80
   6  19   1    7.20    0.80
   6  19  -1    6.70    0.90
   6  20   1   19.10    1.40
  -6  20   1   21.20    1.40
   6  20  -1   19.80    1.50
   6 -20  -1   19.40    1.50
   6 -20   1   19.50    1.50
  -6  20  -1   16.40    1.40
   6  20   1   18.10    1.40
  -6  20  -1   19.30    1.50
  -6  20   1   20.20    1.50
   6  20  -1   16.80    1.50
  -6  21   1    0.20    0.20
   6  21   1    0.20    0.20
   6 -21   1    0.50    0.30
   6 -21  -1    0.30    0.30
  -6  21  -1   -0.10    0.20
  -6  21  -1   -0.40    0.30
  -6  21   1    0.20    0.20
   6  21  -1    0.10    0.30
   6  21   1   -0.10    0.20
  -6  22  -1    5.40    0.50
   6 -22   1    5.30    0.60
   6 -22  -1    5.80    0.60
   6  22   1    5.50    0.60
  -6  22   1    5.00    0.50
   6  22  -1    5.40    0.60
   6  22   1    5.80    0.60
  -6  22  -1    5.90    0.60
  -6  22   1    6.70    0.60
   6  23   1    2.50    0.40
  -6  23   1    2.30    0.30
   6 -23  -1    3.00    0.40
   6 -23   1    2.60    0.40
  -6  23  -1    2.50    0.30
  -6  23   1    2.50    0.30
   6  23  -1    3.30    0.40
   6  23   1    2.70    0.30
  -6  23  -1    3.50    0.40
  -6 -24  -1   20.10    1.40
  -6  24  -1   17.50    1.30
  -6  24   1   21.40    1.40
   6  24   1   23.70    1.40
   6  24  -1   23.70    1.40
   6 -24   1   20.20    1.40
   6 -24  -1   25.00    1.40
   6  24  -1   24.00    1.40
  -6  24  -1   24.90    1.40
   6  24   1   18.60    1.30
  -6  24  -1   23.60    1.40
   6  25   1    8.20    0.60
   6  25  -1    7.10    0.60
  -6  25   1    7.50    0.60
  -6 -25  -1    7.50    0.60
   6  25  -1    7.60    0.60
  -6  25  -1    8.80    0.60
   6  26   1   29.80    1.50
  -6  26   1   29.60    1.50
   6  26  -1   30.70    1.50
   6  26  -1   27.20    1.50
  -6  26  -1   31.50    1.50
  -6  27   1    4.50    0.40
   6  27  -1    5.00    0.40
   6  27   1    5.80    0.40
  -6  27  -1    6.10    0.40
   6  27  -1    4.40    0.40
   6  27  -1    4.50    0.40
  -7   0  -1    0.10    0.30
   7   0  -1    0.10    0.20
   7   0  -1   -0.10    0.30
  -7   0  -1    0.10    0.30
   7   0  -1   -0.10    0.30
  -7  -1  -1    1.40    0.40
  -7   1  -1    0.80    0.30
   7   1  -1    1.60    0.40
   7  -1  -1    0.70    0.30
   7   1  -1    1.40    0.30
   7  -1  -1    1.60    0.50
   7   1  -1    1.10    0.40
  -7   1  -1    1.50    0.40
  -7  -1  -1    1.70    0.40
  -7  -1   1    1.00    0.30
   7   1  -1    1.00    0.30
   7  -1  -1    0.90    0.30
  -7  -2  -1    0.10    0.30
   7   2  -1    0.10    0.30
   7  -2  -1   -0.10    0.30
  -7   2  -1   -0.20    0.30
   7   2  -1    0.10    0.20
   7   2  -1    0.10    0.30
   7   2   1    0.20    0.30
   7  -2  -1   -0.10    0.30
  -7  -2  -1    0.20    0.30
  -7   2  -1   -0.10    0.30
  -7  -2   1   -0.10    0.20
  -7  -2  -1   -0.20    0.30
   7   2  -1    0.10    0.20
   7   3  -1    0.70    0.30
   7  -3  -1    0.70    0.30
  -7  -3  -1    0.70    0.30
   7   3  -1    0.90    0.30
   7   3   1    1.10    0.30
   7   3  -1    0.40    0.30
   7  -3  -1    0.10    0.30
  -7  -3   1    0.50    0.20
  -7   3  -1    0.10    0.30
  -7  -3  -1    1.00    0.40
  -7  -3  -1    0.20    0.30
   7   3  -1    0.30    0.20
   7   4  -1    1.50    0.40
  -7  -4  -1    2.10    0.50
   7  -4  -1    1.90    0.40
   7   4  -1    2.00    0.40
   7   4  -1    2.00    0.50
   7  -4  -1    1.70    0.50
  -7  -4   1    1.20    0.30
  -7  -4  -1    2.20    0.50
  -7   4  -1    1.40    0.40
   7   4  -1    1.40    0.30
  -7  -4  -1    1.10    0.40
  -7  -5  -1    4.10    0.60
   7  -5  -1    3.60    0.60
   7   5  -1    3.90    0.60
   7   5  -1    3.80    0.60
   7  -5  -1    4.80    0.70
   7   5  -1    4.40    0.70
  -7   5  -1    4.90    0.70
  -7  -5  -1    4.10    0.60
  -7  -5   1    4.50    0.60
  -7  -5  -1    4.30    0.70
   7   5  -1    4.30    0.60
   7  -6  -1    1.30    0.40
   7   6  -1    1.20    0.40
  -7  -6  -1    1.70    0.50
   7   6  -1    1.40    0.40
   7   6  -1    1.20    0.40
   7  -6  -1    1.00    0.40
  -7  -6  -1    1.40    0.40
  -7  -6   1    1.20    0.30
  -7  -6  -1    1.30    0.50
   7   6  -1    1.10    0.30
  -7   6  -1    0.90    0.30
   7   7  -1    9.50    1.00
   7   7   1   10.10    0.90
  -7  -7  -1   11.80    1.10
   7   7  -1   12.00    1.10
   7   7  -1   11.10    1.10
   7  -7  -1   12.20    1.10
  -7  -7  -1   12.70    1.10
   7   7  -1   10.70    1.00
  -7   7  -1   10.20    0.90
  -7  -7   1   11.60    1.00
  -7  -7   1   12.80    1.10
  -7  -7  -1   11.90    1.20
  -7   7  -1   11.50    1.00
  -7  -8  -1   -0.10    0.30
   7   8  -1    0.30    0.20
   7   8   1    0.10    0.20
   7   8  -1    0.10    0.30
   7  -8  -1    0.30    0.20
   7   8  -1   -0.10    0.30
  -7  -8  -1    0.10    0.30
  -7   8  -1   -0.10    0.20
  -7  -8   1    0.60    0.30
  -7   8   1    0.20    0.20
   7   8  -1    0.40    0.20
  -7  -8   1    0.10    0.30
  -7   8  -1   -0.10    0.30
  -7  -8  -1    0.20    0.30
   7   9   1    0.40    0.20
  -7  -9  -1   -0.10    0.40
   7   9  -1    0.10    0.30
   7   9  -1    0.50    0.40
   7   9   1    0.10    0.20
   7  -9  -1   -0.10    0.30
  -7  -9   1    0.10    0.20
  -7  -9  -1    0.20    0.30
  -7   9  -1    0.20    0.20
  -7  -9   1   -0.10    0.30
  -7   9   1    0.10    0.20
  -7   9  -1    0.30    0.30
   7   9  -1    0.40    0.30
  -7  -9  -1    0.40    0.40
   7  10  -1   -0.10    0.30
   7  10   1   -0.10    0.20
  -7 -10  -1    0.40    0.40
   7  10  -1    0.40    0.30
   7  10   1   -0.10    0.20
   7 -10  -1    0.40    0.30
  -7 -10  -1   -0.10    0.30
  -7  10  -1    0.20    0.20
  -7  10   1   -0.10    0.20
   7  10  -1    0.10    0.20
  -7 -10   1    0.10    0.30
  -7  10  -1    0.10    0.30
   7  11  -1    1.50    0.50
  -7 -11  -1    0.30    0.50
   7  11   1    1.60    0.30
   7 -11  -1    0.90    0.30
   7  11   1    1.90    0.40
   7  11  -1    0.90    0.40
  -7  11  -1    0.80    0.40
  -7 -11  -1    1.80    0.50
  -7 -11   1    1.40    0.40
   7  11  -1    2.00    0.40
  -7  11  -1    1.20    0.40
  -7  11   1    1.50    0.40
   7  12  -1    0.40    0.30
  -7 -12  -1    0.30    0.40
   7  12   1    0.50    0.30
   7 -12  -1   -0.10    0.30
   7  12   1    0.50    0.30
   7  12  -1    0.90    0.40
   7 -12  -1    0.10    0.30
  -7  12  -1    0.10    0.30
  -7  12  -1    0.40    0.30
  -7  12   1    0.30    0.20
   7  12  -1    0.40    0.30
  -7 -12   1    0.60    0.30
  -7 -13  -1    2.60    0.70
   7  13  -1    2.30    0.60
   7  13   1    2.50    0.40
   7  13  -1    2.80    0.60
   7  13   1    2.50    0.50
   7 -13  -1    3.00    0.50
  -7  13  -1    2.10    0.50
  -7  13   1    2.20    0.50
  -7 -13   1    3.00    0.60
   7  13  -1    3.00    0.50
  -7  13  -1    2.80    0.50
   7  14  -1    0.70    0.30
  -7 -14  -1    0.50    0.50
   7  14  -1    0.50    0.30
   7  14   1    0.60    0.30
   7 -14  -1    0.70    0.30
  -7  14  -1    0.60    0.40
  -7  14   1    0.80    0.30
   7  14  -1    0.30    0.30
  -7 -14   1    0.40    0.30
  -7  14  -1    0.40    0.30
   7  15  -1    3.00    0.50
  -7 -15  -1    2.40    0.60
   7  15  -1    3.20    0.60
   7  15   1    3.20    0.50
   7 -15  -1    2.50    0.50
  -7  15  -1    2.40    0.60
  -7  15  -1    3.40    0.60
  -7 -15  -1    3.60    0.60
   7  15  -1    4.10    0.60
  -7 -15   1    3.70    0.60
  -7  15   1    4.90    0.60
   7  16  -1    0.70    0.30
  -7 -16  -1    0.80    0.40
   7 -16  -1    0.50    0.30
   7  16  -1    0.80    0.30
   7  16   1    0.20    0.20
  -7  16  -1    0.80    0.40
  -7 -16   1    0.80    0.30
  -7 -16  -1    1.00    0.40
  -7  16   1    0.10    0.20
  -7  16  -1    0.60    0.30
   7  16  -1    0.50    0.30
   7  17  -1    0.10    0.20
  -7 -17  -1   -0.20    0.40
  -7  17  -1    0.10    0.30
   7 -17  -1    0.10    0.30
   7  17   1    0.10    0.20
   7  17  -1   -0.10    0.20
  -7  17  -1    0.10    0.30
   7  17  -1    0.10    0.20
  -7  17   1    0.20    0.20
  -7 -17   1    0.20    0.20
  -7  17  -1    0.10    0.20
  -7 -18  -1    0.10    0.30
   7  18  -1    0.10    0.20
  -7  18   1    0.00    0.20
   7 -18  -1   -0.10    0.20
   7  18  -1    0.20    0.20
   7  18   1    0.40    0.20
  -7  18  -1    0.10    0.20
  -7  18   1    0.00    0.20
   7  18  -1    0.10    0.20
  -7  18   1    0.50    0.20
  -7  18  -1    0.30    0.20
   7  19   1    0.50    0.20
   7  19  -1    0.50    0.20
  -7 -19  -1    0.70    0.30
  -7  19  -1    0.60    0.20
   7 -19  -1    0.40    0.20
   7  19  -1    0.50    0.20
   7  19   1    0.50    0.20
  -7  19  -1    0.70    0.30
  -7  19   1    0.80    0.20
   7  19  -1    0.30    0.20
  -7  19  -1    0.60    0.20
   7  20  -1    0.00    0.10
   7  20   1    0.00    0.10
  -7 -20  -1    0.20    0.20
   7  20  -1    0.00    0.10
  -7  20  -1    0.00    0.20
   7 -20  -1    0.10    0.10
   7  20   1    0.00    0.10
   7  20  -1    0.40    0.20
  -7  20   1    0.00    0.10
  -7  20  -1   -0.10    0.20
  -7  20  -1    0.30    0.20
   7  20  -1    0.20    0.10
  -7 -21  -1    0.30    0.20
   7  21  -1    0.10    0.10
   7  21   1    0.10    0.10
   7  21   1    0.30    0.10
   7  21  -1    0.00    0.10
  -7  21  -1    0.00    0.10
   7  21  -1    0.10    0.10
  -7  21  -1   -0.20    0.10
  -7  21   1    0.10    0.10
   7  21  -1    0.00    0.10
   7  22  -1    0.00    0.10
   7  22   1    0.00    0.10
  -7 -22  -1   -0.20    0.10
   7  22   1    0.10    0.10
   7  22  -1   -0.10    0.10
   7  22  -1    0.10    0.10
  -7  22  -1    0.00    0.10
  -7  22   1   -0.10    0.10
  -7  22  -1   -0.10    0.10
   7  22  -1    0.00    0.10
   7  23   1    1.30    0.20
   7  23  -1    1.20    0.20
  -7  23  -1    1.50    0.20
   7  23  -1    1.10    0.20
   7  23  -1    1.20    0.10
   8   0  -1    0.00    0.20
  -8   0  -1    0.00    0.20
  -8   0  -1    0.10    0.20
   8   0  -1    0.40    0.20
   8  -1  -1    1.00    0.30
   8   1  -1    1.20    0.30
  -8  -1  -1    0.50    0.20
  -8  -1  -1    0.90    0.30
  -8   1  -1    0.80    0.30
   8  -1  -1    0.70    0.30
   8   1  -1    0.70    0.30
   8   2  -1   13.40    1.00
  -8  -2  -1   12.30    1.00
   8  -2  -1   13.60    1.00
  -8  -2  -1   13.60    1.10
  -8   2  -1   17.10    1.30
  -8  -2  -1   14.30    1.20
   8   2  -1   14.20    1.10
   8  -2  -1   14.50    1.10
  -8  -3  -1    3.00    0.40
   8   3  -1    3.50    0.50
  -8  -3  -1    3.40    0.50
  -8   3  -1    4.80    0.60
  -8  -3  -1    4.00    0.60
  -8  -3   1    4.10    0.50
   8  -3  -1    3.00    0.40
   8   3  -1    3.20    0.50
   8   4  -1   40.90    2.40
  -8  -4  -1   35.20    2.30
  -8  -4  -1   37.70    2.40
  -8  -4   1   39.80    2.50
  -8   4  -1   42.20    2.60
  -8  -4  -1   40.40    2.50
   8   4  -1   40.20    2.50
   8  -4  -1   38.70    2.40
  -8  -5  -1    7.50    0.70
   8   5  -1    7.90    0.70
  -8  -5  -1    8.60    0.80
  -8   5  -1    7.80    0.90
  -8  -5   1    9.40    0.80
  -8  -5  -1    7.50    0.80
   8  -5  -1    7.60    0.70
   8   5  -1    6.60    0.70
   8   5   1    7.10    0.60
  -8  -6  -1   54.89    3.30
   8   6  -1   58.79    3.30
  -8  -6  -1   55.59    3.30
  -8   6  -1   53.29    3.50
  -8  -6   1   63.09    3.40
  -8  -6  -1   61.89    3.50
   8   6  -1   59.19    3.40
   8  -6  -1   54.39    3.20
   8   6   1   50.39    3.20
   8   7  -1    8.70    0.80
  -8  -7  -1   10.50    0.90
   8   7   1   11.10    0.80
   8  -7  -1    9.00    0.80
   8   7  -1   10.80    0.90
  -8  -7  -1   10.70    0.90
  -8  -7   1   10.30    0.90
  -8  -7  -1    9.60    1.00
  -8  -8  -1    9.90    0.90
   8   8  -1    9.60    0.90
   8   8  -1    9.80    0.80
   8  -8  -1   10.60    0.80
   8   8  -1   12.00    1.00
   8   8   1    9.30    0.80
  -8  -8  -1   11.10    0.90
  -8  -8   1   10.80    0.90
  -8  -8  -1   10.40    1.00
  -8  -9  -1    1.20    0.30
   8   9  -1    1.10    0.30
   8   9  -1    0.90    0.30
   8   9   1    1.70    0.30
   8   9  -1    1.10    0.40
  -8  -9  -1    1.30    0.40
  -8  -9   1    0.90    0.20
  -8  -9   1    1.00    0.30
  -8  -9  -1    0.70    0.30
  -8 -10  -1    2.60    0.50
   8  10  -1    2.70    0.40
   8  10  -1    3.00    0.40
   8  10  -1    4.10    0.60
   8  10   1    3.50    0.40
  -8 -10  -1    3.20    0.50
  -8 -10   1    2.90    0.40
  -8 -10   1    3.80    0.50
  -8 -10  -1    3.40    0.50
  -8 -11  -1    0.50    0.30
   8  11  -1    0.20    0.20
   8  11  -1    0.20    0.20
   8  11  -1    0.50    0.30
   8  11   1    0.10    0.20
  -8 -11   1    0.00    0.20
  -8 -11  -1   -0.30    0.30
  -8 -11   1    0.10    0.20
  -8 -11  -1    0.50    0.30
   8  12  -1    0.90    0.30
  -8 -12  -1    0.70    0.30
   8  12  -1    0.50    0.20
   8  12  -1    0.80    0.30
   8  12   1    0.70    0.30
  -8 -12  -1    1.50    0.30
  -8 -12   1    0.60    0.20
  -8 -12  -1    0.60    0.30
  -8 -12   1    1.50    0.30
   8  13   1    2.30    0.40
   8  13  -1    2.00    0.40
  -8  13  -1    2.20    0.40
  -8 -13   1    1.50    0.30
  -8 -13  -1    1.20    0.30
  -8 -13  -1    1.50    0.40
   8  13  -1    1.80    0.30
   8  13  -1    1.80    0.30
   8  14  -1   17.40    1.10
   8  14   1   16.30    1.10
  -8  14  -1   16.80    1.10
  -8 -14  -1   16.00    1.10
  -8 -14  -1   15.30    1.10
   8  14  -1   15.10    1.10
   8  14  -1   13.70    1.00
   8  15  -1    4.70    0.50
   8  15   1    4.90    0.50
  -8  15  -1    5.30    0.50
  -8 -15  -1    4.70    0.50
   8  15  -1    3.60    0.40
  -8 -15  -1    4.20    0.50
   8  15  -1    4.10    0.40
  -8  16  -1   33.50    2.00
   8  16  -1   37.60    2.10
   8  16   1   33.60    2.00
  -8 -16  -1   37.50    2.10
  -8 -16  -1   34.60    2.00
   8  16  -1   37.40    2.00
   8  16  -1   30.70    2.00
   8  17   1    1.70    0.20
   8  17  -1    2.00    0.20
  -8  17  -1    1.90    0.20
  -8 -17  -1    2.20    0.30
  -8 -17  -1    1.40    0.20
   8  17  -1    2.10    0.20
   8  17  -1    1.80    0.20
  -8 -18  -1    8.70    0.60
   9   3  -1    3.30    0.30
   9   4  -1    1.20    0.20
   9   5  -1    6.30    0.50
  -9   5  -1   10.50    0.90
  -9   6  -1    2.00    0.40
  -9   7  -1    9.60    0.80
   0   0  -2 2926.01  150.88
   0   0  -2 2932.21  150.58
   0   0  -2 2846.52  149.99
   0   0  -2 2792.62  149.88
   0   1  -2 1906.11   94.89
   0  -1  -2 1769.52   94.79
   0   1  -2 1832.72   95.19
   0   1  -2 1755.72   94.19
   0  -1  -2 1778.52   93.99
   0   1  -2 1739.23   94.29
   0  -2  -2  902.61   47.20
   0   2  -2  876.51   47.60
   0   2  -2  902.31   47.40
   0  -2  -2  855.91   46.30
   0   2  -2  854.91   46.70
   0   3  -2  885.91   47.00
   0   3  -2  901.21   47.20
   0  -3  -2  857.91   46.80
   0   3  -2  831.32   46.30
   0   4  -2  226.08   13.40
   0  -4  -2  236.08   13.20
   0   4  -2  230.98   13.50
   0   4  -2  215.48   12.70
   0   4   2  200.28   11.90
   0  -5  -2    8.00    1.50
   0   5  -2    8.20    1.60
   0   5   2    6.70    1.10
   0   5  -2    5.90    1.20
   0   6  -2   14.40    2.10
   0  -6  -2   13.70    2.00
   0   6   2   12.70    1.90
   0   6  -2   11.30    1.70
   0   6  -2   11.90    1.60
   0   7  -2  276.97   17.10
   0  -7  -2  296.67   16.90
   0   7  -2  296.17   16.90
   0   7   2  267.27   17.30
   0   8  -2  323.77   18.30
   0  -8  -2  312.37   17.90
   0  -8  -2  299.37   16.30
   0   8   2  264.97   18.50
   0   8  -2  326.17   18.50
   0   9  -2 1050.89   57.39
   0  -9  -2 1045.80   55.29
   0  -9  -2 1083.89   56.99
   0   9   2 1034.20   58.19
   0   9  -2 1050.79   58.09
   0 -10  -2 1650.73   87.69
   0 -10  -2 1615.44   85.79
   0  10  -2 1703.63   88.19
   0  10   2 1799.12   89.39
   0  10  -2 1516.65   88.89
   0  11  -2  863.31   45.10
   0 -11  -2  793.82   42.40
   0 -11  -2  831.62   44.50
   0  11   2  883.71   45.80
   0 -12  -2  724.03   40.70
   0  12  -2  721.83   41.30
   0  12   2  752.72   41.50
   0  12  -2  683.73   41.80
   0 -13  -2  502.75   30.30
   0  13  -2  515.15   31.10
   0  13   2  515.35   30.40
   0  13  -2  535.45   31.50
   0 -14  -2   66.49    6.80
   0  14  -2   72.59    7.40
   0  14  -2   74.39    7.20
   0  14   2   73.89    6.70
   0  15  -2   36.00    5.10
   0 -15  -2   35.60    4.80
   0  15   2   43.50    4.60
   0  15  -2   34.10    4.60
   0  16   2   28.40    3.50
   0  16  -2   25.50    2.30
   0  16  -2   20.70    2.20
   0  16  -2   14.00    3.50
   0 -16  -2   19.50    3.60
   0 -17  -2   31.00    2.30
   0  17   2   30.70    3.70
   0  17  -2   34.70    4.20
   0  17  -2   31.30    2.50
   0  17  -2   20.40    2.30
   0 -17  -2   26.60    4.30
   0  17  -2   14.10    3.60
   0 -18  -2   88.29    5.20
   0  18  -2   86.29    7.40
   0  18   2   87.19    7.10
   0  18  -2   83.69    5.50
   0  18  -2   73.89    5.50
   0  18  -2   77.19    8.20
   0 -18  -2   92.79    8.20
   0 -19  -2  216.98   11.60
   0  19  -2  200.78   14.00
   0  19   2  196.28   13.60
   0  19  -2  210.88   11.80
   0  19  -2  191.48   11.90
   0 -19  -2  218.08   15.00
   0  19  -2  191.48   15.20
   0 -20  -2  262.77   14.60
   0  20  -2  253.47   17.00
   0  20   2  260.47   16.70
   0  20  -2  274.67   14.90
   0  20  -2  261.67   15.00
   0 -20  -2  278.97   17.70
   0  20  -2  275.37   18.50
   0 -21  -2  295.87   16.10
   0  21   2  276.57   18.20
   0  21  -2  279.97   18.50
   0  21  -2  300.37   16.40
   0  21  -2  302.47   16.50
   0  21  -2  273.37   19.30
   0 -21  -2  322.47   19.10
   0 -22  -2  253.37   14.40
   0  22   2  239.78   16.30
   0  22  -2  276.07   14.70
   0  22  -2  272.97   14.70
   0  22  -2  272.67   17.70
   0 -22  -2  272.47   17.00
   0 -23  -2  168.28    9.60
   0  23  -2  178.98    9.90
   0  23  -2  167.58    9.80
   0  23   2  161.98   11.50
   0 -23  -2  186.08    9.80
   0  23  -2  152.58   12.00
   0 -23  -2  179.68   11.90
   0  24  -2   73.69    4.50
   0  24  -2   64.39    6.10
   0 -24  -2   73.79    4.50
   0 -24  -2   72.59    6.00
   0  24  -2   71.79    4.50
   0  25  -2   34.70    2.50
   0 -25  -2   37.70    2.40
   0  25  -2   30.20    3.70
   0 -25  -2   35.80    3.60
   0 -25  -2   32.90    2.40
   0  26  -2   23.40    1.70
   0  26  -2   18.00    1.50
   0 -26  -2   19.10    1.50
   0 -26  -2   19.40    1.50
   0  26  -2   15.70    2.50
   0 -26  -2   19.60    2.50
   0 -27  -2    1.60    0.40
   0  27  -2    1.50    0.40
   0  27  -2    2.10    0.30
   0 -27  -2    1.90    0.40
   0  27  -2    1.60    0.40
   0  28  -2    7.90    0.80
   0  28  -2    6.40    0.70
   0 -28  -2    5.90    0.70
   0  29  -2   30.80    2.10
   0 -29  -2   31.40    2.00
   0  30  -2   49.70    2.90
   0  30  -2   49.50    3.00
   0 -30  -2   49.80    2.90
   0  31  -2   55.29    3.30
   0  31  -2   63.59    3.40
   0 -31  -2   58.69    3.40
   0  32  -2   54.49    3.20
   0 -32  -2   60.29    3.30
   0  32  -2   61.89    3.30
   0 -33  -2   39.50    2.40
   0  33  -2   42.20    2.40
   0  33   2   43.80    2.40
   0  34   2   18.90    1.10
   0  34  -2   16.50    1.10
   0  35  -2   13.50    0.80
   0  35   2   15.00    0.90
  -1   0  -2   11.90    1.70
   1   0  -2   15.10    1.90
  -1  -1  -2   88.79    6.30
  -1   1  -2   94.89    6.60
   1   1  -2   91.59    6.40
  -1   1  -2   90.89    6.40
   1  -1  -2   99.59    6.60
   1   1  -2   93.59    6.60
   1  -1  -2   91.39    6.50
   1   1  -2   92.89    6.50
   1   1  -2   91.99    6.50
  -1  -2  -2   91.59    6.20
   1  -2  -2   88.99    6.20
  -1   2  -2  104.89    6.50
   1   2  -2   87.99    6.30
   1   2  -2  103.79    6.60
  -1   2  -2   94.49    6.50
  -1   2  -2   84.39    5.10
   1   2  -2   90.49    6.40
   1   2  -2   92.29    6.40
  -1  -3  -2   46.50    4.10
  -1   3  -2   50.39    4.20
   1   3  -2   51.39    4.40
   1   3  -2   52.89    4.20
   1  -3  -2   51.39    4.10
  -1   3  -2   55.59    4.50
  -1   3  -2   47.70    3.20
   1   3  -2   44.40    4.10
   1   3  -2   56.29    4.30
   1   3  -2   66.69    6.30
   1   4  -2   45.50    4.10
   1   4  -2   55.39    4.50
  -1  -4  -2   53.39    4.30
  -1   4  -2   52.99    4.50
   1  -4  -2   48.80    4.10
   1   4  -2   47.20    4.30
  -1   4  -2   50.49    3.40
   1   4  -2   50.09    4.30
   1   4   2   45.70    3.80
  -1   5  -2    0.80    0.90
  -1  -5  -2    1.10    0.70
   1   5  -2    1.60    0.90
   1  -5  -2    0.20    0.70
   1   5  -2    0.50    0.70
   1   5   2    2.80    1.00
   1   5  -2    1.00    0.80
   1   5  -2    2.20    1.80
  -1   5  -2    0.30    0.40
  -1  -6  -2    9.20    1.60
   1  -6  -2    9.10    1.50
   1   6  -2    5.30    1.40
  -1   6  -2    5.30    1.30
   1   6  -2    7.70    1.60
   1   6   2    7.90    1.60
   1   6  -2    9.50    1.70
   1   6  -2    8.20    2.40
   1   7  -2   12.10    1.90
   1   7  -2   12.10    2.70
   1   7   2    7.80    1.80
   1   7  -2   10.50    1.80
  -1   7  -2   12.00    2.00
  -1  -7  -2   10.40    1.70
   1  -7  -2    7.00    1.50
   1   8  -2   27.60    3.20
  -1   8  -2   31.80    3.30
   1   8  -2   26.90    3.10
   1  -8  -2   31.00    3.00
   1  -8  -2   27.60    2.00
  -1  -8  -2   27.50    2.00
  -1  -8  -2   29.50    3.10
   1   9  -2   52.69    4.50
   1   9  -2   58.29    5.60
   1   9  -2   43.60    4.10
  -1  -9  -2   37.70    2.70
  -1   9  -2   42.80    4.10
   1  -9  -2   44.60    2.70
  -1  -9  -2   42.10    3.90
   1  -9  -2   40.60    3.80
   1  10  -2  111.69    8.10
   1  10  -2   83.09    6.80
   1  10   2   91.19    7.50
   1  10  -2   99.59    7.00
   1 -10  -2   87.39    6.50
   1 -10  -2   83.09    5.00
  -1 -10  -2   87.89    6.50
  -1  10  -2   91.39    7.00
  -1 -10  -2   79.49    5.00
   1  11  -2   58.49    5.40
   1  11  -2   43.00    4.60
   1  11   2   44.60    4.80
   1 -11  -2   42.50    2.80
   1  11  -2   47.60    4.60
  -1  11  -2   47.20    4.60
   1 -11  -2   48.90    4.40
   1 -11  -2   43.90    2.90
  -1 -11  -2   40.90    2.90
  -1 -11  -2   46.80    4.40
   1  12  -2   39.50    4.50
   1  12   2   37.80    4.40
   1 -12  -2   37.00    2.60
   1  12  -2   37.60    4.30
  -1  12  -2   37.70    4.40
   1 -12  -2   40.70    2.70
   1 -12  -2   39.40    4.20
  -1 -12  -2   37.00    4.10
  -1 -12  -2   39.00    2.70
   1  13   2   27.70    3.60
   1  13  -2   30.50    3.70
   1 -13  -2   27.30    2.10
  -1 -13  -2   24.50    2.10
  -1 -13  -2   28.10    3.60
   1  13  -2   26.00    3.70
  -1  13  -2   27.20    3.80
   1 -13  -2   28.10    3.60
   1 -14  -2    3.50    1.50
  -1 -14  -2    8.40    2.10
  -1  14  -2    3.40    1.60
   1  14  -2    2.60    1.40
   1  14   2    7.90    1.80
   1 -14  -2    6.20    0.90
   1  14  -2    3.20    1.20
   1 -15  -2    2.40    1.40
   1  15  -2    3.50    1.50
  -1  15  -2    2.50    1.70
  -1 -15  -2    4.70    1.70
   1  15   2    3.50    1.30
   1  15  -2    3.50    1.30
   1 -15  -2    5.40    0.90
  -1 -16  -2    0.30    0.40
  -1  16  -2    0.40    0.40
   1  16   2    0.40    0.70
   1 -16  -2    0.10    0.40
   1  16  -2   -0.40    0.70
  -1  16  -2    0.30    0.50
  -1  16  -2   -0.20    0.50
   1  16  -2   -0.60    1.20
  -1  16  -2    0.70    0.90
   1 -16  -2    0.50    1.10
   1  16  -2   -0.20    0.50
  -1 -16  -2    0.60    1.30
  -1  17  -2    1.60    0.50
  -1 -17  -2    0.90    0.40
   1 -17  -2    1.60    0.60
   1  17   2    0.40    0.50
   1 -17  -2    1.50    0.50
   1  17  -2    0.40    0.90
  -1  17  -2    1.40    0.60
  -1  17  -2    0.30    0.60
   1  17  -2    0.80    0.60
  -1  17  -2    2.10    1.50
   1  17  -2   -0.60    1.00
   1 -17  -2    2.60    1.40
  -1 -17  -2    1.70    1.30
  -1  18  -2    6.80    2.30
   1  18  -2   13.30    3.00
  -1 -18  -2    7.70    2.20
   1 -18  -2    8.30    2.10
   1 -18  -2    9.50    1.20
  -1 -18  -2    9.20    1.00
  -1  18  -2   11.20    1.10
   1  18  -2    8.70    1.90
   1  18   2    9.20    1.90
   1  18  -2    8.60    1.30
  -1 -18  -2   12.60    1.30
   1  18  -2    6.50    1.20
  -1  18  -2    8.50    1.30
   1  19  -2   13.10    3.10
  -1 -19  -2   22.60    3.40
  -1  19  -2   14.80    3.20
   1 -19  -2   21.50    3.30
   1 -19  -2   17.90    1.70
  -1 -19  -2   17.20    1.60
  -1  19  -2   19.00    1.60
   1 -19  -2   19.80    1.70
   1  19   2   16.10    2.60
   1  19  -2   17.70    2.70
  -1  19   2   17.50    1.70
   1  19  -2   19.40    1.90
  -1 -19  -2   20.80    1.70
  -1  19  -2   17.80    1.90
   1  19  -2   20.00    1.90
   1 -20  -2   12.60    2.50
   1  20  -2    9.30    2.40
  -1  20  -2   10.00    2.70
  -1 -20  -2    7.50    2.10
   1 -20  -2    9.50    1.10
  -1  20  -2   10.50    1.10
  -1 -20  -2    9.70    1.10
   1 -20  -2   11.90    1.20
   1  20  -2    9.40    1.90
   1  20   2    9.40    1.90
  -1  20   2    9.90    1.20
   1  20  -2   11.50    1.30
  -1 -20  -2   11.50    1.20
   1  20  -2    9.50    1.30
  -1  20  -2   11.50    1.40
  -1 -21  -2   11.40    2.30
  -1  21  -2   13.20    2.80
   1 -21  -2   15.60    2.60
  -1 -21  -2   13.30    1.40
   1  21  -2   11.00    2.40
   1 -21  -2   12.30    1.20
   1 -21  -2   11.20    1.20
   1  21   2   13.70    2.30
   1  21  -2   15.70    2.50
  -1  21   2   13.60    1.30
   1  21  -2   14.40    1.50
  -1 -21  -2   12.70    1.20
  -1  21  -2   13.70    1.50
   1  21  -2   12.90    1.40
   1 -22  -2   13.90    1.20
   1 -22  -2   12.20    1.20
   1  22   2   14.30    2.30
   1  22  -2   14.40    2.30
  -1  22   2   14.80    1.30
   1  22  -2   14.00    1.40
  -1  22  -2   12.20    1.30
   1 -22  -2   11.90    2.30
   1  22  -2    9.90    2.20
  -1 -22  -2   19.50    2.80
  -1 -22  -2   14.60    1.40
   1 -22  -2   13.00    1.30
  -1  22  -2   10.90    2.30
  -1  22  -2   13.20    1.40
   1  22  -2   12.60    1.40
   1 -23  -2    8.30    0.90
   1 -23  -2    6.80    0.80
   1  23   2    7.00    1.60
   1  23  -2    7.50    1.90
   1  23  -2    6.80    1.70
   1  23  -2   10.80    1.10
  -1  23   2    6.70    0.90
  -1  23  -2    7.00    1.00
  -1 -23  -2    6.50    1.60
   1 -23  -2    7.10    1.60
   1  23  -2    9.40    2.00
  -1  23  -2   11.10    2.20
   1 -23  -2    8.30    1.00
  -1 -23  -2    8.90    1.00
  -1  23  -2    9.00    1.10
   1  23  -2    8.60    1.00
   1 -24  -2    8.00    0.90
   1 -24  -2    8.70    0.90
   1  24  -2   11.10    2.10
   1  24   2    9.50    2.00
   1  24  -2   12.50    2.10
  -1  24   2    9.80    1.00
   1  24  -2   11.10    1.10
  -1  24  -2   10.70    1.10
   1 -24  -2    8.50    1.70
  -1  24  -2    5.40    1.60
   1  24  -2    8.10    1.80
  -1 -24  -2   10.30    1.00
   1 -24  -2   11.00    1.10
  -1 -24  -2    9.70    1.80
   1  24  -2    9.30    1.00
  -1  24  -2   10.20    1.10
   1  25  -2    1.70    0.40
   1 -25  -2    1.90    0.40
  -1  25   2    2.40    0.40
  -1  25  -2    2.50    0.60
  -1  25  -2    2.40    1.00
  -1 -25  -2    1.70    0.80
   1 -25  -2    1.80    0.50
   1 -25  -2    0.80    0.60
  -1 -25  -2    3.50    0.60
   1  25  -2    3.00    1.10
  -1  25  -2    1.50    0.50
   1  25  -2    3.00    0.60
   1 -25  -2    3.00    0.40
   1  25  -2    1.70    0.80
   1  25   2    3.20    1.00
   1  25  -2    2.30    0.90
   1  26  -2   -0.10    0.20
  -1  26  -2   -0.20    0.40
  -1  26   2    0.10    0.20
   1  26  -2   -0.10    0.20
   1 -26  -2    0.30    0.30
  -1 -26  -2    0.10    0.30
  -1  26  -2   -0.20    0.30
   1  26  -2    0.40    0.30
   1  27  -2   -0.10    0.20
  -1  27  -2   -0.10    0.40
  -1  27   2    0.10    0.20
   1  27  -2    0.30    0.20
   1  27  -2    0.10    0.20
  -1  27  -2    0.20    0.30
  -1 -27  -2    0.10    0.30
   1 -27  -2   -0.10    0.30
   1 -28  -2    2.60    0.40
  -1 -28  -2    2.40    0.40
   1  28  -2    2.40    0.40
   1  28  -2    2.10    0.40
  -1  28   2    2.80    0.40
   1 -28  -2    2.80    0.50
  -1  28  -2    2.40    0.40
   1  28  -2    2.70    0.50
  -1 -29  -2    1.30    0.30
   1 -29  -2    1.30    0.30
   1  29  -2    1.00    0.20
   1  29  -2    1.10    0.30
  -1  29  -2    1.40    0.40
  -1  29   2    1.90    0.30
   1 -29  -2    1.20    0.30
  -1  29  -2    1.60    0.40
   1  29  -2    1.60    0.40
  -1  30  -2    2.20    0.40
  -1  30   2    2.60    0.30
  -1 -30  -2    2.60    0.40
   1 -30  -2    2.40    0.40
   1  30  -2    2.50    0.40
  -1  30  -2    2.80    0.40
   1 -30  -2    1.90    0.30
  -1  31  -2    3.80    0.40
   1  31  -2    3.10    0.40
   1 -31  -2    3.90    0.40
  -1 -31  -2    3.20    0.40
  -1  32  -2    3.70    0.40
  -1  32   2    3.20    0.40
   1  32   2    2.90    0.40
   1  32  -2    2.70    0.40
   1 -32  -2    3.60    0.40
  -1 -32  -2    3.50    0.40
  -1  32  -2    2.60    0.30
  -1 -33  -2    1.90    0.20
  -1  33  -2    2.40    0.30
   1  33  -2    2.50    0.30
  -1  33   2    2.20    0.30
   1  33   2    1.80    0.30
  -1  33  -2    1.90    0.20
  -1 -34  -2    0.60    0.10
  -1  34  -2    0.80    0.20
   1  34  -2    0.90    0.10
   1  34   2    1.00    0.20
  -1  34   2    0.70    0.10
   2   0  -2 1254.37   64.99
  -2   0  -2 1214.98   64.99
   2   0  -2 1209.68   63.99
  -2   1  -2  873.01   46.00
   2  -1  -2  855.71   45.90
   2   1  -2  847.52   46.00
  -2  -1  -2  839.02   45.90
   2  -1  -2  857.41   44.90
   2   1  -2  847.72   44.90
   2  -2  -2  462.15   25.20
   2   2  -2  441.76   25.20
  -2   2  -2  466.45   25.30
   2   2  -2  428.66   25.20
  -2   2  -2  435.06   25.30
  -2  -2  -2  456.85   25.10
   2  -2  -2  450.85   24.10
   2   2  -2  462.75   24.10
  -2  -3  -2  386.66   21.60
   2  -3  -2  398.66   21.60
   2   3  -2  382.36   21.80
  -2   3  -2  388.96   21.90
   2   3  -2  382.06   22.10
   2  -3  -2  386.36   20.50
   2  -3  -2  373.36   20.60
   2   3  -2  386.86   20.60
  -2  -4  -2  164.98   10.20
   2  -4  -2  167.48   10.20
   2   4  -2  168.08   10.40
  -2   4  -2  170.28   10.50
   2  -4  -2  159.48    9.10
   2   4  -2  169.38   10.70
   2  -4  -2  164.88    9.10
   2   5  -2   23.70    2.60
  -2   5  -2   21.50    2.50
   2  -5  -2   24.50    2.40
  -2  -5  -2   21.80    2.40
   2  -5  -2   21.90    1.60
  -2   5  -2   17.30    1.40
   2   5  -2   20.80    2.50
   2   5  -2   21.80    2.50
  -2  -6  -2   18.20    1.70
   2   6  -2   16.50    2.20
  -2   6  -2   18.20    2.40
  -2  -6  -2   17.20    2.10
   2  -6  -2   21.60    2.30
   2  -6  -2   17.60    1.40
   2   6  -2   20.10    2.50
  -2  -7  -2  156.08    9.20
   2   7  -2  171.08   10.40
   2  -7  -2  154.78    8.70
   2  -7  -2  169.18   10.00
  -2  -7  -2  156.18    8.70
  -2   7  -2  181.78   10.60
  -2  -7  -2  164.38   10.00
   2  -7  -2  150.08    8.80
   2   7   2  178.88   10.70
   2   7  -2  152.38   10.70
  -2  -8  -2  182.98   10.80
  -2   8  -2  205.28   12.00
  -2  -8  -2  195.48   11.60
   2  -8  -2  188.78   10.20
  -2  -8  -2  166.98   10.20
   2  -8  -2  199.58   11.60
   2   8  -2  203.28   12.00
   2  -8  -2  192.78   10.30
   2   8   2  211.28   12.50
   2   8  -2  188.78   12.70
  -2  -9  -2  485.05   29.80
   2   9  -2  568.24   31.10
   2  -9  -2  551.04   29.30
  -2   9  -2  593.84   31.30
  -2  -9  -2  569.94   30.80
   2  -9  -2  569.44   30.70
  -2  -9  -2  562.34   29.30
   2   9   2  637.64   32.30
   2   9  -2  535.55   32.20
   2  -9  -2  545.65   29.40
  -2 -10  -2  665.93   38.40
   2 -10  -2  732.53   37.90
   2  10  -2  762.82   39.90
  -2  10  -2  758.02   40.00
   2 -10  -2  724.73   37.80
  -2 -10  -2  675.33   37.80
  -2 -10  -2  740.53   39.40
   2 -10  -2  750.82   39.40
   2  10   2  808.92   41.30
  -2 -11  -2  453.15   24.50
   2 -11  -2  439.26   24.00
   2  11  -2  442.66   25.90
  -2  11  -2  483.15   26.20
  -2 -11  -2  447.26   23.90
  -2 -11  -2  444.66   25.50
   2 -11  -2  443.66   25.40
   2 -11  -2  444.16   23.90
   2  11   2  480.15   27.50
   2  11  -2  428.66   27.00
   2 -12  -2  374.46   20.20
  -2  12  -2  383.66   22.40
   2  12  -2  394.76   22.40
   2 -12  -2  368.46   20.00
  -2 -12  -2  372.46   20.10
  -2 -12  -2  370.56   21.90
   2 -12  -2  355.76   21.60
   2  12   2  362.56   23.60
   2  12  -2  382.36   23.20
   2 -13  -2  277.67   15.30
  -2  13  -2  278.37   17.70
   2 -13  -2  273.87   15.10
  -2 -13  -2  271.47   15.20
  -2 -13  -2  299.07   17.40
   2 -13  -2  277.27   17.00
   2  13  -2  275.47   17.50
   2  13  -2  290.57   18.20
  -2 -14  -2   62.79    4.10
   2  14  -2   73.19    6.50
   2  14   2   65.39    6.70
   2 -14  -2   61.49    4.20
  -2  14  -2   64.29    6.30
  -2 -14  -2   62.59    4.10
  -2 -14  -2   54.89    5.60
   2 -14  -2   74.49    5.90
   2 -14  -2   64.99    4.10
   2  14  -2   62.69    6.10
  -2 -15  -2   17.40    2.90
   2 -15  -2   20.70    2.90
   2  15  -2   10.70    2.50
   2 -15  -2   21.70    1.80
  -2  15  -2   19.50    3.40
  -2 -15  -2   19.80    1.80
  -2  15  -2   19.80    1.80
   2 -15  -2   16.10    1.80
  -2  15  -2   18.50    1.70
   2  15   2   19.80    3.40
   2  15  -2   20.80    3.10
  -2  15  -2   20.20    1.90
   2  15  -2   16.10    1.80
   2 -15  -2   18.00    1.70
   2  15  -2   19.50    1.80
   2 -16  -2   10.40    1.30
   2  16  -2    8.90    1.20
   2 -16  -2   10.00    1.40
  -2  16  -2   12.60    1.30
   2  16  -2   11.80    2.40
   2  16   2    8.70    2.20
   2  16  -2    8.20    1.20
   2  16  -2    7.30    1.10
  -2  16  -2   11.90    1.30
  -2 -16  -2   10.20    2.30
   2 -16  -2    8.00    1.90
   2 -16  -2   10.30    1.20
   2  16  -2   10.50    2.40
  -2  16  -2    4.20    1.70
  -2 -16  -2   10.40    1.30
   2  16  -2    8.30    1.20
  -2  16  -2    8.70    1.20
   2 -17  -2   13.20    1.50
   2  17  -2   11.70    1.40
  -2  17  -2   13.30    1.40
   2 -17  -2   13.60    1.70
   2  17  -2   22.00    3.00
   2  17   2   16.50    2.90
  -2  17  -2   13.40    1.50
   2  17  -2   13.80    1.40
   2  17  -2   15.50    1.50
   2 -17  -2   11.40    2.40
  -2  17  -2    7.00    2.30
   2 -17  -2   12.80    1.40
  -2 -17  -2   11.20    1.40
  -2 -17  -2   14.60    2.80
   2  17  -2    7.70    2.20
   2  17  -2   12.10    1.40
  -2  17  -2    8.70    1.40
   2 -18  -2   46.80    3.40
   2  18  -2   41.50    3.40
   2 -18  -2   51.49    3.70
  -2  18  -2   57.09    3.40
   2 -18  -2   43.80    3.30
   2  18   2   56.09    5.50
   2  18  -2   55.79    5.20
   2  18  -2   51.79    3.50
   2  18  -2   47.00    3.40
  -2  18  -2   57.89    3.50
  -2  18  -2   38.60    5.60
   2 -18  -2   51.79    3.50
  -2 -18  -2   47.90    3.50
  -2 -18  -2   43.30    5.20
   2 -18  -2   45.50    5.10
   2  18  -2   48.20    5.60
   2  18  -2   44.90    3.40
  -2  18  -2   37.80    3.50
   2  19  -2   89.29    6.20
   2 -19  -2  100.69    6.20
  -2  19  -2  103.39    6.00
   2 -19  -2   87.79    5.90
   2  19   2  102.09    8.20
   2  19  -2  105.39    8.00
   2  19  -2  113.99    6.10
   2  19  -2   99.49    6.00
  -2  19  -2  108.19    6.10
  -2  19  -2   92.59    6.30
   2  19  -2  100.79    6.20
   2  19  -2   90.29    8.40
  -2  19  -2   83.49    8.80
   2 -19  -2  107.49    6.10
  -2 -19  -2   97.99    6.10
  -2 -19  -2   90.19    8.30
   2 -19  -2   94.09    8.10
   2  20  -2  121.49   10.20
  -2  20  -2  119.19   10.50
  -2 -20  -2  139.69    7.80
   2 -20  -2  137.09    7.70
  -2 -20  -2  134.99   10.10
   2 -20  -2  125.99    9.60
   2  20  -2  121.19    7.80
   2 -20  -2  138.59    7.80
  -2  20  -2  135.59    7.60
   2  20   2  132.19    9.90
   2  20  -2  116.89    9.40
   2  20  -2  139.09    7.60
  -2  20   2  124.59    7.70
  -2  20  -2  127.09    7.60
   2  20  -2  129.19    7.60
  -2  20  -2  132.39    7.60
  -2  20  -2  126.79    7.90
   2  20  -2  124.69    7.80
   2  21  -2  165.98   12.50
  -2  21  -2  161.68   12.80
   2 -21  -2  190.28   12.20
  -2 -21  -2  175.38   10.00
  -2 -21  -2  173.78   12.20
   2 -21  -2  194.98   10.10
   2  21  -2  177.78   10.20
   2 -21  -2  184.58   10.00
  -2  21  -2  178.78    9.90
   2 -21  -2  165.38    9.80
   2  21   2  186.78   12.30
   2  21  -2  168.58   12.00
   2  21  -2  170.08    9.80
  -2  21  -2  171.48   10.00
  -2  21   2  181.48   10.10
   2  21  -2  174.38    9.90
  -2  21  -2  177.18    9.90
  -2  21  -2  183.78   10.30
   2  21  -2  167.38   10.10
   2  22  -2  150.78   11.20
  -2  22  -2  138.69   11.30
   2 -22  -2  169.88    9.00
  -2 -22  -2  165.08   11.00
   2 -22  -2  162.58   10.90
  -2 -22  -2  153.18    9.00
   2  22  -2  163.98    9.20
   2 -22  -2  163.08    9.00
  -2  22  -2  159.78    8.90
   2 -22  -2  152.68    8.80
   2  22   2  162.18   11.10
   2  22  -2  156.18   10.90
   2  22  -2  149.19    8.80
  -2  22  -2  156.28    9.00
  -2  22   2  161.18    9.10
  -2  22  -2  154.48    8.90
  -2 -22   2  165.28   10.70
  -2  22  -2  169.38    9.30
   2  22  -2  161.28    9.10
   2  23  -2   85.69    7.80
  -2  23  -2   86.69    8.00
   2 -23  -2  110.69    6.20
  -2 -23  -2  113.59    6.30
  -2 -23  -2  113.69    8.00
   2 -23  -2  109.19    7.80
   2  23  -2  112.19    6.40
   2 -23  -2  105.99    6.20
   2 -23  -2  102.79    6.10
  -2  23  -2  108.19    6.10
   2  23   2   91.89    7.90
   2  23  -2   91.69    7.80
  -2  23   2  110.49    6.30
  -2  23  -2  101.49    6.30
  -2  23  -2  106.39    6.10
  -2 -23   2  109.09    7.70
  -2  23  -2  116.99    6.40
   2  23  -2  104.39    6.30
   2  24  -2   50.09    3.20
   2 -24  -2   50.39    3.10
   2  24   2   43.20    4.50
   2  24  -2   55.39    4.70
   2  24  -2   47.20    4.60
  -2  24  -2   42.50    4.60
  -2 -24  -2   50.99    3.10
   2 -24  -2   51.99    3.20
  -2 -24  -2   48.10    4.40
   2 -24  -2   43.50    4.30
  -2  24  -2   49.70    3.20
  -2  24   2   50.89    3.20
  -2  24  -2   46.60    3.00
  -2  24  -2   47.50    3.20
   2  24  -2   46.10    3.20
   2  25  -2   23.50    1.70
   2 -25  -2   20.30    1.60
   2 -25  -2   21.20    1.60
  -2 -25  -2   23.00    1.60
  -2  25   2   22.60    1.70
  -2  25  -2   22.00    1.60
  -2  25  -2   23.80    1.70
   2  25  -2   20.90    1.70
   2  26  -2   12.50    1.10
   2 -26  -2    9.20    0.90
  -2 -26  -2   13.60    1.10
   2 -26  -2   14.20    1.10
  -2  26   2   13.10    1.10
  -2  26  -2   11.70    1.00
  -2  26  -2   13.40    1.10
   2  26  -2   11.40    1.10
   2 -27  -2    0.70    0.20
  -2  27   2    1.10    0.30
   2  27  -2    0.60    0.30
   2 -27  -2    0.40    0.20
  -2 -27  -2    0.60    0.30
  -2  27  -2    0.80    0.30
   2  27  -2    0.50    0.30
  -2  28   2    4.60    0.60
   2  28  -2    5.00    0.60
   2 -28  -2    3.90    0.50
  -2 -28  -2    5.20    0.50
  -2  28  -2    4.70    0.60
   2  28  -2    5.70    0.60
  -2  29   2   23.40    1.40
   2  29  -2   20.00    1.40
  -2  29  -2   20.90    1.40
   2  29  -2   19.30    1.40
  -2 -29  -2   21.30    1.40
   2 -29  -2   20.40    1.40
  -2  30  -2   25.80    1.70
   2  30  -2   26.50    1.70
  -2 -30  -2   25.90    1.60
   2 -30  -2   26.40    1.60
  -2 -30  -2   28.50    1.70
  -2  30   2   26.60    1.70
   2 -30  -2   26.60    1.70
   2  30  -2   26.20    1.70
  -2  31   2   37.00    2.00
   2  31   2   35.90    2.00
  -2  31  -2   34.70    2.00
   2  31  -2   33.60    2.00
  -2 -31  -2   33.10    2.00
   2 -31  -2   32.80    2.00
  -2  31  -2   34.80    2.10
  -2  31   2   31.80    2.00
  -2 -31  -2   36.80    2.10
   2 -31  -2   31.00    2.00
  -2  31  -2   37.20    2.10
   2  32   2   36.30    2.00
  -2  32   2   36.20    2.00
  -2  32  -2   35.10    2.00
   2  32  -2   36.90    2.00
  -2  32   2   32.30    2.00
  -2 -32  -2   37.80    2.00
   2 -32  -2   30.90    1.90
  -2  32  -2   36.30    2.00
  -2  33   2   21.10    1.20
   2  33   2   21.50    1.20
  -2  33  -2   19.80    1.20
   2  33  -2   21.40    1.30
  -2  33  -2   21.50    1.30
  -2 -33  -2   22.30    1.20
   2  34   2   10.40    0.70
   3   0  -2   93.89    6.90
   3   0  -2   91.99    5.30
   3   0  -2   90.59    6.00
  -3   0  -2   93.69    6.10
  -3   0  -2   90.59    5.20
   3   1  -2  317.17   18.90
   3  -1  -2  321.77   17.00
   3   1  -2  319.77   17.00
  -3  -1  -2  345.37   17.90
   3  -1  -2  319.37   17.80
  -3  -1  -2  298.67   16.90
  -3   1  -2  317.87   16.90
  -3  -1  -2  310.47   16.90
   3   2  -2  321.87   18.70
   3  -2  -2  314.77   16.70
   3   2  -2  314.37   16.70
   3  -2  -2  322.07   17.50
  -3  -2  -2  293.67   17.50
  -3  -2  -2  310.77   16.70
  -3  -2  -2  292.17   16.70
  -3   2  -2  316.67   16.70
  -3   2  -2  316.57   16.70
   3   3  -2  190.88   11.60
   3  -3  -2  176.98    9.50
   3  -3  -2  167.98   10.20
  -3  -3  -2  162.88   10.20
  -3  -3  -2  156.78    9.50
  -3   3  -2  171.68    9.40
  -3   3  -2  179.18    9.40
   3   4  -2  171.38   10.90
   3  -4  -2  167.78    8.90
  -3  -4  -2  157.48    9.60
   3  -4  -2  162.98    9.60
  -3   4  -2  157.58    8.80
  -3  -4  -2  140.79    8.80
  -3   4  -2  164.28    8.80
   3   5  -2    3.90    1.20
   3  -5  -2    1.90    0.50
  -3  -5  -2    2.40    0.70
   3  -5  -2    1.20    0.60
   3   5  -2    2.60    0.80
  -3   5  -2    2.40    0.80
  -3   5  -2    2.20    0.50
  -3  -5  -2    1.70    0.50
   3   6  -2   34.40    3.70
   3  -6  -2   32.70    2.30
   3  -6  -2   33.00    2.20
  -3  -6  -2   32.20    2.80
   3  -6  -2   32.00    2.90
   3   6  -2   35.50    3.10
  -3   6  -2   33.30    3.10
  -3  -6  -2   26.90    2.30
  -3   6  -2   34.50    2.20
   3   7  -2   37.90    3.90
   3   7  -2   40.40    4.10
   3  -7  -2   35.00    2.60
   3   7  -2   39.80    4.00
  -3  -7  -2   39.00    3.30
   3  -7  -2   42.40    3.40
   3   7  -2   40.20    3.50
  -3   7  -2   36.80    3.50
  -3  -7  -2   40.50    2.80
  -3   7  -2   41.30    2.60
   3   8  -2  120.69    9.00
   3  -8  -2  123.39    7.20
   3   8  -2  121.09    8.80
   3   8  -2  132.09    9.20
   3  -8  -2  124.79    8.00
  -3   8  -2  139.39    8.60
  -3  -8  -2  126.39    8.10
  -3  -8  -2  122.39    6.90
   3   8  -2  128.49    8.30
  -3   8  -2  126.89    7.10
  -3  -8  -2  125.89    7.40
   3   9  -2  196.68   12.30
   3  -9  -2  180.98   10.20
   3   9  -2  200.28   12.10
   3   9   2  197.58   12.40
   3   9  -2  199.88   12.70
   3   9  -2  182.18   11.40
  -3   9  -2  191.28   11.50
  -3  -9  -2  162.08    9.80
  -3  -9  -2  185.48   11.10
   3  -9  -2  193.78   11.10
  -3  -9  -2  182.38   10.50
  -3   9  -2  191.88   10.10
   3  10  -2  320.57   19.00
   3 -10  -2  299.77   16.50
   3  10  -2  310.57   18.60
   3  10   2  338.67   19.20
   3  10  -2  307.67   19.30
  -3 -10  -2  297.57   16.90
  -3  10  -2  307.97   16.50
   3  10  -2  301.97   17.80
  -3  10  -2  316.27   18.00
   3 -10  -2  301.47   16.20
  -3 -10  -2  295.27   16.30
  -3 -10  -2  296.57   17.50
   3 -10  -2  310.87   17.60
  -3 -11  -2  156.88   10.20
   3  11  -2  187.88   10.10
   3 -11  -2  185.08   10.10
   3  11  -2  186.28   12.40
   3 -11  -2  173.68   10.00
   3  11   2  173.78   12.40
   3  11  -2  185.68   13.00
  -3  11  -2  191.98   10.00
   3  11  -2  183.58   11.40
  -3 -11  -2  163.18    9.70
  -3  11  -2  182.08   11.40
   3 -11  -2  179.38    9.70
  -3 -11  -2  177.18   11.00
   3 -11  -2  169.88   10.90
   3  12  -2  161.68   10.50
  -3  12  -2  156.48   10.60
   3 -12  -2  152.38    8.70
  -3 -12  -2  137.89    8.70
  -3 -12  -2  152.98   10.20
   3 -12  -2  142.29    9.90
  -3  12  -2  171.88    8.90
   3 -12  -2  165.18    9.10
   3  12  -2  170.18   11.50
   3 -12  -2  162.48    9.10
   3  12   2  173.48   12.10
   3  12  -2  161.88   12.10
   3  12  -2  157.08    9.30
  -3  12  -2  175.68    9.10
   3  12  -2  166.68    9.10
  -3 -12  -2  142.69    9.30
  -3  13  -2  115.09    6.60
   3 -13  -2  121.19    6.90
   3  13  -2  124.79    9.30
   3 -13  -2  113.29    6.80
   3  13   2  114.19    9.60
   3  13  -2  107.79    7.10
   3  13  -2  124.69    8.50
  -3  13  -2   97.19    8.20
   3 -13  -2  114.99    6.50
  -3 -13  -2  113.09    6.60
  -3 -13  -2  104.69    7.90
   3 -13  -2  112.09    7.90
  -3 -13  -2  110.69    7.10
   3  13  -2  118.39    6.90
  -3  14  -2   26.00    2.00
  -3  14  -2   25.80    2.20
   3 -14  -2   25.50    2.10
   3 -14  -2   23.70    2.10
   3  14  -2   28.30    3.90
   3  14   2   23.00    3.80
   3  14  -2   21.70    3.60
   3  14  -2   18.40    2.10
  -3  14  -2   25.70    2.20
  -3 -14  -2   29.00    2.40
   3  14  -2   24.50    2.10
   3  14  -2   15.50    2.70
   3 -14  -2   24.40    1.80
  -3 -14  -2   25.50    1.90
  -3  14  -2   21.80    3.10
  -3 -14  -2   22.20    2.90
   3 -14  -2   20.60    2.70
  -3 -15  -2   14.00    2.40
   3 -15  -2   16.70    2.40
   3  15  -2   17.50    2.80
   3 -15  -2   16.20    1.40
  -3  15  -2   12.50    2.50
  -3 -15  -2   17.50    1.50
  -3  15  -2   18.20    1.60
  -3  15  -2   17.40    1.70
   3 -15  -2   16.30    1.70
   3 -15  -2   14.80    1.60
   3  15  -2   17.30    3.20
   3  15  -2   19.40    3.30
   3  15  -2   11.20    1.60
  -3  15  -2   14.80    1.60
  -3  15  -2   16.50    1.50
   3  15  -2   18.70    1.80
  -3  16  -2    0.50    0.60
  -3 -16  -2    0.40    0.50
   3 -16  -2    0.30    0.70
   3 -16  -2   -0.10    0.40
  -3 -16  -2   -0.20    0.40
   3  16  -2    0.40    0.80
  -3  16  -2    0.40    0.60
   3 -16  -2   -0.10    0.50
   3 -16  -2    0.60    0.40
   3  16  -2    0.60    0.90
   3  16  -2    0.50    0.80
   3  16  -2    0.10    0.50
  -3  16  -2   -0.20    0.40
   3  16  -2   -0.10    0.40
  -3  16  -2   -0.10    0.40
   3  16  -2    0.20    0.30
   3  17  -2    5.00    1.00
  -3  17  -2    4.40    0.80
   3 -17  -2    4.60    0.90
   3 -17  -2    2.60    0.80
   3  17  -2    4.90    1.80
   3  17   2    4.60    1.70
   3  17  -2    2.40    1.10
  -3  17  -2    3.60    0.70
   3  17  -2    4.90    0.90
  -3 -17  -2    2.90    1.20
   3 -17  -2    4.60    1.30
   3 -17  -2    5.30    0.80
  -3 -17  -2    3.60    0.70
  -3  17  -2    2.10    1.10
   3  17  -2    3.20    1.30
   3  17  -2    6.20    0.90
  -3  17  -2    3.50    0.80
   3  18  -2   32.70    2.80
  -3  18  -2   45.70    2.90
   3 -18  -2   40.50    3.00
   3  18  -2   38.20    4.50
   3 -18  -2   36.10    2.80
   3  18  -2   28.40    4.60
   3  18   2   47.60    5.30
  -3  18  -2   41.80    2.80
   3  18  -2   50.59    3.10
  -3  18  -2   26.50    2.60
   3  18  -2   30.20    2.60
   3  18  -2   36.00    4.40
   3 -18  -2   37.60    2.60
  -3 -18  -2   30.60    2.60
  -3  18  -2   27.00    4.30
  -3 -18  -2   33.20    4.00
   3 -18  -2   36.70    4.00
   3  19  -2   63.69    6.40
  -3  19  -2   48.30    6.30
  -3 -19  -2   59.69    6.00
   3 -19  -2   78.19    4.50
   3 -19  -2   64.49    5.90
  -3 -19  -2   65.49    4.40
   3  19  -2   61.09    4.60
  -3  19  -2   75.69    4.50
   3 -19  -2   69.59    4.80
   3  19  -2   82.59    6.80
   3 -19  -2   75.59    4.70
   3  19  -2   63.79    7.10
   3  19   2   79.69    7.10
   3  19  -2   84.79    4.70
  -3  19  -2   77.79    4.50
  -3  19  -2   82.49    4.80
  -3  19  -2   58.79    4.60
   3  19  -2   60.29    4.40
   3  20  -2   37.60    4.50
  -3  20  -2   32.90    4.40
   3 -20  -2   45.10    2.90
  -3 -20  -2   32.90    4.10
   3 -20  -2   48.10    4.50
  -3 -20  -2   39.70    2.90
   3  20  -2   40.10    3.10
   3 -20  -2   37.60    2.80
  -3  20  -2   43.50    2.90
   3  20   2   39.60    4.70
   3  20  -2   39.10    4.30
   3 -20  -2   49.40    3.10
   3  20  -2   34.60    4.90
   3  20  -2   46.40    3.00
  -3  20   2   38.00    3.00
  -3  20  -2   42.80    2.90
  -3  20  -2   50.49    3.10
   3  20  -2   41.10    3.00
  -3  20  -2   36.60    3.00
  -3 -20   2   44.80    4.50
  -3  21  -2   53.29    5.50
  -3 -21  -2   59.09    3.70
   3 -21  -2   61.29    3.70
  -3 -21  -2   52.19    5.10
   3  21  -2   51.79    3.80
  -3  21  -2   58.59    3.70
   3  21   2   55.59    5.50
   3  21  -2   50.19    5.10
   3 -21  -2   58.89    3.80
   3  21  -2   52.99    5.90
   3  21  -2   56.99    3.60
  -3  21  -2   52.79    3.60
  -3  21   2   57.69    3.90
  -3  21  -2   56.49    3.70
  -3 -21   2   65.99    5.50
  -3  21  -2   61.79    3.90
   3  21  -2   59.19    3.80
  -3  22  -2   60.79    5.80
  -3 -22  -2   63.19    3.90
   3 -22  -2   62.29    3.90
  -3 -22  -2   57.49    5.10
   3  22  -2   63.99    4.10
  -3  22  -2   61.29    3.90
   3  22   2   55.09    5.50
   3  22  -2   55.69    5.30
   3 -22  -2   62.29    4.00
   3  22  -2   59.09    6.10
   3  22  -2   62.49    3.80
  -3  22  -2   59.19    3.90
  -3  22   2   63.79    4.00
  -3  22  -2   64.19    3.90
  -3  22  -2   66.59    4.10
   3  22  -2   62.49    3.90
  -3 -22   2   62.49    5.40
  -3  23  -2   39.70    2.80
   3  23  -2   43.60    2.70
  -3 -23   2   38.50    3.80
  -3  23   2   37.20    4.00
  -3 -23  -2   39.60    2.60
   3 -23  -2   43.10    2.70
  -3 -23  -2   42.00    2.80
  -3  23  -2   36.10    2.60
   3  23   2   37.30    4.00
   3  23  -2   37.70    3.80
   3 -23  -2   39.90    2.70
   3  23  -2   40.90    4.50
  -3  23  -2   42.20    2.70
  -3  23   2   39.20    2.80
   3  23  -2   39.50    2.60
  -3  23  -2   36.70    2.60
   3  23  -2   46.30    2.90
  -3  24  -2   53.59    3.30
   3  24  -2   52.19    3.30
   3 -24  -2   53.29    3.20
  -3 -24  -2   47.50    3.20
  -3 -24  -2   57.59    3.40
  -3  24  -2   50.39    3.20
   3 -24  -2   50.29    3.30
  -3  24  -2   55.79    3.40
  -3  24   2   52.39    3.40
   3  24  -2   51.79    3.20
  -3  24  -2   57.49    3.30
   3  24  -2   52.99    3.40
  -3  25  -2   11.70    1.00
   3  25  -2   11.50    1.00
  -3 -25  -2   11.10    1.00
   3 -25  -2   12.90    1.00
  -3 -25  -2   10.10    0.90
   3 -25  -2   12.00    1.00
  -3  25  -2   13.20    1.10
  -3  25   2   12.60    1.10
   3  25  -2   11.50    0.90
  -3  25  -2   11.20    1.00
   3  25  -2   11.00    1.10
  -3  25  -2   11.30    1.00
  -3  26  -2    0.20    0.20
   3  26  -2    0.00    0.20
  -3 -26  -2   -0.10    0.30
   3 -26  -2    0.00    0.20
  -3 -26  -2    0.00    0.20
   3 -26  -2   -0.20    0.20
  -3  26   2    0.20    0.30
  -3  26  -2    0.10    0.20
  -3  26  -2    0.10    0.20
  -3  26  -2    0.20    0.30
   3  26  -2   -0.10    0.20
  -3  27  -2    0.20    0.20
   3  27  -2    0.30    0.20
  -3 -27  -2    0.50    0.30
   3 -27  -2    0.40    0.20
   3 -27  -2    0.40    0.20
  -3 -27  -2    0.00    0.20
  -3  27   2    0.40    0.30
  -3  27  -2    0.20    0.30
  -3  27  -2    0.60    0.20
  -3  27  -2    0.30    0.20
   3  27  -2    0.40    0.20
   3  28  -2   11.90    0.90
  -3 -28  -2   11.80    0.90
   3 -28  -2    9.90    0.80
  -3  28  -2   12.10    1.00
  -3  28   2   14.30    1.00
   3  28  -2   12.40    1.00
  -3  28  -2   12.70    0.90
  -3  28  -2   11.40    0.90
   3 -28  -2   11.50    0.80
   3  29  -2    5.90    0.50
   3  29   2    5.80    0.50
  -3  29   2    5.90    0.60
  -3 -29  -2    6.80    0.60
  -3  29  -2    6.10    0.50
  -3  29  -2    6.60    0.60
   3  29  -2    5.90    0.60
  -3 -30  -2   13.30    0.90
  -3  30  -2   12.70    0.90
  -3  30   2   13.00    0.90
   3  30  -2   12.30    0.90
   3 -30   2   14.20    1.00
  -3  30  -2   12.20    0.90
   3  30   2   12.00    0.80
   3  30  -2   11.80    0.80
  -3 -31  -2   19.00    1.20
  -3  31  -2   19.40    1.20
  -3  31   2   21.60    1.20
   3 -31  -2   17.30    1.20
   3 -31  -2   17.60    1.10
   3  31  -2   18.00    1.20
   3  31   2   20.80    1.20
   3 -31   2   19.30    1.20
  -3  31  -2   18.90    1.20
  -3 -32  -2   14.60    0.80
   3  32   2   15.00    0.90
  -3  32   2   15.40    0.90
  -3  33  -2    8.10    0.50
   4   0  -2  124.69    6.90
  -4   0  -2  121.09    6.90
   4  -1  -2  106.49    6.20
   4   1  -2  112.79    6.30
  -4   1  -2  107.49    6.30
  -4  -1  -2  114.19    6.30
   4   2  -2   70.59    6.00
   4  -2  -2   74.79    4.50
   4  -2  -2   75.19    4.30
  -4  -2  -2   63.79    4.30
  -4   2  -2   76.59    4.30
  -4  -3  -2   46.00    3.00
   4  -3  -2   40.20    2.80
   4  -3  -2   41.70    2.90
   4   3  -2   43.70    4.20
   4   3  -2   34.20    3.80
   4  -3  -2   41.20    2.80
   4  -3  -2   41.00    2.70
   4   3  -2   42.30    2.90
  -4  -3  -2   38.60    2.70
  -4   3  -2   42.30    2.70
  -4  -4  -2   50.99    3.50
   4  -4  -2   52.69    3.40
  -4  -4  -2   50.99    3.40
  -4   4  -2   57.29    3.80
  -4  -4  -2   53.89    3.40
   4  -4  -2   57.49    3.50
   4   4  -2   59.69    5.10
   4   4  -2   57.59    4.90
   4  -4  -2   52.49    3.40
   4  -4  -2   53.09    3.30
   4   4  -2   52.69    3.40
   4   4  -2   53.39    3.50
  -4   4  -2   51.19    3.40
   4  -4  -2   50.09    3.40
  -4  -4  -2   46.70    3.30
  -4   4  -2   53.29    3.30
  -4   5  -2   28.70    2.10
  -4  -5  -2   27.00    2.10
  -4   5  -2   30.10    2.60
  -4  -5  -2   27.10    2.10
   4  -5  -2   26.80    2.10
   4  -5  -2   29.10    2.10
   4   5  -2   34.30    3.70
   4  -5  -2   28.10    2.10
   4  -5  -2   29.40    2.00
   4   5  -2   27.60    3.20
   4   5  -2   24.10    2.00
   4  -5  -2   25.50    2.00
   4   5  -2   27.40    2.10
  -4  -5  -2   27.10    2.10
  -4   5  -2   28.20    2.00
  -4   5  -2   26.60    1.90
   4   6  -2   14.10    2.20
  -4   6  -2   10.10    1.10
  -4  -6  -2   13.20    1.20
  -4  -6  -2   11.70    1.20
   4  -6  -2   12.30    1.20
   4  -6  -2   12.60    1.20
   4  -6  -2   11.10    1.10
   4   6  -2   11.20    2.00
   4  -6  -2   12.20    1.10
   4   6  -2    9.20    1.10
  -4   6  -2   11.40    1.10
   4  -6  -2    9.10    1.10
  -4   6  -2    9.80    1.10
  -4  -6  -2   11.40    1.20
  -4   6  -2   11.40    1.10
  -4   6  -2   10.20    1.00
  -4   6   2   10.70    0.90
   4   6  -2   10.40    1.10
   4  -7  -2   29.00    2.20
  -4   7  -2   27.00    2.00
  -4  -7  -2   27.00    2.20
   4  -7  -2   31.30    2.20
   4   7  -2   21.30    3.00
   4  -7  -2   29.10    2.00
   4   7  -2   23.00    3.00
   4   7  -2   29.30    2.20
   4  -7  -2   29.70    2.20
  -4   7  -2   27.80    2.20
  -4   7  -2   30.70    2.10
  -4  -7  -2   27.40    2.20
  -4   7  -2   27.60    2.00
   4   7  -2   31.20    2.20
  -4   7  -2   28.60    2.00
  -4   7   2   28.60    1.90
  -4   8  -2   44.50    2.90
   4  -8  -2   44.10    3.00
  -4  -8  -2   43.50    3.10
   4  -8  -2   45.70    3.00
   4   8  -2   45.50    4.50
   4  -8  -2   43.70    2.80
   4   8  -2   39.20    4.10
   4   8  -2   44.80    4.40
   4   8  -2   43.60    3.00
  -4   8  -2   43.00    2.90
  -4   8  -2   40.90    3.00
  -4   8  -2   41.80    2.80
  -4  -8  -2   40.60    3.00
  -4   8   2   44.40    2.70
   4   8  -2   46.80    3.00
   4  -9  -2  108.99    6.50
  -4   9  -2  111.79    6.40
  -4  -9  -2  103.69    6.60
   4  -9  -2  104.69    6.50
   4   9  -2  114.89    8.50
   4   9  -2  114.59    8.20
   4  -9  -2  116.19    6.40
   4   9  -2  103.59    8.30
  -4   9  -2  114.29    6.80
  -4   9  -2  114.49    6.40
  -4  -9  -2  112.79    6.70
   4   9  -2  108.99    6.60
  -4   9  -2  108.39    6.40
   4 -10  -2   66.59    4.20
  -4  10  -2   65.39    4.00
   4 -10  -2   63.89    4.20
  -4 -10  -2   67.39    4.20
  -4 -10  -2   59.39    4.30
   4  10  -2   67.89    5.90
   4 -10  -2   67.69    4.10
   4  10  -2   70.99    5.90
   4  10   2   65.69    5.90
   4  10  -2   56.49    5.90
  -4  10  -2   68.99    4.20
  -4 -10  -2   63.09    4.40
   4  10  -2   67.59    4.30
  -4  10  -2   65.39    4.10
   4  11  -2   77.99    6.40
  -4  11  -2   76.29    4.50
  -4 -11  -2   60.29    4.70
  -4 -11  -2   74.09    4.70
   4 -11  -2   74.19    4.60
   4  11  -2   74.99    6.60
   4 -11  -2   72.59    4.50
   4  11   2   72.69    6.50
   4  11  -2   79.59    6.90
  -4  11  -2   83.19    4.70
  -4 -11   2   73.59    4.40
  -4 -11  -2   75.99    4.90
   4  11  -2   82.29    4.80
  -4  11  -2   67.49    4.50
  -4  12  -2   69.89    4.20
  -4 -12  -2   51.89    4.30
  -4 -12  -2   69.59    4.40
   4 -12  -2   67.69    4.30
   4  12  -2   65.39    6.10
   4  12   2   69.39    6.60
   4  12  -2   68.89    6.70
   4  12  -2   63.19    4.50
  -4  12  -2   74.09    4.40
  -4 -12   2   73.19    4.10
  -4 -12  -2   65.19    4.60
  -4  12  -2   68.99    4.20
  -4  13  -2   54.89    3.30
  -4 -13  -2   52.39    3.60
  -4 -13  -2   40.80    3.40
   4 -13  -2   54.69    3.50
   4  13  -2   54.79    5.30
   4 -13  -2   54.29    3.50
   4  13   2   56.79    5.70
   4  13  -2   47.00    5.50
   4  13  -2   45.80    3.60
  -4  13  -2   42.00    3.50
  -4  13  -2   41.70    3.80
  -4 -13   2   56.79    3.30
  -4 -13  -2   48.70    3.70
  -4  13  -2   53.49    3.40
  -4 -14  -2   29.60    2.50
  -4 -14  -2   29.30    2.40
  -4  14  -2   31.70    2.20
   4 -14  -2   34.00    2.50
   4  14  -2   41.70    4.50
   4 -14  -2   32.00    2.50
   4  14   2   40.20    4.80
   4  14  -2   25.00    2.50
  -4  14  -2   29.10    2.50
  -4  14  -2   20.90    2.60
  -4 -14   2   32.10    2.20
  -4 -14  -2   29.20    2.60
  -4  14  -2   32.30    2.40
  -4 -15  -2    1.90    0.60
  -4  15  -2    2.60    0.60
  -4 -15  -2    2.60    0.80
   4 -15  -2    2.70    0.70
   4 -15  -2    1.70    0.60
   4  15  -2    2.00    1.10
   4  15   2    2.30    1.30
  -4  15  -2    2.00    0.60
   4  15  -2    1.50    0.70
  -4  15  -2    2.00    0.90
  -4 -15  -2    2.10    0.80
  -4 -16  -2    0.80    0.50
  -4  16  -2   -0.40    0.60
  -4 -16  -2    0.50    0.40
  -4  16  -2    0.50    0.50
   4 -16  -2    0.90    0.50
   4 -16  -2    0.40    0.40
   4  16  -2    1.10    1.10
   4  16   2    0.60    1.10
   4  16  -2    0.50    1.00
  -4  16  -2    1.00    0.50
   4  16  -2    0.60    0.50
  -4  16  -2   -0.20    0.60
  -4 -16   2    0.80    0.80
  -4 -17  -2    1.60    0.50
  -4 -17  -2    1.20    0.60
   4 -17  -2    1.30    0.60
   4 -17  -2    1.40    0.60
   4  17  -2    1.70    1.00
   4  17  -2    1.50    0.90
  -4  17  -2    1.10    0.50
   4  17  -2    1.30    0.60
  -4  17  -2    1.50    0.70
  -4 -17   2    1.20    0.80
  -4 -18  -2   12.10    1.10
  -4 -18  -2   10.10    1.40
   4 -18  -2   10.10    1.40
  -4  18  -2   10.20    1.20
   4 -18  -2   11.80    1.40
   4  18  -2   11.20    2.50
   4  18   2    9.30    2.30
   4  18  -2   13.50    2.50
   4  18  -2   13.20    1.40
  -4  18  -2   15.30    1.40
  -4  18  -2   13.00    1.50
  -4 -18   2   14.90    2.40
  -4  18   2   10.60    2.30
  -4 -19  -2    8.60    1.10
   4 -19  -2    8.10    1.20
  -4  19  -2    8.00    1.00
   4 -19  -2    8.50    1.10
   4  19  -2    3.30    1.50
   4  19   2    8.50    2.10
   4  19  -2   11.00    2.00
   4  19  -2    8.90    1.10
  -4  19  -2    8.90    1.00
  -4  19  -2   11.60    1.30
  -4 -19   2   10.90    2.00
  -4  19   2    6.10    1.70
  -4 -20   2   14.90    2.40
  -4  20   2   15.20    2.40
  -4 -20  -2   13.90    1.40
   4 -20  -2   12.90    1.50
  -4  20  -2   12.90    1.30
   4  20  -2   13.50    2.20
   4 -20  -2   14.50    1.40
   4  20  -2    7.00    2.00
   4  20   2   13.90    2.40
  -4  20  -2   12.30    1.20
  -4  20   2   11.40    1.30
   4  20  -2   13.80    1.30
  -4  20  -2   15.20    1.50
   4  20  -2   13.80    1.50
  -4 -21  -2   41.30    2.80
  -4  21  -2   37.10    2.60
   4 -21  -2   41.40    2.80
  -4  21   2   37.90    2.80
  -4  21  -2   41.30    2.70
   4  21  -2   37.90    2.70
  -4  21  -2   43.90    2.80
   4  21  -2   39.30    2.90
  -4 -22  -2   33.20    2.30
  -4  22  -2   27.40    2.10
   4 -22  -2   32.80    2.30
  -4  22   2   30.20    2.30
  -4  22  -2   31.50    2.20
   4  22  -2   31.60    2.20
  -4  22  -2   30.20    2.20
   4  22  -2   35.70    2.40
  -4  22  -2   32.80    2.30
  -4 -23  -2   27.30    1.90
  -4  23  -2   23.20    1.70
   4 -23  -2   23.70    1.80
  -4  23  -2   25.70    1.80
  -4  23   2   23.10    1.80
   4  23  -2   23.60    1.70
  -4  23  -2   27.40    1.90
  -4  23  -2   25.30    1.90
   4  23  -2   28.80    2.00
  -4 -24  -2   16.60    1.30
  -4  24  -2   13.80    1.20
   4 -24  -2   16.40    1.30
  -4  24  -2   17.10    1.30
  -4  24   2   16.50    1.30
   4  24  -2   14.80    1.20
  -4  24  -2   17.60    1.30
   4  24  -2   15.50    1.30
  -4  24  -2   17.10    1.30
  -4 -25  -2    7.00    0.70
  -4  25  -2    6.80    0.70
  -4  25  -2    7.40    0.70
  -4  25   2    6.80    0.70
   4  25  -2    7.40    0.70
   4 -25  -2    7.10    0.70
  -4  25  -2    7.80    0.70
   4  25  -2    7.90    0.80
   4 -25   2    8.40    0.80
  -4  25  -2    7.20    0.70
  -4 -26  -2    3.60    0.40
  -4  26   2    2.90    0.40
   4  26  -2    3.10    0.40
  -4  26  -2    2.80    0.40
   4 -26   2    2.90    0.40
   4 -26  -2    2.60    0.40
   4 -26  -2    2.80    0.40
  -4  26  -2    3.00    0.40
   4  26  -2    3.10    0.50
   4  26   2    2.50    0.40
  -4  26  -2    3.70    0.50
  -4 -27  -2    0.00    0.20
  -4  27  -2    0.00    0.20
  -4  27   2    0.20    0.20
   4 -27   2   -0.10    0.20
   4 -27  -2    0.00    0.10
   4 -27  -2    0.10    0.10
  -4  27  -2    0.00    0.20
   4  27  -2    0.00    0.20
   4  27   2    0.00    0.10
  -4  27  -2    0.10    0.20
  -4 -28  -2    1.60    0.30
  -4  28  -2    1.90    0.30
  -4  28   2    0.80    0.20
   4 -28   2    1.20    0.20
   4 -28  -2    1.00    0.20
   4 -28  -2    1.10    0.20
  -4  28  -2    1.50    0.20
   4  28  -2    1.60    0.30
   4  28   2    1.20    0.20
  -4  28  -2    1.00    0.20
  -4 -29  -2    6.50    0.50
  -4  29  -2    6.80    0.50
  -4  29  -2    6.20    0.50
   4  29  -2    6.30    0.50
   4  29   2    5.80    0.50
  -4  29  -2    7.10    0.60
  -4  29   2    6.70    0.50
  -4 -30  -2    2.30    0.20
  -4  30   2    2.30    0.30
   4  30   2    1.80    0.20
   4  30  -2    2.00    0.20
   4  31  -2    4.40    0.30
   4  31   2    4.40    0.30
  -4  31   2    5.00    0.30
  -5   0   2   92.79    7.80
   5   0  -2  108.29    6.70
   5   0  -2  113.79    6.70
  -5   0  -2  122.09    6.70
  -5   0  -2  108.09    6.90
   5   0  -2  109.29    6.60
   5   0  -2  118.99    6.70
  -5   0  -2  115.19    6.50
  -5   0  -2  115.69    6.50
  -5  -1   2  189.48   13.60
  -5   1   2  195.58   12.90
  -5   1  -2  230.98   11.90
  -5  -1  -2  198.48   11.90
   5  -1  -2  217.08   11.80
  -5  -1  -2  224.48   11.90
  -5   1  -2  198.48   11.90
   5   1  -2  217.68   11.80
   5   1  -2  227.58   11.90
   5  -1  -2  226.18   11.90
   5  -1  -2  226.08   11.80
   5   1  -2  218.68   11.80
  -5   1  -2  204.78   11.70
  -5  -1  -2  190.88   11.60
   5   1  -2  224.68   11.80
   5  -1  -2  223.88   11.90
  -5  -1  -2  186.58   11.60
  -5   1  -2  210.98   11.70
  -5  -2   2  176.58   13.30
  -5  -2  -2  209.18   11.10
  -5  -2  -2  184.48   11.20
  -5   2  -2  216.08   11.10
   5   2  -2  202.98   11.10
   5  -2  -2  192.28   11.10
   5  -2  -2  204.98   11.10
   5   2  -2  195.48   12.90
   5  -2  -2  182.18   10.80
   5  -2  -2  204.18   11.00
   5   2  -2  193.88   11.00
   5  -2  -2  195.68   11.00
  -5   2  -2  197.48   11.00
   5   2  -2  198.78   11.00
  -5  -2  -2  187.98   10.90
  -5   2  -2  203.68   10.90
  -5  -3   2   95.49    8.80
  -5   3  -2  112.79    6.40
  -5  -3  -2  107.69    6.50
   5  -3  -2  120.49    6.60
  -5  -3  -2  107.89    6.80
   5   3  -2  113.89    6.50
   5  -3  -2  115.69    6.60
   5   3  -2  113.49    8.20
   5  -3  -2  108.79    6.20
   5   3  -2  102.89    6.40
  -5   3  -2  102.09    6.30
  -5  -3  -2  106.69    6.50
   5   3  -2  115.49    6.50
   5  -3  -2  116.89    6.50
  -5   3   2  107.99    6.20
  -5  -3  -2  100.79    6.30
  -5   3  -2  109.09    6.30
  -5  -4   2   66.59    7.30
  -5   4  -2   84.29    4.80
  -5  -4  -2   75.19    5.40
  -5  -4  -2   81.19    4.90
   5  -4  -2   81.29    4.80
   5  -4  -2   79.59    4.80
   5  -4  -2   81.39    4.80
   5   4  -2   76.49    6.30
   5  -4  -2   75.89    4.50
   5   4  -2   78.99    4.80
   5   4  -2   80.19    4.80
  -5   4  -2   72.39    4.70
  -5   4  -2   72.09    4.70
  -5   4  -2   78.59    4.60
   5  -4  -2   74.89    4.70
  -5  -4  -2   75.99    4.70
  -5   4  -2   77.39    4.70
  -5   4   2   75.59    4.50
   5   5  -2    0.30    0.60
  -5  -5   2   -0.60    1.40
   5  -5  -2    0.30    0.40
  -5  -5  -2    0.80    2.40
  -5  -5  -2    0.10    0.50
  -5   5  -2    0.70    0.40
   5  -5  -2    0.60    0.40
   5   5  -2    0.30    0.60
   5  -5  -2    0.60    0.50
   5  -5  -2    0.40    0.30
   5   5  -2    0.80    0.50
  -5   5  -2    0.30    0.30
  -5   5  -2    0.80    0.40
  -5   5  -2    0.20    0.40
  -5   5  -2    0.60    0.30
  -5   5   2    0.50    0.30
  -5  -5  -2    0.50    0.50
   5   5  -2    0.90    0.50
   5  -5  -2    0.50    0.40
  -5  -6   2   13.40    3.20
   5   6  -2   14.30    2.30
  -5  -6  -2   15.90    1.60
   5  -6  -2   16.10    1.50
  -5   6  -2   16.10    1.40
  -5  -6  -2   16.10    2.80
   5  -6  -2   15.00    1.50
   5  -6  -2   17.60    1.50
   5   6  -2   15.30    2.40
   5  -6  -2   14.80    1.30
   5   6  -2   15.50    1.50
   5   6  -2   17.50    1.50
  -5   6  -2   17.10    1.40
  -5   6  -2   15.90    1.40
   5  -6  -2   15.80    1.40
  -5   6  -2   14.00    1.40
  -5  -6  -2   17.90    1.60
  -5   6  -2   17.10    1.40
  -5   6   2   15.20    1.20
  -5  -7   2   25.20    4.10
  -5   7   2   26.20    3.30
   5  -7  -2   25.50    2.00
  -5  -7  -2   25.90    3.10
  -5  -7  -2   23.60    2.10
  -5   7  -2   25.30    1.90
   5  -7  -2   25.00    2.00
   5   7  -2   27.30    3.20
   5   7  -2   25.10    3.10
   5  -7  -2   26.40    2.00
   5  -7  -2   25.30    1.80
   5   7  -2   27.60    2.10
   5   7  -2   28.90    2.10
  -5   7  -2   23.60    1.90
  -5   7  -2   24.30    1.90
  -5   7  -2   23.60    2.00
  -5  -7  -2   24.90    2.10
  -5   7  -2   25.80    1.90
  -5   7   2   25.10    1.80
  -5  -8   2   92.29    8.50
  -5   8   2   86.99    7.40
  -5   8  -2   84.29    5.10
  -5  -8  -2   95.19    5.30
  -5  -8  -2   88.89    5.90
   5  -8  -2   83.69    5.20
  -5  -8  -2   92.29    5.50
   5  -8  -2   90.89    5.30
   5   8  -2   77.39    6.60
   5  -8  -2   89.49    5.30
   5  -8  -2   82.39    5.00
   5   8  -2   88.19    7.00
   5   8  -2   84.19    6.80
   5   8  -2   86.19    5.40
  -5   8  -2   82.49    5.10
   5   8  -2   84.59    5.30
  -5   8  -2   93.49    5.40
  -5  -8  -2   91.99    5.50
  -5   8  -2   88.19    5.10
  -5   8   2   83.79    5.00
  -5  -9   2  152.38   11.40
  -5   9   2  143.79   10.50
  -5  -9  -2  137.89    7.80
   5  -9  -2  125.49    7.70
  -5  -9  -2  128.29    8.30
  -5   9  -2  138.49    7.60
   5  -9  -2  141.19    7.80
   5   9  -2  123.29    9.30
   5  -9  -2  136.49    7.80
   5   9  -2  147.39    9.70
   5  -9  -2  128.69    7.50
   5   9  -2  134.09    9.80
   5   9  -2  138.39    8.00
  -5   9  -2  134.89    7.70
  -5   9  -2  137.09    8.00
   5   9  -2  138.59    7.80
  -5  -9  -2  137.29    8.00
  -5   9  -2  132.99    7.60
  -5   9   2  128.69    7.50
  -5 -10   2  272.57   16.00
  -5  10   2  206.18   15.00
  -5  10  -2  220.38   11.80
  -5 -10  -2  227.58   12.00
  -5 -10  -2  193.88   12.30
   5 -10  -2  216.28   12.00
   5  10  -2  198.08   13.70
   5  10  -2  209.78   13.90
   5 -10  -2  214.78   12.00
   5 -10  -2  200.68   11.70
   5  10   2  226.18   14.50
   5  10  -2  189.38   14.00
   5  10  -2  231.78   12.30
  -5  10  -2  230.68   12.30
  -5  10  -2  217.88   11.90
   5  10  -2  226.38   12.10
  -5 -10  -2  231.98   12.30
  -5  10  -2  213.38   11.80
  -5  10   2  200.88   11.70
  -5 -11   2  137.09   10.10
  -5  11   2  106.69    9.70
  -5 -11  -2  117.39    7.10
  -5 -11  -2  103.69    7.40
  -5  11  -2  113.49    6.80
   5 -11  -2  127.99    7.20
   5  11  -2  109.19    8.70
   5 -11  -2  121.79    7.20
   5 -11  -2  118.29    6.80
   5  11   2  125.99    9.40
   5  11  -2  114.99    9.30
   5  11  -2  132.69    7.40
  -5  11  -2  127.99    7.00
  -5  11  -2  127.99    7.50
  -5 -11   2  130.29    7.00
  -5 -11  -2  124.59    7.40
   5  11  -2  127.49    7.20
  -5  11  -2  114.49    7.00
  -5  11  -2  121.39    7.00
  -5  11   2  118.59    6.80
  -5 -12   2  108.29    8.90
  -5  12   2  104.19    9.30
  -5  12  -2  112.09    6.40
  -5 -12  -2  104.99    7.00
  -5 -12  -2  110.79    6.70
   5 -12  -2  114.89    6.70
   5  12  -2  104.99    8.30
   5 -12  -2  112.39    6.40
   5 -12  -2  111.69    6.70
   5  12   2  132.69    9.40
   5  12  -2   94.79    8.60
   5  12  -2  112.69    7.00
  -5  12  -2  112.59    7.10
  -5 -12   2  119.49    6.50
  -5 -12  -2  116.59    7.00
  -5  12  -2  111.99    6.50
  -5  12  -2  111.69    6.50
  -5  12   2  106.09    6.40
   5  12  -2  117.99    6.80
  -5 -13   2  106.49    8.00
  -5  13   2   96.99    8.40
   5 -13  -2   94.89    5.50
  -5  13  -2   90.39    5.20
  -5 -13  -2   91.09    5.80
  -5 -13  -2   85.09    5.50
   5  13  -2   70.29    6.90
   5 -13  -2   86.19    5.20
   5  13   2   84.19    7.60
   5  13  -2   76.99    7.50
  -5  13  -2   80.49    5.90
  -5 -13   2   93.59    5.30
  -5  13  -2   86.79    5.30
  -5  13   2   91.29    5.20
   5 -13   2   87.19    5.30
   5  13  -2  103.99    5.70
  -5 -13  -2   87.19    5.80
  -5 -14  -2   15.40    1.60
  -5 -14  -2   21.00    2.20
  -5  14  -2   19.20    1.40
   5  14  -2   13.30    2.50
   5 -14  -2   15.60    1.40
   5  14   2   17.10    3.10
   5  14  -2   13.00    2.50
   5 -14  -2   16.50    1.60
  -5 -14   2   19.60    2.90
  -5  14   2   15.20    3.00
  -5 -14   2   18.10    1.50
   5  14  -2   19.00    1.70
  -5 -14  -2   15.60    1.80
   5 -14   2   16.60    1.50
  -5  14  -2   15.50    1.50
  -5  14   2   17.00    1.40
  -5 -15  -2    8.50    1.20
  -5 -15  -2   14.20    1.80
   5 -15  -2   11.00    1.20
   5  15  -2    9.10    2.10
   5 -15  -2   10.50    1.10
   5  15   2   10.50    2.30
  -5  15   2   10.40    2.40
   5 -15   2   10.30    1.10
  -5 -15   2    9.80    1.00
  -5 -15  -2   10.20    1.30
   5  15  -2    9.10    1.20
  -5  15  -2   10.40    1.10
  -5  15   2    8.10    1.00
  -5 -16  -2    0.10    0.50
  -5 -16  -2    0.30    1.40
   5 -16  -2    0.50    0.50
  -5  16  -2   -0.10    0.40
   5 -16   2    1.10    0.50
   5  16  -2    0.40    0.70
   5  16   2    2.10    1.00
   5  16  -2    1.40    0.70
   5 -16  -2    0.80    0.40
   5  16  -2    0.30    0.50
  -5  16   2    0.50    0.30
   5  16  -2    1.30    0.60
  -5 -16  -2    0.40    0.50
  -5 -16   2    0.10    0.30
  -5  16   2    0.40    0.60
  -5 -17   2    3.40    1.10
  -5  17   2    3.90    1.30
  -5 -17  -2    1.40    0.60
  -5  17  -2    2.90    0.70
   5 -17  -2    2.10    0.60
   5 -17   2    1.50    0.50
   5  17  -2    0.40    0.80
   5 -17  -2    2.80    0.60
   5  17  -2    2.70    0.70
  -5  17  -2    3.30    0.60
  -5  17  -2    2.30    0.80
  -5  17   2    2.60    0.50
   5  17  -2    3.00    0.80
  -5 -18  -2   27.70    2.20
   5 -18  -2   23.20    2.10
  -5  18  -2   31.30    2.20
   5 -18  -2   24.50    2.00
  -5  18  -2   29.70    2.00
   5  18  -2   31.70    2.30
  -5  18  -2   39.10    2.60
   5 -18   2   26.60    2.10
   5  18  -2   21.70    2.10
  -5  18   2   23.30    1.90
  -5 -19  -2   55.49    3.50
  -5  19  -2   59.29    3.50
   5 -19  -2   45.90    3.50
   5 -19  -2   53.69    3.60
   5 -19  -2   47.40    3.30
  -5  19  -2   59.79    3.40
   5  19  -2   60.39    3.60
  -5  19  -2   66.29    3.80
   5 -19   2   57.69    3.50
   5  19  -2   46.10    3.50
  -5  19   2   43.90    3.30
  -5 -20  -2   41.00    2.70
  -5  20  -2   37.30    2.60
   5 -20  -2   40.60    2.80
   5 -20  -2   34.20    2.50
  -5  20  -2   39.00    2.50
   5  20  -2   39.90    2.70
  -5  20  -2   46.00    2.80
   5  20  -2   39.30    2.80
   5 -20   2   41.40    2.70
  -5  20   2   38.70    2.60
  -5 -21  -2   49.70    3.10
  -5  21  -2   42.30    3.00
   5 -21  -2   50.39    3.20
   5 -21  -2   49.70    3.00
  -5  21  -2   47.60    3.00
   5  21  -2   48.90    3.10
  -5  21  -2   53.59    3.20
  -5  21  -2   47.00    3.10
   5  21  -2   49.20    3.20
   5 -21   2   50.09    3.10
  -5 -22  -2   52.79    3.20
  -5 -22  -2   53.29    3.20
  -5  22  -2   46.80    3.10
   5 -22  -2   54.69    3.30
   5 -22  -2   51.89    3.10
  -5  22  -2   49.90    3.10
   5  22  -2   49.90    3.10
  -5  22  -2   53.39    3.20
  -5  22  -2   53.39    3.20
   5  22   2   49.60    3.10
  -5  22  -2   52.69    3.30
   5 -22   2   59.29    3.20
  -5 -23  -2   33.60    2.20
  -5 -23  -2   37.40    2.20
  -5  23  -2   31.80    2.20
   5 -23  -2   38.00    2.30
   5 -23  -2   34.70    2.20
   5  23  -2   36.60    2.20
  -5  23  -2   36.30    2.30
   5  23   2   34.50    2.20
   5 -23   2   37.40    2.30
  -5  23  -2   38.80    2.30
  -5  23  -2   35.70    2.30
  -5 -24  -2   42.60    2.40
  -5 -24  -2   40.20    2.40
  -5  24  -2   36.80    2.30
   5 -24  -2   40.60    2.40
   5 -24  -2   37.10    2.30
   5  24  -2   40.20    2.40
  -5  24  -2   43.80    2.50
   5 -24   2   39.70    2.40
   5  24   2   38.10    2.30
  -5  24  -2   38.80    2.40
  -5  24  -2   41.90    2.40
  -5 -25  -2    9.80    0.70
  -5 -25  -2    9.20    0.70
  -5  25  -2    9.30    0.70
   5  25  -2   10.20    0.70
  -5  25   2    9.30    0.80
   5 -25  -2    9.90    0.80
   5 -25  -2    8.90    0.70
  -5  25  -2   10.70    0.80
  -5  25  -2    9.40    0.80
  -5  25  -2    9.40    0.70
   5 -25   2    8.60    0.70
  -5 -26  -2    0.30    0.20
   5  26  -2    0.10    0.10
  -5  26   2    0.20    0.20
   5 -26  -2    0.20    0.10
  -5  26  -2    0.10    0.20
  -5  26  -2    0.30    0.10
   5  27   2    0.30    0.10
  -5  27   2    0.40    0.20
   5  27  -2    0.20    0.10
  -5  27  -2    0.20    0.20
   5  28  -2    8.00    0.60
  -5  28  -2    8.00    0.60
   5  28   2    8.70    0.60
  -5  28   2    7.60    0.60
   5  29  -2    4.50    0.30
  -5  29   2    4.10    0.30
   6   0  -2   -0.30    0.80
   6   0  -2    0.10    0.40
  -6   0  -2    0.60    0.40
   6   0  -2    0.20    0.30
   6   0  -2   -0.20    0.30
  -6   0  -2    0.10    0.30
  -6   0  -2    0.10    0.30
   6   0  -2    0.60    0.40
   6   1  -2    0.70    0.70
   6  -1  -2    0.30    0.40
   6   1  -2    0.10    0.40
   6  -1  -2    0.20    0.40
  -6   1  -2    0.30    0.40
  -6  -1  -2    0.20    0.30
   6  -1  -2   -0.10    0.40
   6   1  -2    0.50    0.40
   6   1  -2    0.30    0.30
  -6  -1  -2    0.10    0.30
  -6   1  -2    0.20    0.30
  -6   1  -2    0.30    0.40
  -6   1  -2   -0.10    0.20
  -6   1  -2   -0.60    0.30
   6  -1  -2   -0.20    0.40
   6   1  -2    0.10    0.30
  -6  -1  -2    0.50    0.30
   6   2  -2    0.70    0.60
  -6  -2   2    1.10    0.70
   6  -2  -2    0.20    0.40
   6   2  -2    1.20    0.50
  -6  -2  -2    1.00    0.50
   6  -2  -2    0.50    0.40
   6   2  -2    0.90    0.40
  -6   2  -2    1.60    0.50
   6   2  -2    0.30    0.30
  -6   2  -2    0.10    0.30
  -6   2  -2    0.40    0.40
  -6   2  -2    0.50    0.30
  -6   2  -2    0.90    0.40
   6  -2  -2    0.50    0.30
  -6  -2  -2    0.40    0.30
   6   2  -2    0.20    0.30
   6   3  -2   -0.30    0.50
  -6  -3   2    0.30    0.40
   6   3  -2    0.70    0.50
   6  -3  -2    0.30    0.40
  -6  -3  -2    0.20    0.40
   6  -3  -2    0.40    0.40
   6   3  -2    0.20    0.40
  -6   3  -2    0.30    0.40
   6   3  -2    0.10    0.30
  -6   3  -2   -0.50    0.30
  -6   3  -2    0.20    0.30
  -6   3  -2    0.30    0.30
   6   3  -2    0.20    0.30
   6  -3  -2    0.20    0.30
  -6  -3  -2    0.20    0.30
  -6   3  -2   -0.10    0.30
   6   4  -2    3.20    1.10
  -6  -4   2    5.50    1.30
   6   4  -2    5.00    0.70
   6  -4  -2    5.60    0.80
   6   4  -2    3.80    0.70
   6  -4  -2    4.00    0.70
  -6   4  -2    4.30    0.70
  -6  -4  -2    4.00    0.70
   6   4  -2    5.10    0.80
  -6   4  -2    3.70    0.60
  -6   4  -2    3.50    0.70
  -6   4  -2    3.70    0.60
   6  -4  -2    4.60    0.70
  -6   4  -2    4.50    0.70
   6   4  -2    5.50    0.70
  -6  -4  -2    4.50    0.70
   6   5  -2    8.80    1.80
  -6  -5   2   13.30    2.30
  -6  -5  -2   12.40    1.30
   6  -5  -2   11.90    1.20
   6   5  -2   10.70    1.10
  -6   5  -2   11.80    1.10
   6  -5  -2   11.50    1.20
   6   5  -2   10.80    1.20
  -6   5  -2   10.80    1.10
  -6   5  -2   12.70    1.20
   6   5  -2   12.40    1.20
  -6   5  -2   11.70    1.10
  -6  -5  -2   10.50    1.20
  -6   5  -2   10.90    1.10
   6   6  -2    2.50    0.90
  -6  -6   2    0.50    0.40
  -6  -6  -2    2.10    0.60
   6  -6  -2    2.10    0.50
   6   6  -2    1.90    0.50
  -6   6  -2    1.50    0.40
   6  -6  -2    2.40    0.60
   6   6  -2    1.60    0.70
   6   6  -2    1.10    0.40
  -6   6  -2    1.90    0.50
  -6   6  -2    2.70    0.80
  -6   6  -2    1.30    0.40
  -6  -6  -2    1.70    0.50
  -6   6  -2    2.00    0.40
   6   6  -2    1.40    0.40
   6   7  -2    0.60    0.60
  -6  -7   2    1.50    0.80
  -6  -7  -2   -0.10    0.40
   6   7  -2    0.30    0.30
  -6   7  -2    0.40    0.30
   6  -7  -2    0.30    0.30
   6  -7  -2    0.30    0.40
   6   7  -2    1.30    0.60
   6   7  -2    0.60    0.40
  -6   7  -2    0.70    0.80
  -6   7  -2    0.10    0.30
  -6   7  -2    0.40    0.30
  -6  -7  -2    0.50    0.40
   6   7  -2    1.10    0.40
   6   8  -2    0.90    0.60
  -6  -8   2    3.60    1.30
  -6  -8  -2    1.10    0.50
   6   8  -2    0.60    0.40
  -6   8  -2    1.10    0.30
   6  -8  -2    0.70    0.40
   6  -8  -2    1.20    0.50
   6  -8  -2    1.70    0.50
   6   8  -2    2.80    0.90
   6   8  -2    1.10    0.40
  -6   8  -2    1.10    0.40
  -6   8  -2    1.20    0.90
  -6   8  -2    0.90    0.30
  -6  -8  -2    2.00    0.50
   6   8  -2    0.30    0.30
   6   9  -2    5.00    1.30
  -6  -9   2    6.00    1.60
  -6  -9  -2    4.50    0.90
  -6   9  -2    4.60    0.60
   6   9  -2    5.50    0.80
   6  -9  -2    5.40    0.80
   6   9   2    5.60    1.40
   6  -9  -2    4.80    0.80
   6   9  -2    5.10    1.30
   6   9  -2    5.00    0.80
  -6   9  -2    4.90    0.80
  -6   9  -2    5.10    1.00
  -6   9  -2    4.00    0.60
  -6  -9   2    5.30    0.70
  -6  -9  -2    5.90    0.90
   6   9  -2    5.70    0.80
  -6 -10   2    4.30    1.30
  -6 -10  -2    2.70    0.80
  -6  10  -2    2.30    0.40
   6 -10  -2    2.30    0.50
   6 -10  -2    3.40    0.70
   6  10   2    1.90    0.90
   6  10  -2    3.90    1.10
   6  10   2    2.50    0.50
   6  10  -2    3.00    0.70
  -6  10  -2    3.60    0.70
  -6  10  -2    3.00    0.50
  -6 -10  -2    2.00    0.70
  -6 -10   2    2.90    0.50
   6  10  -2    1.90    0.50
  -6 -11   2    1.30    0.70
  -6  11  -2    0.10    0.20
  -6 -11  -2   -0.30    0.60
   6 -11  -2    0.10    0.30
   6  11  -2    1.60    0.60
   6 -11  -2    0.10    0.30
   6  11   2    0.80    0.50
   6  11  -2    0.20    0.40
  -6  11  -2    0.10    0.40
  -6  11  -2    0.10    0.30
  -6 -11   2    0.30    0.30
   6  11  -2    0.40    0.40
  -6 -11  -2    0.20    0.40
  -6 -12  -2    1.20    0.70
   6 -12  -2    1.30    0.40
   6 -12  -2    1.20    0.50
   6  12  -2    0.80    0.50
  -6  12  -2    0.60    0.50
  -6  12  -2    1.00    0.40
  -6 -12   2    0.80    0.40
   6  12  -2    0.60    0.40
  -6 -12  -2    0.10    0.50
  -6 -13  -2    0.10    0.70
   6 -13  -2    1.20    0.40
   6 -13  -2    1.40    0.50
   6  13  -2    1.90    0.60
  -6  13  -2    0.80    0.50
  -6  13  -2    1.30    0.40
  -6 -13   2    1.10    0.40
  -6 -13  -2    1.00    0.60
   6  13  -2    0.90    0.50
   6 -14  -2    6.70    0.80
   6 -14  -2    5.80    0.80
   6  14  -2    3.90    0.80
  -6  14  -2    3.70    0.90
   6  14  -2    7.20    0.90
  -6 -14   2    5.30    0.70
  -6 -14  -2    5.20    0.90
  -6  14  -2    5.70    0.80
   6 -15  -2    0.20    0.30
  -6  15  -2    0.50    0.40
   6 -15  -2    0.80    0.40
   6  15  -2   -0.10    0.40
  -6  15  -2    0.10    0.50
  -6  15  -2    0.30    0.30
  -6 -15   2    0.30    0.30
   6  15  -2    0.80    0.40
  -6 -15  -2    0.70    0.40
  -6  16  -2    0.20    0.40
   6 -16  -2   -0.10    0.30
   6 -16  -2    0.40    0.30
  -6  16   2   -0.10    0.40
   6  16  -2   -0.20    0.40
  -6  16  -2    0.10    0.50
  -6  16  -2    0.10    0.30
   6  16  -2    0.20    0.40
   6 -17  -2    0.10    0.30
   6 -17  -2    0.40    0.30
  -6  17   2    0.10    0.30
  -6  17  -2    0.10    0.40
  -6  17  -2    0.60    0.30
   6  17  -2    0.10    0.30
   6 -18  -2    0.30    0.30
  -6  18  -2    0.10    0.30
   6 -18  -2    0.50    0.30
  -6  18   2    0.30    0.30
  -6 -18  -2    0.10    0.40
  -6  18  -2    0.50    0.30
   6  18  -2    0.60    0.30
  -6  19   2    2.80    0.50
   6  19   2    2.70    0.50
  -6  19  -2    2.40    0.40
  -6 -19  -2    3.00    0.50
  -6  19  -2    2.10    0.40
   6  19  -2    2.20    0.50
  -6  20   2    1.00    0.30
   6  20   2    0.90    0.30
   6  20  -2    0.80    0.30
   6  20  -2    0.80    0.30
  -6  20  -2    0.90    0.30
  -6 -20  -2    0.10    0.30
   6  20  -2    0.60    0.30
  -6  20  -2    0.70    0.30
   6  20  -2    0.50    0.30
   6  21   2    1.10    0.30
  -6  21   2    1.30    0.30
   6  21  -2    0.90    0.30
   6  21  -2    0.90    0.20
  -6  21  -2    0.90    0.20
  -6 -21  -2    0.70    0.30
   6  21  -2    1.30    0.30
  -6  21  -2    0.50    0.20
   6  21  -2    0.40    0.20
  -6 -22  -2    0.30    0.20
   6  22  -2    0.10    0.10
  -6  22  -2    0.30    0.20
   6  22  -2    0.50    0.10
  -6  22   2    0.10    0.20
   6  22   2    0.20    0.10
   6  22  -2    0.20    0.20
  -6  22  -2    0.40    0.20
  -6  22  -2    0.40    0.20
   6  22  -2    0.40    0.20
  -6 -23  -2    0.30    0.20
   6  23  -2    0.60    0.20
  -6  23  -2    0.40    0.20
   6 -23  -2    0.80    0.20
  -6  23   2    0.70    0.20
   6  23   2    0.90    0.20
   6  23  -2    0.40    0.20
  -6  23  -2    0.80    0.20
   6  23  -2    0.60    0.20
  -6 -24  -2    0.70    0.20
   6  24  -2    1.20    0.20
   6  24   2    1.20    0.20
   6  24  -2    1.20    0.20
  -6  24   2    1.00    0.20
  -6  24  -2    0.70    0.10
  -6  24  -2    1.10    0.20
  -6 -24  -2    0.80    0.20
   6  24  -2    1.20    0.20
  -6 -25  -2    0.10    0.10
   6  25  -2    0.70    0.10
   6  25  -2    0.80    0.10
  -6  25   2    0.80    0.10
   6  25   2    1.00    0.20
   6  25  -2    0.40    0.10
  -6  25  -2    0.80    0.20
  -6 -25  -2    0.30    0.10
   6  26   2    0.20    0.10
  -6  26   2    0.10    0.10
  -6  26  -2    0.10    0.10
   6  26  -2    0.20    0.10
   7   0  -2   45.20    2.90
  -7   0  -2   48.60    2.90
   7   0  -2   42.20    2.80
  -7   0  -2   46.60    2.90
  -7   0  -2   42.10    2.70
  -7   0  -2   46.00    3.00
   7   0  -2   44.10    2.90
  -7  -1  -2   55.49    3.30
  -7   1  -2   54.99    3.30
   7  -1  -2   57.79    3.40
   7   1  -2   55.39    3.40
  -7   1  -2   57.79    3.30
   7   1  -2   50.39    3.30
  -7  -1  -2   53.59    3.30
  -7   1  -2   45.30    3.10
  -7  -1  -2   45.00    3.10
   7  -1  -2   52.39    3.30
  -7   1  -2   55.79    3.50
  -7  -1  -2   52.69    3.40
   7  -1  -2   60.19    3.40
   7   1  -2   55.59    3.40
   7  -2  -2   46.90    3.00
  -7   2  -2   48.70    2.90
   7   2  -2   45.10    3.00
  -7  -2  -2   48.20    3.00
  -7  -2  -2   43.10    2.80
  -7   2  -2   41.50    2.80
   7   2  -2   45.80    2.90
  -7   2  -2   53.39    3.00
  -7  -2  -2   49.90    3.00
  -7   2  -2   51.39    3.20
  -7  -2  -2   49.20    3.10
   7   2  -2   45.40    3.00
   7  -2  -2   45.30    3.00
  -7   3  -2   29.10    2.00
   7  -3  -2   30.00    2.10
   7   3  -2   30.90    2.10
  -7  -3  -2   30.40    2.10
   7  -3  -2   31.90    2.10
   7   3  -2   29.70    2.10
  -7   3  -2   26.20    1.90
  -7   3  -2   33.90    2.10
  -7  -3  -2   28.50    2.10
   7   3  -2   31.50    2.10
  -7  -3  -2   26.00    1.90
  -7   3  -2   31.00    2.30
  -7  -3  -2   28.70    2.20
   7  -4  -2   14.60    1.20
  -7  -4  -2   13.60    1.20
   7   4  -2   14.90    1.20
  -7   4  -2   14.30    1.10
   7   4  -2   12.20    1.10
   7  -4  -2   14.00    1.20
   7   4  -2   14.50    1.30
  -7   4  -2   13.90    1.20
  -7  -4  -2   12.20    1.00
   7   4  -2   13.50    1.20
  -7  -4  -2   14.50    1.20
  -7   4  -2   16.40    1.50
  -7  -4  -2   14.70    1.30
  -7  -5  -2    0.10    0.40
  -7   5  -2    0.10    0.20
   7   5  -2    0.40    0.30
   7  -5  -2    0.20    0.30
   7   5  -2    0.70    0.30
   7   5  -2    0.10    0.30
   7  -5  -2    0.60    0.30
  -7  -5  -2    0.10    0.30
  -7   5  -2    0.00    0.20
  -7   5  -2    0.10    0.70
   7   5  -2   -0.10    0.30
  -7  -5  -2    0.30    0.30
   7   6  -2    2.00    0.50
  -7  -6  -2    2.40    0.50
  -7   6  -2    2.00    0.40
   7   6  -2    2.00    0.40
   7  -6  -2    2.00    0.50
   7   6  -2    2.20    0.50
  -7  -6  -2    1.60    0.50
  -7   6  -2    1.60    0.30
   7   6  -2    1.70    0.40
  -7  -6  -2    1.90    0.50
  -7  -7  -2    6.50    0.80
  -7   7  -2    6.50    0.70
   7   7  -2    8.00    0.80
   7   7  -2    6.50    0.80
   7   7  -2    6.60    0.90
   7  -7  -2    6.60    0.80
   7   7  -2    7.10    0.80
  -7   7  -2    4.70    0.60
  -7  -7   2    7.00    0.70
  -7  -7  -2    5.10    0.80
  -7  -8  -2   24.00    1.80
   7   8  -2   23.90    1.70
   7   8  -2   22.60    1.70
   7  -8  -2   21.60    1.60
  -7   8  -2   20.70    1.50
   7   8  -2   20.50    1.60
  -7  -8   2   21.60    1.60
  -7  -8  -2   18.80    1.70
   7   9  -2   42.30    2.70
  -7  -9  -2   43.70    2.90
   7   9  -2   44.30    2.80
   7  -9  -2   41.30    2.70
   7   9  -2   40.10    2.60
  -7   9  -2   35.10    2.50
  -7   9  -2   38.60    2.60
  -7  -9   2   44.60    2.60
  -7  -9  -2   36.80    2.80
   7  10  -2   72.29    4.40
  -7 -10  -2   74.69    4.50
   7  10  -2   73.99    4.40
   7 -10  -2   72.39    4.30
   7  10  -2   68.99    4.30
  -7  10  -2   71.49    4.30
  -7  10  -2   72.79    4.30
  -7 -10   2   76.69    4.30
  -7 -10  -2   63.69    4.40
   7  11  -2   37.10    2.40
  -7 -11  -2   37.90    2.60
   7  11  -2   33.40    2.40
  -7  11   2   30.60    2.30
   7 -11  -2   36.30    2.30
  -7  11  -2   29.30    2.30
   7  11  -2   37.30    2.30
  -7 -11   2   36.00    2.30
  -7 -11  -2   28.30    2.40
  -7  11  -2   34.80    2.30
  -7 -12  -2   29.30    2.40
   7  12  -2   33.40    2.30
   7  12  -2   29.10    2.20
  -7  12   2   32.70    2.10
   7  12  -2   25.50    2.20
   7 -12  -2   32.70    2.20
   7  12  -2   31.40    2.20
  -7  12  -2   32.80    2.20
  -7 -12   2   35.10    2.20
  -7 -12  -2   28.70    2.20
  -7  12  -2   34.60    2.20
  -7 -13  -2   22.30    2.00
   7  13  -2   25.60    1.90
   7  13  -2   25.50    2.00
  -7  13   2   26.70    1.80
   7 -13  -2   27.90    1.90
   7  13  -2   20.60    1.90
   7  13  -2   26.50    1.90
  -7  13  -2   22.40    1.90
  -7 -13   2   29.60    1.90
  -7 -13  -2   29.40    2.00
  -7  13  -2   29.60    1.90
  -7 -14  -2    3.70    0.70
   7  14  -2    2.80    0.50
  -7  14   2    3.00    0.40
   7  14  -2    3.10    0.60
   7 -14  -2    4.20    0.60
  -7  14  -2    4.30    0.60
   7  14  -2    3.40    0.60
  -7  14  -2    3.30    0.60
  -7 -14  -2    2.20    0.50
  -7  14  -2    4.10    0.60
   7  14  -2    2.70    0.50
  -7 -15  -2    2.90    0.60
  -7  15   2    1.90    0.30
   7  15  -2    2.90    0.50
   7  15   2    1.60    0.30
   7 -15  -2    1.90    0.40
   7  15  -2    3.60    0.50
  -7  15  -2    2.60    0.50
  -7 -15  -2    1.30    0.50
   7  15  -2    2.00    0.40
  -7  15  -2    2.30    0.40
  -7 -16  -2    0.60    0.40
  -7  16   2    0.60    0.20
   7  16  -2    0.60    0.30
   7  16   2    0.20    0.20
  -7  16  -2    1.00    0.30
   7 -16  -2    0.70    0.30
   7  16  -2    0.90    0.30
  -7  16  -2    0.50    0.30
  -7 -16  -2    0.20    0.30
  -7  16  -2    0.30    0.20
   7  16  -2    0.40    0.30
  -7 -17  -2    0.60    0.30
  -7  17   2    0.50    0.20
   7  17  -2    0.80    0.30
   7  17   2    0.60    0.20
   7  17  -2    0.80    0.20
  -7  17  -2    0.60    0.30
  -7  17  -2    0.30    0.30
  -7 -17  -2    0.70    0.30
  -7  17  -2    0.60    0.20
   7  17  -2    0.70    0.20
  -7  18   2    6.50    0.50
   7  18  -2    7.20    0.70
   7  18   2    6.20    0.60
   7  18  -2    6.70    0.60
  -7  18  -2    7.30    0.60
  -7 -18  -2    8.40    0.70
   7  18  -2    6.50    0.60
  -7  18  -2    6.90    0.70
  -7  18  -2    8.00    0.70
  -7 -19  -2   14.90    1.00
  -7  19  -2   15.30    1.00
   7  19  -2   15.00    1.00
  -7  19   2   11.20    0.80
   7  19  -2   15.30    1.00
   7  19   2   10.70    0.90
   7  19  -2   14.50    0.90
  -7  19  -2   13.70    0.90
   7  20  -2   13.90    0.90
   7  20   2   10.30    0.80
  -7 -20  -2   14.30    0.90
  -7  20  -2   13.90    0.90
   7  20  -2   14.70    0.90
   7  20  -2   13.00    0.90
   7  20  -2   12.60    0.80
  -7  20  -2   13.70    0.90
   7  21  -2   13.90    0.80
  -7 -21  -2   11.80    0.80
  -7  21  -2   14.50    0.90
  -7 -21  -2   12.80    0.80
   7  21  -2   14.40    0.90
  -7  21  -2   12.40    0.80
   8   0  -2    6.70    0.60
  -8   0  -2    5.90    0.50
   8   0  -2    7.30    0.70
  -8   1  -2    5.60    0.50
   8   1  -2    6.10    0.60
  -8  -1  -2    6.50    0.60
   8  -1  -2    5.90    0.60
   8   1  -2    7.00    0.70
   8  -1  -2    6.60    0.60
   8   2  -2    3.10    0.40
  -8   2  -2    2.10    0.30
  -8  -2  -2    2.40    0.30
  -8  -2  -2    2.30    0.40
  -8  -2   2    3.30    0.40
   8   2  -2    2.40    0.40
   8  -2  -2    2.60    0.40
   8   3  -2    3.70    0.50
  -8  -3  -2    3.30    0.40
  -8  -3  -2    3.50    0.50
  -8  -3   2    3.90    0.40
   8   3  -2    3.90    0.50
   8  -3  -2    3.00    0.40
   8   4  -2    0.30    0.20
  -8  -4  -2    0.30    0.20
  -8  -4  -2    0.60    0.20
  -8  -4   2    0.20    0.20
   8  -4  -2    0.30    0.20
   8   4  -2    0.00    0.20
   8   5  -2    2.20    0.40
  -8  -5  -2    2.70    0.40
  -8  -5  -2    2.70    0.40
  -8  -5   2    3.10    0.40
  -8  -5  -2    2.10    0.50
   8   5  -2    3.90    0.50
   8  -5  -2    3.00    0.40
   8   6  -2    0.20    0.20
  -8  -6  -2    0.00    0.20
  -8  -6  -2   -0.30    0.20
  -8  -6   2    0.00    0.20
  -8  -6  -2    0.30    0.20
   8  -6  -2   -0.10    0.20
   8   6  -2    0.10    0.20
   8   7  -2    0.60    0.20
  -8  -7  -2    0.60    0.30
  -8  -7  -2    1.10    0.30
   8   7  -2    0.60    0.20
  -8  -7   2    1.20    0.30
  -8  -7  -2    1.20    0.30
   8  -7  -2    0.80    0.20
   8   7  -2    1.00    0.30
   8   8  -2    1.80    0.30
  -8  -8  -2    1.00    0.30
  -8  -8  -2    1.20    0.30
  -8  -8   2    1.30    0.30
   8   8  -2    1.00    0.20
   8  -8  -2    0.90    0.20
   8   8  -2    1.50    0.40
  -8   8  -2    1.30    0.40
   8   9  -2    0.40    0.20
  -8  -9  -2    0.50    0.30
  -8  -9  -2    0.70    0.30
   8   9  -2    0.80    0.20
  -8   9  -2    0.70    0.30
   8  -9  -2    0.80    0.20
   8   9  -2    0.70    0.30
  -8 -10  -2    7.70    0.80
   8  10  -2    6.10    0.60
   8  10  -2    8.60    0.70
  -8 -10  -2    8.20    0.80
   8 -10  -2    8.10    0.70
   8  10  -2    6.70    0.70
   8  11  -2    3.50    0.40
  -8 -11  -2    4.50    0.50
   8  11  -2    4.50    0.50
   8 -11  -2    3.60    0.40
   8  12  -2    1.80    0.30
  -8 -12  -2    1.80    0.30
   8  12  -2    2.10    0.30
   8 -12  -2    1.40    0.20
   8  13  -2    1.10    0.20
  -8 -13  -2    1.20    0.30
   8  13  -2    0.80    0.20
   8  14  -2    0.00    0.10
  -8 -14  -2    0.10    0.10
   8  14  -2   -0.10    0.10
   8  14  -2    0.00    0.10
   8  15  -2    1.10    0.20
  -8  15  -2    1.10    0.20
   8  15  -2    0.90    0.20
  -8 -15  -2    0.90    0.20
   8  16  -2    0.00    0.10
  -8 -16  -2    0.00    0.10
  -8 -16  -2    0.20    0.10
  -8  16  -2    0.10    0.10
   0   0  -3   -0.20    0.60
   0   0  -3   -0.10    0.30
   0   0  -3   -0.10    0.20
   0   1  -3    0.20    0.60
   0  -1  -3    0.50    0.70
   0  -1  -3    0.50    0.30
   0   1  -3    0.10    0.30
   0  -1  -3   -0.10    0.20
   0   1  -3    0.20    0.30
   0  -2  -3    0.30    0.70
   0   2  -3    0.30    0.70
   0   2  -3    0.30    0.60
   0  -2  -3    0.20    0.30
   0   2  -3   -0.10    0.30
   0   2  -3   -0.20    0.40
   0  -2  -3    0.10    0.20
   0  -3  -3    0.10    0.20
   0  -3  -3    0.50    0.60
   0   3  -3    0.90    0.70
   0   3  -3   -0.30    0.60
   0  -3  -3   -0.10    0.30
   0   3  -3    0.20    0.30
   0   3  -3    0.30    0.30
   0  -3  -3    0.40    0.30
   0  -4  -3   -0.10    0.20
   0   4  -3    0.30    0.70
   0   4  -3    0.30    0.70
   0  -4  -3    0.30    0.60
   0   4  -3    0.20    0.40
   0  -4  -3   -0.10    0.20
   0   5  -3   -0.30    0.60
   0  -5  -3    0.30    0.60
   0   5  -3    0.20    0.30
   0  -5  -3    0.30    0.30
   0   6  -3    0.30    0.70
   0  -6  -3   -0.30    0.60
   0   6  -3    0.20    0.40
   0  -6  -3    0.20    0.30
   0   7  -3    0.30    0.70
   0  -7  -3    0.10    0.30
   0  -7  -3    0.30    0.70
   0   7  -3    0.20    0.40
   0  -7  -3    0.20    0.20
   0  -8  -3    0.20    0.30
   0   8  -3   -0.30    0.80
   0  -8  -3   -0.30    0.70
   0   8  -3   -0.20    0.40
   0   9  -3   -0.30    0.50
   0  -9  -3    0.30    0.50
   0  -9  -3   -0.10    0.30
   0   9  -3   -0.20    0.40
   0 -10  -3   -0.90    0.80
   0  10  -3    0.70    0.80
   0 -10  -3    0.10    0.40
   0  10  -3    0.50    0.50
   0 -11  -3    0.10    0.40
   0 -11  -3    0.30    0.60
   0  11  -3    0.40    0.60
   0  11  -3    0.50    0.60
   0 -12  -3    0.10    0.40
   0  12  -3   -0.10    0.40
   0 -12  -3   -0.20    0.60
   0 -12  -3    0.30    0.70
   0  12  -3    0.40    0.70
   0 -12  -3   -0.10    0.40
   0 -13  -3    0.40    0.50
   0  13  -3    0.40    0.60
   0 -13  -3    0.10    0.60
   0  13  -3   -0.10    0.40
   0 -13  -3    0.40    0.70
   0 -13  -3   -0.20    0.50
   0  13  -3   -0.50    0.70
   0  13  -3    0.40    0.50
   0  14  -3    0.80    0.80
   0  14  -3    0.70    0.60
   0  14  -3    0.20    0.40
   0 -14  -3   -0.40    0.40
   0  14  -3   -0.50    0.90
   0 -14  -3    0.30    0.50
   0  15  -3    0.60    0.50
   0 -15  -3   -0.10    0.60
   0  15  -3    0.50    1.00
   0  15  -3   -0.20    0.60
   0 -15  -3    0.20    0.60
   0 -15  -3   -0.50    0.90
   0  15  -3   -0.60    1.20
   0 -15  -3   -0.30    0.60
   0  16  -3   -0.30    0.70
   0 -16  -3   -0.10    0.60
   0  16  -3   -0.50    0.80
   0  16  -3    0.30    0.60
   0 -16  -3    0.20    0.60
   0 -16  -3   -0.50    1.00
   0  16  -3   -0.60    1.50
   0 -16  -3    0.10    0.50
   0  17  -3    0.20    0.50
   0  17  -3   -0.50    1.10
   0 -17  -3    0.10    0.50
   0 -17  -3    0.80    0.60
   0 -17  -3   -0.50    1.00
   0  17  -3    0.70    1.40
   0 -17  -3    0.40    0.60
   0  18  -3   -0.20    0.60
   0  18  -3    0.60    0.50
   0 -18  -3    0.10    0.50
   0 -18  -3    0.40    0.50
   0 -18  -3    0.60    1.10
   0  18  -3    1.40    1.30
   0 -18  -3   -0.30    0.60
   0  19  -3   -0.20    0.60
   0  19  -3    1.10    0.90
   0 -19  -3   -0.10    0.40
   0 -19  -3    0.80    0.50
   0 -19  -3   -0.50    0.50
   0  19  -3   -1.40    1.50
   0 -19  -3   -0.10    0.60
   0  20  -3    0.60    0.50
   0  20  -3   -0.50    0.80
   0 -20  -3   -0.20    0.40
   0 -20  -3    0.30    0.40
   0 -20  -3   -1.00    0.90
   0 -20  -3   -0.30    0.60
   0  20  -3   -0.70    0.90
   0  21  -3   -0.10    0.50
   0 -21  -3    0.20    0.40
   0 -21  -3    0.40    0.40
   0 -21  -3    0.50    0.70
   0  21  -3    0.60    1.00
   0 -21  -3    0.10    0.50
   0  22  -3    0.30    0.50
   0  22  -3    1.20    0.60
   0 -22  -3   -0.20    0.30
   0 -22  -3   -0.10    0.40
   0 -22  -3    0.40    0.50
   0  22  -3    0.50    0.50
   0 -22  -3    0.10    0.50
   0  23  -3   -0.10    0.50
   0  23  -3    1.10    0.60
   0 -23  -3   -0.10    0.30
   0 -23  -3    0.20    0.30
   0 -23  -3    0.40    0.60
   0  23  -3    0.50    0.80
   0 -23  -3    0.40    0.40
   0 -24  -3   -0.10    0.30
   0  24  -3    0.40    0.40
   0 -24  -3   -0.10    0.30
   0 -24  -3   -0.10    0.30
   0  25  -3    0.10    0.20
   0  25  -3    0.30    0.40
   0 -25  -3   -0.10    0.20
   0 -25  -3    0.20    0.30
   0  26  -3   -0.10    0.20
   0  26  -3    0.10    0.30
   0 -26  -3    0.10    0.30
   0 -26  -3    0.10    0.30
   0  27  -3   -0.10    0.20
   0  27  -3    0.10    0.30
   0 -27  -3    0.20    0.20
   0 -27  -3    0.10    0.20
   0  28  -3    0.00    0.20
   0  28  -3    0.00    0.20
   0 -28  -3   -0.10    0.20
   0 -28  -3    0.00    0.20
   0  29  -3    0.00    0.20
   0  29  -3    0.00    0.20
   0 -29  -3    0.20    0.20
   0 -29  -3    0.00    0.10
   0 -30  -3    0.00    0.10
   0  30  -3   -0.10    0.20
   0  30  -3    0.00    0.10
   0 -31  -3    0.00    0.10
   0  31  -3    0.20    0.10
   0  31  -3    0.10    0.10
   0  32  -3    0.10    0.10
   0  32  -3    0.00    0.10
   0 -33  -3    0.10    0.10
   0  33   3    0.00    0.10
   0  33  -3   -0.10    0.10
  -1   0  -3   -0.10    0.20
   1   0  -3    0.20    0.20
  -1   0  -3    0.20    0.60
   1   0  -3    0.20    0.70
   1   0  -3    1.60    0.70
   1   0  -3    0.40    0.30
   1   1  -3    2.20    1.00
  -1   1  -3    1.20    0.80
  -1  -1  -3    2.50    0.90
   1  -1  -3    1.00    0.90
  -1  -1  -3    2.20    0.40
   1  -1  -3    2.00    0.40
  -1   1  -3    2.30    0.40
   1   1  -3    2.20    0.40
   1  -1  -3    0.60    0.50
   1   1  -3    1.70    0.70
   1   1  -3    1.80    0.70
   1  -1  -3    1.30    0.40
   1   1  -3    2.20    0.40
   1   2  -3  153.88   10.10
   1  -2  -3  167.38   10.00
   1  -2  -3  166.78    8.90
   1   2  -3  154.88    8.80
   1   2  -3  170.28   10.20
  -1   2  -3  155.48    8.80
   1   2  -3  163.68   10.40
  -1  -2  -3  167.88   10.30
   1  -2  -3  169.68   10.40
  -1  -2  -3  152.58    8.80
   1  -2  -3  161.38    8.90
   1   2  -3  162.18    8.90
  -1   2  -3  160.08   10.30
   1   3  -3  197.18   12.20
   1  -3  -3  201.78   10.90
   1   3  -3  193.98   12.20
  -1  -3  -3  202.58   12.50
  -1  -3  -3  196.18   10.90
   1  -3  -3  200.58   10.90
   1   3  -3  198.88   12.50
  -1   3  -3  187.28   12.40
   1  -3  -3  190.18   12.30
   1   3  -3  207.68   12.70
  -1   3  -3  188.08   12.60
   1   4  -3 1243.88   68.19
   1  -4  -3 1283.67   66.69
   1   4  -3 1224.98   68.39
  -1  -4  -3 1322.57   68.49
   1  -4  -3 1252.67   68.39
   1   4  -3 1251.67   68.49
  -1   4  -3 1236.58   68.39
   1   4  -3 1299.97   68.89
  -1   4  -3 1290.37   68.79
  -1   5  -3  136.99    8.40
   1   5  -3  149.59    9.70
   1  -5  -3  150.98    8.30
  -1  -5  -3  153.58   10.00
   1  -5  -3  151.18    9.80
   1   5  -3  159.28   10.20
  -1   5  -3  147.19   10.20
  -1   6  -3 1241.48   68.79
   1   6  -3 1267.97   69.99
   1  -6  -3 1327.47   68.39
  -1  -6  -3 1347.97   70.29
   1  -6  -3 1275.17   70.09
   1   6  -3 1336.87   70.69
  -1   6  -3 1374.06   70.79
  -1   7  -3  140.39    8.70
   1   7  -3  134.99    9.60
   1  -7  -3  149.49    8.20
  -1  -7  -3  142.39    8.00
   1  -7  -3  139.49    8.10
  -1  -7  -3  153.08   10.00
  -1  -7  -3  157.18    8.30
   1  -7  -3  154.78    8.30
   1  -7  -3  152.58    9.90
   1   7  -3  156.48   10.20
  -1   7  -3  145.09   10.20
   1   8  -3  439.16   25.20
  -1   8  -3  430.46   24.20
   1  -8  -3  417.36   23.40
  -1  -8  -3  428.26   23.30
   1   8  -3  464.15   25.80
  -1   8  -3  475.35   25.90
  -1  -8  -3  459.55   25.50
   1  -8  -3  457.15   25.30
   1  -8  -3  458.65   23.60
  -1  -8  -3  458.75   23.60
   1   9  -3   30.30    3.30
  -1   9  -3   32.10    2.80
   1  -9  -3   31.70    2.20
   1  -9  -3   31.90    3.50
   1   9  -3   28.10    3.40
  -1   9  -3   33.80    3.80
   1  -9  -3   34.50    2.30
  -1  -9  -3   31.50    2.20
  -1  -9  -3   32.90    3.50
   1  10  -3   48.20    4.40
  -1  10  -3   38.70    3.50
   1 -10  -3   41.90    2.80
   1  10  -3   53.39    4.70
  -1  10  -3   39.80    4.30
  -1 -10  -3   46.70    2.90
   1 -10  -3   47.70    2.90
  -1 -10  -3   32.90    3.80
   1 -10  -3   46.00    4.20
   1 -11  -3    0.10    0.20
   1  11  -3   -0.30    0.70
   1  11  -3    0.40    0.50
  -1  11  -3   -0.60    1.00
   1  11  -3   -0.40    0.90
  -1  11  -3   -0.40    0.80
   1 -11  -3   -0.10    0.40
  -1 -11  -3   -0.10    0.30
   1 -11  -3    0.30    0.80
  -1 -11  -3    0.30    0.60
   1  12  -3  132.29    9.40
  -1  12  -3  132.89    9.50
  -1 -12  -3  125.49    7.10
   1 -12  -3  125.09    7.10
  -1 -12  -3  118.49    8.80
   1 -12  -3  125.79    8.80
  -1  12  -3  122.49    7.40
   1 -12  -3  104.29    7.60
   1  12  -3  124.09    8.90
  -1  12  -3  118.49    8.20
   1 -12  -3  118.39    6.90
   1  12  -3  131.19    7.40
  -1 -12  -3  127.99    7.60
   1 -12  -3  116.69    7.10
  -1 -12  -3  121.09    7.20
  -1  12  -3  124.89    7.20
   1  12  -3  136.29    7.30
  -1  13  -3   22.90    1.90
   1  13  -3   22.90    1.90
   1 -13  -3   20.30    2.30
  -1  13  -3   21.80    1.90
  -1  13  -3   20.90    2.70
   1  13  -3   18.80    2.90
   1  13  -3   20.00    3.00
   1  13  -3   24.70    2.10
  -1  13  -3   23.40    2.10
  -1 -13  -3   19.60    2.20
   1  13  -3   27.60    3.50
  -1  13  -3   27.10    3.60
  -1 -13  -3   23.70    1.90
   1 -13  -3   21.90    1.80
  -1 -13  -3   24.80    3.10
   1 -13  -3   22.80    3.00
  -1  14  -3  391.16   20.10
   1  14  -3  391.36   20.00
  -1  14  -3  363.96   19.80
   1  14  -3  367.26   22.50
   1  14  -3  371.36   22.50
  -1  14  -3  357.96   21.80
   1  14  -3  361.36   20.10
  -1  14  -3  296.97   19.90
  -1 -14  -3  283.47   20.00
   1  14  -3  387.06   23.10
  -1  14  -3  389.66   23.20
   1 -14  -3  399.46   19.90
  -1 -14  -3  396.66   19.90
  -1 -14  -3  380.96   22.50
   1 -14  -3  400.26   22.30
  -1  15  -3   64.59    4.50
   1  15  -3   75.79    4.60
  -1 -15  -3   69.69    4.30
  -1  15  -3   66.19    4.20
   1  15  -3   62.99    6.40
  -1  15  -3   63.69    6.10
   1  15  -3   59.59    6.00
   1  15  -3   60.59    4.50
  -1  15  -3   55.29    4.40
  -1 -15  -3   57.09    4.50
   1  15  -3   79.69    7.20
  -1  15  -3   55.39    6.60
   1 -15  -3   72.39    4.40
  -1 -15  -3   72.39    4.40
  -1 -15  -3   73.49    6.50
   1 -15  -3   79.79    6.60
  -1  16  -3  513.25   26.60
   1  16  -3  516.35   26.50
  -1  16  -3  478.85   26.00
   1 -16  -3  457.15   26.30
  -1 -16  -3  515.35   26.10
   1  16  -3  429.86   28.90
  -1  16  -3  375.26   28.20
   1  16  -3  554.54   29.00
   1  16  -3  358.36   26.10
  -1  16  -3  504.15   26.30
  -1 -16  -3  492.55   26.40
   1  16  -3  531.45   30.40
  -1  16  -3  477.65   30.30
  -1 -16  -3  517.15   26.30
   1 -16  -3  523.75   26.30
  -1 -16  -3  495.85   29.20
   1 -16  -3  522.25   29.20
  -1  17  -3   52.69    4.30
   1  17  -3   58.59    4.40
   1 -17  -3   69.89    4.30
  -1 -17  -3   66.49    4.00
   1  17  -3   48.80    6.00
   1  17  -3   70.09    5.90
   1  17  -3   55.69    4.20
  -1  17  -3   75.19    4.30
  -1 -17  -3   71.99    4.40
   1  17  -3   58.39    6.70
  -1  17  -3   56.79    6.90
  -1 -17  -3   61.39    4.20
   1 -17  -3   68.59    4.30
  -1 -17  -3   59.39    6.30
   1 -17  -3   57.59    6.10
   1  18  -3  165.48   14.20
  -1  18  -3  163.18   14.50
   1 -18  -3  215.68   11.30
  -1 -18  -3  187.18   11.20
  -1 -18  -3  176.98   13.80
   1 -18  -3  187.28   13.70
   1  18  -3  137.29   10.80
  -1 -18  -3  243.68   11.00
  -1  18  -3  144.39   12.90
  -1  18  -3  240.38   11.60
   1  18  -3  214.78   11.30
  -1 -18  -3  259.97   11.30
  -1  18  -3  151.58   11.20
   1  18  -3  168.68   11.20
  -1 -19  -3   28.30    4.20
  -1 -19  -3   33.70    2.70
   1  19  -3   22.40    4.20
  -1  19  -3   24.30    4.50
   1 -19  -3   36.90    2.80
   1 -19  -3   30.20    4.20
   1  19  -3   27.30    2.50
   1 -19  -3   39.30    2.70
  -1 -19  -3   38.20    2.50
  -1  19  -3   31.30    4.10
   1  19  -3   38.70    2.80
  -1  19  -3   39.30    2.90
  -1  19   3   31.20    2.50
  -1 -19  -3   40.00    2.70
  -1  19  -3   27.00    2.80
   1  19  -3   29.40    2.70
   1  20  -3   45.40    5.60
  -1  20  -3   38.20    5.40
   1 -20  -3   44.80    3.30
  -1 -20  -3   49.50    3.40
  -1 -20  -3   40.60    5.00
   1 -20  -3   40.40    4.90
   1  20  -3   35.30    3.00
  -1 -20  -3   43.50    3.00
   1 -20  -3   46.30    3.10
   1  20  -3   35.20    4.90
  -1  20  -3   37.70    4.40
   1  20  -3   44.80    3.20
  -1  20  -3   49.30    3.40
  -1  20   3   47.40    3.00
  -1 -20  -3   51.09    3.10
  -1  20  -3   40.40    3.40
   1  20  -3   43.70    3.40
  -1 -21  -3    1.80    1.00
   1 -21  -3    0.40    0.60
   1  21  -3    1.10    0.90
  -1  21  -3    1.20    1.00
   1 -21  -3    1.00    0.50
  -1 -21  -3    0.10    0.50
   1  21  -3    0.70    0.30
  -1 -21  -3    0.40    0.30
   1 -21  -3    1.00    0.50
   1  21  -3    1.00    0.60
  -1  21   3    0.20    0.30
  -1  21  -3    0.50    0.50
   1  21  -3    1.20    0.50
  -1 -21  -3    0.80    0.40
  -1  21  -3    0.60    0.50
   1  21  -3    0.90    0.50
  -1 -22  -3    1.20    0.70
   1 -22  -3    0.40    0.70
   1  22  -3    1.00    0.90
  -1  22  -3    0.50    1.00
   1 -22  -3    0.40    0.40
  -1 -22  -3    1.00    0.50
   1  22  -3    1.80    0.40
   1 -22  -3    0.80    0.40
   1  22  -3    0.40    0.60
  -1  22   3    1.20    0.40
   1  22  -3    3.00    0.60
  -1  22  -3    0.30    0.50
  -1 -22  -3    1.20    0.40
  -1  22  -3    0.20    0.40
   1  22  -3    0.60    0.50
  -1  23  -3    0.40    0.40
   1  23  -3    1.00    0.50
   1 -23  -3    0.70    0.40
   1  23  -3    1.90    0.80
  -1  23   3    0.50    0.30
  -1  23  -3    0.60    0.40
   1  23  -3    1.20    0.40
  -1 -23  -3    1.00    0.30
  -1 -23  -3   -0.30    0.50
   1 -23  -3    0.70    0.70
   1  23  -3    1.30    0.80
  -1  23  -3    0.40    0.80
   1 -23  -3    0.90    0.40
  -1 -23  -3    0.50    0.40
   1 -24  -3   93.69    5.60
  -1  24  -3  101.29    5.90
   1  24  -3  103.19    5.90
   1  24  -3   94.09    5.70
  -1  24   3   93.69    5.60
   1 -24  -3  103.89    5.80
  -1 -24  -3  101.19    5.60
   1 -24  -3  100.29    5.80
  -1 -24  -3  101.39    5.80
   1 -25  -3   20.30    1.50
  -1  25  -3   23.10    1.80
   1  25  -3   21.30    1.70
   1 -25  -3   25.20    1.70
  -1 -25  -3   22.70    1.60
   1 -25  -3   20.40    1.60
  -1 -25  -3   23.00    1.70
   1  25  -3   23.50    1.60
  -1  26  -3  175.98    9.50
   1  26  -3  165.58    9.50
   1 -26  -3  186.48    9.40
  -1 -26  -3  169.68    9.30
   1 -26  -3  166.98    9.40
  -1 -26  -3  166.58    9.40
   1  26  -3  169.78    9.30
  -1  27  -3   11.90    1.10
   1  27  -3   14.40    1.10
   1 -27  -3   14.80    1.10
   1 -27  -3   11.40    1.00
  -1 -27  -3   12.90    1.00
   1  27  -3   13.00    1.00
  -1  28  -3   75.29    4.40
   1  28  -3   79.39    4.40
  -1  28  -3   77.39    4.40
   1  28  -3   76.89    4.30
   1 -28  -3   81.19    4.40
   1 -28  -3   73.49    4.30
  -1 -28  -3   73.29    4.30
   1  29  -3   13.50    0.90
  -1  29  -3   13.60    1.00
   1  29  -3   12.80    1.00
  -1  29  -3   13.90    1.00
   1 -29  -3   14.70    1.00
  -1 -29  -3   14.80    1.00
   1 -29  -3   13.20    1.00
   1  30  -3   17.50    1.20
  -1  30  -3   21.30    1.30
  -1  30  -3   20.90    1.30
   1  30  -3   21.30    1.30
   1 -30  -3   20.60    1.20
  -1 -30  -3   19.20    1.30
   1 -30  -3   19.50    1.30
  -1  31  -3    2.10    0.30
  -1 -31  -3    2.00    0.30
   1 -31  -3    1.70    0.20
  -1  31  -3    1.50    0.20
   1  31  -3    1.50    0.30
  -1 -32  -3    0.60    0.10
  -1  32  -3    0.40    0.10
  -1  32  -3    0.60    0.10
   1  32  -3    0.80    0.10
  -1  32   3    0.60    0.10
   1  32   3    0.80    0.20
   1  33  -3    0.10    0.10
  -1 -33  -3    0.10    0.10
  -1  33  -3    0.00    0.10
   1  33  -3    0.00    0.10
  -1  33   3    0.10    0.10
   1  33   3    0.10    0.10
   2   0  -3   -0.30    0.50
  -2   0  -3    0.20    0.50
   2   0  -3   -0.20    0.50
  -2   0  -3    0.20    0.20
   2   0  -3    0.20    0.20
   2   1  -3   17.40    2.30
   2   1  -3   17.00    2.30
  -2  -1  -3   17.10    2.20
   2  -1  -3   16.80    2.20
  -2   1  -3   20.50    2.30
   2   1  -3   15.30    2.10
  -2  -1  -3   19.50    1.40
   2  -1  -3   17.90    1.30
  -2   1  -3   17.30    1.30
   2   1  -3   16.30    1.30
   2   2  -3    9.60    1.70
   2   2  -3    5.70    1.30
   2   2  -3    7.10    1.40
  -2   2  -3    6.10    1.30
  -2  -2  -3    6.70    1.40
   2  -2  -3    6.20    1.30
  -2  -2  -3    6.20    0.70
   2  -2  -3    6.20    0.70
   2   3  -3  163.28   10.90
   2   3  -3  173.58   11.00
  -2   3  -3  160.88    9.10
  -2  -3  -3  156.48   10.60
   2  -3  -3  182.48   10.80
  -2  -3  -3  177.08    9.30
   2  -3  -3  170.98    9.30
   2   4  -3   29.30    3.10
   2   4  -3   25.00    2.90
  -2   4  -3   23.60    1.60
   2  -4  -3   26.90    2.80
  -2  -4  -3   24.00    2.70
  -2  -4  -3   24.20    1.80
   2  -4  -3   27.20    1.80
   2   4  -3   21.80    2.80
  -2   4  -3   22.00    2.80
   2   5  -3  220.28   14.20
   2  -5  -3  222.58   12.50
   2   5  -3  232.78   14.40
  -2   5  -3  232.88   12.30
  -2  -5  -3  232.58   14.00
   2  -5  -3  226.08   13.90
  -2  -5  -3  226.88   12.40
   2  -5  -3  230.58   12.40
   2   5  -3  227.58   14.10
  -2   5  -3  227.18   14.30
   2   6  -3   20.50    2.70
   2  -6  -3   18.70    1.60
   2   6  -3   20.90    2.70
  -2   6  -3   21.70    1.50
  -2  -6  -3   23.80    2.60
   2  -6  -3   17.90    2.30
   2   6  -3   19.40    2.60
  -2   6  -3   17.10    2.50
   2   7  -3  188.68   11.80
   2  -7  -3  165.08    9.80
  -2   7  -3  180.58    9.70
  -2  -7  -3  185.18   11.40
   2  -7  -3  179.48   11.30
   2   7  -3  175.28   11.50
  -2   7  -3  194.18   11.90
   2   7  -3  173.48   11.80
   2   8  -3   58.39    5.00
   2  -8  -3   55.19    3.40
  -2  -8  -3   56.59    4.70
   2  -8  -3   43.60    4.30
   2   8  -3   54.49    4.80
  -2   8  -3   52.79    4.90
   2   9  -3   30.80    3.50
   2  -9  -3   30.40    2.20
  -2   9  -3   33.90    2.40
  -2  -9  -3   33.40    3.30
   2  -9  -3   31.20    3.30
   2  -9  -3   31.20    2.20
   2   9  -3   33.40    3.50
  -2   9  -3   36.10    3.70
  -2  10  -3    7.40    0.90
   2  10  -3    8.50    1.00
  -2 -10  -3    7.70    1.10
  -2  10  -3    8.40    1.20
   2 -10  -3    7.40    1.10
   2 -10  -3    6.50    0.80
   2  10  -3    9.30    1.80
   2 -10  -3    7.20    0.90
  -2 -10  -3    6.80    1.00
  -2  10  -3    8.10    1.10
  -2  10  -3    8.90    1.60
   2  10  -3    6.40    1.50
  -2  10  -3    5.70    1.40
   2 -10  -3    8.40    0.90
  -2 -10  -3    8.90    1.70
   2 -10  -3    6.30    1.50
  -2 -10  -3    7.80    0.90
  -2 -11  -3    3.30    0.60
   2  11  -3    1.00    0.80
  -2  11  -3    2.80    1.10
  -2 -11  -3    2.40    1.10
   2 -11  -3    2.00    0.90
   2 -11  -3    3.00    0.50
  -2  11  -3    2.60    0.60
  -2 -11  -3    3.20    0.80
  -2  11  -3    3.20    0.70
  -2 -11  -3    3.60    0.80
   2 -11  -3    2.20    0.70
   2 -11  -3    2.50    0.60
   2  11  -3    2.50    1.00
   2  11  -3    3.10    0.60
   2 -11  -3    4.00    0.70
  -2  11  -3    4.10    0.80
  -2  11  -3    3.40    1.60
  -2 -11  -3    2.10    0.70
  -2  11  -3    2.60    0.60
   2  11  -3    2.60    0.50
   2 -11  -3    3.10    0.70
  -2 -11  -3    2.20    0.70
  -2  12  -3   50.29    3.20
   2  12  -3   44.40    3.20
   2  12  -3   49.40    4.70
  -2  12  -3   46.10    4.70
   2 -12  -3   47.80    3.10
  -2 -12  -3   50.19    3.10
  -2 -12  -3   37.90    4.30
   2 -12  -3   48.70    4.50
  -2 -12  -3   46.20    3.50
  -2  12  -3   44.80    3.20
  -2 -12  -3   43.20    3.20
   2  12  -3   41.80    4.70
   2 -12  -3   49.20    3.20
  -2  12  -3   57.89    3.60
   2  12  -3   51.49    3.40
   2  12  -3   49.20    3.50
  -2  12  -3   49.00    3.60
  -2 -12  -3   44.20    3.40
   2  12  -3   48.90    3.20
  -2  13  -3   57.19    3.70
   2  13  -3   60.29    3.70
   2  13  -3   62.29    5.70
  -2  13  -3   64.59    5.80
   2 -13  -3   60.69    3.60
  -2 -13  -3   59.29    3.70
  -2 -13  -3   50.49    5.00
   2 -13  -3   50.29    4.90
  -2 -13  -3   55.49    3.90
  -2  13  -3   52.09    3.80
  -2 -13  -3   56.59    3.70
   2  13  -3   50.89    5.40
   2 -13  -3   56.79    3.70
  -2  13  -3   51.59    3.90
   2  13  -3   58.39    3.80
   2  13  -3   44.80    3.80
  -2  13  -3   60.89    4.20
  -2 -13  -3   50.99    3.90
   2  13  -3   55.99    3.70
  -2  14  -3    2.50    0.60
   2  14  -3    1.60    0.60
   2 -14  -3    2.40    1.20
   2  14  -3    1.30    0.90
  -2  14  -3    0.90    0.70
  -2 -14  -3    1.50    0.90
   2 -14  -3    3.20    0.60
  -2 -14  -3    1.40    0.50
  -2  14  -3    1.50    1.00
  -2  14  -3    2.00    0.50
   2 -14  -3    2.40    0.60
   2  14  -3    0.90    0.90
   2  14  -3    1.10    0.50
   2  14  -3    1.60    0.70
  -2  14  -3    1.60    0.60
  -2 -14  -3    1.60    0.60
  -2  14  -3    1.20    0.70
   2  14  -3    2.00    0.50
   2  15  -3  114.19    8.70
  -2  15  -3  118.49    9.00
   2 -15  -3  111.49    5.90
  -2 -15  -3  111.69    6.00
  -2 -15  -3   90.59    8.00
   2 -15  -3  119.59    8.30
   2  15  -3  106.19    6.10
   2 -15  -3   89.89    6.40
  -2  15  -3  104.39    5.90
   2  15  -3  110.19    8.70
   2 -15  -3  100.39    5.90
  -2  15  -3   71.99    6.10
   2  15  -3   88.59    6.00
   2  15  -3   70.19    5.90
  -2  15  -3   88.29    6.20
  -2 -15  -3   84.79    6.00
   2  15  -3  106.39    6.10
  -2  15  -3  110.29    6.20
   2  16  -3    5.70    1.90
  -2  16  -3    2.30    1.40
  -2 -16  -3    0.50    0.90
   2 -16  -3    3.70    1.50
   2 -16  -3    5.80    0.90
  -2 -16  -3    4.00    0.90
   2  16  -3    4.30    0.80
   2 -16  -3    5.00    1.10
  -2  16  -3    5.30    0.80
   2 -16  -3    4.30    0.80
   2  16  -3    6.40    2.00
   2  16  -3    3.60    0.80
   2  16  -3    4.00    0.80
  -2  16  -3    2.70    0.90
  -2 -16  -3    6.50    1.00
  -2  16  -3    3.30    0.90
  -2  16  -3    6.10    1.00
   2  16  -3    4.90    0.90
   2  17  -3   58.09    6.20
  -2  17  -3   48.00    6.30
   2 -17  -3   62.89    4.00
  -2 -17  -3   62.89    4.10
  -2 -17  -3   48.90    5.80
   2 -17  -3   65.19    6.00
   2  17  -3   51.49    4.00
   2 -17  -3   64.89    4.40
  -2  17  -3   63.39    3.90
   2  17  -3   64.39    6.60
   2 -17  -3   48.90    3.80
   2  17  -3   51.69    3.90
  -2  17  -3   66.59    4.40
   2  17  -3   58.19    4.00
  -2  17  -3   69.89    4.30
  -2 -17  -3   65.19    4.00
  -2  17  -3   62.79    4.30
   2  17  -3   55.39    4.10
  -2 -18  -3   14.80    2.80
   2  18  -3   14.20    2.80
  -2  18  -3    2.70    1.60
   2 -18  -3    8.00    2.00
   2 -18  -3   15.10    1.50
  -2 -18  -3   11.40    1.40
   2  18  -3   11.10    1.40
   2 -18  -3   12.30    1.40
  -2  18  -3   14.30    1.30
   2 -18  -3   13.00    1.40
   2  18  -3    7.50    2.20
  -2  18  -3   15.10    1.70
   2  18  -3   14.40    1.40
  -2  18  -3   16.60    1.60
  -2 -18  -3   15.80    1.40
   2  18  -3   13.20    1.60
  -2  18  -3   10.10    1.50
  -2 -19  -3   26.50    3.80
   2  19  -3   12.30    2.90
  -2  19  -3   13.30    3.20
   2 -19  -3   23.40    3.40
   2 -19  -3   25.90    2.10
  -2 -19  -3   22.80    2.10
   2  19  -3   19.80    2.00
  -2  19  -3   27.10    2.00
   2 -19  -3   25.60    2.10
   2 -19  -3   27.30    2.10
   2  19  -3   17.00    3.30
   2  19  -3   28.00    2.10
  -2  19  -3   33.90    2.50
  -2  19  -3   31.90    2.20
  -2 -19  -3   28.70    2.00
  -2  19  -3   18.50    2.20
   2  19  -3   20.80    2.10
   2  20  -3    2.60    1.30
  -2 -20  -3    2.30    1.10
  -2  20  -3    3.80    1.70
   2 -20  -3    2.50    1.20
   2 -20  -3    4.00    0.80
  -2 -20  -3    2.90    0.70
   2  20  -3    3.00    0.70
  -2  20  -3    3.90    0.70
   2 -20  -3    4.50    0.70
   2  20  -3    3.20    1.40
   2  20  -3    3.50    0.70
  -2 -20  -3    4.10    0.60
  -2  20  -3    3.80    0.70
  -2  20  -3    3.00    0.90
   2  20  -3    2.90    0.70
   2  21  -3    0.50    0.90
  -2  21  -3    1.10    0.90
  -2 -21  -3    0.40    0.70
   2 -21  -3   -0.40    0.70
   2 -21  -3    0.10    0.40
  -2 -21  -3    0.20    0.40
   2  21  -3    0.40    0.40
   2 -21  -3    0.10    0.40
   2 -21  -3    0.20    0.20
   2  21  -3   -0.50    0.60
  -2  21   3   -0.10    0.40
   2  21  -3    0.60    0.30
  -2  21  -3    0.20    0.30
  -2 -21  -3    0.30    0.30
  -2  21  -3    0.80    0.50
   2  21  -3    0.40    0.40
   2  22  -3    0.40    0.60
  -2  22  -3    1.00    0.60
  -2 -22  -3    0.40    0.30
   2 -22  -3    1.40    0.60
   2 -22  -3   -0.10    0.30
  -2 -22  -3    0.10    0.40
   2  22  -3    0.10    0.30
   2 -22  -3    0.70    0.40
  -2  22   3    0.60    0.40
   2  22  -3    0.10    0.30
  -2  22  -3    0.50    0.40
  -2  22  -3    0.10    0.30
  -2 -22  -3    0.20    0.20
  -2  22  -3    0.50    0.50
   2  22  -3    0.30    0.40
   2  23  -3   11.50    1.10
   2  23  -3   11.50    1.00
   2 -23  -3    9.10    1.00
   2 -23  -3   12.80    1.10
  -2 -23  -3   12.90    1.20
  -2  23  -3   11.60    1.10
  -2  23   3   10.90    1.10
  -2  23  -3   11.40    1.00
  -2  23  -3   11.20    1.20
   2  23  -3   11.70    1.20
   2  24  -3    2.30    0.40
   2 -24  -3    2.60    0.50
   2 -24  -3    3.10    0.50
  -2 -24  -3    3.20    0.50
  -2  24   3    4.00    0.60
   2  24  -3    2.80    0.40
  -2  24  -3    1.90    0.50
  -2  24  -3    2.00    0.40
  -2  24  -3    3.00    0.60
   2  24  -3    2.70    0.50
   2 -25  -3   29.30    1.90
   2  25  -3   28.40    1.90
   2 -25  -3   31.80    2.00
  -2 -25  -3   31.30    2.00
  -2  25  -3   31.50    2.10
  -2  25   3   29.30    1.90
   2  25  -3   24.90    1.90
   2  25  -3   29.60    2.00
  -2  25  -3   27.60    2.00
   2  26  -3    3.90    0.50
   2 -26  -3    4.30    0.50
   2  26  -3    4.80    0.50
  -2  26   3    5.30    0.60
  -2  26  -3    4.60    0.60
  -2  26  -3    4.50    0.60
   2  26  -3    4.40    0.60
   2 -26  -3    4.70    0.60
   2 -26  -3    4.70    0.50
  -2 -26  -3    4.40    0.50
  -2  27   3   22.20    1.50
  -2  27  -3   21.50    1.60
   2  27  -3   23.90    1.60
   2 -27  -3   26.30    1.60
   2 -27  -3   23.20    1.50
  -2 -27  -3   23.10    1.50
  -2  28  -3    4.20    0.50
   2  28  -3    4.20    0.50
  -2 -28  -3    5.40    0.50
   2 -28  -3    3.70    0.40
  -2 -28  -3    4.00    0.40
  -2  28   3    4.10    0.40
   2 -28  -3    4.50    0.50
  -2  28  -3    4.10    0.40
  -2  29  -3    9.80    0.80
   2  29  -3   11.00    0.80
   2 -29  -3    9.60    0.70
  -2 -29  -3   12.00    0.80
  -2  29  -3   10.70    0.80
  -2  29   3    9.70    0.70
   2 -29  -3   11.00    0.80
  -2  29  -3    9.10    0.70
  -2  30  -3    1.80    0.20
   2  30  -3    1.50    0.20
  -2 -30  -3    1.90    0.30
   2 -30  -3    1.30    0.20
  -2  30  -3    1.70    0.30
   2 -30  -3    1.80    0.20
  -2  30  -3    1.50    0.20
  -2  31   3    0.60    0.10
   2  31   3    0.70    0.10
  -2 -31  -3    1.10    0.20
  -2  31  -3    0.90    0.20
   2  31  -3    0.70    0.10
   2 -31  -3    0.80    0.10
  -2  31  -3    0.50    0.10
   2  31  -3    0.50    0.10
  -2  32  -3    0.20    0.10
   2  32  -3    0.20    0.10
  -2 -32  -3    0.30    0.10
   3   0  -3   -0.10    0.40
   3   0  -3    0.20    0.50
  -3   0  -3   -0.20    0.40
   3   0  -3    0.10    0.30
   3   0  -3    0.30    0.60
  -3   1  -3    0.60    0.20
   3  -1  -3    0.20    0.40
  -3  -1  -3    0.70    0.50
   3  -1  -3    0.40    0.30
   3   1  -3    0.50    0.40
  -3   1  -3    0.70    0.40
   3   1  -3    0.90    0.80
   3   2  -3   66.79    5.60
   3   2  -3   74.49    5.80
   3  -2  -3   65.39    4.00
  -3   2  -3   64.39    3.80
  -3   2  -3   67.69    4.10
  -3  -2  -3   72.19    5.20
   3  -2  -3   66.69    5.00
  -3  -2  -3   64.89    3.90
   3  -2  -3   66.69    3.90
  -3  -3  -3   39.50    3.60
   3  -3  -3   41.80    3.60
  -3  -3  -3   39.90    2.60
   3  -3  -3   40.20    2.60
  -3  -3  -3   49.10    4.30
   3   3  -3   48.10    4.40
   3   3  -3   45.40    4.20
   3  -3  -3   44.30    2.80
   3   3  -3   44.70    3.00
  -3  -3  -3   42.00    2.80
  -3   3  -3   40.70    2.90
  -3   3  -3   44.50    2.90
   3  -3  -3   43.40    2.90
  -3  -3  -3   44.50    3.80
  -3   3  -3   41.80    2.60
  -3  -4  -3  353.66   20.90
   3  -4  -3  378.26   21.00
  -3  -4  -3  355.76   19.60
   3  -4  -3  365.26   19.60
  -3  -4  -3  353.36   19.90
  -3   4  -3  389.96   19.90
   3  -4  -3  381.66   20.00
  -3  -4  -3  387.56   21.20
   3  -4  -3  368.56   20.00
   3   4  -3  364.96   21.80
   3  -4  -3  367.66   19.80
   3   4  -3  375.36   21.80
   3   4  -3  368.76   20.00
  -3   4  -3  380.26   19.90
   3   4  -3  362.26   19.90
  -3  -4  -3  367.06   19.80
   3  -4  -3  367.16   19.90
  -3  -4  -3  407.26   21.00
  -3   4  -3  372.16   19.70
  -3   4  -3  354.86   19.60
  -3  -5  -3   31.70    3.30
   3  -5  -3   43.00    3.60
  -3  -5  -3   33.70    2.40
   3  -5  -3   34.50    2.40
  -3  -5  -3   38.30    2.70
  -3   5  -3   38.90    2.70
  -3  -5  -3   37.10    3.40
   3  -5  -3   40.80    2.80
   3   5  -3   42.50    2.70
   3  -5  -3   38.60    2.80
   3   5  -3   37.70    4.00
   3   5  -3   38.30    3.90
   3  -5  -3   42.20    2.70
   3  -5  -3   43.40    2.70
   3  -5  -3   43.10    2.60
   3   5  -3   39.90    2.80
  -3  -5  -3   38.80    2.70
   3   5  -3   42.00    2.70
   3  -5  -3   41.20    2.80
  -3   5  -3   38.70    2.50
  -3  -5  -3   43.10    3.40
  -3   5  -3   37.30    2.40
  -3  -6  -3  361.66   21.30
   3  -6  -3  352.56   21.20
  -3  -6  -3  362.46   20.00
   3  -6  -3  368.66   20.00
  -3   6  -3  391.36   20.30
   3  -6  -3  379.46   20.30
  -3  -6  -3  346.67   21.00
  -3  -6  -3  368.86   20.30
  -3  -6  -3  376.56   20.20
  -3   6  -3  420.36   21.50
   3   6  -3  378.36   20.20
   3  -6  -3  392.96   20.40
   3   6  -3  386.36   22.30
   3  -6  -3  370.06   20.20
   3  -6  -3  397.76   20.20
   3   6  -3  385.96   22.20
   3   6   3  366.66   21.70
   3  -6  -3  372.06   20.10
   3   6  -3  369.46   20.30
  -3  -6  -3  360.66   20.20
   3   6  -3  372.86   20.20
  -3   6  -3  383.36   20.10
  -3  -6  -3  428.16   21.10
  -3   6  -3  359.76   19.90
  -3  -7  -3   66.09    5.20
   3  -7  -3   65.89    5.20
  -3  -7  -3   68.69    4.10
   3  -7  -3   69.39    4.10
  -3   7  -3   63.09    5.30
  -3  -7  -3   65.79    4.40
  -3   7  -3   72.29    4.40
  -3  -7  -3   60.99    4.90
   3  -7  -3   72.39    4.40
   3   7  -3   69.69    4.20
  -3  -7  -3   71.99    4.30
  -3   7  -3   81.39    5.20
   3   7  -3   75.89    4.40
   3  -7  -3   73.49    4.50
   3   7  -3   78.09    6.10
   3  -7  -3   69.29    4.30
   3   7  -3   85.99    6.20
   3  -7  -3   73.79    4.30
   3   7   3   65.29    5.60
   3  -7  -3   74.79    4.30
   3   7  -3   69.49    4.50
  -3   7  -3   68.59    4.50
  -3  -7  -3   67.29    4.40
   3   7  -3   71.19    4.40
  -3  -7  -3   76.99    4.90
  -3   7  -3   66.69    4.10
  -3  -7  -3   66.19    4.20
  -3   7  -3   70.59    4.20
  -3  -8  -3  168.38   10.40
   3  -8  -3  163.88   10.30
  -3  -8  -3  159.38    9.00
   3  -8  -3  157.48    9.00
   3   8  -3  160.18   10.50
  -3   8  -3  163.28   10.70
  -3  -8  -3  142.69    9.70
  -3   8  -3  169.98    9.30
  -3   8  -3  146.19    9.60
  -3  -8  -3  167.58    9.50
  -3  -8  -3  171.88    9.30
  -3   8  -3  168.68    9.90
   3   8  -3  169.08    9.30
   3  -8  -3  180.88    9.60
   3   8  -3  157.28   11.10
   3  -8  -3  159.48    9.20
   3  -8  -3  164.98    9.20
   3   8   3  164.88   11.10
   3   8  -3  173.18   11.20
   3   8  -3  180.28    9.50
   3  -8  -3  162.18    9.20
   3   8  -3  163.08    9.30
  -3   8  -3  175.78    9.50
  -3  -8  -3  168.18    9.30
  -3   8  -3  158.98    9.00
  -3  -8  -3  161.58    9.20
  -3   8  -3  163.88    9.10
  -3  -9  -3    8.90    1.10
   3   9  -3    7.60    1.50
  -3   9  -3    7.20    1.40
  -3  -9  -3    8.60    1.50
   3  -9  -3    4.40    1.10
  -3   9  -3    8.50    0.90
  -3   9  -3    7.70    1.20
  -3  -9  -3    8.10    1.40
  -3  -9  -3    5.50    0.90
  -3  -9  -3    9.10    1.10
   3   9  -3    9.40    1.00
   3   9  -3    7.80    1.00
   3  -9  -3    7.60    0.90
   3   9  -3    8.00    1.80
   3  -9  -3    8.90    0.90
   3   9  -3    6.70    1.00
   3  -9  -3    8.80    0.90
  -3   9  -3   10.30    1.20
  -3  -9  -3    9.40    1.10
   3   9  -3    7.50    0.90
  -3  -9  -3    6.90    0.80
  -3   9  -3    8.10    0.90
  -3  10  -3   18.30    1.50
  -3 -10  -3   14.30    2.10
   3 -10  -3   16.50    2.20
   3  10  -3   15.80    2.30
  -3  10  -3   17.70    2.40
  -3  10  -3   20.20    1.60
  -3 -10  -3   19.80    1.90
  -3 -10  -3   17.00    1.60
   3  10  -3   20.10    1.60
   3  10  -3   20.90    2.90
   3 -10  -3   19.10    1.60
   3 -10  -3   19.70    1.60
   3 -10  -3   20.60    1.60
   3  10  -3   21.80    1.90
  -3  10  -3   22.70    2.00
  -3 -10  -3   17.30    1.70
  -3  10  -3   24.30    2.00
   3  10  -3   20.20    1.70
  -3 -10  -3   17.80    1.50
  -3  10  -3   17.10    1.50
  -3  11  -3    0.20    0.30
   3  11  -3    0.90    0.70
  -3  11  -3    0.30    0.40
  -3 -11  -3   -0.30    0.50
   3 -11  -3   -0.20    0.50
  -3  11  -3    0.20    0.40
  -3 -11  -3    0.10    0.40
  -3 -11  -3   -0.10    0.40
  -3  11  -3   -0.10    0.40
   3  11  -3   -0.40    0.80
   3 -11  -3   -0.40    0.40
   3 -11  -3    0.10    0.30
   3  11  -3   -0.40    0.50
   3 -11  -3   -0.20    0.30
   3  11  -3   -0.10    0.50
  -3 -11  -3   -0.10    0.50
  -3  11  -3   -0.10    0.50
  -3  11  -3   -0.60    1.70
  -3  11  -3   -0.10    0.30
   3  11  -3    0.60    0.40
  -3  12  -3   55.39    3.50
   3  12  -3   56.49    3.50
  -3 -12  -3   54.79    4.70
   3 -12  -3   56.99    4.70
   3  12  -3   50.89    4.80
  -3  12  -3   56.59    5.10
  -3  12  -3   52.99    3.60
  -3 -12  -3   52.79    4.00
  -3 -12  -3   57.19    3.80
   3 -12  -3   57.49    3.90
   3  12  -3   56.09    3.70
   3  12  -3   49.30    5.10
   3 -12  -3   52.79    3.60
   3 -12  -3   56.59    3.60
   3  12  -3   52.49    4.00
  -3 -12  -3   51.49    3.70
  -3  12  -3   61.79    4.00
  -3  12  -3   58.99    4.20
   3  12  -3   56.99    3.70
  -3  12  -3   56.09    3.50
  -3  13  -3    6.70    0.90
   3  13  -3    9.80    1.00
   3  13  -3    7.80    1.70
  -3  13  -3    4.60    1.30
  -3 -13  -3    8.40    1.60
   3 -13  -3    9.60    1.70
  -3 -13  -3    9.20    1.30
  -3 -13  -3    8.60    1.20
  -3  13  -3    9.30    1.10
   3 -13  -3    7.70    1.20
   3  13  -3    8.50    1.10
   3 -13  -3    8.70    1.10
   3  13  -3    9.00    2.00
   3 -13  -3   10.80    1.10
   3  13  -3    9.10    1.30
  -3  13  -3    8.00    1.20
  -3 -13  -3    6.20    1.00
  -3  13  -3    8.30    1.40
   3  13  -3    9.10    1.10
  -3  13  -3    8.60    1.00
  -3  14  -3  112.89    6.20
   3  14  -3  111.89    6.20
  -3 -14  -3  112.39    8.00
   3 -14  -3  120.19    7.90
   3 -14  -3  117.09    6.00
   3  14  -3  109.59    8.10
  -3  14  -3  105.79    8.10
  -3 -14  -3   79.69    6.40
  -3 -14  -3   96.79    6.40
  -3  14  -3  107.19    6.20
   3  14  -3   95.99    6.20
   3 -14  -3  113.39    6.60
   3  14  -3  101.99    8.50
   3 -14  -3  111.49    6.30
  -3  14  -3   93.19    6.40
   3  14  -3   79.79    6.30
  -3  14  -3   88.09    6.60
  -3 -14  -3   81.99    6.10
   3  14  -3  112.29    6.40
  -3  14  -3  112.49    6.20
  -3  15  -3   25.60    2.00
   3  15  -3   26.10    2.00
  -3 -15  -3   26.80    3.30
   3 -15  -3   22.40    2.90
   3 -15  -3   29.00    1.90
  -3 -15  -3   27.90    2.00
   3  15  -3   30.00    3.60
  -3  15  -3   26.60    3.50
  -3 -15  -3   18.70    2.00
  -3 -15  -3   14.70    2.00
  -3  15  -3   24.60    2.10
   3 -15  -3   23.00    2.20
   3  15  -3   20.70    1.90
  -3  15  -3   26.60    2.00
   3  15  -3   29.20    3.90
   3 -15  -3   23.50    2.00
  -3  15  -3   15.50    2.00
   3  15  -3   19.70    2.10
  -3  15  -3   20.00    2.30
  -3 -15  -3   23.10    2.00
   3  15  -3   30.40    2.30
  -3  15  -3   25.60    2.00
  -3  16  -3  152.78    8.60
   3  16  -3  163.28    8.60
  -3  16  -3  145.79   11.00
  -3 -16  -3  163.38   10.90
   3 -16  -3  167.28   10.50
   3 -16  -3  165.28    8.40
  -3 -16  -3  159.68    8.50
   3  16  -3  146.19   10.80
  -3 -16  -3  104.59    8.50
  -3 -16  -3  138.69    8.80
  -3  16  -3  152.08    8.60
   3  16  -3  114.59    8.30
   3 -16  -3  144.39    8.80
  -3  16  -3  150.98    8.50
   3  16  -3  140.29   11.30
   3 -16  -3  141.59    8.50
  -3  16  -3  118.79    8.60
   3  16  -3  149.99    8.80
  -3  16  -3  170.18    9.20
  -3 -16  -3  152.88    8.40
   3  16  -3  140.59    8.60
  -3  16  -3  161.98    8.60
  -3  17  -3   12.30    1.40
   3  17  -3   12.80    1.40
   3  17  -3   12.60    2.40
  -3  17  -3   18.60    3.00
   3 -17  -3   13.60    1.30
  -3 -17  -3   11.20    1.30
  -3 -17  -3   14.80    2.50
   3 -17  -3   11.70    2.10
  -3 -17  -3   12.30    1.50
   3  17  -3   12.00    1.30
  -3  17  -3   13.10    1.30
   3 -17  -3   12.40    1.50
   3 -17  -3    8.80    1.30
   3  17  -3   11.10    2.60
  -3  17  -3   13.70    1.60
   3  17  -3   15.60    1.60
  -3  17  -3   16.00    1.70
  -3 -17  -3   15.00    1.30
   3  17  -3   11.20    1.40
  -3  17  -3   12.40    1.40
  -3  18  -3   72.29    5.40
   3  18  -3   73.99    5.30
  -3  18  -3   58.89    6.90
  -3 -18  -3   80.79    7.20
   3 -18  -3   91.59    5.30
  -3 -18  -3   76.39    5.20
  -3 -18  -3  105.29    5.50
   3  18  -3   93.29    5.30
  -3  18  -3   95.79    5.30
   3 -18  -3   85.99    5.60
   3  18  -3   67.99    7.50
   3 -18  -3   86.39    5.40
  -3  18  -3  105.29    5.80
   3  18  -3  100.19    5.50
  -3  18  -3  116.99    5.90
   3  18  -3   59.59    5.20
  -3  18  -3   79.49    5.30
  -3  19  -3   11.50    1.50
   3  19  -3   13.10    1.40
  -3  19  -3   10.90    2.40
   3 -19  -3   13.30    1.30
  -3 -19  -3   12.50    1.40
  -3 -19  -3   11.50    2.20
  -3 -19  -3   18.50    1.50
   3  19  -3   17.10    1.40
   3 -19  -3   12.80    1.40
  -3  19  -3   14.90    1.40
   3 -19  -3   16.40    1.50
   3  19  -3    7.60    2.20
  -3  19  -3   17.80    1.60
   3  19  -3   17.20    1.50
  -3  19  -3   19.10    1.70
   3  19  -3   14.30    1.50
  -3  19  -3   14.10    1.50
  -3  20  -3   16.00    1.70
   3  20  -3   17.00    1.60
  -3  20  -3   15.00    2.80
   3 -20  -3   20.90    1.70
  -3 -20  -3   18.80    1.60
  -3 -20  -3   16.90    2.60
  -3 -20  -3   18.70    1.50
   3 -20  -3   19.10    1.60
   3  20  -3   19.90    1.50
  -3  20  -3   18.60    1.50
   3 -20  -3   20.60    1.70
   3  20  -3   17.80    3.00
   3  20  -3   19.00    1.50
  -3  20  -3   20.90    1.70
   3  20  -3   20.90    1.80
  -3  20  -3   18.50    1.70
  -3 -21  -3    1.10    0.40
   3 -21  -3    1.20    0.40
  -3  21  -3    1.50    0.50
   3  21  -3    1.30    0.50
  -3  21  -3    1.30    0.40
   3 -21  -3    0.80    0.30
  -3  21   3    1.20    0.50
   3  21  -3    0.90    0.30
  -3  21  -3    0.90    0.40
   3  21  -3    0.50    0.40
  -3  21  -3    0.40    0.40
  -3  22  -3    0.20    0.30
   3  22  -3    0.40    0.30
   3 -22  -3    0.50    0.30
  -3 -22  -3   -0.10    0.20
  -3 -22  -3   -0.20    0.40
  -3  22  -3    0.10    0.30
   3 -22  -3   -0.10    0.30
   3 -22  -3    0.20    0.20
  -3  22   3    0.20    0.40
   3  22  -3    0.40    0.20
  -3  22  -3    0.20    0.30
  -3  22  -3    0.30    0.30
  -3  22  -3    0.10    0.30
   3  22  -3    1.20    0.40
  -3  23  -3    0.60    0.30
   3  23  -3    0.30    0.30
   3 -23  -3    0.20    0.30
  -3 -23  -3    0.10    0.30
   3 -23  -3    0.60    0.30
   3 -23  -3   -0.10    0.20
  -3  23   3    0.50    0.40
  -3  23  -3    0.50    0.30
  -3  23  -3    0.70    0.30
  -3  23  -3    0.40    0.30
   3  23  -3    0.30    0.20
  -3  24  -3   35.30    2.20
   3  24  -3   34.00    2.20
   3 -24  -3   32.30    2.10
  -3 -24  -3   32.40    2.20
   3 -24  -3   31.10    2.00
  -3  24  -3   29.60    2.10
  -3  24   3   35.80    2.30
  -3  24  -3   31.40    2.10
   3  24  -3   32.60    2.20
  -3  24  -3   33.60    2.20
  -3  25  -3    6.40    0.70
   3  25  -3    7.40    0.70
  -3 -25  -3    8.40    0.80
   3 -25  -3    8.20    0.70
  -3  25  -3    7.80    0.70
  -3  25   3    8.90    0.80
   3  25  -3    5.70    0.70
  -3  25  -3    8.20    0.70
  -3  25  -3    6.90    0.70
   3 -25  -3    9.00    0.80
   3  26  -3   53.79    3.30
  -3 -26  -3   62.69    3.40
   3 -26  -3   60.39    3.40
  -3  26   3   65.19    3.40
  -3  26  -3   58.39    3.30
   3  26  -3   54.19    3.30
  -3  26  -3   57.79    3.40
   3  27  -3    4.90    0.50
  -3 -27  -3    5.20    0.60
   3  27  -3    5.10    0.50
   3 -27  -3    7.20    0.60
  -3  27   3    6.40    0.60
   3  27  -3    5.00    0.50
  -3  27  -3    5.10    0.50
   3 -27  -3    5.90    0.60
  -3  27  -3    5.70    0.50
   3  28  -3   28.90    1.80
  -3 -28  -3   35.10    1.90
   3  28  -3   29.00    1.80
   3 -28  -3   29.70    1.90
  -3  28   3   33.60    1.90
   3 -28  -3   33.40    1.90
  -3  28  -3   30.80    1.90
  -3 -29  -3    5.30    0.50
   3  29  -3    4.70    0.40
  -3  29  -3    5.30    0.50
  -3  29   3    5.20    0.40
   3 -29  -3    5.10    0.40
   3 -29  -3    5.10    0.50
   3  29   3    4.70    0.40
  -3  30  -3   11.10    0.70
  -3 -30  -3   10.70    0.70
   3 -30  -3    9.50    0.60
  -3  31  -3    0.50    0.10
  -3 -31  -3    0.30    0.10
  -4   0  -3    0.60    0.50
   4   0  -3    0.30    0.30
  -4   0  -3    1.30    1.00
   4   0  -3    0.30    0.40
   4   0  -3    0.70    0.40
   4   0  -3    0.40    0.40
  -4   0  -3    0.30    0.30
  -4   0  -3    1.10    1.20
  -4   0  -3    0.90    0.40
   4   0  -3    0.70    0.60
   4  -1  -3   28.20    2.20
   4   1  -3   28.40    2.20
   4   1  -3   30.20    3.40
   4  -1  -3   29.00    2.10
   4   1  -3   26.80    2.20
  -4   1  -3   26.60    2.10
  -4  -1  -3   25.50    2.10
  -4   1  -3   29.10    2.10
  -4   1  -3   28.40    2.60
  -4  -1  -3   29.30    2.10
  -4  -1  -3   27.90    2.20
   4  -1  -3   31.20    2.20
   4   1  -3   30.90    2.20
  -4   1  -3   30.00    2.50
  -4   1  -3   29.30    2.20
   4   2  -3    7.50    1.70
   4  -2  -3    9.30    1.00
   4   2  -3    7.80    1.00
  -4   2  -3    9.60    2.10
  -4   2  -3    8.50    1.10
   4   2  -3    8.40    1.00
   4  -2  -3    7.00    1.00
   4  -2  -3    7.80    0.90
   4  -2  -3    8.10    0.90
   4   2  -3    9.30    1.10
  -4   2  -3    7.70    0.90
  -4   2  -3    8.30    1.00
  -4  -2  -3    7.30    0.90
  -4  -2  -3    9.00    1.00
  -4  -2  -3    7.60    1.00
  -4   2  -3    9.70    0.90
  -4  -2  -3   11.50    1.60
  -4   3  -3  225.58   11.60
   4   3  -3  202.08   11.50
  -4   3  -3  224.08   11.80
   4  -3  -3  215.98   11.60
  -4  -3  -3  210.58   11.50
   4   3  -3  195.68   11.50
   4  -3  -3  209.48   11.60
   4   3  -3  200.58   13.30
   4  -3  -3  198.28   11.40
   4   3  -3  206.28   11.60
   4  -3  -3  206.18   11.40
  -4   3  -3  219.38   11.50
   4  -3  -3  205.48   11.60
  -4   3  -3  198.68   11.50
  -4  -3  -3  199.08   11.40
  -4  -3  -3  187.48   11.40
  -4  -3  -3  238.78   12.40
  -4   3  -3  208.98   11.30
  -4   4  -3   36.00    2.50
  -4  -4  -3   33.00    2.50
   4   4  -3   34.20    2.40
  -4  -4  -3   32.90    2.40
  -4  -4  -3   36.00    2.50
  -4   4  -3   34.00    3.30
   4  -4  -3   36.10    2.60
   4   4  -3   33.80    2.50
   4   4  -3   36.00    2.40
   4  -4  -3   34.40    2.50
   4  -4  -3   38.90    2.40
   4   4  -3   29.90    3.50
   4  -4  -3   36.00    2.40
   4   4  -3   34.10    2.50
  -4   4  -3   35.30    2.40
  -4  -4  -3   31.80    2.40
  -4   4  -3   33.10    2.50
  -4  -4  -3   31.90    2.40
   4  -4  -3   34.30    2.50
   4   4  -3   35.60    2.50
  -4  -4  -3   36.70    3.00
  -4  -4  -3   32.30    2.30
  -4   4  -3   31.90    2.20
  -4   5  -3  323.87   16.40
   4  -5  -3  301.27   16.40
  -4  -5  -3  308.17   16.50
   4   5  -3  293.77   16.30
  -4   5  -3  322.67   16.50
  -4  -5  -3  302.47   16.30
  -4  -5  -3  293.07   16.40
   4   5  -3  294.97   16.40
   4   5  -3  298.87   16.20
   4   5  -3  296.57   18.30
   4  -5  -3  307.77   16.30
   4  -5  -3  289.17   16.20
   4   5  -3  304.87   16.40
  -4  -5  -3  285.57   16.30
  -4   5  -3  304.87   16.40
  -4  -5  -3  284.87   16.30
  -4   5  -3  319.27   16.40
   4  -5  -3  299.77   16.40
  -4   5  -3  304.97   16.30
  -4  -5  -3  289.97   16.90
  -4  -5  -3  290.27   16.20
  -4   5  -3  297.17   16.10
  -4   6  -3   35.00    2.50
  -4  -6  -3   34.70    2.60
   4   6  -3   38.80    2.50
  -4   6  -3   34.80    3.00
  -4  -6  -3   34.50    2.50
   4  -6  -3   36.10    2.60
  -4  -6  -3   33.90    2.60
   4   6  -3   35.60    2.60
   4   6  -3   38.90    2.50
   4   6  -3   36.80    3.80
   4  -6  -3   39.20    2.50
   4  -6  -3   38.00    2.40
   4   6  -3   35.90    2.60
  -4  -6  -3   33.10    2.40
  -4   6  -3   34.20    2.60
  -4  -6  -3   33.90    2.50
  -4   6  -3   36.90    2.40
  -4  -6  -3   33.30    2.90
  -4  -6  -3   35.10    2.40
  -4   6  -3   34.20    2.30
  -4   7  -3  256.07   13.30
  -4  -7  -3  254.97   13.60
   4   7  -3  241.68   13.30
  -4  -7  -3  247.48   13.30
  -4  -7  -3  239.28   13.50
   4  -7  -3  245.38   13.40
   4   7  -3  253.07   13.50
   4   7  -3  239.28   13.20
   4   7  -3  238.58   15.30
   4  -7  -3  252.87   13.40
   4  -7  -3  245.88   13.30
   4   7   3  258.27   15.40
   4  -7  -3  233.68   13.20
   4   7  -3  238.88   13.40
  -4   7  -3  238.58   13.50
  -4  -7  -3  240.48   13.40
  -4   7  -3  251.37   13.30
  -4  -7  -3  222.68   13.70
  -4  -7  -3  229.68   13.20
  -4   7  -3  234.78   13.10
  -4   8  -3   50.99    3.30
  -4  -8  -3   54.09    3.60
   4   8  -3   50.79    3.30
  -4  -8  -3   49.20    3.30
  -4  -8  -3   48.60    3.50
   4   8  -3   56.89    3.50
   4   8  -3   53.49    3.30
   4  -8  -3   53.39    3.40
   4  -8  -3   56.79    3.30
   4   8  -3   53.99    4.90
   4  -8  -3   47.20    3.20
   4   8  -3   58.69    3.60
   4   8  -3   54.79    3.40
  -4   8  -3   49.50    3.30
  -4  -8  -3   48.90    3.40
  -4  -8  -3   47.70    3.60
  -4   8  -3   54.59    3.30
  -4  -8  -3   46.60    3.20
  -4   8  -3   46.80    3.10
  -4   9  -3   46.20    3.10
  -4  -9  -3   54.69    3.60
   4   9  -3   48.10    3.10
  -4  -9  -3   46.60    3.10
  -4  -9  -3   47.90    3.40
  -4   9  -3   44.20    3.50
   4   9  -3   44.60    3.00
   4   9  -3   51.99    3.40
   4  -9  -3   51.09    3.40
   4  -9  -3   54.29    3.30
   4  -9  -3   46.60    3.10
   4  -9  -3   44.00    3.00
   4   9  -3   50.19    3.40
   4   9  -3   49.90    3.20
  -4   9  -3   50.19    3.20
  -4  -9  -3   43.00    3.20
  -4   9  -3   48.80    3.00
  -4  -9  -3   43.00    3.40
  -4  -9  -3   45.40    3.00
  -4   9  -3   46.30    3.00
  -4  10  -3   11.20    1.10
  -4 -10  -3   13.70    1.50
  -4 -10  -3   11.80    1.20
   4  10  -3   10.70    1.10
  -4  10  -3   10.00    1.30
   4  10  -3   10.60    1.20
   4 -10  -3   10.30    1.20
   4  10  -3   10.30    1.00
   4 -10  -3    8.90    1.10
   4 -10  -3   10.50    1.10
   4  10  -3   13.60    1.40
   4  10  -3   11.80    1.20
  -4 -10  -3    7.90    1.10
  -4  10  -3   10.40    1.70
  -4  10  -3   10.70    1.00
  -4  10  -3   10.20    1.00
  -4 -11  -3    4.60    1.00
  -4  11  -3    3.30    0.60
  -4 -11  -3    2.60    0.60
   4 -11  -3    3.70    0.80
  -4  11  -3    2.70    0.70
   4  11  -3    2.80    0.50
   4  11  -3    2.30    0.70
   4 -11  -3    2.40    0.60
   4 -11  -3    2.10    0.50
   4  11  -3    2.70    0.80
  -4  11  -3    3.80    0.90
  -4  11  -3    1.60    1.80
  -4 -11  -3    2.70    0.60
  -4  11  -3    3.20    0.50
   4  11  -3    2.50    0.60
  -4  11  -3    3.20    0.60
  -4  12  -3   52.69    3.40
  -4 -12  -3   54.49    4.00
  -4 -12  -3   55.79    3.70
   4  12  -3   53.59    3.80
   4  12  -3   52.19    3.40
   4 -12  -3   57.19    3.70
   4 -12  -3   54.19    3.60
   4 -12  -3   57.49    3.50
   4  12  -3   55.99    4.00
  -4  12  -3   58.39    4.10
   4  12  -3   54.69    3.60
  -4 -12  -3   39.90    3.40
  -4  12  -3   56.09    3.90
  -4  12  -3   56.39    3.40
  -4  12  -3   52.39    3.30
  -4  13  -3   82.99    4.90
  -4 -13  -3   75.39    5.50
  -4 -13  -3   75.99    5.10
   4  13  -3   80.79    5.00
   4 -13  -3   80.99    5.20
   4 -13  -3   86.69    5.20
   4 -13  -3   87.09    5.00
   4  13  -3   70.29    5.30
  -4  13  -3   76.39    5.60
   4  13  -3   87.39    5.20
  -4  13  -3   89.29    5.00
  -4  13  -3   83.19    4.90
  -4 -14  -3    2.10    0.90
  -4  14  -3    4.70    0.80
  -4 -14  -3    3.00    0.80
   4  14  -3    4.20    0.70
   4 -14  -3    3.50    0.80
   4 -14  -3    5.20    0.90
   4 -14  -3    4.50    0.70
   4  14  -3    3.10    0.80
  -4  14  -3    2.80    1.00
  -4  14  -3    2.80    0.60
   4  14  -3    3.10    0.70
  -4  14  -3    3.90    0.70
  -4 -15  -3  116.49    8.80
  -4  15  -3  156.38    8.50
   4 -15  -3  152.98    8.80
   4  15  -3  147.69    8.50
  -4  15  -3  147.89    8.60
   4 -15  -3  148.39    8.70
   4 -15  -3  170.08    8.60
   4  15  -3  125.79    8.80
  -4  15  -3  123.79    9.00
   4  15  -3  155.18    8.80
  -4  15  -3  158.98    8.50
  -4  15  -3  160.08    8.60
  -4 -16  -3    8.70    1.30
  -4 -16  -3   11.10    1.10
  -4  16  -3   11.00    1.40
   4  16  -3   11.50    1.20
   4  16  -3   10.00    1.10
   4 -16  -3    9.20    1.30
  -4  16  -3   12.10    1.20
   4 -16  -3    8.70    1.20
   4 -16  -3    9.90    1.10
   4  16  -3    8.90    1.20
  -4  16  -3    9.70    1.50
   4  16  -3    8.20    1.20
  -4  16  -3   10.00    1.20
  -4 -17  -3  112.89    5.70
  -4 -17  -3  117.59    6.20
   4  17  -3  103.19    5.70
   4  17  -3   76.69    5.50
   4 -17  -3   83.79    5.90
  -4  17  -3  107.09    5.80
   4 -17  -3   85.89    5.80
   4 -17  -3  106.39    5.90
  -4  17  -3   79.69    5.70
   4  17  -3  103.79    6.00
  -4  17  -3  113.69    6.40
   4  17  -3   74.89    5.70
  -4  17  -3   91.69    5.80
  -4 -18  -3   21.10    1.70
  -4 -18  -3   19.40    1.40
  -4  18  -3   18.30    1.50
   4  18  -3   11.70    1.30
   4 -18  -3   14.30    1.60
   4  18  -3   20.20    1.50
   4 -18  -3   19.30    1.70
   4 -18  -3   17.50    1.60
  -4  18  -3   16.40    1.60
   4  18  -3   23.80    1.80
  -4  18  -3   19.90    1.80
   4  18  -3   13.10    1.50
  -4  18  -3   12.40    1.40
  -4 -19  -3   54.19    3.20
  -4 -19  -3   51.69    2.90
   4  19  -3   36.50    2.90
   4 -19  -3   44.40    3.30
  -4  19  -3   52.49    3.10
   4 -19  -3   49.00    3.20
   4 -19  -3   42.40    3.10
  -4  19  -3   48.00    3.20
   4  19  -3   50.99    3.20
  -4  19  -3   55.99    3.40
   4  19  -3   36.60    3.10
  -4  19  -3   46.30    3.20
  -4 -20  -3    4.90    0.70
  -4 -20  -3    7.10    0.60
  -4 -20  -3    5.30    0.80
  -4  20  -3    4.50    0.70
   4 -20  -3    4.20    0.70
   4  20  -3    4.40    0.60
   4 -20  -3    4.90    0.70
   4 -20  -3    4.70    0.80
   4  20  -3    5.40    0.70
  -4  20  -3    5.40    0.70
  -4  20  -3    5.70    0.80
   4  20  -3    5.70    0.80
  -4  20  -3    4.40    0.80
  -4 -21  -3    0.90    0.30
  -4 -21  -3    2.10    0.30
  -4 -21  -3    0.70    0.40
  -4  21  -3    0.50    0.30
   4  21  -3    0.80    0.30
   4 -21  -3    1.40    0.40
   4 -21  -3    1.20    0.40
  -4  21   3    1.40    0.50
   4  21  -3    0.80    0.30
  -4  21  -3    0.50    0.30
  -4  21  -3    0.80    0.40
   4  21  -3    0.70    0.40
  -4  21  -3    0.50    0.30
  -4 -22  -3    0.30    0.20
  -4 -22  -3    0.40    0.20
  -4 -22  -3    0.10    0.30
  -4  22  -3    0.10    0.20
   4 -22  -3   -0.20    0.20
   4  22  -3    0.00    0.20
   4 -22  -3    0.10    0.20
   4 -22  -3    0.40    0.30
  -4  22   3    0.20    0.40
   4  22  -3    0.20    0.20
  -4  22  -3   -0.10    0.20
  -4  22  -3    0.10    0.30
  -4  22  -3    0.10    0.20
   4  22  -3    0.80    0.40
  -4  22  -3   -0.10    0.30
  -4 -23  -3   18.50    1.40
   4  23  -3   16.00    1.20
  -4  23  -3   18.60    1.30
   4 -23  -3   16.50    1.20
  -4  23  -3   17.20    1.30
   4  23  -3   16.70    1.20
  -4  23   3   18.80    1.40
   4 -23  -3   17.70    1.30
   4 -23  -3   19.10    1.40
   4  23  -3   18.10    1.40
  -4  23  -3   18.60    1.30
  -4  23  -3   18.20    1.30
   4 -23   3   17.30    1.30
  -4  23  -3   17.10    1.30
  -4 -24  -3    4.20    0.50
  -4  24   3    5.60    0.60
   4 -24  -3    4.00    0.40
   4 -24  -3    4.10    0.50
  -4  24  -3    4.10    0.50
   4  24  -3    4.60    0.50
  -4  24  -3    4.60    0.50
   4 -24   3    3.50    0.40
  -4 -25  -3   49.40    2.80
  -4  25   3   52.59    2.80
   4 -25  -3   46.10    2.70
  -4  25  -3   47.40    2.70
   4  25  -3   44.50    2.70
  -4  25  -3   44.50    2.70
   4 -25   3   42.80    2.70
  -4 -26  -3    8.40    0.70
  -4  26   3    9.70    0.70
   4 -26  -3    9.60    0.70
  -4  26  -3   10.00    0.70
   4  26  -3    8.60    0.70
  -4  26  -3    8.00    0.70
   4 -27  -3   37.10    2.20
  -4  27   3   40.40    2.20
  -4 -27  -3   43.00    2.30
  -4  27  -3   37.40    2.20
   4 -27  -3   39.80    2.30
   4  27  -3   36.20    2.20
  -4  28  -3    5.90    0.50
  -4  28   3    5.90    0.50
  -4 -28  -3    7.10    0.50
   4 -28  -3    6.20    0.50
  -4  29  -3   16.10    1.00
  -4  29   3   15.90    1.00
   4 -29  -3   15.70    1.00
  -4 -29  -3   17.80    1.00
   5   0  -3   -0.30    0.80
   5   0  -3   -0.20    0.40
  -5   0  -3    0.30    0.40
   5   0  -3    0.10    0.30
   5   0  -3    0.10    0.20
  -5   0  -3    0.20    0.30
  -5   0  -3    0.20    0.30
   5   0  -3    0.40    0.40
   5  -1  -3    0.30    0.40
   5   1  -3    0.30    0.50
   5  -1  -3    0.40    0.40
   5   1  -3    0.60    0.40
   5  -1  -3    0.60    0.30
   5   1  -3    0.20    0.30
  -5   1  -3    0.10    0.30
  -5  -1  -3    0.40    0.50
   5   1  -3    0.10    0.30
  -5   1  -3    0.20    0.30
  -5  -1  -3    0.10    0.30
   5  -1  -3    0.20    0.20
  -5   1  -3   -0.20    0.30
   5   1  -3    0.20    0.40
   5  -1  -3    0.10    0.40
   5  -2  -3    7.20    1.60
   5   2  -3    7.30    1.70
  -5  -2  -3    9.70    2.70
  -5   2  -3   11.70    1.20
   5  -2  -3    9.40    1.10
  -5  -2  -3    9.60    1.10
   5   2  -3    9.60    1.10
  -5   2  -3   10.20    2.40
   5   2  -3    7.30    1.00
   5   2  -3    8.90    1.00
   5   2  -3   10.00    1.10
  -5   2  -3   10.10    1.10
  -5  -2  -3    9.50    1.00
  -5   2  -3    8.10    1.00
   5  -2  -3   10.20    1.10
  -5  -2  -3   13.90    1.70
  -5  -3  -3    0.60    0.40
  -5  -3  -3   -1.50    2.50
   5   3  -3   -0.10    0.30
  -5   3  -3    0.20    0.40
   5   3  -3    0.20    0.30
   5  -3  -3   -0.10    0.30
   5   3  -3   -0.10    0.30
  -5  -3  -3    0.10    0.30
  -5   3  -3   -0.10    0.40
  -5   3  -3    0.10    0.30
  -5   3  -3   -0.20    0.30
   5  -3  -3    0.70    0.40
   5   3  -3    0.60    0.40
  -5  -3  -3    0.20    0.50
  -5  -3  -3   -0.10    0.20
  -5   4  -3   18.40    1.50
  -5  -4  -3   19.40    1.60
   5   4  -3   18.90    1.60
  -5  -4  -3   18.50    2.90
   5   4  -3   15.40    1.50
   5  -4  -3   18.40    1.40
   5   4  -3   16.70    1.60
  -5   4  -3   18.70    1.50
   5   4  -3   17.90    1.60
  -5   4  -3   19.10    1.60
   5  -4  -3   18.00    1.60
  -5  -4  -3   17.80    1.50
  -5   4  -3   16.10    1.40
  -5   4  -3   18.70    1.40
  -5  -4  -3   20.00    2.00
  -5  -4  -3   18.00    1.40
  -5  -5  -3    2.50    2.20
  -5   5  -3    0.70    0.40
   5   5  -3    1.90    0.50
   5   5  -3    1.80    0.50
   5  -5  -3    1.90    0.40
   5   5  -3    1.30    0.50
  -5   5  -3    2.00    0.50
  -5  -5  -3    2.10    0.50
  -5   5  -3    1.60    0.50
  -5   5  -3    1.90    0.40
   5   5  -3    1.40    0.50
  -5  -5  -3    1.70    0.70
  -5  -5  -3    1.20    0.30
  -5   6  -3   17.20    1.50
   5   6  -3   14.90    1.40
  -5  -6  -3   15.70    2.50
   5   6  -3   17.50    1.50
   5  -6  -3   16.50    1.50
   5  -6  -3   17.60    1.40
   5   6  -3   16.10    1.50
  -5  -6  -3   16.00    1.40
  -5   6  -3   17.00    1.50
  -5   6  -3   16.70    1.40
   5   6  -3   16.30    1.50
  -5  -6  -3   14.10    1.70
  -5   6  -3   17.90    1.40
  -5   7  -3   16.60    1.40
   5   7  -3   15.70    1.40
  -5  -7  -3   14.80    2.20
  -5  -7  -3   15.10    1.40
   5   7  -3   17.90    1.60
   5  -7  -3   16.70    1.50
   5  -7  -3   15.80    1.30
   5   7  -3   16.90    1.50
  -5  -7  -3   12.90    1.30
  -5   7  -3   14.50    1.40
  -5   7  -3   15.30    1.50
  -5  -7  -3   13.40    1.60
  -5   7  -3   15.60    1.30
  -5   8  -3   26.40    1.90
   5   8  -3   22.30    1.80
  -5  -8  -3   24.50    2.60
  -5  -8  -3   24.10    1.90
   5   8  -3   26.60    2.10
   5  -8  -3   23.80    2.00
   5  -8  -3   23.10    1.70
   5   8  -3   23.40    3.00
   5   8  -3   28.70    2.10
  -5  -8  -3   25.40    1.90
  -5   8  -3   22.80    2.00
  -5   8  -3   22.80    1.90
  -5  -8  -3   20.10    2.00
  -5   8  -3   23.10    1.70
   5  -9  -3    0.30    0.40
  -5   9  -3    0.50    0.50
   5   9  -3    0.10    0.40
  -5  -9  -3    1.20    0.60
  -5   9  -3    0.10    0.30
  -5  -9  -3    1.70    1.70
  -5  -9  -3    0.40    0.40
   5   9  -3    0.10    0.30
   5   9  -3    0.70    0.50
   5  -9  -3   -0.20    0.30
  -5   9  -3    0.20    0.40
  -5  -9  -3    0.30    0.30
  -5   9  -3    0.70    1.40
  -5   9  -3    0.30    0.20
  -5  -9  -3   -0.10    0.50
   5 -10  -3    3.30    0.70
  -5  10  -3    4.00    0.80
   5  10  -3    5.00    0.80
  -5 -10  -3    4.40    0.90
   5  10  -3    3.40    0.70
  -5 -10  -3    2.80    1.40
  -5  10  -3    2.70    0.50
  -5 -10  -3    4.10    0.70
   5  10  -3    4.10    1.10
   5 -10  -3    4.70    0.80
   5 -10  -3    3.40    0.60
  -5  10  -3    3.00    0.80
  -5 -10  -3    3.00    0.60
  -5  10  -3    4.30    1.60
  -5  10  -3    3.40    0.50
  -5 -10  -3    2.90    0.70
  -5 -11   3   -0.40    0.70
  -5 -11  -3    0.10    0.50
  -5 -11  -3   -0.10    0.30
  -5 -11  -3    1.40    1.50
   5  11  -3   -0.10    0.30
  -5  11  -3    0.30    0.30
  -5  11  -3   -0.10    0.50
   5  11  -3   -0.10    0.50
   5 -11  -3    0.20    0.40
   5  11  -3    0.30    0.50
   5 -11  -3    0.60    0.40
   5 -11  -3    0.20    0.30
  -5  11  -3   -0.10    0.50
  -5  11  -3   -0.10    1.60
  -5 -11  -3    0.20    0.30
  -5  11  -3    0.10    0.20
  -5  12  -3   12.00    1.10
  -5 -12  -3   11.10    1.50
   5  12  -3   11.90    1.20
  -5 -12  -3   10.20    1.70
  -5 -12  -3   10.00    1.10
   5 -12  -3    9.40    1.20
   5  12  -3    9.10    1.20
   5 -12  -3   11.10    1.20
   5  12  -3    8.30    1.80
   5 -12  -3    9.40    1.00
   5  12  -3    9.80    1.30
  -5 -12   3   12.20    2.20
  -5  12  -3   11.70    1.00
  -5 -13  -3    1.30    0.80
  -5 -13  -3    1.80    1.30
  -5  13  -3    1.50    0.50
   5  13  -3    0.50    0.40
   5  13  -3    1.20    0.50
   5 -13  -3    0.80    0.50
   5  13  -3    0.40    0.50
   5 -13  -3    1.40    0.50
   5 -13  -3    0.80    0.30
   5  13  -3    0.80    0.50
  -5 -13   3    1.50    0.80
  -5  13   3    3.00    1.10
  -5  13  -3    1.40    0.40
   5 -14  -3    4.40    0.80
   5  14  -3    3.40    0.70
   5 -14  -3    3.70    0.70
   5 -14  -3    3.10    0.60
   5  14  -3    2.80    0.80
  -5 -14  -3    2.90    0.90
  -5  14  -3    3.00    0.70
   5  14  -3    3.30    0.70
  -5 -14  -3    4.10    1.30
  -5  14  -3    2.90    0.50
  -5 -15  -3    1.30    0.60
  -5 -15  -3    3.90    1.30
  -5  15  -3    1.50    0.70
   5  15  -3    1.70    0.50
   5 -15  -3    2.50    0.60
   5  15  -3    2.50    0.60
   5 -15  -3    2.30    0.60
   5 -15  -3    2.30    0.50
   5  15  -3    2.10    0.60
  -5  15  -3    1.70    0.70
  -5  15  -3    2.40    0.50
   5  15  -3    2.30    0.60
  -5 -16  -3    6.40    1.00
   5  16  -3    4.40    0.70
  -5 -16  -3    8.40    1.40
   5 -16  -3    5.40    0.90
   5  16  -3    6.00    0.80
  -5  16  -3    8.60    0.90
   5 -16  -3    4.30    0.80
   5 -16  -3    6.50    0.80
   5  16  -3    6.90    1.00
  -5  16  -3    8.00    1.20
   5  16  -3    5.40    0.90
  -5  16  -3    5.90    0.80
  -5 -17  -3    0.10    0.40
  -5 -17  -3    1.10    1.20
   5  17  -3    0.10    0.30
   5 -17  -3    0.30    0.40
   5  17  -3    0.30    0.30
  -5  17  -3    0.70    0.40
   5 -17  -3    0.30    0.40
   5 -17  -3    0.20    0.30
   5  17  -3    0.70    0.40
  -5  17  -3   -0.10    0.60
  -5  17  -3    0.10    0.30
   5  17  -3    0.40    0.40
  -5 -18  -3   14.30    1.20
   5  18  -3    9.30    1.00
  -5 -18  -3   16.00    1.50
  -5 -18  -3   12.50    1.20
   5  18  -3   12.60    1.00
   5 -18  -3    9.00    1.20
  -5  18  -3   15.50    1.20
   5 -18  -3   13.60    1.20
   5 -18  -3   10.70    1.10
   5  18  -3   13.10    1.20
   5  18  -3    9.30    1.10
  -5  18  -3   17.30    1.50
  -5  18  -3    9.50    1.00
  -5 -19  -3    3.60    0.50
   5  19  -3    2.40    0.50
  -5 -19  -3    2.40    1.20
  -5 -19  -3    2.30    0.60
   5 -19  -3    3.20    0.60
  -5  19  -3    3.70    0.50
   5 -19  -3    1.90    0.40
   5 -19  -3    3.20    0.50
   5 -19  -3    3.00    0.50
  -5  19   3    3.60    0.60
   5  19  -3    3.50    0.50
  -5  19  -3    2.90    0.60
  -5  19  -3    2.90    0.50
   5  19  -3    2.30    0.50
  -5 -20  -3    4.20    1.10
  -5 -20  -3    3.80    0.50
   5  20  -3    3.10    0.50
  -5 -20  -3    3.40    0.50
  -5  20  -3    3.70    0.50
   5 -20  -3    3.80    0.50
   5 -20  -3    3.20    0.50
   5 -20  -3    3.70    0.50
  -5  20   3    3.50    0.60
   5  20  -3    2.90    0.50
  -5  20  -3    4.00    0.60
  -5  20  -3    3.20    0.50
   5  20  -3    3.60    0.60
  -5 -21  -3    1.50    0.30
   5  21  -3    1.20    0.30
  -5 -21  -3    1.90    0.40
  -5  21  -3    1.80    0.30
   5 -21  -3    2.30    0.40
   5 -21  -3    1.10    0.30
  -5  21   3    1.50    0.40
   5  21  -3    1.50    0.30
  -5  21  -3    1.30    0.30
  -5  21  -3    1.30    0.30
   5  21  -3    1.60    0.30
  -5 -22  -3    0.10    0.10
  -5 -22  -3    0.10    0.20
  -5  22  -3   -0.20    0.20
  -5  22   3   -0.10    0.20
   5  22  -3    0.10    0.20
   5 -22  -3   -0.10    0.20
  -5  22  -3    0.10    0.20
   5  22  -3    0.30    0.20
  -5 -23  -3    0.20    0.20
  -5  23   3    0.10    0.20
   5  23  -3    0.00    0.10
   5 -23  -3   -0.10    0.10
  -5  23  -3    0.10    0.20
   5  23  -3    0.20    0.20
  -5 -24  -3    1.40    0.20
  -5  24  -3    1.10    0.20
   5  24  -3    1.10    0.20
  -5  24   3    1.50    0.30
  -5  24  -3    1.10    0.20
  -5 -25  -3    0.40    0.10
   5 -25  -3    0.60    0.20
  -5  25  -3    0.70    0.20
   5  25  -3    0.30    0.10
  -5  25   3    0.90    0.20
   5  26  -3    3.00    0.30
  -5  26  -3    3.50    0.30
   5  26   3    4.10    0.30
  -5  26   3    3.50    0.30
   5  27   3    0.80    0.10
  -5  27   3    1.10    0.10
  -6   0  -3   -0.10    0.40
   6   0  -3    0.20    0.40
  -6   0  -3   -0.10    0.40
  -6   0  -3    0.40    0.30
  -6   1  -3   13.10    1.20
  -6  -1  -3   12.60    1.20
  -6   1  -3   13.60    1.20
  -6  -1  -3   14.00    1.20
   6   1  -3   12.20    1.20
   6  -1  -3   13.30    1.20
  -6   1  -3   12.60    1.10
  -6  -1  -3    9.90    1.00
  -6   2  -3    2.50    0.60
  -6  -2  -3    1.20    0.50
   6   2  -3    2.70    0.60
  -6  -2  -3    2.70    0.50
  -6   2  -3    2.10    0.50
  -6   2  -3    2.00    0.50
  -6   2  -3    1.80    0.40
   6  -2  -3    2.20    0.50
   6   2  -3    2.40    0.60
  -6  -2  -3    1.10    0.30
  -6   3  -3   94.79    5.10
   6  -3  -3   86.29    5.20
  -6  -3  -3   86.49    5.10
   6  -3  -3   83.59    6.50
  -6  -3  -3   79.89    5.10
  -6   3  -3   90.39    5.10
  -6   3  -3   86.99    5.10
  -6   3  -3   84.89    5.00
   6   3  -3   81.69    5.10
  -6  -3  -3  108.99    6.20
   6  -3  -3   80.69    5.20
   6   3  -3   82.69    5.10
  -6   4  -3   16.60    1.40
   6  -4  -3   18.60    1.50
  -6  -4  -3   19.70    1.60
   6   4  -3   18.40    1.50
   6  -4  -3   18.20    1.50
   6   4  -3   17.60    1.50
   6   4  -3   16.30    1.50
  -6   4  -3   15.30    1.40
  -6  -4  -3   15.70    1.40
  -6   4  -3   16.10    1.40
  -6  -4  -3   20.30    2.00
  -6   5  -3  140.59    7.60
   6  -5  -3  137.99    7.70
  -6  -5  -3  145.39    7.80
   6   5  -3  129.39    7.70
  -6  -5  -3  129.19    8.20
   6   5  -3  132.59    7.70
   6  -5  -3  130.19    7.70
   6   5  -3  128.09    7.70
   6   5  -3  130.89    7.70
  -6  -5  -3  137.59    7.70
  -6   5  -3  138.29    7.60
  -6   5  -3  132.19    7.60
  -6  -5  -3  131.09    8.10
  -6   6  -3   24.60    1.80
   6  -6  -3   26.20    1.90
  -6  -6  -3   26.50    2.00
   6   6  -3   24.40    1.90
  -6  -6  -3   25.30    3.50
   6   6  -3   23.20    1.90
   6   6  -3   25.00    1.90
   6  -6  -3   25.70    1.90
   6   6  -3   23.40    1.90
  -6  -6  -3   21.00    1.80
  -6   6  -3   22.20    1.70
  -6   6  -3   22.20    2.00
  -6  -6  -3   20.00    2.00
  -6   7  -3  132.19    6.90
  -6  -7  -3  111.69    7.70
  -6  -7  -3  128.79    7.20
   6   7  -3  116.49    7.00
   6   7  -3  124.39    7.10
  -6   7  -3  134.19    7.70
   6  -7  -3  124.69    7.10
   6   7  -3  117.19    7.10
  -6  -7  -3  122.69    7.00
  -6   7  -3  114.39    6.90
  -6   7  -3  122.99    7.00
   6   7  -3  121.69    7.00
  -6  -7  -3  109.39    7.20
  -6   8  -3   13.20    1.10
  -6  -8  -3   12.70    1.40
   6   8  -3   13.40    1.30
  -6  -8  -3    9.60    3.30
   6   8  -3   15.00    1.40
  -6   8  -3   13.80    1.60
   6  -8  -3   13.10    1.30
   6   8  -3   15.20    1.40
  -6  -8  -3   12.70    1.20
   6   8  -3   12.40    1.20
  -6   8  -3   11.80    1.20
  -6   8  -3   15.80    1.90
  -6   8  -3   12.30    1.10
  -6  -8  -3   11.50    1.30
  -6   9  -3   23.00    1.70
   6   9  -3   27.10    1.90
  -6  -9  -3   17.70    3.50
   6   9  -3   22.80    1.90
  -6   9  -3   19.40    1.90
   6  -9  -3   23.30    1.90
   6  -9  -3   20.90    1.60
   6   9  -3   25.90    2.00
  -6  -9  -3   26.30    1.90
  -6   9  -3   27.90    2.30
   6   9  -3   23.30    1.80
  -6   9  -3   23.40    1.80
  -6   9  -3   24.00    1.70
   6  10  -3    5.80    0.80
  -6  10  -3    5.00    0.60
  -6 -10  -3    6.40    3.00
  -6  10  -3    4.20    0.80
   6 -10  -3    4.40    0.70
   6  10  -3    4.40    0.80
   6 -10  -3    5.70    0.60
   6  10  -3    3.00    0.70
  -6  10  -3    5.90    0.80
  -6 -10  -3    4.30    0.70
  -6  10  -3    4.10    0.60
   6  10  -3    4.90    0.70
   6  11  -3    0.90    0.50
  -6  11  -3    0.90    0.30
  -6 -11  -3    2.70    2.80
   6  11  -3    0.40    0.40
   6 -11  -3    1.00    0.40
   6 -11  -3    0.80    0.30
   6  11  -3    0.90    0.50
  -6  11  -3    0.40    0.50
  -6 -11  -3    1.50    0.50
  -6  11  -3    0.50    0.30
   6  11  -3    1.20    0.40
   6  12  -3   14.30    1.30
  -6 -12  -3   15.10    2.80
  -6  12  -3   13.70    1.10
   6  12  -3    9.60    1.20
   6 -12  -3   16.20    1.40
  -6  12  -3   14.40    1.30
   6 -12  -3   13.80    1.10
   6  12  -3   15.00    1.50
  -6  12  -3   14.80    1.50
   6  12  -3   16.10    1.40
  -6 -12  -3   13.50    1.40
  -6  12  -3   14.00    1.20
   6  13  -3   34.50    2.50
  -6 -13  -3   29.80    2.60
  -6 -13  -3   40.60    3.20
  -6  13  -3   33.80    2.20
   6 -13  -3   34.00    2.20
   6  13  -3   26.20    2.30
   6 -13  -3   38.10    2.50
  -6  13  -3   40.60    2.50
  -6  13  -3   33.30    2.60
  -6 -13  -3   29.70    2.40
   6  13  -3   34.80    2.50
  -6  13  -3   38.20    2.30
  -6 -14  -3    0.50    0.60
  -6  14  -3    2.00    0.60
   6  14  -3    2.00    0.50
  -6 -14  -3    1.40    1.80
   6 -14  -3    2.10    0.40
   6  14  -3    3.70    0.60
   6 -14  -3    3.10    0.60
  -6  14  -3    1.10    0.60
  -6 -14  -3    2.20    0.60
  -6  14  -3    1.90    0.40
   6  14  -3    2.10    0.60
  -6 -15  -3   74.09    4.10
   6  15  -3   53.99    3.80
   6  15  -3   75.59    3.90
   6 -15  -3   68.39    3.90
   6 -15  -3   57.89    3.60
  -6 -15  -3   47.90    3.80
  -6  15  -3   68.79    4.20
   6  15  -3   58.59    3.90
  -6  15  -3   65.19    3.80
   6  16  -3    7.30    0.80
   6  16  -3    8.50    0.80
   6 -16  -3    6.90    0.90
   6 -16  -3    5.70    0.70
   6  16  -3    8.10    0.90
  -6 -16  -3    7.30    0.80
   6  16  -3    6.40    0.80
  -6  16  -3    6.30    0.70
  -6 -17  -3   61.79    3.20
   6  17  -3   47.60    3.00
   6 -17  -3   43.40    3.10
  -6  17  -3   54.29    3.00
   6  17  -3   50.89    2.90
   6 -17  -3   41.10    2.90
   6  17   3   47.20    2.90
   6  17  -3   55.99    3.10
  -6  17   3   54.39    3.20
  -6 -17  -3   54.59    3.10
  -6  17  -3   44.70    3.00
  -6 -18  -3    6.10    0.60
   6  18  -3    6.00    0.60
  -6  18  -3    5.20    0.60
   6 -18  -3    6.40    0.60
   6  18  -3    6.40    0.70
   6  18   3    6.90    0.60
  -6  18   3    6.70    0.70
  -6 -18  -3    5.00    0.60
  -6  18  -3    5.50    0.60
   6  19   3   24.80    1.60
   6  19  -3   25.50    1.70
  -6  19   3   28.90    1.80
  -6  19  -3   25.70    1.70
  -6 -19  -3   26.80    1.70
   6  19  -3   26.10    1.70
   6  20   3    1.90    0.30
   6  20  -3    2.50    0.30
  -6  20  -3    2.50    0.30
  -6  20  -3    2.00    0.30
  -6 -20  -3    2.20    0.30
   6  20  -3    2.30    0.30
   6  21   3    0.70    0.20
   6  21  -3    0.70    0.20
  -6  21  -3    0.90    0.20
   6  21  -3    0.60    0.10
  -6 -21  -3    0.90    0.20
   6 -21  -3    0.60    0.20
  -6  21  -3    1.10    0.20
   6 -22  -3    0.20    0.10
   6  22   3    0.20    0.10
   6  23  -3    6.80    0.50
  -6  23  -3    7.40    0.50
  -7   0  -3   -0.10    0.40
   7   0  -3   -0.10    0.20
  -7   0  -3   -0.10    0.30
   7   0  -3    0.10    0.30
  -7   1  -3    0.50    0.50
  -7  -1  -3   -0.10    0.20
  -7  -1  -3    0.00    0.30
   7  -1  -3    0.10    0.20
   7   1  -3    0.10    0.30
  -7   1  -3    0.00    0.30
  -7  -1  -3    0.10    0.30
   7  -1  -3   -0.10    0.30
   7  -2  -3    0.60    0.30
   7   2  -3    0.60    0.30
  -7   2  -3    0.50    0.30
  -7  -2  -3    0.50    0.30
  -7   2  -3    0.50    0.70
  -7  -2  -3    0.60    0.30
  -7  -2  -3    0.30    0.30
   7   2  -3    0.30    0.20
   7  -2  -3    0.40    0.30
  -7   2  -3    1.30    0.90
   7  -3  -3    3.80    0.50
  -7   3  -3    3.30    0.50
  -7  -3  -3    3.70    0.50
  -7  -3  -3    3.20    0.40
  -7  -3  -3    3.20    0.50
  -7   3  -3    3.30    0.90
   7   3  -3    2.80    0.50
   7  -3  -3    4.00    0.60
  -7   4  -3    4.00    0.50
  -7  -4  -3    3.80    0.60
  -7  -4  -3    3.10    0.50
  -7  -4  -3    3.90    0.50
  -7   4  -3    2.80    1.10
   7   4  -3    3.10    0.50
  -7   4  -3    4.20    1.30
   7  -4  -3    3.80    0.60
  -7   5  -3    0.80    0.30
  -7  -5  -3    0.80    0.40
  -7  -5  -3    0.50    0.30
  -7  -5  -3    0.40    0.30
  -7   5  -3    1.20    1.10
  -7  -5   3    0.50    0.20
   7   5  -3    0.70    0.30
   7  -5  -3    0.50    0.30
   7   5  -3    0.80    0.40
  -7   6  -3    4.90    0.50
  -7  -6  -3    4.70    0.70
  -7  -6  -3    3.80    0.60
  -7  -6  -3    4.10    0.50
   7   6  -3    4.50    0.60
   7   6  -3    5.00    0.70
   7  -6  -3    5.20    0.60
  -7   7  -3    1.80    0.30
  -7  -7  -3    1.40    0.50
  -7  -7  -3    1.00    0.40
   7   7  -3    2.00    0.40
   7  -7  -3    1.50    0.40
   7   7  -3    1.70    0.40
  -7   8  -3    0.10    0.20
  -7  -8  -3    0.60    0.40
  -7  -8  -3    0.10    0.30
  -7   8  -3    0.20    0.20
   7   8  -3    0.20    0.30
  -7   8  -3   -0.10    0.40
   7   8  -3    0.30    0.30
   7  -8  -3   -0.20    0.30
   7   9  -3    0.50    0.30
  -7   9  -3    0.60    0.30
  -7  -9  -3    0.70    0.40
  -7  -9  -3    0.30    0.30
  -7   9  -3    1.00    0.30
   7   9  -3    0.60    0.30
   7  -9  -3    0.50    0.30
  -7   9  -3    1.10    0.40
   7   9  -3    0.40    0.30
   7  10  -3    0.50    0.30
  -7  10  -3    0.50    0.30
  -7 -10  -3    0.20    0.30
  -7 -10  -3    0.30    0.30
  -7  10  -3    0.30    0.30
   7  10  -3    0.40    0.30
  -7  10  -3    0.30    0.30
   7  10  -3    0.40    0.30
   7 -10  -3    0.10    0.30
   7  11  -3   -0.10    0.20
  -7  11  -3    0.40    0.40
  -7 -11  -3   -0.20    0.30
   7 -11  -3    0.20    0.30
  -7  11  -3   -0.10    0.20
   7  11  -3   -0.10    0.30
  -7 -11  -3   -0.30    0.30
  -7  11  -3    0.20    0.20
   7  11  -3    0.20    0.30
   7  12  -3    0.30    0.20
  -7 -12  -3   -0.10    0.40
  -7  12   3    0.40    0.30
   7 -12  -3    0.20    0.20
  -7  12  -3    0.00    0.20
   7  12  -3    0.40    0.30
  -7 -12  -3    0.10    0.20
  -7  12  -3    0.10    0.20
   7  12  -3    0.10    0.30
   7  13  -3    0.10    0.20
  -7  13   3   -0.30    0.20
  -7  13  -3    0.10    0.20
   7 -13  -3    0.40    0.30
   7  13  -3    0.20    0.20
  -7 -13  -3   -0.10    0.20
  -7  13  -3   -0.10    0.20
   7  13  -3    0.20    0.20
   7  14  -3    3.10    0.40
  -7  14   3    3.20    0.40
   7 -14  -3    2.70    0.40
   7  14  -3    2.80    0.40
  -7  14  -3    4.10    0.40
  -7 -14  -3    3.30    0.40
  -7  14  -3    2.00    0.40
   7  14  -3    2.60    0.50
   7  15  -3    0.00    0.20
  -7  15   3    0.20    0.20
   7  15  -3    0.00    0.20
   7 -15  -3    0.10    0.20
  -7 -15  -3    0.10    0.10
  -7  15  -3    0.20    0.20
   7  15  -3   -0.10    0.20
  -7  16   3    3.40    0.30
   7  16  -3    3.30    0.40
  -7 -16  -3    3.00    0.40
   7  16  -3    3.20    0.40
  -7 -16  -3    3.40    0.40
  -7  16  -3    3.20    0.40
  -7  17   3    3.40    0.30
  -7  17  -3    3.50    0.40
   7  17  -3    3.50    0.40
  -7 -17  -3    3.10    0.30
   7  17  -3    3.40    0.30
   7  18  -3    0.20    0.10
  -7 -18  -3    0.10    0.10
  -7  18   3   -0.10    0.10
  -7  18  -3   -0.10    0.10
  -7  18  -3    0.10    0.10
   7  18  -3    0.10    0.10
   7  19  -3    0.00    0.10
  -8   0  -3    0.10    0.10
   8   0  -3    0.00    0.20
  -8   1  -3    2.00    0.30
  -8  -1  -3    2.10    0.30
   8   1  -3    2.50    0.40
   8  -1  -3    1.80    0.30
  -8   2  -3    0.40    0.10
  -8  -2  -3    0.20    0.20
   8  -2  -3    0.20    0.20
   8   2  -3    0.50    0.20
  -8  -3  -3   14.10    0.90
   8  -3  -3   12.90    0.90
   8   3  -3   14.50    1.00
   8   4  -3    3.30    0.40
  -8   4  -3    2.10    0.30
  -8  -4  -3    3.20    0.40
   8  -4  -3    3.50    0.40
  -8  -5  -3   22.10    1.30
   8   5  -3   22.40    1.30
   8  -5  -3   23.00    1.30
  -8  -6  -3    5.60    0.60
   8   6  -3    6.20    0.60
   8  -6  -3    6.40    0.60
  -8  -7  -3   20.50    1.40
   8   7  -3   21.50    1.40
   8  -7  -3   23.20    1.40
   8   7  -3   18.70    1.40
  -8  -8  -3    1.10    0.30
   8   8  -3    0.90    0.20
   8  -8  -3    0.70    0.20
  -8  -9  -3    3.40    0.40
   8  -9  -3    3.10    0.40
  -8   9  -3    3.60    0.40
   8   9  -3    3.40    0.40
   8 -10  -3    0.80    0.20
   8  10  -3    0.80    0.20
  -8 -11  -3    0.30    0.10
   8  11  -3    0.10    0.10
  -8 -12  -3    0.50    0.10
   0   0  -4   22.50    1.80
   0   0  -4   20.40    1.80
   0   0  -4   24.30    2.80
   0   0  -4   21.00    1.60
   0   0  -4   21.00    1.70
   0   0  -4   23.60    2.80
   0  -1  -4  736.53   41.20
   0   1  -4  743.23   41.10
   0  -1  -4  742.03   39.30
   0   1  -4  725.73   39.20
   0  -1  -4  707.33   39.40
   0   1  -4  719.33   39.40
   0  -1  -4  761.12   40.40
   0   1  -4  746.03   39.30
   0   1  -4  762.12   39.30
   0  -1  -4  732.83   39.40
   0   1  -4  753.12   39.40
   0  -1  -4  765.22   39.30
   0  -1  -4  768.42   39.30
   0  -1  -4  733.43   39.30
   0   2  -4    2.30    1.10
   0  -2  -4    2.20    0.50
   0  -2  -4    3.90    1.20
   0  -2  -4    2.50    0.60
   0   2  -4    1.40    0.60
   0   2  -4    0.60    1.20
   0   2  -4    2.50    0.60
   0  -2  -4    1.90    1.00
   0  -2  -4    2.30    0.50
   0   2  -4    2.40    0.60
   0  -2  -4    2.30    0.60
   0   2  -4    2.50    0.60
   0  -2  -4    1.50    0.60
   0  -2  -4    2.70    0.60
   0  -2  -4    2.80    0.60
   0  -3  -4  313.27   18.40
   0  -3  -4  311.37   16.50
   0   3  -4  292.17   18.20
   0  -3  -4  304.47   16.70
   0   3  -4  287.57   16.60
   0   3  -4  261.77   18.00
   0   3  -4  307.17   16.60
   0   3  -4  322.77   16.60
   0  -3  -4  291.87   17.10
   0  -3  -4  311.17   16.40
   0  -3  -4  308.57   16.60
   0  -3  -4  306.27   16.50
   0   3  -4  311.87   16.60
   0  -3  -4  310.37   16.60
   0  -3  -4  293.37   16.50
   0  -4  -4    5.50    1.50
   0  -4  -4    7.30    0.90
   0  -4  -4    7.20    1.00
   0   4  -4    7.10    0.90
   0   4  -4    7.90    0.90
   0  -4  -4    8.00    1.20
   0   4  -4    5.80    1.70
   0   4  -4    8.00    0.90
   0  -4  -4    7.70    0.80
   0  -4  -4    9.20    1.00
   0   4  -4    8.40    1.00
   0  -4  -4    7.60    0.90
   0  -4  -4    7.90    0.90
   0  -5  -4   27.60    2.00
   0  -5  -4   27.70    3.20
   0  -5  -4   29.50    2.00
   0   5  -4   22.00    2.50
   0  -5  -4   25.20    2.30
   0   5  -4   34.00    3.30
   0   5  -4   24.30    2.00
   0   5  -4   27.70    2.00
   0  -5  -4   25.90    1.90
   0   5  -4   29.20    2.10
   0  -5  -4   27.90    2.00
   0  -5  -4   26.30    2.00
   0   5  -4   27.70    2.10
   0  -6  -4    0.30    0.70
   0   6  -4    1.00    0.90
   0  -6  -4    0.70    0.40
   0   6  -4    1.00    0.40
   0   6  -4    1.60    1.00
   0   6  -4    0.60    0.30
   0  -6  -4    1.10    0.30
   0   6  -4    0.30    0.30
   0  -6  -4    0.80    0.40
   0  -6  -4    0.80    0.50
   0  -6  -4    1.10    0.40
   0  -7  -4  149.88    9.90
   0  -7  -4  141.69    8.10
   0   7  -4  145.39   10.00
   0   7  -4  147.29    8.30
   0   7  -4  185.48    9.40
   0   7  -4  141.39    8.20
   0  -7  -4  137.29    8.00
   0   7  -4  139.59    8.20
   0  -7  -4  139.49    8.10
   0  -7  -4  146.69    8.30
   0  -7  -4  147.89    8.20
   0   7  -4  141.29    8.20
   0  -8  -4    7.60    1.70
   0   8  -4   13.70    2.30
   0  -8  -4   12.60    1.20
   0   8  -4   11.80    1.30
   0   8  -4   16.90    1.80
   0  -8  -4   11.20    1.50
   0  -8  -4   12.00    1.10
   0   8  -4   11.50    1.20
   0  -8  -4   11.00    1.10
   0  -8  -4   10.80    1.30
   0  -8  -4   13.10    1.20
   0   8  -4   13.00    1.20
   0   9  -4  539.65   29.00
   0  -9  -4  489.25   29.20
   0   9  -4  581.14   29.30
   0  -9  -4  525.25   28.60
   0   9  -4  543.75   28.90
   0  -9  -4  534.85   28.80
   0  -9  -4  563.64   28.80
   0   9  -4  539.05   28.80
   0  -9  -4  542.15   30.70
   0   9  -4  534.35   30.90
   0 -10  -4   26.00    2.40
   0  10  -4   25.40    2.20
   0 -10  -4   24.30    1.80
   0  10  -4   29.80    2.20
   0  10  -4   28.20    2.10
   0 -10  -4   23.80    2.00
   0 -10  -4   24.30    3.00
   0  10  -4   22.20    3.10
   0  11  -4  477.25   25.30
   0 -11  -4  479.45   25.30
   0 -11  -4  450.45   25.00
   0 -11  -4  455.05   25.60
   0 -11  -4  513.75   25.80
   0 -11  -4  454.55   27.20
   0  11  -4  477.65   27.70
   0 -12  -4    1.30    0.50
   0  12  -4    0.60    0.50
   0 -12  -4    0.90    0.40
   0 -12  -4    1.40    0.80
   0  12  -4    0.80    0.90
   0 -12  -4    0.70    0.70
   0 -13  -4  338.37   17.80
   0  13  -4  344.07   17.80
   0 -13  -4  316.87   17.90
   0 -13  -4  323.97   17.50
   0 -13  -4  277.17   18.10
   0 -13  -4  324.47   19.90
   0  13  -4  337.87   20.60
   0  14  -4   20.60    1.80
   0  14  -4   17.90    1.80
   0 -14  -4   16.80    1.50
   0 -14  -4   13.50    1.90
   0  14  -4   13.30    2.70
   0 -14  -4   21.30    3.00
   0  15  -4   19.00    1.90
   0  15  -4   15.70    1.70
   0 -15  -4   18.40    1.60
   0 -15  -4   13.60    1.80
   0  15  -4   21.90    3.50
   0 -15  -4   19.70    3.00
   0  16  -4   10.60    1.40
   0 -16  -4   10.80    1.20
   0  16  -4    7.30    1.20
   0 -16  -4    9.10    1.40
   0 -16  -4    9.00    2.30
   0  17  -4   21.10    2.10
   0 -17  -4   18.20    1.70
   0 -17  -4   16.30    1.60
   0  17  -4   15.00    1.80
   0 -17  -4   19.00    1.90
   0  17  -4   21.40    3.70
   0 -17  -4   21.40    2.00
   0 -17  -4   18.10    3.20
   0  18  -4    1.80    0.80
   0 -18  -4    2.90    0.70
   0 -18  -4    2.00    0.60
   0  18  -4    2.40    0.60
   0 -18  -4    2.80    0.80
   0  18  -4    1.30    1.10
   0 -18  -4    1.60    0.80
   0 -18  -4    3.80    1.60
   0  19  -4   74.89    6.30
   0 -19  -4  127.19    6.20
   0 -19  -4   85.69    6.10
   0  19  -4  114.39    6.50
   0 -19  -4  127.29    6.40
   0 -19  -4   86.29    8.40
   0 -19  -4  106.89    6.50
   0  19  -4   80.29    8.70
   0  20  -4    1.30    0.70
   0 -20  -4    2.90    0.60
   0 -20  -4    2.10    0.60
   0  20  -4    2.50    0.60
   0 -20  -4    2.90    0.60
   0  20  -4    4.20    1.50
   0 -20  -4    2.50    0.70
   0 -20  -4    2.50    1.20
   0 -21  -4  219.78   12.10
   0 -21  -4  210.58   12.10
   0  21  -4  225.98   12.30
   0 -21  -4  227.98   12.20
   0  21  -4  220.08   12.60
   0 -22  -4    0.10    0.30
   0 -22  -4   -0.10    0.30
   0  22  -4    0.50    0.40
   0 -22  -4    0.70    0.40
   0  22  -4    0.20    0.50
   0 -23  -4  132.39    7.70
   0 -23  -4  133.49    7.70
   0 -23  -4  142.69    7.70
   0  23  -4  153.88    8.10
   0  23  -4  140.79    7.80
   0 -24  -4    1.30    0.30
   0  24  -4    1.30    0.30
   0  24  -4    1.30    0.50
   0 -24  -4    1.10    0.30
   0  25  -4   33.60    2.20
   0  25  -4   37.00    2.30
   0 -25  -4   35.60    2.20
   0  26  -4    0.60    0.20
   0  26  -4    0.60    0.20
   0 -26  -4    0.80    0.20
   0  27  -4    0.10    0.10
   0  27  -4    0.20    0.20
   0 -27  -4    0.10    0.10
   0  28  -4    0.10    0.10
   0  28  -4    0.00    0.10
   0  29  -4   27.30    1.50
   0 -29  -4   24.10    1.40
   0  29  -4   27.00    1.50
   0  30  -4    0.30    0.10
   0 -30  -4    0.20    0.10
  -1   0  -4   45.50    3.00
   1   0  -4   43.50    3.70
   1   0  -4   43.90    2.90
   1   0  -4   42.30    2.90
  -1   0  -4   45.70    2.90
  -1   0  -4   45.70    2.90
  -1   0  -4   40.40    4.00
   1   0  -4   40.10    4.00
  -1   0  -4   40.80    2.80
   1   0  -4   40.80    2.80
  -1   1  -4    0.30    0.60
   1   1  -4   -0.30    0.50
  -1  -1  -4   -0.30    0.80
   1  -1  -4    0.30    0.60
  -1  -1  -4    0.10    0.30
   1  -1  -4    0.30    0.30
   1   1  -4    0.10    0.30
  -1  -1  -4    0.10    0.30
  -1   1  -4    0.40    0.30
   1   1  -4    0.20    0.30
   1  -1  -4    0.40    0.70
   1  -1  -4    0.30    0.30
  -1  -1  -4   -0.10    0.30
  -1   1  -4    0.10    0.30
   1  -1  -4   -0.10    0.30
   1   1  -4    0.50    0.30
  -1   1  -4    0.40    0.30
  -1  -1  -4    0.20    0.30
   1  -1  -4   -0.10    0.30
  -1  -1  -4    0.10    0.30
   1  -2  -4   29.40    2.30
  -1  -2  -4   32.20    2.30
  -1  -2  -4   35.80    3.60
   1  -2  -4   38.60    3.60
   1   2  -4   35.90    3.60
  -1   2  -4   33.60    3.50
  -1  -2  -4   33.40    2.30
   1  -2  -4   31.00    2.30
  -1   2  -4   32.70    2.40
   1   2  -4   31.90    2.30
   1  -2  -4   30.50    2.80
   1  -2  -4   31.70    2.20
   1  -2  -4   34.50    2.40
   1  -2  -4   34.50    2.40
  -1   2  -4   33.90    2.40
   1   2  -4   33.50    2.40
  -1   2  -4   33.10    2.30
  -1  -2  -4   36.70    2.40
   1  -2  -4   38.90    2.40
  -1  -2  -4   37.30    2.50
  -1   2  -4   30.90    2.40
   1  -3  -4   -0.10    0.30
  -1  -3  -4    0.10    0.30
  -1  -3  -4    0.30    0.60
   1  -3  -4    0.30    0.70
  -1  -3  -4   -0.10    0.20
   1  -3  -4    0.10    0.30
  -1   3  -4    0.30    0.30
   1  -3  -4    0.30    0.50
   1   3  -4    0.30    0.30
   1   3  -4    0.60    1.10
   1  -3  -4    0.10    0.30
  -1   3  -4   -0.10    0.20
   1  -3  -4    0.20    0.30
  -1   3  -4    0.20    0.30
   1   3  -4   -0.60    0.40
   1  -3  -4    0.40    0.30
   1  -3  -4    0.40    0.30
  -1   3  -4    0.30    0.30
  -1  -3  -4    0.10    0.40
  -1   3  -4   -0.10    0.30
   1  -4  -4   10.10    1.10
  -1  -4  -4   11.10    1.10
  -1  -4  -4   11.50    1.90
   1  -4  -4   12.30    1.90
  -1  -4  -4   10.90    1.10
   1  -4  -4   11.50    1.10
  -1   4  -4   10.40    1.10
   1   4  -4   12.30    1.20
  -1   4  -4   12.70    1.10
   1  -4  -4   10.40    1.30
   1   4  -4    8.50    1.90
   1   4  -4   12.40    1.20
  -1   4  -4   10.80    1.00
   1  -4  -4   10.80    1.00
   1   4  -4   11.10    1.10
  -1   4  -4   12.80    1.20
   1  -4  -4   10.20    1.10
  -1  -4  -4    9.80    1.00
  -1   4  -4   10.70    1.00
   1  -4  -4   12.30    1.20
  -1  -4  -4   11.90    1.20
  -1  -5  -4    0.30    0.50
   1  -5  -4    0.30    0.70
  -1  -5  -4    0.10    0.30
   1  -5  -4    0.60    0.30
  -1   5  -4    0.50    0.40
  -1  -5  -4    0.60    0.80
   1  -5  -4    0.50    0.60
   1  -5  -4    0.20    0.40
   1   5  -4    0.50    0.90
  -1   5  -4    0.30    0.20
   1   5  -4    0.20    0.20
   1  -5  -4    0.10    0.30
  -1   5  -4    0.20    0.30
  -1   5  -4    0.30    0.30
   1   5  -4    0.20    0.30
  -1  -5  -4    0.20    0.30
  -1   5  -4    0.30    0.80
   1  -5  -4   -0.20    0.40
   1  -5  -4    0.30    0.30
  -1   5  -4    0.60    0.30
   1  -5  -4    0.60    0.40
  -1  -5  -4    0.60    0.40
  -1  -6  -4    5.70    1.30
   1  -6  -4    5.30    1.30
  -1  -6  -4    4.40    0.70
   1  -6  -4    5.20    0.70
  -1   6  -4    6.10    0.90
  -1  -6  -4    6.90    1.30
   1  -6  -4    5.00    1.00
   1  -6  -4    5.30    0.90
   1   6  -4    6.60    1.40
  -1   6  -4    5.40    0.70
   1   6  -4    4.50    1.00
   1  -6  -4    5.70    0.70
  -1   6  -4    4.20    0.60
  -1  -6  -4    3.70    0.60
  -1   6  -4    5.00    0.70
   1  -6  -4    4.40    0.70
  -1   6  -4    4.40    0.60
  -1   6  -4    4.20    1.20
   1  -6  -4    6.10    0.80
  -1  -6  -4    4.40    0.70
  -1  -7  -4    0.90    0.70
   1  -7  -4   -0.30    0.50
   1   7  -4   -0.30    0.70
  -1   7  -4   -0.30    0.60
  -1  -7  -4    0.40    0.30
   1  -7  -4    0.50    0.30
  -1   7  -4    0.60    0.60
  -1  -7  -4   -0.30    0.70
   1  -7  -4    0.30    0.60
   1  -7  -4    0.20    0.40
   1   7  -4    0.60    0.70
  -1   7  -4    0.10    0.20
   1   7  -4    0.70    0.50
   1  -7  -4   -0.10    0.30
  -1   7  -4    0.20    0.30
  -1   7  -4    0.20    0.20
  -1  -7  -4    0.10    0.40
   1  -7  -4    0.30    0.30
  -1   7  -4    0.50    1.40
  -1   7  -4   -0.10    0.40
   1  -7  -4    0.20    0.30
  -1  -7  -4    0.10    0.20
  -1  -8  -4   21.20    2.80
   1  -8  -4   28.20    3.10
  -1  -8  -4   24.10    1.90
   1  -8  -4   24.50    1.90
   1   8  -4   21.50    2.90
  -1   8  -4   24.30    3.10
  -1   8  -4   23.70    2.20
   1  -8  -4   24.70    2.10
   1   8  -4   32.90    2.70
  -1   8  -4   26.30    1.90
   1   8  -4   27.10    2.00
   1  -8  -4   18.90    2.30
  -1  -8  -4   31.60    2.50
   1   8  -4   24.40    2.60
   1  -8  -4   22.10    1.80
  -1   8  -4   24.00    1.90
  -1   8  -4   25.10    1.90
  -1   8  -4   28.90    2.20
  -1   8  -4   24.50    2.00
  -1  -8  -4   30.20    2.20
   1  -8  -4   25.20    2.10
  -1   8  -4   24.40    2.50
   1  -8  -4   24.80    1.90
  -1  -8  -4   27.60    2.00
  -1   8  -4   27.00    2.00
   1   8  -4   24.00    1.90
  -1  -9  -4    0.30    0.60
   1   9  -4    1.00    0.70
  -1   9  -4    0.70    0.60
  -1  -9  -4    0.20    0.30
   1  -9  -4    0.10    0.30
  -1   9  -4    0.80    1.20
   1   9  -4   -0.10    0.50
   1  -9  -4    0.50    0.50
   1  -9  -4   -0.10    0.40
  -1  -9  -4   -0.30    0.60
   1   9  -4   -0.20    0.40
   1  -9  -4   -0.10    0.30
   1   9  -4    0.60    0.40
  -1   9  -4    0.60    0.40
  -1  -9  -4   -0.20    0.40
   1  -9  -4   -0.10    0.50
  -1   9  -4    0.60    0.50
  -1   9  -4   -0.20    0.30
   1   9  -4    0.20    0.30
   1  -9  -4    0.10    0.30
  -1  -9  -4   -0.20    0.30
   1 -10  -4   17.80    2.40
   1  10  -4   17.80    2.60
  -1  10  -4   14.00    2.30
  -1 -10  -4   13.30    2.10
  -1  10  -4   15.10    2.10
   1 -10  -4   13.30    1.40
   1 -10  -4   13.40    1.70
   1  10  -4   15.50    1.60
  -1 -10  -4   17.20    1.70
   1  10  -4   17.80    1.50
   1  10  -4   14.40    2.00
   1 -10  -4   17.40    1.40
  -1  10  -4   17.10    1.50
  -1  10  -4   15.60    1.60
  -1 -10  -4   16.40    1.60
   1 -10  -4   17.10    1.70
   1 -10  -4   15.30    1.40
  -1 -10  -4   13.90    1.40
  -1  10  -4   13.50    1.40
   1  10  -4   14.70    1.40
   1 -11  -4    0.30    0.40
  -1 -11  -4   -0.20    0.40
  -1  11  -4    0.10    0.30
   1  11  -4    0.30    0.30
   1 -11  -4    0.20    0.60
   1  11  -4    0.60    0.40
  -1 -11  -4    0.50    0.50
   1  11  -4    0.30    0.60
   1 -11  -4    0.40    0.30
   1  11  -4    0.10    0.40
  -1  11  -4    0.20    0.40
  -1 -11  -4    0.10    0.60
   1 -11  -4    0.70    0.70
  -1  11  -4    0.50    0.50
   1  11  -4    1.10    0.80
  -1  11  -4    0.80    0.80
  -1 -11  -4    0.70    0.70
   1 -11  -4    0.60    0.70
  -1 -12  -4   27.80    3.30
   1 -12  -4   28.60    3.30
   1  12  -4   28.60    3.50
  -1  12  -4   24.60    3.40
  -1 -12  -4   25.40    2.20
   1  12  -4   23.50    2.00
  -1 -12  -4   28.10    2.20
   1  12  -4   25.30    3.00
   1 -12  -4   23.50    1.90
  -1  12  -4   28.10    2.30
   1  12  -4   25.60    2.10
  -1  12  -4   24.30    2.20
  -1 -12  -4   22.80    2.30
  -1  12  -4   25.10    2.00
   1  12  -4   23.00    2.00
   1 -12  -4   25.40    2.00
  -1 -12  -4   26.80    2.10
   1 -13  -4    0.20    0.60
  -1 -13  -4    0.10    0.70
  -1  13  -4    0.60    0.50
   1  13  -4    0.30    0.40
   1  13  -4    0.20    0.30
  -1 -13  -4    0.30    0.50
  -1 -13  -4    0.10    0.50
   1  13  -4    0.30    0.30
   1 -13  -4    0.30    0.30
   1  13  -4   -0.10    0.40
  -1  13  -4    0.90    0.50
  -1 -13  -4    0.60    0.60
  -1  13  -4    0.30    0.50
   1  13  -4    0.40    0.60
  -1  13  -4   -0.40    0.80
  -1 -13  -4    0.40    0.70
   1 -13  -4   -0.40    0.90
   1 -14  -4   20.60    3.00
   1  14  -4   14.80    2.60
  -1  14  -4   20.20    3.10
  -1 -14  -4   20.70    3.10
  -1 -14  -4   16.10    1.50
   1  14  -4   15.00    1.40
   1 -14  -4   15.90    1.80
  -1 -14  -4   15.30    1.50
   1  14  -4   17.70    2.50
   1 -14  -4   16.40    1.50
   1  14  -4   16.60    1.70
  -1  14  -4   15.00    1.70
  -1  14  -4   14.00    1.60
  -1 -14  -4   12.50    1.70
  -1  14  -4   18.20    1.70
   1  14  -4   18.90    1.70
  -1  15  -4    0.40    0.50
   1  15  -4    0.40    0.40
   1 -15  -4   -0.40    0.60
  -1 -15  -4    0.50    0.40
  -1  15  -4   -0.20    0.50
   1  15  -4    0.10    0.50
   1  15  -4    0.40    0.40
   1 -15  -4    0.50    0.40
  -1 -15  -4    0.60    0.60
   1 -15  -4    0.20    0.70
  -1  15  -4    0.10    0.40
   1  15  -4    0.50    0.80
  -1  15  -4    0.50    0.90
  -1 -15  -4   -0.50    0.90
   1 -15  -4   -0.40    0.70
  -1  16  -4    0.10    0.50
   1  16  -4    0.30    0.50
   1  16  -4    0.40    0.40
   1 -16  -4    0.20    0.40
   1  16  -4    0.90    0.50
  -1 -16  -4    0.70    0.50
   1 -16  -4    0.50    0.60
  -1  16  -4    0.20    0.40
   1  16  -4    0.60    0.70
  -1  16  -4   -0.60    0.90
  -1 -16  -4    3.00    1.30
   1 -16  -4    1.40    0.90
   1  17  -4    0.10    0.60
  -1  17  -4    0.20    0.50
   1 -17  -4   -0.20    0.40
   1  17  -4    1.40    0.70
   1 -17  -4    0.10    0.40
   1  17  -4    0.50    0.50
  -1 -17  -4    0.40    0.60
   1 -17  -4   -0.10    0.60
   1  17  -4   -0.60    1.10
  -1  17  -4    0.60    0.80
  -1 -17  -4    0.50    1.00
   1 -17  -4    1.00    0.90
   1  18  -4    5.10    1.00
  -1  18  -4    6.30    1.10
   1 -18  -4    8.70    1.10
   1  18  -4    6.60    1.70
   1 -18  -4    5.70    0.90
   1  18  -4    6.10    0.90
   1 -18  -4    9.60    1.20
  -1 -18  -4    8.80    1.10
   1  18  -4    6.60    2.00
  -1  18  -4    3.90    1.60
  -1 -18  -4    3.70    1.40
   1 -18  -4    7.50    2.00
  -1  19  -4    0.50    0.60
   1  19  -4    0.40    0.60
  -1 -19  -4    0.10    0.30
   1 -19  -4   -0.10    0.50
   1 -19  -4    0.30    0.40
   1  19  -4   -0.10    0.40
  -1 -19  -4    0.50    0.40
   1 -19  -4    0.10    0.40
  -1  19  -4    1.30    1.00
  -1 -19  -4    0.50    0.70
   1 -19  -4    0.50    0.60
  -1 -20  -4    7.90    0.90
   1 -20  -4    9.50    1.00
   1 -20  -4    9.40    1.10
  -1 -20  -4    8.30    1.00
   1 -20  -4   10.50    1.10
   1  20  -4    7.30    1.10
  -1  20  -4    8.10    1.20
  -1  20  -4    8.30    1.10
   1  20  -4    9.30    1.00
   1 -21  -4    0.40    0.40
   1  21  -4    0.30    0.30
  -1  21  -4    0.80    0.40
  -1 -21  -4    0.10    0.30
   1 -21  -4   -0.60    0.40
  -1  21  -4   -0.10    0.50
   1  21  -4    0.10    0.50
   1 -22  -4   12.10    1.00
   1 -22  -4   10.70    1.10
   1  22  -4   10.70    1.00
  -1  22  -4   10.90    1.10
  -1 -22  -4   12.30    1.00
   1 -22  -4   11.50    1.10
  -1  22  -4   10.30    1.20
   1  22  -4   10.50    1.20
   1 -23  -4    0.20    0.30
   1 -23  -4   -0.10    0.20
   1  23  -4    0.20    0.30
  -1  23  -4   -0.10    0.30
   1 -23  -4    0.10    0.30
  -1 -23  -4   -0.10    0.20
  -1  23  -4   -0.10    0.40
   1  23  -4    0.10    0.30
   1 -24  -4    3.70    0.50
   1 -24  -4    3.70    0.50
   1  24  -4    3.50    0.50
  -1  24  -4    4.20    0.60
  -1 -24  -4    3.80    0.50
   1 -24  -4    3.80    0.50
  -1  24  -4    3.70    0.60
   1  24  -4    4.50    0.60
   1 -25  -4    0.10    0.20
   1  25  -4    0.10    0.20
  -1  25  -4    0.00    0.20
  -1  25  -4    0.20    0.30
   1  25  -4    0.20    0.20
   1 -25  -4   -0.10    0.20
   1 -25  -4    0.10    0.20
   1 -26  -4    0.20    0.10
  -1  26  -4    0.10    0.10
  -1  26  -4    0.10    0.20
   1  26  -4    0.20    0.20
  -1 -26  -4    0.00    0.10
   1 -26  -4    0.60    0.20
  -1  26  -4    0.10    0.20
   1  26  -4    0.10    0.20
  -1 -27  -4    0.10    0.10
   1 -27  -4    0.20    0.10
   1  27  -4    0.10    0.10
  -1  27  -4    0.10    0.10
  -1 -27  -4    0.10    0.10
   1 -27  -4    0.00    0.20
  -1  27  -4    0.30    0.20
   1  27  -4   -0.10    0.20
  -1 -28  -4    1.10    0.20
   1 -28  -4    0.90    0.20
  -1 -28  -4    1.70    0.20
   1  28  -4    1.30    0.20
  -1  28  -4    1.10    0.20
   1  28  -4    1.30    0.20
   1 -28  -4    1.30    0.20
  -1  28  -4    0.80    0.20
   1  28  -4    1.00    0.20
   1  29  -4    0.10    0.10
  -1  29  -4    0.00    0.10
   1 -29  -4    0.00    0.10
  -1 -29  -4    0.00    0.10
  -1  29  -4    0.10    0.10
  -1  30  -4    1.30    0.20
   1  30  -4    1.30    0.20
   1  30  -4    1.80    0.20
  -1  30  -4    0.90    0.10
  -1 -30  -4    1.50    0.20
   2   0  -4   10.10    1.80
   2   0  -4   11.10    1.10
  -2   0  -4   14.80    1.20
  -2   0  -4   12.30    2.00
   2   0  -4    9.90    1.80
  -2   0  -4   12.30    1.20
   2   0  -4   10.90    1.80
   2   0  -4   12.50    1.40
   2   0  -4   11.50    1.10
   2   0  -4   12.30    1.20
  -2   0  -4   14.40    1.30
   2   0  -4   10.40    1.10
  -2   0  -4   11.40    1.20
   2  -1  -4  439.86   23.20
  -2  -1  -4  430.96   23.20
   2   1  -4  422.96   23.20
  -2   1  -4  453.85   23.20
  -2  -1  -4  460.15   25.00
   2  -1  -4  458.15   25.00
   2   1  -4  470.15   25.10
  -2   1  -4  454.65   25.00
  -2  -1  -4  437.46   23.20
   2  -1  -4  444.86   23.20
  -2   1  -4  401.56   23.20
  -2  -1  -4  396.86   23.20
   2   1  -4  454.45   24.80
   2  -1  -4  446.96   24.10
   2   1  -4  462.95   23.40
   2  -1  -4  397.26   23.40
   2  -1  -4  385.66   24.40
   2   1  -4  407.86   24.60
   2  -1  -4  447.16   23.20
   2  -1  -4  436.96   23.30
   2   1  -4  443.96   23.30
   2  -1  -4  433.56   23.30
  -2   1  -4  455.85   23.30
   2   1  -4  421.36   23.30
  -2   1  -4  437.76   23.40
   2  -2  -4    1.40    0.80
   2   2  -4    0.80    0.60
   2  -2  -4    2.50    0.50
  -2  -2  -4    1.60    0.50
  -2  -2  -4    1.10    1.00
   2  -2  -4    2.20    1.10
  -2  -2  -4    2.30    0.50
   2  -2  -4    1.50    0.40
  -2   2  -4    1.20    0.50
  -2  -2  -4    1.90    0.60
  -2   2  -4    2.20    0.50
   2  -2  -4    0.90    0.70
   2   2  -4    2.20    0.60
  -2  -2  -4    0.70    1.20
   2  -2  -4    2.40    0.70
   2  -2  -4    1.50    0.50
   2  -2  -4    1.90    0.50
   2   2  -4    1.50    0.50
  -2   2  -4    3.00    0.60
   2  -2  -4    2.30    0.60
   2  -2  -4    1.50    0.50
  -2   2  -4    1.00    0.50
   2   2  -4    1.80    0.50
  -2  -3  -4  181.48   11.60
   2  -3  -4  184.78   11.60
  -2  -3  -4  178.88    9.90
   2  -3  -4  188.38   10.00
  -2   3  -4  168.48   10.00
  -2  -3  -4  162.68   10.00
  -2  -3  -4  174.78   11.00
  -2   3  -4  180.38    9.90
   2  -3  -4  165.38   10.40
   2   3  -4  185.78   10.10
  -2   3  -4  163.78   10.10
   2  -3  -4  173.48   10.30
   2  -3  -4  160.68   11.00
   2  -3  -4  185.28   10.00
   2   3  -4  188.98   10.10
   2  -3  -4  183.38   10.10
  -2   3  -4  188.18   10.00
   2  -3  -4  189.38   10.10
  -2   3  -4  184.78   10.00
  -2  -3  -4  191.88   10.10
  -2   3  -4  181.98    9.90
   2  -3  -4  179.38   10.00
   2   3  -4  175.98   10.00
   2   3  -4  181.18   11.60
   2  -3  -4  187.08   10.00
  -2  -3  -4  175.28   10.00
   2  -4  -4    5.20    1.10
   2  -4  -4    6.10    0.80
  -2  -4  -4    5.10    0.70
  -2  -4  -4    7.40    1.50
   2  -4  -4    7.20    1.50
  -2  -4  -4    5.50    0.70
   2  -4  -4    5.70    0.70
  -2   4  -4    6.30    0.80
  -2   4  -4    4.80    0.70
  -2  -4  -4    6.20    0.80
  -2   4  -4    4.60    0.90
  -2  -4  -4    5.50    1.20
   2  -4  -4    5.70    0.90
   2  -4  -4    4.40    0.90
   2   4  -4    5.50    0.80
   2  -4  -4    6.40    0.80
  -2   4  -4    6.00    0.70
  -2   4  -4    6.20    0.70
   2   4  -4    5.60    0.80
   2  -4  -4    7.00    0.80
  -2  -4  -4    6.00    0.80
  -2   4  -4    5.60    0.70
   2  -4  -4    5.70    0.80
  -2   4  -4    6.20    0.90
  -2   4  -4    5.60    0.70
   2   4  -4    5.60    0.70
  -2  -4  -4    4.60    0.80
   2  -5  -4   10.30    1.60
   2  -5  -4   13.90    1.20
  -2  -5  -4   14.30    1.20
  -2  -5  -4   13.20    1.20
   2  -5  -4   14.00    1.20
  -2  -5  -4   10.50    1.80
   2  -5  -4   11.60    1.90
  -2   5  -4   13.90    1.30
  -2  -5  -4   13.10    1.30
  -2   5  -4   15.70    1.20
  -2   5  -4   15.10    2.30
   2   5  -4   12.60    1.20
  -2   5  -4   13.10    1.50
  -2  -5  -4    9.70    1.30
   2  -5  -4   11.40    1.40
   2   5  -4   13.80    2.00
   2  -5  -4   14.30    1.20
  -2   5  -4   13.50    1.20
  -2   5  -4   14.00    1.20
   2   5  -4   13.70    1.30
   2  -5  -4   12.30    1.20
   2   5  -4   10.70    1.10
  -2   5  -4   12.60    1.30
  -2   5  -4   14.00    1.20
  -2   5  -4   13.00    1.20
  -2  -5  -4   14.40    1.30
   2  -5  -4   11.50    1.20
  -2  -5  -4   14.00    1.30
   2  -6  -4    0.90    0.40
   2  -6  -4   -0.10    0.30
  -2  -6  -4    0.10    0.30
  -2  -6  -4    0.30    0.50
   2  -6  -4   -0.30    0.50
  -2  -6  -4    0.10    0.30
   2  -6  -4    0.30    0.30
  -2   6  -4   -0.10    0.40
  -2  -6  -4    0.30    0.40
  -2   6  -4    0.50    0.50
   2  -6  -4    0.10    0.50
   2   6  -4    1.00    0.90
  -2   6  -4   -0.20    1.00
   2   6  -4   -0.20    0.30
  -2  -6  -4    1.10    0.70
  -2  -6  -4    0.60    0.50
   2   6  -4    0.30    0.40
   2  -6  -4    0.10    0.30
  -2   6  -4   -0.10    0.30
  -2   6  -4   -0.10    0.20
   2  -6  -4    0.30    0.30
  -2  -6  -4    0.20    0.40
  -2   6  -4    0.50    0.60
   2  -6  -4    0.10    0.30
  -2   6  -4    0.30    0.40
  -2   6  -4   -0.10    0.70
   2   6  -4    0.10    0.30
  -2  -6  -4    0.30    0.30
   2  -7  -4   76.59    4.60
  -2  -7  -4   75.59    4.60
  -2  -7  -4   82.09    6.10
   2  -7  -4   81.59    6.00
  -2  -7  -4   78.19    4.60
   2  -7  -4   76.19    4.50
  -2  -7  -4   67.59    5.00
  -2   7  -4   78.99    4.80
  -2  -7  -4   77.99    4.80
  -2  -7  -4   77.79    4.50
   2   7  -4   80.09    4.70
   2   7  -4  105.09    6.00
  -2  -7  -4   51.99    4.70
   2  -7  -4   66.49    4.70
  -2   7  -4   60.29    5.00
   2  -7  -4   75.89    5.10
   2   7  -4   74.69    5.90
   2  -7  -4   76.29    4.60
  -2   7  -4   79.49    4.60
  -2   7  -4   76.39    4.60
   2  -7  -4   83.99    4.70
  -2   7  -4   81.39    4.90
   2   7  -4   75.29    4.60
  -2   7  -4   82.89    4.80
  -2   7  -4   79.99    4.60
  -2  -7  -4   87.69    4.90
   2  -7  -4   76.39    4.70
  -2  -7  -4   80.59    4.70
  -2  -8  -4    7.80    0.90
   2  -8  -4    5.70    0.80
  -2  -8  -4    7.10    1.50
   2  -8  -4    7.70    1.50
  -2  -8  -4    6.00    0.70
   2  -8  -4    6.60    0.80
  -2   8  -4    5.80    0.90
  -2  -8  -4    6.70    0.80
  -2  -8  -4    6.50    0.90
  -2   8  -4    5.60    1.10
   2  -8  -4    6.40    1.00
  -2  -8  -4    5.50    1.00
   2  -8  -4    5.10    0.90
  -2  -8  -4    5.80    1.00
  -2   8  -4    6.70    0.80
   2   8  -4    6.30    0.80
   2   8  -4    7.60    1.30
   2   8  -4    7.10    1.40
   2  -8  -4    5.70    0.80
   2   8  -4    6.60    0.90
  -2   8  -4    7.60    0.90
   2  -8  -4    6.60    0.90
  -2   8  -4    6.60    0.80
  -2  -8  -4    8.90    1.10
   2  -8  -4    6.20    0.90
  -2   8  -4    9.00    1.10
  -2   8  -4    9.50    1.60
   2   8  -4    5.60    0.80
  -2  -8  -4    7.60    0.90
  -2  -9  -4  283.47   18.20
   2  -9  -4  294.97   18.30
  -2  -9  -4  307.27   16.60
   2  -9  -4  305.67   16.60
   2   9  -4  282.87   18.40
  -2   9  -4  304.87   18.60
  -2   9  -4  300.77   17.10
  -2  -9  -4  278.67   16.80
  -2  -9  -4  299.47   16.70
  -2  -9  -4  289.27   17.10
   2   9  -4  326.47   16.90
   2   9  -4  360.76   17.40
   2  -9  -4  314.07   16.90
   2   9  -4  319.37   16.80
  -2   9  -4  295.47   16.60
  -2  -9  -4  295.47   17.00
   2  -9  -4  293.77   17.30
  -2   9  -4  312.57   17.30
   2   9  -4  295.27   18.30
   2  -9  -4  296.57   16.60
  -2   9  -4  320.77   16.80
   2  -9  -4  323.77   16.80
  -2   9  -4  305.77   16.60
  -2   9  -4  334.67   17.10
  -2   9  -4  304.57   16.70
  -2  -9  -4  342.17   17.00
   2   9  -4  309.57   16.70
   2  -9  -4  321.27   17.00
   2  -9  -4  315.77   16.70
  -2  -9  -4  288.67   16.70
  -2 -10  -4   15.50    2.20
   2 -10  -4   11.40    1.90
   2  10  -4   13.80    2.10
  -2  10  -4   13.40    2.20
  -2 -10  -4   11.60    1.10
   2 -10  -4   13.70    1.20
  -2 -10  -4   11.80    1.20
  -2  10  -4   10.40    1.40
  -2 -10  -4   11.10    1.50
   2 -10  -4   14.60    1.40
   2  10  -4   13.50    1.50
   2  10  -4   15.80    1.40
   2  10  -4   14.70    1.30
  -2  10  -4   11.30    1.10
  -2 -10  -4   12.60    1.40
   2 -10  -4   13.70    1.70
  -2  10  -4   15.10    1.60
   2  10  -4   14.70    2.10
   2 -10  -4   11.70    1.20
  -2  10  -4   11.90    1.30
   2 -10  -4   12.90    1.30
  -2  10  -4   13.30    1.20
  -2  10  -4   14.20    1.60
  -2  10  -4   11.40    2.10
   2 -10  -4   15.00    1.60
   2  10  -4   12.20    1.20
   2 -10  -4   14.40    1.30
  -2 -10  -4   12.40    1.20
   2  10  -4   11.70    1.20
   2 -11  -4  293.97   15.30
  -2 -11  -4  284.57   15.30
  -2  11  -4  260.87   15.20
   2  11  -4  271.77   15.20
  -2 -11  -4  268.87   16.90
   2 -11  -4  279.97   16.90
  -2 -11  -4  279.47   15.20
   2 -11  -4  274.67   15.10
   2  11  -4  263.87   17.10
  -2  11  -4  279.17   17.20
  -2 -11  -4  265.17   15.60
  -2  11  -4  243.28   15.30
  -2 -11  -4  284.57   15.30
   2 -11  -4  274.27   15.30
   2  11  -4  277.27   15.40
   2  11  -4  296.77   15.30
  -2 -11  -4  274.47   15.40
   2  11  -4  302.77   15.50
   2 -11  -4  260.67   15.80
  -2  11  -4  299.17   15.60
   2  11  -4  268.27   16.90
   2 -11  -4  284.67   15.20
  -2  11  -4  268.47   15.10
   2 -11  -4  286.67   15.30
  -2  11  -4  305.77   15.50
  -2  11  -4  298.07   15.80
   2 -11  -4  289.87   15.80
   2  11  -4  282.77   15.20
  -2  11  -4  262.77   14.90
  -2  12  -4    1.00    0.50
   2  12  -4    0.30    0.40
   2  12  -4    0.40    0.70
  -2  12  -4    0.40    0.50
   2 -12  -4    0.80    0.40
  -2 -12  -4    1.70    0.90
   2 -12  -4    0.90    0.60
  -2  12  -4    0.70    1.20
  -2 -12  -4    0.50    0.60
  -2 -12  -4    1.20    0.50
  -2  12  -4    0.30    0.40
   2 -12  -4    0.70    0.70
  -2 -12  -4    0.20    0.50
   2  12  -4    0.80    0.40
   2  12  -4    0.30    0.50
   2 -12  -4    0.20    0.40
   2  12  -4    0.80    0.40
  -2  12  -4    0.50    0.40
  -2  12  -4    0.80    0.30
   2 -12  -4    0.50    0.60
  -2  12  -4    0.80    0.60
   2  12  -4    0.40    0.40
  -2  12  -4    0.80    0.30
  -2  13  -4  194.98   10.60
   2  13  -4  187.78   10.60
  -2 -13  -4  193.38   12.60
   2 -13  -4  195.58   12.40
   2  13  -4  168.08   12.40
  -2  13  -4  192.48   12.90
  -2 -13  -4  188.98   10.90
  -2 -13  -4  188.08   10.80
  -2  13  -4  190.88   10.90
   2  13  -4  180.88   10.50
  -2 -13  -4  186.88   10.60
   2  13  -4  203.48   10.70
   2 -13  -4  176.98   11.20
  -2  13  -4  189.48   10.60
   2  13  -4  199.98   10.90
   2  13  -4  194.58   12.60
   2 -13  -4  200.38   10.60
  -2  13  -4  188.08   10.50
  -2  13  -4  206.58   11.00
   2  13  -4  191.88   10.60
  -2  13  -4  173.08   11.00
   2 -13  -4  143.49   10.90
  -2  13  -4  184.18   10.30
  -2  14  -4   15.10    1.40
   2  14  -4   10.40    1.20
   2  14  -4    7.30    1.80
  -2  14  -4    7.30    2.00
  -2 -14  -4   10.00    2.10
   2 -14  -4   13.30    2.10
  -2 -14  -4   11.40    1.30
   2  14  -4   10.10    1.20
   2  14  -4    8.20    1.00
  -2 -14  -4    9.50    1.10
   2 -14  -4   13.20    1.70
  -2  14  -4    9.70    1.10
   2  14  -4   13.30    2.30
   2 -14  -4   12.50    1.20
  -2  14  -4   11.20    1.10
  -2  14  -4    8.80    1.30
   2  14  -4    8.90    1.10
   2 -14  -4    5.30    1.20
  -2  14  -4    8.20    1.30
  -2  14  -4   10.90    1.00
   2  15  -4   13.40    2.40
  -2  15  -4   10.80    2.30
  -2 -15  -4   13.80    2.40
   2 -15  -4   11.50    2.20
  -2  15  -4   12.60    1.20
   2  15  -4    9.90    1.30
   2  15  -4   10.70    1.10
   2  15  -4   11.50    2.30
   2 -15  -4   13.10    1.30
  -2  15  -4   11.40    1.50
   2  15  -4   11.10    1.20
  -2  15  -4   12.00    1.50
   2 -15  -4   14.30    1.70
  -2  15  -4   12.60    1.40
   2  15  -4   16.80    1.50
   2  16  -4    6.90    1.70
  -2  16  -4    3.60    1.40
  -2 -16  -4    7.20    1.70
   2 -16  -4    6.30    1.50
  -2  16  -4    5.00    0.80
   2  16  -4    3.50    0.70
   2 -16  -4    6.30    1.00
   2  16  -4    6.20    1.70
   2 -16  -4    6.10    0.90
  -2  16  -4    4.80    1.00
   2  16  -4    5.30    0.90
  -2  16  -4    7.40    1.10
  -2  16  -4    6.50    1.00
   2  16  -4    5.40    1.00
   2  17  -4    9.00    2.10
  -2  17  -4    5.40    1.70
  -2 -17  -4    8.00    1.80
   2 -17  -4   10.60    2.10
  -2  17  -4    7.50    0.90
   2  17  -4    5.30    0.80
   2  17  -4    9.30    1.10
   2 -17  -4    8.20    1.10
   2  17  -4    8.30    1.80
   2 -17  -4    8.80    1.10
  -2  17  -4    6.70    1.20
  -2  17  -4   10.20    1.10
  -2  17  -4    6.70    1.10
   2  17  -4    7.50    1.10
  -2  18  -4    2.20    1.00
  -2 -18  -4    3.30    1.20
   2 -18  -4    1.60    0.80
  -2  18  -4    0.60    0.40
   2 -18  -4    1.60    0.50
   2  18  -4    2.80    1.00
   2 -18  -4    1.30    0.50
   2  18  -4    1.00    0.50
  -2  18  -4    1.00    0.60
  -2  18  -4    0.40    0.40
  -2  18  -4    1.50    0.60
   2  18  -4    1.00    0.50
  -2  19  -4   58.79    4.10
   2 -19  -4   72.89    4.20
   2  19  -4   70.89    4.20
   2 -19  -4   59.99    4.20
  -2  19  -4   71.89    4.50
  -2  19  -4   74.79    4.10
  -2 -19  -4   76.59    4.10
   2 -19  -4   81.79    4.40
  -2  19  -4   44.10    4.10
   2  19  -4   52.49    4.20
  -2  20  -4    3.00    0.70
   2  20  -4    1.90    0.60
  -2 -20  -4    3.70    0.70
   2 -20  -4    2.70    0.60
   2 -20  -4    2.60    0.60
  -2  20   4    3.90    0.60
  -2  20  -4    2.30    0.60
   2  20  -4    2.60    0.50
  -2 -20  -4    2.40    0.50
   2 -20  -4    2.00    0.60
  -2  20  -4    2.50    0.50
  -2  20  -4    2.70    0.50
  -2  21  -4  119.59    7.50
   2  21  -4  119.79    7.40
  -2 -21  -4  136.69    7.40
   2  21  -4  138.79    7.30
   2 -21  -4  124.99    7.30
   2 -21  -4  128.99    7.40
  -2  21  -4  137.89    7.50
  -2  21   4  129.59    7.30
  -2  21  -4  118.99    7.10
  -2 -21  -4  133.89    7.20
   2 -21  -4  137.79    7.40
  -2  21  -4  131.49    7.30
  -2  22  -4    0.20    0.30
   2  22  -4    0.90    0.40
  -2 -22  -4    0.10    0.30
   2 -22  -4    0.10    0.30
   2 -22  -4   -0.10    0.30
  -2  22   4    0.10    0.20
   2  22  -4    0.20    0.20
  -2 -22  -4    0.30    0.20
   2 -22  -4   -0.10    0.40
  -2  22  -4    0.20    0.20
  -2  23  -4   87.59    5.00
   2  23  -4   83.29    4.90
  -2 -23  -4   86.39    4.90
   2 -23  -4   83.89    4.80
   2  23  -4   84.79    4.80
   2 -23  -4   88.39    4.90
  -2  23   4   84.19    4.70
  -2 -23  -4   79.59    4.70
   2 -23  -4   85.09    4.90
  -2  23  -4   83.89    4.80
  -2  24  -4    1.10    0.30
   2  24  -4    1.90    0.40
  -2 -24  -4    1.50    0.40
   2 -24  -4    1.80    0.30
   2  24  -4    1.10    0.40
   2 -24  -4    1.10    0.30
  -2 -24  -4    1.60    0.30
   2 -24  -4    2.00    0.40
  -2  24  -4    1.40    0.30
  -2  25  -4   20.60    1.40
   2  25  -4   22.30    1.50
  -2 -25  -4   24.20    1.50
   2  25  -4   22.40    1.50
   2 -25  -4   20.10    1.40
  -2 -25  -4   19.30    1.40
   2 -25  -4   21.20    1.40
   2 -25  -4   22.30    1.40
   2 -25  -4   24.40    1.50
  -2  25  -4   20.90    1.40
  -2  26  -4    0.50    0.20
   2  26  -4    0.00    0.20
  -2 -26  -4    0.10    0.10
   2 -26  -4    0.30    0.10
  -2 -26  -4    0.20    0.20
   2  26  -4    0.00    0.20
   2 -26  -4    0.10    0.10
   2 -26  -4    0.30    0.20
  -2  26  -4    0.20    0.10
   2  27  -4    0.10    0.10
   2 -27  -4    0.00    0.10
   2 -27  -4    0.10    0.20
  -2 -27  -4    0.10    0.10
  -2 -27  -4    0.00    0.10
  -2  27  -4    0.10    0.10
   2  28  -4    0.10    0.10
   2 -28  -4    0.10    0.10
  -2 -28  -4    0.00    0.10
  -2  28  -4    0.00    0.10
   2  29  -4   15.50    1.00
  -2  29  -4   16.00    1.00
  -2 -29  -4   16.40    1.00
   2 -29  -4   15.80    1.00
  -2  30  -4    0.40    0.10
  -2 -30  -4    0.40    0.10
  -3   0  -4  210.48   11.30
  -3   0  -4  200.58   11.40
   3   0  -4  188.78   11.30
  -3   0  -4  215.28   14.30
  -3   0  -4  208.28   11.40
   3   0  -4  190.48   11.40
   3   0  -4  180.28   12.70
   3   0  -4  219.18   11.40
  -3   0  -4  210.28   11.40
   3   0  -4  212.78   11.50
  -3   0  -4  217.28   11.50
   3   1  -4    1.40    0.80
   3  -1  -4    0.50    0.50
  -3  -1  -4    1.20    0.40
  -3   1  -4    0.60    0.30
   3  -1  -4    0.80    0.40
   3   1  -4    0.10    0.30
  -3   1  -4    3.20    0.50
  -3   1  -4    1.10    0.50
  -3  -1  -4    1.50    0.60
  -3  -1  -4    2.00    0.50
   3  -1  -4    1.00    0.60
   3   1  -4    0.30    0.50
  -3   1  -4    1.40    1.90
   3  -1  -4    0.80    0.50
   3  -1  -4    1.50    0.50
   3   1  -4    1.30    0.50
  -3   1  -4    0.70    0.50
  -3  -1  -4    1.40    0.60
   3  -1  -4    1.50    0.50
   3   1  -4    1.00    0.40
  -3  -1  -4    0.50    0.50
   3  -2  -4  144.99    8.00
  -3  -2  -4  143.29    8.10
  -3   2  -4  141.49    8.10
   3  -2  -4  151.58    9.50
  -3  -2  -4  144.79    9.50
  -3   2  -4  147.29    8.20
  -3  -2  -4  136.99    8.20
   3  -2  -4  131.09    8.10
   3   2  -4  129.69    8.10
  -3   2  -4  170.78   11.40
  -3   2  -4  150.38    8.10
  -3  -2  -4  139.69    8.20
   3  -2  -4  128.59    8.20
   3   2  -4  135.69    8.20
   3  -2  -4  131.49    9.40
   3   2  -4  152.68    9.80
   3  -2  -4  152.68    8.10
   3  -2  -4  151.68    8.20
   3  -2  -4  152.98    8.20
   3   2  -4  149.79    8.20
   3  -2  -4  146.49    8.30
  -3  -2  -4  148.29    8.20
   3   2  -4  148.89    8.20
  -3  -2  -4  146.09    8.20
   3  -3  -4    0.30    0.50
   3   3  -4    0.30    0.60
   3  -3  -4    0.50    0.30
  -3  -3  -4    0.10    0.30
   3   3  -4    0.30    0.30
  -3   3  -4    0.20    0.30
  -3  -3  -4    0.30    0.40
   3  -3  -4   -0.30    0.60
  -3  -3  -4   -0.50    1.20
   3  -3  -4    0.20    0.30
  -3   3  -4   -0.40    1.60
  -3   3  -4    1.00    0.80
   3   3  -4    0.30    0.30
  -3   3  -4    0.20    0.40
  -3  -3  -4    0.40    0.40
   3  -3  -4    0.30    0.40
  -3   3  -4   -0.10    0.50
   3   3  -4   -0.10    0.40
   3   3  -4    0.60    0.40
   3  -3  -4    0.60    0.40
   3   3  -4    0.10    0.30
   3  -3  -4    0.20    0.30
  -3   3  -4    0.10    0.30
  -3  -3  -4   -0.10    0.40
   3   3  -4    0.30    0.40
  -3  -3  -4    0.30    0.40
   3  -4  -4   45.60    3.00
  -3  -4  -4   44.20    3.00
   3   4  -4   44.90    2.90
  -3   4  -4   47.20    3.00
  -3  -4  -4   48.40    4.10
   3  -4  -4   47.60    4.10
  -3  -4  -4   46.00    2.90
   3  -4  -4   50.19    2.90
  -3   4  -4   46.70    3.10
  -3  -4  -4   45.70    3.10
   3   4  -4   44.10    3.00
  -3  -4  -4   54.89    4.30
  -3   4  -4   51.69    3.30
  -3   4  -4   59.79    5.00
  -3  -4  -4   46.70    2.90
   3   4  -4   48.80    3.10
   3  -4  -4   42.50    3.20
  -3   4  -4   34.60    3.40
   3   4  -4   47.00    3.20
   3  -4  -4   47.60    4.20
   3  -4  -4   49.60    3.10
   3   4  -4   53.59    4.70
   3  -4  -4   45.40    3.00
   3   4  -4   50.89    3.10
   3   4  -4   46.40    3.10
  -3   4  -4   44.10    3.10
  -3  -4  -4   48.30    3.10
  -3   4  -4   52.59    3.10
   3  -4  -4   41.30    2.90
  -3  -4  -4   52.19    3.20
   3   5  -4    2.00    0.90
   3  -5  -4    1.40    0.40
  -3  -5  -4    0.30    0.30
   3  -5  -4    0.30    0.60
  -3  -5  -4    1.30    0.70
  -3  -5  -4    0.40    0.30
   3  -5  -4    0.80    0.30
   3  -5  -4    0.50    0.50
  -3   5  -4    1.00    1.60
  -3   5  -4    0.80    1.10
   3   5  -4    0.30    0.30
  -3  -5  -4    1.60    1.00
  -3  -5  -4    1.20    0.40
  -3  -5  -4    0.80    0.40
  -3   5  -4   -0.20    0.60
   3  -5  -4    0.70    0.40
   3   5  -4    0.80    0.40
   3   5  -4    1.30    0.40
   3  -5  -4    0.10    0.30
   3   5  -4    0.60    0.30
   3  -5  -4    1.30    0.40
   3  -5  -4    0.90    0.40
  -3   5  -4    2.80    1.80
  -3   5  -4    0.10    0.40
  -3  -5  -4    0.30    0.40
  -3   5  -4    0.50    0.40
   3   5  -4    0.70    0.40
  -3  -5  -4    1.80    0.40
   3  -6  -4   21.60    1.60
  -3  -6  -4   20.10    1.60
  -3  -6  -4   19.90    2.40
   3  -6  -4   23.10    2.50
  -3  -6  -4   18.00    1.50
   3  -6  -4   19.60    1.50
  -3   6  -4   21.70    2.30
  -3  -6  -4   21.80    1.80
   3   6  -4   18.90    1.60
  -3  -6  -4   20.20    2.20
  -3   6  -4   24.20    2.50
  -3  -6  -4   19.40    1.50
   3  -6  -4   19.10    1.80
   3   6  -4   20.00    1.70
   3  -6  -4   21.20    1.80
  -3   6  -4   18.00    2.20
   3  -6  -4   15.80    2.30
   3  -6  -4   23.30    1.70
   3   6  -4   19.40    2.60
   3  -6  -4   20.60    1.60
   3   6  -4   22.00    1.70
   3   6  -4   22.10    1.70
  -3   6  -4   23.40    1.80
  -3   6  -4   20.90    1.70
  -3  -6  -4   21.10    1.70
   3  -6  -4   19.60    1.60
  -3  -6  -4   22.80    1.70
   3  -7  -4    1.10    0.60
   3  -7  -4    0.80    0.40
  -3  -7  -4    0.80    0.40
  -3  -7  -4    2.00    0.70
   3  -7  -4    0.70    0.50
  -3  -7  -4    1.40    0.30
   3  -7  -4    1.30    0.40
  -3   7  -4    2.30    0.90
   3   7  -4    0.60    0.30
  -3  -7  -4    0.80    0.30
  -3  -7  -4    1.30    0.90
  -3  -7  -4    0.40    0.50
  -3   7  -4    1.30    1.40
   3  -7  -4    1.30    0.50
  -3   7  -4    2.10    0.80
   3  -7  -4    0.90    0.50
   3   7  -4    1.40    0.50
   3   7  -4    0.90    0.60
   3  -7  -4    1.00    0.40
  -3   7  -4    1.40    0.30
   3   7  -4    0.80    0.40
   3  -7  -4    0.90    0.40
  -3  -7  -4    1.30    0.50
  -3   7  -4    0.90    0.80
   3  -7  -4    0.90    0.40
  -3   7  -4    2.00    0.60
   3   7  -4    0.90    0.40
  -3  -7  -4    1.00    0.40
   3  -8  -4  115.79    6.30
  -3  -8  -4  102.19    6.20
  -3  -8  -4   94.79    7.20
   3  -8  -4  100.89    7.30
  -3  -8  -4  104.49    6.00
   3  -8  -4  104.19    6.00
  -3  -8  -4   92.29    6.60
  -3   8  -4  102.69    6.70
  -3  -8  -4  109.09    6.50
  -3  -8  -4  106.29    6.10
   3  -8  -4   99.09    6.30
   3   8  -4  112.19    6.30
   3  -8  -4  115.29    6.60
  -3   8  -4  120.89    7.00
   3   8  -4   97.29    7.60
   3  -8  -4  103.79    6.10
  -3   8  -4   97.59    6.10
   3  -8  -4  110.19    6.20
  -3   8  -4  118.59    6.50
  -3   8  -4  107.69    6.20
   3   8  -4  103.79    6.20
  -3  -8  -4  114.49    6.40
   3  -8  -4  108.29    6.30
  -3  -8  -4  108.19    6.20
   3  -9  -4    0.10    0.50
  -3  -9  -4    0.50    0.50
  -3  -9  -4   -0.30    0.40
   3  -9  -4   -0.20    0.60
  -3  -9  -4    0.50    0.30
   3  -9  -4    0.20    0.20
  -3  -9  -4   -0.20    0.70
  -3   9  -4    0.70    0.40
  -3   9  -4    0.40    0.60
  -3  -9  -4   -0.10    0.30
  -3  -9  -4    0.10    0.60
  -3   9  -4    2.00    0.70
   3  -9  -4    0.30    0.50
   3  -9  -4    0.30    0.40
   3   9  -4    0.20    0.30
   3   9  -4   -0.30    0.60
   3  -9  -4    0.10    0.40
  -3   9  -4   -0.10    0.20
   3  -9  -4    0.20    0.30
  -3  -9  -4    0.40    0.50
   3  -9  -4   -0.20    0.50
  -3   9  -4    1.30    1.60
  -3   9  -4   -0.10    0.60
  -3   9  -4   -0.10    0.20
   3   9  -4    0.30    0.30
  -3  -9  -4    0.10    0.30
  -3 -10  -4   82.79    6.00
   3 -10  -4   75.79    5.80
  -3 -10  -4   69.39    4.50
   3 -10  -4   71.89    4.50
  -3  10  -4   84.39    4.80
  -3 -10  -4   75.89    5.00
  -3 -10  -4   76.79    4.60
  -3 -10  -4   70.59    5.10
  -3  10  -4   65.89    4.90
   3 -10  -4   72.69    4.70
   3  10  -4   75.19    4.70
   3 -10  -4   78.69    5.10
  -3  10  -4   85.69    5.10
   3  10  -4   79.49    6.20
  -3  10  -4   79.09    4.70
   3 -10  -4   78.19    4.60
   3  10  -4   85.09    5.20
  -3  10  -4   74.99    4.90
  -3  10  -4   89.89    5.20
  -3 -10  -4   81.09    4.90
   3  10  -4   79.49    4.70
   3 -10  -4   76.59    4.90
  -3  10  -4   73.59    4.40
  -3 -11  -4    1.70    0.70
   3 -11  -4    1.00    0.60
  -3 -11  -4    1.40    0.40
   3 -11  -4    1.00    0.30
  -3  11  -4    1.20    0.60
  -3 -11  -4    0.90    0.40
  -3 -11  -4    1.80    0.60
  -3  11  -4    0.70    0.50
   3 -11  -4    1.00    0.60
   3 -11  -4    0.60    0.30
   3  11  -4    0.80    0.40
   3  11  -4   -0.60    0.70
   3  11  -4    1.70    0.70
  -3  11  -4    1.20    0.40
  -3 -11  -4    0.90    0.50
   3 -11  -4    1.20    0.60
  -3  11  -4    1.50    0.70
   3  11  -4    0.70    0.40
  -3  11  -4    1.60    0.30
  -3 -12  -4  112.19    7.90
   3 -12  -4  105.09    7.60
  -3 -12  -4  110.69    6.30
   3 -12  -4  110.99    6.30
  -3 -12  -4   75.19    6.50
  -3 -12  -4  115.49    6.60
  -3  12  -4  120.59    6.60
   3  12  -4  108.79    6.50
   3  12  -4  121.89    6.60
   3 -12  -4  116.19    7.10
  -3  12  -4  120.59    6.70
   3  12  -4  108.29    8.20
  -3  12  -4  125.29    6.70
   3  12  -4   86.79    6.70
   3  12  -4  120.39    6.60
  -3  12  -4  131.69    7.30
  -3 -12  -4  104.19    6.60
   3 -12  -4  102.29    6.90
  -3  12  -4  108.09    6.20
  -3 -13  -4    1.20    0.60
  -3 -13  -4    0.70    0.30
   3 -13  -4    0.70    0.30
  -3  13  -4    0.40    1.00
  -3 -13  -4    0.40    0.40
  -3 -13  -4    0.10    0.50
  -3  13  -4    0.40    0.40
   3 -13  -4    0.30    0.60
   3  13  -4    0.50    0.40
   3  13  -4    0.30    0.40
   3  13  -4    1.10    0.70
   3  13  -4   -0.20    0.60
  -3  13  -4   -0.10    0.40
  -3  13  -4    1.20    0.80
   3  13  -4    0.70    0.40
  -3  13  -4    0.50    0.30
  -3 -14  -4   65.19    5.50
  -3 -14  -4   71.59    4.10
   3 -14  -4   68.79    4.00
  -3 -14  -4   63.99    4.30
  -3 -14  -4   65.79    4.30
  -3  14  -4   69.09    4.50
   3  14  -4   72.69    4.20
   3  14  -4   70.29    4.30
  -3  14  -4   65.19    4.20
   3  14  -4   61.69    5.80
  -3  14  -4   71.19    4.60
   3  14  -4   62.49    4.50
   3  14  -4   65.69    4.30
  -3  14  -4   55.79    4.60
  -3 -14  -4   59.49    4.20
  -3  14  -4   67.39    4.10
  -3 -15  -4    1.00    0.60
  -3  15  -4    1.10    0.60
  -3 -15  -4    0.20    0.30
   3 -15  -4    0.10    0.20
  -3 -15  -4    0.30    0.50
  -3 -15  -4   -0.10    0.40
  -3  15  -4   -0.10    0.30
   3  15  -4    0.40    0.40
   3  15  -4    0.40    0.10
  -3  15  -4    0.30    0.40
   3  15  -4    0.10    0.50
  -3 -15  -4    0.40    0.40
  -3  15  -4    0.20    0.60
   3  15  -4    0.20    0.30
  -3  15  -4    0.20    0.30
  -3 -16  -4    1.10    0.40
   3 -16  -4    1.10    0.40
   3  16  -4    2.10    0.40
   3  16  -4    1.50    0.50
  -3 -16  -4    1.50    0.60
  -3  16  -4    0.80    0.50
  -3 -16  -4    2.50    0.60
   3 -16  -4    1.60    0.60
  -3  16  -4    1.80    0.70
   3  16  -4    0.50    0.40
  -3  16  -4    1.50    0.40
  -3 -17  -4    0.70    0.30
   3 -17  -4    1.30    0.40
   3  17  -4    0.80    0.40
  -3 -17  -4    0.90    0.50
  -3  17  -4    0.30    0.40
  -3 -17  -4    0.90    0.30
   3 -17  -4    0.80    0.50
  -3  17  -4    0.90    0.60
   3  17  -4    0.50    0.40
  -3  17  -4    1.20    0.40
  -3 -18  -4   21.10    2.00
   3 -18  -4   27.60    2.00
   3 -18  -4   32.60    2.20
   3  18  -4   22.50    2.10
  -3 -18  -4   26.00    2.20
  -3  18  -4   35.70    2.50
   3  18  -4   27.70    2.20
  -3  18  -4   43.10    2.50
  -3 -18  -4   34.70    2.10
   3 -18  -4   37.20    2.40
  -3  18  -4   23.40    2.00
  -3 -19  -4   -0.10    0.30
   3 -19  -4    0.10    0.30
   3 -19  -4   -0.20    0.40
   3  19  -4    0.50    0.40
  -3 -19  -4   -0.30    0.50
  -3  19  -4    0.10    0.40
  -3 -19  -4   -0.10    0.30
   3 -19  -4    0.10    0.40
  -3  19  -4    0.10    0.30
   3  19  -4   -0.10    0.30
  -3  19  -4    0.20    0.30
  -3 -20  -4   33.80    2.60
   3 -20  -4   42.60    2.70
   3 -20  -4   44.00    2.80
   3  20  -4   39.30    2.80
  -3 -20  -4   43.70    2.80
  -3  20  -4   49.40    3.00
   3  20  -4   45.80    2.80
  -3  20  -4   48.80    2.80
  -3 -20  -4   42.70    2.60
  -3  20  -4   40.10    2.70
  -3 -21  -4    0.30    0.20
   3 -21  -4    0.30    0.20
   3 -21  -4    0.50    0.30
   3  21  -4   -0.10    0.30
  -3 -21  -4    0.50    0.30
  -3  21   4   -0.10    0.30
  -3  21  -4    0.40    0.30
  -3  21  -4    0.30    0.20
  -3  21  -4   -0.10    0.20
  -3 -22  -4   41.50    3.00
   3 -22  -4   47.50    3.00
  -3 -22  -4   59.59    3.20
  -3  22  -4   55.69    3.20
  -3  22   4   57.89    3.20
   3  22  -4   52.89    3.10
   3 -22  -4   52.69    3.10
  -3  22  -4   50.79    3.00
  -3  22  -4   52.49    3.10
  -3 -23  -4    0.40    0.30
  -3  23   4    0.00    0.20
  -3  23  -4   -0.10    0.20
   3  23  -4    0.10    0.20
   3 -23  -4    0.00    0.20
   3 -23  -4    0.10    0.20
  -3  23  -4    0.10    0.20
  -3  23  -4   -0.10    0.20
  -3 -24  -4   18.00    1.30
  -3 -24  -4   20.70    1.20
  -3  24  -4   19.70    1.30
  -3  24   4   19.40    1.20
   3  24  -4   19.40    1.30
   3 -24  -4   16.90    1.20
   3 -24  -4   20.30    1.30
  -3  24  -4   17.20    1.20
   3 -25  -4    0.20    0.10
   3  25  -4    0.30    0.20
  -3  25   4    0.10    0.10
  -3  25  -4    0.20    0.10
   3 -25  -4    0.20    0.20
  -3 -25  -4    0.00    0.20
   3  26  -4    0.80    0.20
   3 -26  -4    1.50    0.20
  -3  26  -4    0.90    0.20
  -3  26   4    1.20    0.20
   3 -26  -4    1.40    0.20
  -3 -26  -4    1.00    0.20
  -3  27  -4    0.10    0.10
  -3 -27  -4    0.10    0.10
   3  27  -4    0.00    0.10
   3 -27  -4    0.10    0.10
   3 -28  -4    4.90    0.40
  -3  28  -4    5.10    0.40
   3  28  -4    4.30    0.40
   4   0  -4    5.20    1.20
   4   0  -4    4.40    0.70
  -4   0  -4    5.00    1.50
  -4   0  -4    3.90    0.70
   4   0  -4    5.30    0.80
   4   0  -4    5.40    0.70
  -4   0  -4    4.50    1.60
   4   0  -4    5.90    0.80
  -4   0  -4    3.60    0.70
  -4  -1  -4   77.49    4.70
   4  -1  -4   72.79    4.60
   4   1  -4   72.69    4.60
  -4   1  -4   84.79    5.00
  -4  -1  -4   82.89    4.70
   4  -1  -4   74.59    4.70
   4   1  -4   72.89    4.70
   4   1  -4   72.39    5.90
   4  -1  -4   66.19    5.80
   4   1  -4   78.29    4.50
   4  -1  -4   81.59    4.60
  -4  -1  -4   65.79    4.40
  -4   1  -4   75.79    4.90
  -4  -1  -4   71.39    4.70
   4  -1  -4   80.69    4.70
   4   1  -4   81.89    4.70
  -4  -1  -4   79.89    4.70
   4  -2  -4   -0.30    0.60
   4   2  -4    0.90    0.70
  -4   2  -4    1.30    2.10
   4  -2  -4    0.30    0.40
   4   2  -4    0.60    0.40
  -4  -2  -4    0.70    0.70
  -4  -2  -4    0.60    0.40
  -4   2  -4    0.60    0.50
   4  -2  -4    1.00    0.40
   4   2  -4    0.50    0.40
   4   2  -4    0.30    0.30
   4  -2  -4    0.60    0.40
  -4  -2  -4    0.10    0.20
  -4  -2  -4    0.40    0.80
   4  -2  -4    0.40    0.40
   4   2  -4    0.30    0.40
  -4  -2  -4    0.60    0.40
  -4  -3  -4   32.90    2.40
   4  -3  -4   31.30    2.40
   4   3  -4   34.40    2.40
  -4   3  -4   35.40    3.30
  -4  -3  -4   35.20    2.40
   4  -3  -4   32.40    2.40
  -4   3  -4   35.10    3.00
   4   3  -4   33.80    2.50
   4   3  -4   33.70    3.50
   4  -3  -4   30.20    3.30
   4  -3  -4   36.40    2.40
   4   3  -4   34.60    2.30
   4  -3  -4   33.80    2.30
  -4  -3  -4   28.20    2.20
  -4   3  -4   35.50    2.40
  -4  -3  -4   34.00    2.40
   4   3  -4   36.20    2.40
  -4  -3  -4   33.90    2.40
   4  -4  -4    3.40    1.10
   4   4  -4    3.50    1.00
  -4   4  -4    3.70    2.10
   4   4  -4    3.50    0.60
  -4  -4  -4    3.30    0.70
   4  -4  -4    3.50    0.70
   4   4  -4    3.90    0.70
  -4   4  -4    4.40    1.20
   4  -4  -4    3.40    0.60
   4  -4  -4    3.50    0.60
   4   4  -4    3.20    0.50
  -4  -4  -4    4.00    0.60
  -4   4  -4    2.90    0.60
  -4  -4  -4    3.30    0.70
   4   4  -4    3.50    0.60
  -4  -4  -4    4.40    0.70
   4  -5  -4    1.40    0.60
   4   5  -4    1.30    0.70
   4   5  -4    0.40    0.30
  -4   5  -4    1.40    0.50
  -4  -5  -4    1.30    0.50
  -4   5  -4   -1.10    1.90
  -4   5  -4    1.60    0.90
   4  -5  -4    1.20    0.50
   4   5  -4    0.70    0.40
   4  -5  -4    0.50    0.40
   4  -5  -4    1.00    0.30
   4   5  -4    1.60    0.40
  -4  -5  -4    1.00    0.30
  -4   5  -4    1.50    0.50
  -4  -5  -4    1.00    0.40
   4   5  -4    1.20    0.40
  -4  -5  -4    2.50    0.50
   4  -6  -4    0.60    0.50
   4   6  -4    1.00    0.50
   4   6  -4    0.60    0.30
  -4   6  -4    0.10    0.40
  -4  -6  -4   -0.10    0.30
  -4  -6  -4    0.90    0.50
  -4   6  -4   -0.20    0.60
   4   6  -4    1.80    0.60
   4  -6  -4    0.60    0.40
   4  -6  -4    0.30    0.30
   4   6  -4    0.40    0.30
   4  -6  -4    0.10    0.30
  -4  -6  -4    0.50    0.30
  -4  -6  -4    0.40    0.40
   4   6  -4    0.30    0.30
  -4  -6  -4    0.70    0.30
   4  -7  -4   12.30    1.90
  -4   7  -4    9.40    1.10
   4   7  -4   13.10    1.20
  -4  -7  -4   13.50    1.30
  -4  -7  -4   10.90    1.00
  -4  -7  -4   13.00    1.30
   4  -7  -4   10.50    1.10
   4  -7  -4   12.10    1.30
  -4   7  -4   17.70    2.00
   4   7  -4   11.20    1.30
   4  -7  -4   13.40    1.10
   4   7  -4   11.70    1.10
   4  -7  -4   11.80    1.10
   4   7  -4   10.80    1.10
  -4  -7  -4   11.20    1.10
  -4  -7  -4   10.70    1.20
   4  -7  -4    9.40    1.00
  -4  -7  -4    9.20    1.00
   4   8  -4   -0.10    0.30
  -4   8  -4    1.20    0.50
  -4  -8  -4    1.60    0.60
  -4  -8  -4    0.80    0.30
  -4  -8  -4   -0.10    0.50
   4   8  -4    0.10    0.40
   4  -8  -4    1.00    0.50
  -4   8  -4    1.10    0.70
   4  -8  -4    1.80    0.50
   4   8  -4    0.60    0.30
   4  -8  -4    0.50    0.30
   4   8  -4    0.60    0.30
   4  -8  -4    0.80    0.30
   4  -8  -4    0.20    0.30
  -4  -8  -4    1.10    0.40
  -4  -8  -4    0.80    0.40
   4   8  -4    1.20    0.40
  -4  -8  -4    0.90    0.30
   4  -9  -4   47.00    3.30
   4   9  -4   53.69    3.30
   4  -9  -4   53.49    3.60
  -4   9  -4   58.29    3.80
   4   9  -4   42.00    3.40
   4  -9  -4   51.39    3.20
   4   9  -4   44.80    4.50
   4  -9  -4   50.69    3.20
   4   9  -4   52.69    3.20
  -4   9  -4   58.09    3.70
   4   9  -4   55.49    3.40
  -4  -9  -4   46.60    3.40
   4  -9  -4   46.70    3.30
  -4   9  -4   55.09    3.30
  -4  -9  -4   48.70    3.60
   4   9  -4   53.59    3.40
  -4  -9  -4   49.50    3.20
  -4  -9  -4   53.99    3.60
   4  10  -4    2.30    0.50
  -4  10  -4    0.60    0.40
  -4 -10  -4    0.60    0.60
  -4 -10  -4    1.10    0.40
  -4 -10  -4    1.40    0.60
   4 -10  -4    1.50    0.60
   4  10  -4    1.50    0.60
  -4  10  -4    1.80    0.70
   4  10  -4    1.40    0.40
   4  10  -4    0.60    0.60
   4 -10  -4    1.30    0.40
   4  10  -4    0.50    0.50
   4  10  -4    1.40    0.40
   4 -10  -4    1.20    0.50
  -4 -10  -4    1.60    0.60
  -4  10  -4    1.50    0.60
   4  10  -4    0.80    0.40
   4 -11  -4   48.10    3.20
   4  11  -4   55.39    3.30
   4 -11  -4   53.49    3.60
  -4  11  -4   52.09    3.50
   4  11  -4   40.60    4.40
   4 -11  -4   52.69    3.20
  -4  11  -4   47.20    3.10
   4  11  -4   54.49    3.30
   4  11  -4   50.69    3.70
  -4  11  -4   54.59    3.70
  -4 -11  -4   39.40    3.20
   4  11  -4   53.99    3.40
   4 -11  -4   48.90    3.40
  -4 -11  -4   44.70    3.50
   4  11  -4   52.89    3.40
  -4 -11  -4   49.99    3.30
  -4 -11  -4   48.10    3.50
  -4  11  -4   54.59    3.30
  -4 -12  -4    0.50    0.60
   4  12  -4   -0.10    0.30
  -4  12  -4    0.90    0.60
  -4 -12  -4    0.10    0.40
  -4 -12  -4    1.60    0.50
  -4  12  -4    0.80    0.50
   4  12  -4    0.20    0.30
   4  12  -4    0.30    0.30
   4 -12  -4    0.60    0.40
   4  12  -4    0.40    0.50
  -4  12  -4    0.10    0.30
   4  12  -4    0.20    0.30
   4 -12  -4    0.30    0.50
  -4 -12  -4    0.50    0.40
  -4  12  -4    0.30    0.60
   4  12  -4    0.20    0.40
   4  13  -4   38.20    2.40
  -4  13  -4   35.60    2.40
   4 -13  -4   37.40    2.40
  -4  13  -4   35.60    2.40
   4  13  -4   23.60    2.50
  -4  13  -4   31.00    2.80
  -4 -13  -4   31.50    2.30
   4  13  -4   36.60    2.50
   4 -13  -4   29.00    2.50
  -4 -13  -4   30.90    2.60
   4  13  -4   26.20    2.30
  -4 -13  -4   37.30    2.50
  -4 -13  -4   30.40    2.50
  -4  13  -4   41.00    2.50
  -4  14  -4    0.50    1.10
   4  14  -4    0.60    0.30
  -4 -14  -4    1.80    0.60
  -4 -14  -4    2.00    0.50
  -4 -14  -4    1.60    0.50
  -4  14  -4    1.50    0.40
   4  14  -4    1.30    0.40
   4  14  -4    1.40    0.40
   4 -14  -4    1.30    0.40
   4  14  -4    1.50    0.60
  -4  14  -4    1.70    0.50
   4 -14  -4    0.40    0.50
  -4 -14  -4    1.20    0.40
  -4  14  -4    2.00    0.80
   4  14  -4    1.20    0.50
   4  15  -4    4.80    0.70
  -4 -15  -4    5.70    0.80
  -4 -15  -4    3.40    0.70
  -4 -15  -4    5.80    0.80
  -4  15  -4    5.70    0.70
   4 -15  -4    4.30    0.90
   4  15  -4    5.40    0.60
   4  15  -4    4.10    0.70
   4 -15  -4    6.60    0.80
   4  15  -4    4.30    0.80
  -4  15  -4    3.90    0.70
   4 -15  -4    4.10    0.80
  -4 -15  -4    6.30    0.70
  -4  15  -4    5.10    1.00
   4  15  -4    5.40    0.80
  -4 -16  -4    1.30    0.40
  -4 -16  -4    0.70    0.40
  -4 -16  -4    0.90    0.40
  -4  16  -4    1.10    0.40
   4 -16  -4    0.50    0.50
   4  16  -4    0.90    0.30
   4 -16  -4    1.30    0.40
   4  16  -4    1.00    0.40
  -4  16  -4    0.50    0.40
   4 -16  -4    1.20    0.50
  -4 -16  -4    0.80    0.30
  -4  16  -4    1.20    0.60
   4  16  -4    0.70    0.40
  -4 -17  -4    1.90    0.40
  -4 -17  -4    0.40    0.40
  -4 -17  -4    1.50    0.30
   4 -17  -4    0.70    0.50
   4  17  -4    0.60    0.30
   4 -17  -4    1.30    0.40
  -4  17  -4    0.60    0.40
   4 -17  -4    1.30    0.50
  -4  17  -4    0.80    0.50
  -4  17  -4    1.00    0.30
   4  17  -4    0.90    0.40
  -4 -18  -4    0.80    0.30
  -4 -18  -4    0.10    0.30
   4  18  -4   -0.10    0.20
   4 -18  -4   -0.30    0.30
   4 -18  -4   -0.10    0.30
  -4  18  -4   -0.10    0.30
   4 -18  -4   -0.10    0.40
  -4  18  -4   -0.10    0.30
  -4  18  -4    0.20    0.20
   4  18  -4   -0.20    0.30
   4 -19  -4   15.90    1.30
   4  19  -4   14.50    1.20
   4 -19  -4   16.10    1.30
  -4  19  -4   16.20    1.40
  -4  19  -4   18.60    1.40
   4  19  -4   14.50    1.30
   4 -19  -4   16.30    1.30
  -4 -19  -4   16.30    1.40
  -4 -19  -4   19.50    1.20
  -4 -20  -4    2.30    0.40
  -4 -20  -4    2.60    0.50
   4 -20  -4    1.20    0.30
   4  20  -4    1.60    0.30
   4 -20  -4    2.00    0.40
  -4  20   4    2.00    0.40
  -4  20  -4    1.80    0.40
   4 -20  -4    2.20    0.40
  -4  20  -4    2.00    0.40
   4  20  -4    2.10    0.40
   4  21  -4   21.90    1.50
   4 -21  -4   22.40    1.50
   4 -21  -4   21.90    1.60
  -4  21  -4   23.30    1.60
  -4  21   4   25.20    1.60
  -4  21  -4   23.10    1.50
   4  21  -4   22.70    1.50
   4 -21  -4   23.60    1.60
  -4 -21  -4   24.10    1.50
  -4 -21  -4   23.80    1.60
   4  22  -4    0.10    0.10
   4 -22  -4   -0.10    0.20
   4 -22  -4    0.00    0.10
  -4  22   4    0.20    0.20
  -4  22  -4    0.10    0.20
   4 -22  -4    0.10    0.20
  -4  22  -4   -0.10    0.20
  -4 -22  -4    0.50    0.40
  -4 -22  -4    0.20    0.20
   4  23  -4   13.30    1.00
   4 -23  -4   15.30    1.00
   4 -23  -4   16.90    1.10
  -4  23  -4   14.60    1.00
   4  23  -4   15.20    1.10
  -4  23   4   17.80    1.10
  -4  23  -4   15.80    1.00
   4 -23  -4   16.80    1.10
  -4 -23  -4   16.30    1.10
  -4 -23  -4   16.80    1.10
  -4  24   4    1.30    0.20
  -4  24  -4    0.40    0.10
   4  24  -4    1.00    0.20
   4 -24  -4    0.70    0.10
   4 -24  -4    0.90    0.20
  -4 -24  -4    0.90    0.20
  -4  25  -4    4.90    0.40
   4  25  -4    5.60    0.40
  -4  25   4    4.90    0.40
  -4  25  -4    4.50    0.40
   4  26  -4    0.10    0.10
   5   0  -4  170.48    9.80
  -5   0  -4  176.08   10.00
   5   0  -4  164.38    9.90
   5   0  -4  163.38   11.20
   5   0  -4  186.28    9.70
  -5   0  -4  186.78    9.80
  -5   0  -4  177.48    9.80
   5  -1  -4    1.30    0.70
   5   1  -4    1.10    0.70
  -5  -1  -4    1.70    2.30
   5  -1  -4    1.20    0.50
   5   1  -4    1.00    0.50
  -5   1  -4    2.00    0.60
  -5   1  -4    1.20    2.10
   5   1  -4    1.10    0.60
   5  -1  -4    1.50    0.50
   5   1  -4    2.00    0.50
  -5   1  -4    2.40    0.60
   5  -1  -4    1.40    0.40
   5   1  -4    2.10    0.60
  -5  -1  -4    1.30    0.50
  -5   1  -4    1.60    0.50
  -5   2  -4  111.39    6.10
   5  -2  -4  101.19    6.00
   5   2  -4   98.89    6.00
   5  -2  -4  103.09    6.10
   5   2  -4   96.59    6.10
  -5   2  -4   99.59    6.40
   5  -2  -4   99.49    7.30
   5   2  -4   95.19    7.30
   5  -2  -4  110.59    5.90
   5   2  -4  105.89    5.90
  -5  -2  -4   95.09    5.90
  -5   2  -4  113.99    6.00
   5   2  -4  104.49    6.10
  -5  -2  -4  107.29    6.00
   5  -3  -4    0.30    0.40
   5   3  -4    0.30    0.60
   5  -3  -4    0.70    0.40
   5   3  -4    0.10    0.30
  -5   3  -4    0.70    0.50
   5  -3  -4    0.40    0.30
  -5   3  -4    0.30    0.70
   5   3  -4    0.20    0.40
   5  -3  -4    0.90    0.50
  -5   3  -4    0.40    0.50
  -5  -3  -4    0.10    0.30
   5   3  -4    0.20    0.30
   5   3  -4    0.50    0.40
  -5  -3  -4    0.40    0.30
  -5   4  -4   29.10    2.10
  -5  -4  -4   27.70    2.10
   5   4  -4   28.20    2.10
   5  -4  -4   29.00    1.90
   5  -4  -4   26.20    2.10
   5   4  -4   31.80    2.20
  -5   4  -4   26.90    2.80
  -5  -4  -4   26.80    2.00
  -5   4  -4   29.90    2.10
   5   4  -4   30.60    2.10
  -5  -4  -4   27.90    2.00
  -5  -5  -4   -0.90    2.50
   5   5  -4   -0.10    0.30
  -5   5  -4    0.40    0.40
  -5  -5  -4   -0.10    0.40
   5  -5  -4    0.10    0.30
  -5   5  -4    0.20    0.70
   5   5  -4   -0.10    0.30
   5  -5  -4    0.20    0.40
  -5   5  -4    0.30    0.80
  -5  -5  -4    0.10    0.30
  -5   5  -4   -0.20    0.40
   5   5  -4    0.10    0.30
  -5  -5  -4    0.10    0.20
  -5   6  -4   13.10    1.10
  -5  -6  -4   11.40    1.20
   5   6  -4   11.00    1.10
  -5  -6  -4    9.10    2.50
  -5   6  -4   10.70    1.60
   5  -6  -4   11.20    1.20
   5   6  -4   10.90    1.20
   5  -6  -4   12.10    1.00
   5   6  -4   11.40    1.10
  -5  -6  -4   12.70    1.10
  -5   6  -4   10.80    1.10
  -5   6  -4   12.70    1.50
  -5  -6  -4   11.10    1.00
  -5  -7  -4    0.30    2.20
   5   7  -4    1.70    0.50
  -5   7  -4    0.90    0.40
  -5  -7  -4    0.50    0.50
   5  -7  -4    0.70    0.30
  -5   7  -4    1.00    0.70
   5  -7  -4    0.70    0.40
   5   7  -4    0.40    0.50
  -5   7  -4    1.20    1.40
  -5  -7  -4    0.60    0.30
  -5   7  -4    0.30    0.40
   5   7  -4    0.60    0.40
  -5  -7  -4    1.30    0.30
   5  -8  -4   73.69    4.40
   5  -8  -4   66.49    4.40
   5  -8  -4   68.59    4.60
  -5   8  -4   94.69    5.20
   5   8  -4   68.89    4.70
   5   8  -4   74.39    4.50
  -5  -8  -4   68.19    4.50
  -5   8  -4   76.79    4.60
  -5   8  -4   78.09    4.70
  -5   8  -4   82.59    4.50
  -5  -8  -4   77.69    4.80
   5   8  -4   82.19    4.60
  -5  -8  -4   73.19    5.10
  -5  -9  -4    1.40    2.10
   5   9  -4    0.20    0.30
  -5   9  -4    0.20    0.40
  -5  -9  -4   -0.50    0.60
   5  -9  -4    0.40    0.30
   5   9  -4    0.20    0.40
   5  -9  -4    0.20    0.30
  -5   9  -4   -0.10    0.50
  -5  -9  -4   -0.20    0.30
  -5   9  -4   -0.10    1.90
  -5   9  -4   -0.30    0.50
   5   9  -4   -0.20    0.40
   5 -10  -4   80.79    4.40
  -5  10  -4   91.59    4.90
   5  10  -4   48.50    4.40
   5  10  -4   85.39    4.70
  -5 -10  -4   68.69    4.50
  -5  10  -4   88.79    4.60
  -5 -10  -4   71.59    4.80
   5  10  -4   82.09    4.70
  -5 -10  -4   65.29    5.00
  -5 -11  -4    1.20    1.90
   5  11  -4    0.70    0.40
  -5  11  -4    2.10    0.60
  -5 -11  -4    0.80    0.60
  -5  11  -4    1.70    0.50
   5  11  -4    0.80    0.40
   5 -11  -4    1.00    0.30
   5 -11  -4    0.80    0.30
  -5 -11  -4    1.50    0.40
   5  11  -4    1.70    0.50
  -5  12  -4   95.09    5.10
   5  12  -4   89.79    5.10
   5 -12  -4   94.79    5.00
   5  12  -4   92.19    4.90
   5  12  -4   92.79    5.20
   5 -12  -4   75.99    5.00
  -5 -12  -4   61.79    5.10
   5  12  -4   70.89    5.10
  -5 -12  -4   83.19    5.40
  -5  12  -4   99.69    5.10
  -5 -13  -4   -0.80    1.60
   5  13  -4    0.50    0.30
  -5  13  -4   -0.30    0.80
  -5 -13  -4    0.60    0.40
  -5  13  -4    0.10    0.30
   5 -13  -4   -0.10    0.50
   5 -13  -4    0.20    0.30
   5  13  -4    0.20    0.30
   5 -13  -4    0.60    0.30
  -5  13  -4    0.40    0.60
   5  13  -4    0.40    0.40
   5  14  -4   38.80    2.50
   5 -14  -4   43.80    2.90
  -5  14  -4   43.20    2.60
   5 -14  -4   43.30    2.60
   5  14  -4   39.70    2.50
   5  14  -4   38.20    2.70
  -5  14  -4   38.00    2.90
   5 -14  -4   26.30    2.40
  -5 -14  -4   48.50    2.90
   5  14  -4   38.80    2.60
  -5 -14  -4   50.79    3.10
  -5 -14  -4   38.40    2.70
  -5  14  -4   45.90    2.80
  -5 -15  -4    0.30    1.40
  -5 -15  -4    0.10    0.30
  -5 -15  -4   -0.30    0.40
   5 -15  -4    0.40    0.40
   5  15  -4    0.00    0.20
   5 -15  -4   -0.10    0.30
   5  15  -4    0.10    0.20
   5 -15  -4    0.10    0.30
  -5  15  -4   -0.20    0.50
   5  15  -4    0.20    0.30
  -5 -16  -4    0.20    1.30
  -5 -16  -4    0.20    0.30
  -5 -16  -4    0.20    0.30
  -5  16  -4    0.00    0.20
   5 -16  -4    0.50    0.40
   5 -16  -4    0.40    0.20
   5  16  -4    0.20    0.20
   5 -16  -4    0.10    0.30
  -5  16  -4    0.30    0.40
   5  16  -4    0.30    0.30
  -5 -17  -4    0.40    1.30
  -5 -17  -4    0.80    0.40
  -5 -17  -4    0.70    0.30
  -5  17  -4    1.00    0.30
   5 -17  -4    0.60    0.30
   5 -17  -4    1.20    0.30
   5  17  -4    0.60    0.20
   5 -17  -4    0.70    0.30
  -5  17  -4    0.50    0.40
   5  17  -4    0.80    0.30
   5 -18  -4   21.30    1.50
   5  18  -4   19.80    1.40
   5 -18  -4   24.10    1.60
   5  18  -4   22.90    1.60
  -5  18  -4   28.70    1.70
   5 -18  -4   24.20    1.60
  -5 -18  -4   20.40    1.80
  -5 -18  -4   25.70    1.70
  -5 -19  -4    0.20    1.00
   5 -19  -4    0.20    0.20
  -5  19   4    0.00    0.30
   5  19  -4    0.10    0.10
   5 -19  -4    0.10    0.20
  -5  19  -4    0.10    0.20
   5  19  -4    0.30    0.20
   5 -20  -4   42.80    2.40
   5 -20  -4   44.10    2.50
  -5  20   4   48.70    2.60
   5  20  -4   42.70    2.50
  -5  20  -4   44.10    2.50
   5 -20  -4   40.10    2.40
  -5 -21  -4    0.50    0.60
  -5  21   4    0.10    0.20
   5 -21  -4    0.20    0.10
   5  21  -4    0.10    0.10
   5 -21  -4    0.10    0.10
  -5  21  -4    0.40    0.20
   5 -22  -4   36.10    2.30
  -5  22   4   48.20    2.30
   5 -23  -4   -0.10    0.10
  -5  23   4    0.00    0.10
   6   0  -4    1.30    0.30
  -6   0  -4    1.90    0.40
  -6   0  -4    1.20    0.40
  -6   0  -4    1.90    0.30
   6   0  -4    1.30    0.40
   6  -1  -4    0.30    0.20
   6   1  -4    0.70    0.30
  -6   1  -4    0.50    0.30
  -6  -1  -4    0.60    0.30
  -6   1  -4    0.40    0.40
  -6  -1  -4    0.30    0.30
  -6  -1  -4    0.90    0.20
  -6   1  -4    0.40    0.20
   6  -1  -4    0.30    0.30
   6   1  -4    0.30    0.30
   6   2  -4    0.10    0.30
  -6   2  -4   -0.10    0.30
  -6  -2  -4   -0.10    0.30
   6  -2  -4    0.10    0.30
   6   2  -4    0.10    0.30
  -6   2  -4    0.90    0.60
  -6  -2  -4   -0.10    0.20
   6   2  -4    0.10    0.30
  -6  -2  -4    0.00    0.10
  -6   2  -4    0.20    0.20
   6   3  -4    0.10    0.20
  -6   3  -4    0.20    0.30
  -6  -3  -4    0.40    0.30
   6   3  -4    0.40    0.20
  -6   3  -4    0.10    0.80
  -6  -3  -4    0.40    0.30
  -6   3  -4    0.40    0.20
   6  -3  -4   -0.10    0.30
   6   3  -4    0.10    0.30
   6   4  -4    1.20    0.30
  -6   4  -4    1.00    0.30
  -6   4  -4    1.30    1.10
   6   4  -4    1.20    0.30
  -6  -4  -4    1.10    0.30
  -6   4  -4    0.80    0.30
   6   4  -4    0.40    0.30
   6  -4  -4    0.70    0.40
   6   5  -4    0.40    0.20
  -6   5  -4    0.50    0.30
   6   5  -4    0.40    0.20
  -6  -5  -4    0.40    0.30
  -6   5  -4   -0.60    1.20
  -6   5  -4    0.10    0.20
  -6   5  -4   -0.70    0.50
   6  -5  -4    0.70    0.40
   6   5  -4    0.20    0.30
   6   6  -4    0.60    0.20
  -6  -6  -4    0.40    0.30
   6   6  -4    0.40    0.20
  -6   6  -4    0.40    0.30
  -6   6  -4    0.20    0.50
   6   6  -4    0.20    0.30
   6  -6  -4    0.30    0.20
   6   7  -4    0.20    0.20
  -6  -7  -4    0.10    0.20
  -6   7  -4   -0.50    1.60
   6   7  -4    0.30    0.30
  -6   7  -4    0.10    0.30
  -6   7  -4    0.10    0.40
   6   7  -4    0.20    0.30
   6  -7  -4    0.00    0.20
   6   8  -4    0.00    0.20
  -6  -8  -4   -0.10    0.30
   6   8  -4    0.10    0.20
  -6   8  -4    0.20    0.30
  -6  -8  -4    0.20    0.40
  -6  -8  -4    1.30    2.70
  -6   8  -4   -0.60    0.40
   6   8  -4    0.30    0.40
   6  -8  -4   -0.10    0.20
   6   9  -4    0.40    0.20
  -6  -9  -4   -0.10    0.20
   6   9  -4    0.10    0.30
  -6   9  -4    0.20    0.30
  -6  -9  -4   -0.30    0.40
  -6  -9  -4   -0.80    2.80
  -6   9  -4    0.20    0.30
   6  -9  -4    0.20    0.20
   6   9  -4    0.10    0.30
   6  10  -4    0.10    0.20
  -6  10  -4    0.70    0.40
  -6 -10  -4   -0.30    0.40
  -6 -10  -4   -0.70    2.60
   6  10  -4    0.10    0.20
   6  10  -4    0.10    0.30
  -6  10  -4    0.10    0.30
   6 -10  -4    0.20    0.30
   6  10  -4    0.10    0.30
   6  11  -4    0.30    0.20
  -6  11  -4    0.30    0.50
  -6 -11  -4    0.20    0.30
  -6 -11  -4    0.10    2.30
   6  11  -4    0.30    0.20
   6  11  -4    0.10    0.30
  -6  11  -4    0.60    0.30
   6 -11  -4    0.10    0.30
   6  12  -4    0.10    0.20
  -6  12  -4    0.90    0.70
  -6 -12  -4   -0.10    0.30
   6  12  -4    0.00    0.20
   6  12  -4    0.10    0.30
  -6  12  -4    0.00    0.20
   6 -12  -4    0.10    0.30
   6  13  -4    0.70    0.20
  -6 -13  -4    0.30    0.30
   6  13  -4    0.20    0.20
  -6  13  -4    0.40    0.30
   6  13  -4    0.40    0.30
  -6  13  -4    0.50    0.20
   6 -13  -4    1.00    0.40
   6  13  -4    0.50    0.20
  -6 -14  -4    0.00    0.20
   6  14  -4    0.10    0.20
  -6  14  -4    0.00    0.20
   6 -14  -4   -0.10    0.30
   6  14  -4   -0.20    0.10
  -6 -15  -4    1.00    0.30
  -6  15  -4    0.60    0.20
   6 -15  -4    0.80    0.30
  -6 -16  -4    0.20    0.10
  -6  16  -4    0.20    0.10
   6 -16  -4    0.00    0.20
   6  16  -4    0.00    0.20
   6  16  -4    0.10    0.10
   6  17  -4    0.30    0.20
   6  17  -4    0.10    0.10
  -6  18   4    0.00    0.10
   6  18  -4    0.00    0.10
  -6  19   4    0.40    0.10
   6  19  -4    0.20    0.10
  -6  20   4    0.60    0.10
  -6  20  -4    0.30    0.10
  -7   0  -4   56.79    3.40
  -7   0  -4   60.69    3.40
   7   0  -4   60.99    3.50
  -7  -1  -4    0.90    0.70
  -7   1  -4   -0.10    0.80
  -7   1  -4    1.20    0.30
  -7  -1  -4    0.70    0.30
   7  -1  -4    0.50    0.30
   7   1  -4    0.40    0.30
  -7   2  -4   28.60    2.00
  -7  -2  -4   26.80    1.80
  -7   2  -4   28.70    1.80
  -7  -2  -4   29.30    1.80
   7  -2  -4   28.50    1.90
   7  -2  -4   28.50    1.90
   7   2  -4   29.70    1.90
  -7  -3  -4    0.40    0.50
  -7   3  -4    0.30    0.90
  -7   3  -4    0.00    0.20
  -7  -3  -4    0.00    0.20
   7   3  -4    0.30    0.30
   7  -3  -4    0.00    0.20
  -7  -4  -4    5.50    0.60
  -7   4  -4    5.60    0.50
  -7  -4  -4    6.80    0.60
   7  -4  -4    5.10    0.50
   7   4  -4    5.20    0.60
  -7  -5  -4    0.10    0.30
   7   5  -4    0.00    0.20
  -7   5  -4    0.20    0.20
  -7  -5  -4    0.40    0.30
   7   5  -4   -0.10    0.20
  -7  -6  -4    1.00    0.30
   7   6  -4    1.50    0.30
  -7   6  -4    1.10    0.30
  -7  -6  -4    1.50    0.40
   7   6  -4    1.20    0.30
   7  -6  -4    1.20    0.20
  -7  -7  -4    0.50    0.20
   7   7  -4    0.40    0.20
  -7   7  -4    0.20    0.30
   7  -7  -4    0.00    0.20
   7   7  -4    0.20    0.20
  -7  -8  -4   16.90    1.10
  -7   8  -4   14.80    1.10
   7  -8  -4   17.50    1.20
   7   8  -4   14.50    1.10
   7   9  -4    0.10    0.20
  -7   9  -4   -0.10    0.40
  -7  -9  -4    0.30    0.20
  -7   9  -4    0.40    0.20
   7  -9  -4    0.20    0.20
   7   9  -4    0.10    0.20
   7  10  -4   26.20    1.70
   7  10  -4   31.60    1.70
   7 -10  -4   31.90    1.90
  -7 -10  -4   29.40    1.80
  -7  10  -4   24.80    1.70
   7  11  -4    0.80    0.20
  -7 -11  -4    0.90    0.30
  -7  11   4    0.90    0.20
   7 -11  -4    0.40    0.20
   7  11  -4    0.50    0.20
  -7 -11  -4    0.40    0.20
  -7  11  -4    0.60    0.20
  -7  12   4   25.90    1.50
   7 -12  -4   24.60    1.50
  -7 -12  -4   23.80    1.50
  -7 -13  -4    0.00    0.10
  -7 -13  -4    0.00    0.10
  -7  13   4    0.10    0.10
  -7  13  -4   -0.10    0.10
  -7 -14  -4    8.50    0.60
   0   0  -5    0.30    0.60
   0   0  -5   -0.10    0.40
   0   0  -5   -0.10    0.30
   0   0  -5   -0.20    0.30
   0   0  -5   -0.10    0.30
   0  -1  -5    0.30    0.60
   0   1  -5    0.20    0.30
   0  -1  -5   -0.20    0.30
   0   1  -5    0.30    0.40
   0   1  -5    0.10    0.30
   0  -1  -5    0.40    0.30
   0   1  -5    0.20    0.30
   0  -1  -5    0.50    0.40
   0   1  -5   -0.10    0.30
   0  -2  -5    0.60    0.70
   0   2  -5    0.10    0.40
   0  -2  -5    0.20    0.30
   0   2  -5    0.10    0.30
   0  -2  -5   -0.10    0.30
   0   2  -5   -0.10    0.40
   0   2  -5    0.30    0.30
   0  -2  -5   -0.20    0.40
   0   2  -5    0.10    0.30
   0  -3  -5   -0.30    0.50
   0  -3  -5   -0.10    0.30
   0   3  -5    0.10    0.20
   0   3  -5   -0.10    0.30
   0  -3  -5   -0.10    0.30
   0   3  -5    0.10    0.30
   0  -3  -5   -0.10    0.30
   0   3  -5   -0.20    0.30
   0   3  -5    0.10    0.20
   0  -3  -5   -0.10    0.30
   0   3  -5    0.10    0.30
   0  -4  -5    0.10    0.30
   0  -4  -5    0.30    0.40
   0   4  -5    0.20    0.30
   0   4  -5   -0.10    0.30
   0  -4  -5    0.20    0.30
   0   4  -5    0.10    0.30
   0  -4  -5    0.40    0.30
   0   4  -5   -0.10    0.20
   0   4  -5    0.20    0.20
   0  -4  -5   -0.10    0.30
   0  -5  -5   -0.60    0.80
   0  -5  -5    0.10    0.30
   0   5  -5   -0.30    0.30
   0   5  -5   -0.20    0.40
   0   5  -5   -0.20    0.30
   0  -5  -5    0.50    0.30
   0  -5  -5   -0.10    0.30
   0   5  -5    0.10    0.30
   0   5  -5    0.10    0.20
   0  -5  -5   -0.10    0.40
   0  -6  -5   -0.30    0.60
   0  -6  -5    0.30    0.30
   0  -6  -5   -0.20    0.70
   0   6  -5    0.10    0.20
   0   6  -5    0.10    0.40
   0   6  -5    0.10    0.30
   0  -6  -5   -0.20    0.30
   0   6  -5    0.00    0.40
   0  -6  -5   -0.20    0.30
   0  -7  -5   -0.60    0.90
   0  -7  -5   -0.10    0.30
   0   7  -5    0.10    0.40
   0  -7  -5   -0.70    0.80
   0   7  -5    0.10    0.20
   0   7  -5    0.20    0.30
   0   7  -5   -0.10    0.30
   0  -7  -5    0.20    0.30
   0  -7  -5    0.10    0.30
   0  -7  -5    0.20    0.30
   0  -8  -5   -0.10    0.30
   0  -8  -5    0.30    0.60
   0   8  -5    0.20    0.30
   0  -8  -5    0.30    0.50
   0   8  -5    0.30    0.30
   0  -8  -5   -0.10    0.20
   0   8  -5    0.20    0.30
   0   8  -5   -0.10    0.20
   0  -8  -5    0.30    0.40
   0  -8  -5    0.20    0.30
   0  -9  -5    0.60    0.60
   0  -9  -5   -0.10    0.20
   0   9  -5    0.20    0.40
   0  -9  -5   -0.10    0.50
   0   9  -5    0.10    0.30
   0  -9  -5    0.20    0.20
   0   9  -5   -0.20    0.30
   0   9  -5    0.10    0.30
   0  -9  -5   -0.10    0.40
   0  -9  -5    0.30    0.30
   0 -10  -5    0.30    0.40
   0 -10  -5   -0.10    0.30
   0  10  -5    0.20    0.40
   0 -10  -5    0.60    0.50
   0  10  -5    0.20    0.30
   0 -10  -5   -0.10    0.20
   0  10  -5   -0.10    0.30
   0  10  -5    0.20    0.20
   0 -10  -5   -0.10    0.40
   0 -10  -5    0.20    0.30
   0  11  -5    0.10    0.30
   0 -11  -5   -0.20    0.50
   0 -11  -5    0.20    0.20
   0  11  -5    0.10    0.30
   0  11  -5   -0.30    0.30
   0 -11  -5    0.10    0.40
   0 -11  -5    0.30    0.50
   0 -11  -5    0.20    0.30
   0 -12  -5   -0.10    0.40
   0  12  -5    0.10    0.20
   0 -12  -5   -0.10    0.40
   0 -12  -5   -0.10    0.20
   0  12  -5   -0.60    0.40
   0  12  -5   -0.10    0.30
   0 -12  -5   -0.10    0.60
   0 -12  -5    0.30    0.50
   0 -12  -5    0.10    0.30
   0  13  -5   -0.20    0.40
   0  13  -5    0.10    0.30
   0 -13  -5    0.10    0.20
   0  13  -5    0.20    0.30
   0 -13  -5   -0.10    0.40
   0 -13  -5   -0.40    0.70
   0 -13  -5    0.70    0.40
   0 -14  -5   -0.10    0.30
   0  14  -5    0.20    0.30
   0 -14  -5    0.30    0.40
   0 -14  -5   -0.10    0.20
   0  14  -5    0.40    0.40
   0 -14  -5   -0.10    0.60
   0 -14  -5   -0.20    0.40
   0  15  -5    0.40    0.40
   0 -15  -5    0.10    0.30
   0 -15  -5    0.30    0.20
   0  15  -5   -0.10    0.30
   0 -15  -5    0.50    0.60
   0 -15  -5   -0.10    0.30
   0 -16  -5   -0.10    0.30
   0  16  -5   -0.10    0.30
   0 -16  -5    0.10    0.20
   0  16  -5    0.10    0.40
   0 -16  -5    0.10    0.50
   0 -16  -5    0.20    0.30
   0  17  -5    0.10    0.30
   0 -17  -5   -0.10    0.40
   0 -17  -5    0.10    0.40
   0 -17  -5    0.10    0.30
   0  17  -5   -0.10    0.40
   0  18  -5    0.50    0.40
   0  18  -5    0.60    0.40
   0 -18  -5    0.20    0.30
   0 -18  -5    0.30    0.40
   0  18  -5    0.10    0.40
   0  19  -5    0.20    0.30
   0  19  -5    0.30    0.30
   0 -19  -5   -0.10    0.30
   0 -19  -5    0.10    0.30
   0  19  -5    0.10    0.30
   0  20  -5    0.10    0.30
   0  20  -5    0.10    0.30
   0 -20  -5    0.40    0.20
   0 -20  -5   -0.10    0.30
   0  20  -5    0.10    0.30
   0  21  -5   -0.10    0.20
   0  21  -5    0.20    0.20
   0 -21  -5    0.10    0.20
   0 -21  -5    0.10    0.20
   0 -21  -5   -0.10    0.20
   0  21  -5    0.10    0.20
   0  22  -5   -0.10    0.20
   0  22  -5    0.20    0.20
   0 -22  -5    0.00    0.10
   0 -22  -5    0.00    0.20
   0  22  -5   -0.10    0.20
   0  23  -5    0.10    0.10
   0  23  -5    0.00    0.10
   0 -23  -5   -0.10    0.10
   0  23  -5    0.10    0.20
   0  24  -5   -0.10    0.10
   0  24  -5   -0.10    0.10
   0 -24  -5    0.00    0.10
   0  24  -5    0.10    0.10
   0 -24  -5   -0.10    0.20
   0  25  -5    0.00    0.10
   0  25  -5    0.00    0.10
   0 -25  -5    0.00    0.10
   0  25  -5   -0.10    0.10
   0 -26  -5    0.00    0.10
   0  26  -5    0.00    0.10
   0  27  -5    0.00    0.10
   1   0  -5   -0.10    0.30
  -1   0  -5    0.20    0.40
  -1   0  -5   -0.80    1.00
   1   0  -5   -0.20    1.00
  -1   0  -5    0.10    0.20
   1   0  -5   -0.10    0.30
   1   0  -5    0.20    0.30
   1   0  -5   -0.10    0.30
  -1   0  -5    0.20    0.30
  -1   0  -5    0.30    0.40
   1  -1  -5    6.80    0.90
  -1  -1  -5    7.00    0.90
   1   1  -5    7.80    0.90
  -1   1  -5    7.30    0.90
  -1   1  -5    9.50    1.50
  -1  -1  -5    8.60    1.30
   1  -1  -5   10.00    1.60
   1   1  -5    9.30    1.90
  -1  -1  -5    7.60    1.60
   1  -1  -5    7.60    1.60
   1   1  -5    6.00    0.90
   1  -1  -5    8.50    1.00
  -1  -1  -5    7.90    0.80
   1   1  -5    7.40    0.90
  -1   1  -5    9.10    0.90
  -1  -1  -5    6.20    0.80
   1  -1  -5    6.20    0.80
  -1   1  -5    8.20    0.90
   1   1  -5    8.00    0.80
  -1   1  -5    7.80    1.00
  -1  -1  -5    6.60    0.90
   1  -2  -5  100.99    6.00
  -1  -2  -5  105.79    6.00
   1   2  -5  104.89    6.00
  -1   2  -5  103.99    6.00
  -1   2  -5   98.99    6.30
   1  -2  -5  117.09    6.90
  -1  -2  -5  104.39    7.60
   1  -2  -5  101.19    7.50
  -1   2  -5   98.49    5.80
   1   2  -5  103.29    6.00
   1   2  -5  105.89    6.00
   1  -2  -5  103.79    6.00
  -1  -2  -5   97.39    5.90
  -1   2  -5  104.69    5.90
   1   2  -5   96.99    5.70
  -1  -2  -5  101.89    5.90
   1  -2  -5  102.89    5.90
  -1  -2  -5  101.19    6.10
  -1   2  -5   98.29    6.00
   1  -3  -5   41.60    2.80
  -1  -3  -5   46.30    2.80
   1   3  -5   40.30    2.70
  -1   3  -5   42.60    2.80
  -1   3  -5   36.40    3.10
   1  -3  -5   40.30    3.20
   1   3  -5   46.60    2.90
  -1  -3  -5   34.10    3.80
   1  -3  -5   45.10    4.10
  -1  -3  -5   43.10    2.70
   1  -3  -5   39.30    2.70
   1  -3  -5   42.00    2.80
  -1   3  -5   42.80    2.80
  -1   3  -5   38.40    2.60
   1   3  -5   39.10    2.80
   1   3  -5   41.00    2.80
  -1  -3  -5   37.90    2.70
  -1   3  -5   42.50    2.70
  -1  -3  -5   45.00    2.80
  -1  -3  -5   38.90    2.80
  -1   3  -5   37.90    2.80
   1  -4  -5  222.78   11.40
  -1  -4  -5  213.28   11.40
  -1   4  -5  192.48   11.60
   1  -4  -5  199.88   11.80
  -1   4  -5  215.18   11.30
   1   4  -5  206.38   11.40
  -1  -4  -5  161.18   11.60
  -1  -4  -5  192.28   13.00
   1  -4  -5  202.18   13.00
  -1  -4  -5  205.98   11.30
   1  -4  -5  208.58   11.30
  -1   4  -5  199.58   11.20
  -1   4  -5  212.28   11.30
  -1  -4  -5  206.88   11.30
   1  -4  -5  221.68   11.40
  -1   4  -5  181.78   11.20
  -1   4  -5  207.58   11.20
  -1  -4  -5  209.18   11.30
   1  -4  -5  205.58   11.30
  -1   4  -5  200.28   11.50
   1  -5  -5   64.99    4.00
  -1  -5  -5   61.49    3.90
  -1  -5  -5   64.89    5.40
   1  -5  -5   56.19    5.10
  -1  -5  -5   69.29    4.00
   1  -5  -5   63.59    3.90
  -1   5  -5   59.29    4.40
   1  -5  -5   64.29    4.30
  -1   5  -5   65.79    3.90
   1   5  -5   64.69    4.00
  -1  -5  -5   42.70    4.20
  -1   5  -5   65.79    3.90
  -1   5  -5   65.39    4.00
  -1   5  -5   64.09    3.90
   1  -5  -5   64.69    4.00
  -1   5  -5   63.19    3.80
  -1  -5  -5   68.69    4.00
   1  -5  -5   65.89    3.90
  -1   5  -5   63.19    4.10
  -1  -6  -5  268.67   16.20
   1  -6  -5  264.97   16.10
  -1  -6  -5  265.97   14.40
   1  -6  -5  262.17   14.40
  -1   6  -5  283.77   14.70
  -1   6  -5  256.67   14.40
  -1   6  -5  273.07   14.40
   1   6  -5  265.07   14.50
  -1  -6  -5  211.78   14.80
   1  -6  -5  265.47   14.30
  -1   6  -5  264.67   14.50
  -1   6  -5  253.27   14.30
   1  -6  -5  267.97   14.50
  -1   6  -5  265.07   14.30
  -1  -6  -5  274.57   14.60
   1  -6  -5  262.87   14.50
   1  -6  -5  273.57   14.50
  -1  -6  -5  260.67   14.50
  -1  -7  -5   10.30    1.80
   1  -7  -5   10.60    1.80
  -1  -7  -5   10.50    1.00
   1  -7  -5    9.10    1.00
  -1   7  -5   11.50    1.30
   1   7  -5   13.90    1.80
  -1   7  -5   10.40    1.00
   1   7  -5    9.80    1.00
  -1   7  -5    9.10    1.00
  -1  -7  -5   11.50    1.50
   1  -7  -5   11.80    1.00
  -1   7  -5   11.00    1.10
   1  -7  -5   10.00    1.10
  -1   7  -5   10.80    1.00
   1  -7  -5   10.90    1.10
   1  -7  -5   11.80    1.10
  -1  -7  -5   10.90    1.10
   1  -8  -5   47.20    3.20
  -1  -8  -5   49.70    3.20
  -1  -8  -5   42.00    4.20
   1  -8  -5   39.70    4.10
  -1  -8  -5   49.50    3.10
   1  -8  -5   47.80    3.10
  -1  -8  -5   43.30    3.40
   1  -8  -5   48.30    3.60
   1   8  -5   59.59    3.90
  -1   8  -5   47.40    3.10
   1   8  -5   49.30    3.20
  -1  -8  -5   54.39    3.60
  -1   8  -5   47.40    3.10
   1  -8  -5   48.90    3.00
  -1   8  -5   48.80    3.10
   1  -8  -5   48.10    3.20
   1  -8  -5   48.90    3.20
  -1   8  -5   49.60    3.40
  -1  -9  -5   14.80    1.30
   1  -9  -5   14.60    1.30
  -1  -9  -5   12.80    2.10
   1  -9  -5   14.70    2.20
  -1   9  -5   15.80    1.60
   1  -9  -5   14.10    1.60
   1   9  -5   16.70    1.70
  -1   9  -5   16.40    1.40
  -1   9  -5   14.70    1.30
   1   9  -5   15.70    1.40
  -1  -9  -5   15.70    1.60
   1  -9  -5   14.00    1.20
  -1   9  -5   15.60    1.30
   1  -9  -5   16.30    1.50
   1  -9  -5   16.10    1.40
  -1  -9  -5   14.40    1.30
   1 -10  -5    8.30    1.00
  -1 -10  -5    8.00    1.00
  -1 -10  -5    8.80    0.90
   1 -10  -5    8.90    0.90
  -1 -10  -5    6.70    1.50
   1 -10  -5   10.40    1.80
  -1 -10  -5   11.20    1.30
   1  10  -5    7.40    1.10
   1 -10  -5    8.80    1.20
  -1  10  -5    9.80    1.00
  -1  10  -5    9.70    1.00
   1  10  -5    7.20    0.90
  -1 -10  -5   10.80    1.20
   1 -10  -5    9.90    0.90
  -1  10  -5    8.60    0.90
  -1 -10  -5    9.30    1.20
   1 -10  -5    8.50    1.10
  -1  10  -5    8.50    1.10
  -1 -11  -5    0.60    0.60
   1 -11  -5    2.10    0.90
  -1 -11  -5    0.70    0.40
   1 -11  -5    0.90    0.30
  -1  11  -5    0.50    0.50
  -1 -11  -5    0.50    0.50
  -1  11  -5    1.00    0.40
   1 -11  -5    0.90    0.60
  -1 -11  -5    1.40    0.50
  -1  11  -5    0.40    0.30
   1 -11  -5    0.50    0.30
   1  11  -5    1.10    0.50
  -1  11  -5    0.80    0.40
  -1  11  -5    0.30    0.30
  -1 -11  -5    0.70    0.50
   1 -11  -5    0.60    0.50
   1 -11  -5    1.10    0.50
  -1 -11  -5    0.70    0.40
  -1 -12  -5    1.00    0.60
   1 -12  -5    0.60    0.50
  -1 -12  -5    0.90    0.40
   1 -12  -5    1.40    0.40
  -1  12  -5    0.70    0.50
  -1 -12  -5    3.00    0.70
  -1 -12  -5    1.20    0.40
  -1  12  -5    1.10    0.40
   1 -12  -5    1.50    0.40
   1  12  -5    1.10    0.50
  -1  12  -5    1.80    0.50
  -1  12  -5    1.60    0.40
   1 -12  -5    0.90    0.60
   1 -12  -5    1.10    0.70
  -1 -12  -5    0.50    0.70
  -1 -13  -5   19.10    2.50
   1 -13  -5   12.30    2.20
  -1 -13  -5   16.00    1.40
   1 -13  -5   15.50    1.30
  -1 -13  -5   15.80    1.50
  -1  13  -5   15.20    1.40
   1 -13  -5   15.50    1.50
   1  13  -5   14.80    1.50
  -1  13  -5   15.60    1.50
  -1  13  -5   15.10    1.40
  -1 -13  -5   17.60    1.40
   1 -13  -5   15.90    1.30
  -1  13  -5   16.10    1.40
   1 -13  -5   13.20    1.60
  -1  13  -5   12.20    1.40
  -1 -14  -5  112.79    6.20
   1 -14  -5  109.39    6.20
  -1 -14  -5  101.89    6.20
  -1 -14  -5   96.29    6.00
   1 -14  -5  116.49    6.30
   1  14  -5  105.39    6.30
  -1  14  -5  102.39    6.30
  -1  14  -5  107.69    6.20
  -1 -14  -5  109.99    6.10
   1 -14  -5  105.29    6.10
  -1  14  -5   99.99    6.20
   1 -14  -5   83.19    6.40
  -1  14  -5  108.89    6.20
  -1 -15  -5   18.60    1.60
  -1 -15  -5   16.50    1.50
   1  15  -5   16.20    1.70
  -1  15  -5   21.10    1.70
  -1 -15  -5   21.40    1.50
  -1  15  -5   16.90    1.70
   1 -15  -5   16.30    1.50
  -1  15  -5   17.10    1.60
   1  15  -5   21.20    1.80
  -1 -15  -5   21.40    1.70
   1 -15  -5   21.70    1.70
  -1  15  -5   22.50    1.60
  -1  16  -5  124.79    8.30
   1  16  -5  124.79    8.30
  -1 -16  -5  183.48    8.20
  -1  16  -5  149.88    8.30
   1 -16  -5  156.68    8.20
  -1  16  -5  114.29    8.20
   1  16  -5  154.88    8.50
  -1 -16  -5  114.29    8.10
  -1 -16  -5  161.48    8.40
   1 -16  -5  180.48    8.40
  -1  17  -5   31.50    2.40
   1  17  -5   37.00    2.40
  -1 -17  -5   41.90    2.20
  -1  17  -5   30.70    2.30
   1 -17  -5   31.70    2.20
  -1  17  -5   24.90    2.20
   1  17  -5   26.90    2.40
  -1 -17  -5   23.10    2.10
  -1 -17  -5   35.40    2.40
   1 -17  -5   33.90    2.30
  -1 -18  -5   41.70    3.00
   1  18  -5   56.49    3.20
  -1  18  -5   28.50    2.90
  -1  18  -5   52.59    3.30
   1 -18  -5   60.99    3.10
   1 -18  -5   47.20    3.00
  -1  18  -5   39.90    3.00
   1  18  -5   39.00    3.10
  -1 -18  -5   62.79    3.20
   1 -18  -5   65.29    3.30
  -1 -18  -5   44.20    3.10
   1 -18  -5   48.60    3.10
  -1 -19  -5    1.50    0.40
   1 -19  -5    3.00    0.50
  -1  19  -5    2.10    0.50
   1 -19  -5    2.10    0.40
   1  19  -5    2.40    0.50
  -1  19  -5    2.20    0.50
  -1  19  -5    1.80    0.40
   1  19  -5    1.70    0.50
  -1 -19  -5    2.40    0.50
   1 -19  -5    2.40    0.50
  -1 -19  -5    1.50    0.40
   1 -19  -5    2.00    0.50
  -1 -20  -5   15.00    1.20
  -1  20  -5   15.30    1.30
   1 -20  -5   20.20    1.40
   1  20  -5   17.70    1.40
   1 -20  -5   17.60    1.30
  -1  20  -5   16.40    1.30
   1  20  -5   17.00    1.40
  -1 -20  -5   18.90    1.30
   1 -20  -5   21.20    1.40
  -1 -20  -5   15.60    1.30
   1 -20  -5   15.80    1.30
  -1 -21  -5    0.30    0.20
   1 -21  -5    0.50    0.30
  -1  21  -5    0.40    0.20
   1 -21  -5    0.10    0.20
   1  21  -5    0.30    0.20
   1  21  -5    0.50    0.30
  -1 -21  -5    0.20    0.20
   1 -21  -5    0.10    0.20
  -1 -21  -5    0.20    0.20
   1 -21  -5    0.40    0.20
   1  22  -5    2.40    0.40
  -1 -22  -5    2.50    0.40
   1 -22  -5    3.10    0.40
  -1 -22  -5    2.80    0.40
   1 -22  -5    2.90    0.40
   1 -22  -5    2.60    0.40
  -1  22  -5    3.20    0.40
   1  23  -5    5.30    0.50
  -1 -23  -5    5.00    0.50
   1 -23  -5    4.70    0.50
  -1 -23  -5    4.70    0.40
   1 -23  -5    5.70    0.50
  -1  23  -5    5.70    0.50
   1  24  -5   18.80    1.20
  -1 -24  -5   16.50    1.20
   1 -24  -5   18.30    1.20
  -1  24  -5   18.60    1.20
  -1  24  -5   19.30    1.20
  -1 -24  -5   21.20    1.20
   1 -24  -5   22.60    1.20
   1  25  -5    7.40    0.60
  -1  25  -5    6.40    0.50
  -1  25  -5    8.60    0.60
  -1 -25  -5    8.00    0.50
   1  26  -5   26.60    1.60
   1 -26  -5   29.90    1.60
   1  26  -5   26.50    1.60
  -1  26  -5   31.40    1.60
   1  27  -5    4.90    0.30
   2   0  -5   -0.10    0.30
  -2   0  -5    0.50    0.30
   2   0  -5    0.20    0.70
  -2   0  -5   -0.10    0.40
  -2   0  -5    1.00    0.20
   2   0  -5    0.20    0.30
  -2   0  -5    0.10    0.20
  -2   0  -5    0.10    0.30
  -2   0  -5   -0.20    0.30
  -2  -1  -5    5.40    0.70
   2   1  -5    5.30    0.70
  -2   1  -5    7.30    0.80
   2  -1  -5    5.30    0.70
  -2   1  -5    4.40    0.70
  -2  -1  -5    5.30    0.80
  -2   1  -5    5.00    0.60
  -2  -1  -5    5.10    0.60
  -2   1  -5    3.30    1.80
   2  -1  -5    7.30    1.30
   2   1  -5    6.20    1.40
   2   1  -5    4.40    0.70
  -2   1  -5    4.10    0.70
  -2  -1  -5    4.50    0.60
  -2   1  -5    6.30    0.80
  -2  -1  -5    4.00    0.60
  -2  -1  -5    4.90    0.70
  -2   1  -5    3.80    0.70
   2  -2  -5    3.10    0.60
  -2  -2  -5    2.70    0.50
   2   2  -5    1.90    0.50
  -2   2  -5    2.00    0.50
  -2   2  -5    2.70    0.60
  -2  -2  -5    2.10    0.60
  -2   2  -5    3.00    0.50
  -2   2  -5    4.60    2.00
  -2  -2  -5    5.00    1.50
   2  -2  -5    1.60    0.80
   2  -2  -5    3.90    1.10
  -2  -2  -5    2.60    0.90
   2   2  -5    1.90    0.50
   2  -2  -5    1.50    0.40
  -2   2  -5    3.00    0.70
  -2  -2  -5    2.20    0.40
  -2   2  -5    1.50    0.50
  -2  -2  -5    2.10    0.50
  -2  -2  -5    1.20    0.40
  -2   2  -5    0.90    0.50
   2  -3  -5   27.60    1.90
  -2  -3  -5   25.60    1.90
   2   3  -5   27.10    1.90
  -2   3  -5   25.70    1.90
  -2   3  -5   24.10    1.90
  -2  -3  -5   23.70    2.00
  -2   3  -5   35.40    4.00
  -2   3  -5   25.40    1.80
  -2  -3  -5   31.80    3.00
   2  -3  -5   24.90    2.30
   2  -3  -5   28.10    3.00
  -2  -3  -5   28.10    3.00
   2  -3  -5   23.00    2.80
   2   3  -5   28.50    2.00
  -2   3  -5   22.30    1.90
  -2   3  -5   26.60    1.90
  -2  -3  -5   24.70    1.80
  -2   3  -5   25.10    2.00
   2  -4  -5   12.10    1.20
  -2  -4  -5   13.10    1.20
   2   4  -5   10.70    1.10
  -2   4  -5   15.20    1.20
  -2  -4  -5   15.00    2.10
   2  -4  -5   12.00    1.90
  -2  -4  -5   11.50    1.30
  -2   4  -5   12.60    1.30
  -2   4  -5   14.50    2.50
   2  -4  -5   13.10    1.80
   2  -4  -5   13.00    1.40
   2   4  -5   18.80    2.60
  -2  -4  -5   14.60    1.90
   2  -4  -5   13.70    1.20
   2   4  -5   11.30    1.10
  -2   4  -5   14.00    1.50
  -2   4  -5   14.00    1.30
   2  -4  -5   10.60    1.00
  -2   4  -5   11.60    1.20
   2  -5  -5   46.50    3.00
  -2  -5  -5   45.10    3.00
   2   5  -5   46.20    2.90
  -2   5  -5   47.10    3.00
  -2  -5  -5   50.19    4.30
   2  -5  -5   44.30    4.10
  -2  -5  -5   45.30    2.90
   2  -5  -5   45.70    2.90
  -2   5  -5   63.69    4.70
  -2  -5  -5   39.40    3.10
  -2  -5  -5   46.20    3.70
  -2   5  -5   42.80    3.10
   2  -5  -5   43.50    3.20
   2   5  -5   67.19    4.90
   2   5  -5   49.60    3.10
   2  -5  -5   48.40    3.80
   2  -5  -5   45.10    2.90
   2   5  -5   45.50    3.00
   2  -5  -5   49.00    3.10
  -2   5  -5   45.40    3.20
  -2   5  -5   45.60    3.10
   2  -5  -5   43.30    2.90
  -2   5  -5   50.39    3.20
   2  -6  -5    8.90    1.00
  -2  -6  -5    8.80    1.00
   2   6  -5    8.80    0.90
   2  -6  -5    9.60    1.60
  -2  -6  -5    9.00    0.90
   2  -6  -5   10.20    0.90
  -2  -6  -5    7.70    1.50
  -2   6  -5    8.60    1.20
  -2  -6  -5    6.50    1.00
   2  -6  -5    9.90    1.50
  -2  -6  -5   10.30    1.50
  -2   6  -5   11.40    1.80
   2  -6  -5    7.40    1.10
   2   6  -5   13.20    1.90
   2   6  -5    9.90    1.00
  -2   6  -5    9.20    0.90
   2  -6  -5    8.00    0.90
   2   6  -5    9.70    1.00
   2  -6  -5   10.80    1.00
  -2  -6  -5    9.20    1.00
   2  -6  -5    9.30    0.90
  -2   6  -5    9.00    1.90
  -2   6  -5    9.30    1.10
   2  -7  -5   46.60    3.10
  -2  -7  -5   47.90    3.10
  -2  -7  -5   45.80    4.20
   2  -7  -5   50.79    4.30
  -2  -7  -5   47.40    3.00
   2  -7  -5   44.60    3.00
  -2  -7  -5   49.80    3.60
  -2   7  -5   56.79    3.90
  -2   7  -5   50.89    3.40
   2  -7  -5   45.20    3.20
   2   7  -5   54.79    4.00
  -2   7  -5   47.80    3.00
   2   7  -5   48.30    3.10
   2  -7  -5   50.19    3.80
   2  -7  -5   48.20    3.00
  -2   7  -5   48.10    3.00
   2   7  -5   48.60    3.10
   2  -7  -5   45.60    3.10
  -2  -7  -5   48.20    3.20
   2  -7  -5   45.10    3.00
  -2   7  -5   51.39    3.40
   2  -8  -5    5.10    0.70
  -2  -8  -5    4.20    0.70
  -2  -8  -5    3.30    0.90
   2  -8  -5    4.00    1.10
  -2  -8  -5    3.30    0.50
   2  -8  -5    4.50    0.60
  -2   8  -5    2.80    1.30
   2  -8  -5    5.20    1.00
  -2  -8  -5    3.50    0.90
  -2   8  -5    3.30    0.90
   2  -8  -5    3.70    0.70
   2   8  -5    3.80    0.90
  -2   8  -5    3.50    0.50
   2   8  -5    3.50    0.60
   2  -8  -5    4.00    0.60
  -2   8  -5    4.00    0.60
  -2   8  -5    4.50    0.60
   2   8  -5    4.30    0.70
   2  -8  -5    3.90    0.70
  -2  -8  -5    3.80    0.70
   2  -8  -5    5.50    0.70
  -2   8  -5    4.50    0.80
   2  -9  -5    7.30    0.90
  -2  -9  -5    8.70    0.90
  -2  -9  -5    7.30    1.40
   2  -9  -5    8.00    1.50
  -2  -9  -5    6.40    0.80
   2  -9  -5    6.70    0.80
  -2   9  -5   10.10    1.90
  -2  -9  -5    9.90    1.30
  -2   9  -5   10.20    1.20
   2  -9  -5    8.90    1.00
  -2   9  -5    7.30    0.80
   2   9  -5    7.80    1.10
  -2   9  -5    7.40    0.80
   2   9  -5    7.70    0.90
   2  -9  -5    6.40    0.80
  -2   9  -5    8.20    0.80
   2  -9  -5    7.50    0.90
   2   9  -5    9.00    1.00
  -2  -9  -5    8.20    1.10
   2  -9  -5    8.20    1.00
  -2   9  -5    8.80    1.10
   2 -10  -5   -0.10    0.50
  -2 -10  -5    0.20    0.40
  -2 -10  -5    0.30    0.30
   2 -10  -5    0.50    0.40
  -2 -10  -5    0.10    0.20
   2 -10  -5   -0.10    0.20
  -2 -10  -5   -0.10    0.50
  -2  10  -5   -0.90    0.50
   2  10  -5    0.10    0.30
  -2  10  -5    0.10    0.20
   2  10  -5   -0.10    0.30
   2 -10  -5   -0.20    0.30
  -2  10  -5    0.10    0.30
  -2  10  -5    0.50    0.20
   2  10  -5    0.20    0.30
  -2 -10  -5   -0.20    0.40
   2 -10  -5   -0.20    0.40
  -2  10  -5    0.50    0.50
  -2 -11  -5    1.10    0.40
   2 -11  -5    0.20    0.30
  -2 -11  -5    0.90    0.50
   2 -11  -5    0.60    0.40
  -2 -11  -5    0.50    0.60
  -2  11  -5    0.60    0.40
   2  11  -5    0.80    0.40
  -2  11  -5    0.40    0.20
   2  11  -5    0.20    0.30
   2 -11  -5   -0.10    0.20
  -2  11  -5    0.30    0.30
  -2  11  -5    0.20    0.30
   2  11  -5    0.80    0.40
  -2 -11  -5    0.10    0.50
   2 -11  -5    0.10    0.40
  -2  11  -5    0.90    0.50
  -2 -12  -5    0.90    0.40
   2 -12  -5    1.50    0.40
  -2 -12  -5    1.00    0.60
  -2 -12  -5    1.00    0.30
  -2  12  -5    0.70    0.40
   2  12  -5    1.50    0.40
  -2  12  -5    0.50    0.20
   2  12  -5    0.60    0.30
   2 -12  -5    0.30    0.50
   2 -12  -5    0.10    0.30
  -2  12  -5    1.50    0.40
  -2  12  -5    1.10    0.40
   2  12  -5    0.90    0.40
  -2 -12  -5    0.30    0.50
   2 -12  -5    0.90    0.50
  -2  12  -5    1.00    0.50
  -2 -13  -5   16.60    1.30
   2 -13  -5   15.80    1.30
  -2 -13  -5   12.10    1.10
  -2 -13  -5   17.00    1.60
   2  13  -5   13.60    1.20
  -2  13  -5   14.60    1.20
   2  13  -5   16.90    1.40
  -2  13  -5   18.20    1.50
   2 -13  -5   14.70    1.30
  -2  13  -5   11.80    1.20
   2  13  -5   17.40    1.50
  -2 -13  -5    9.70    1.40
   2 -13  -5   11.60    1.50
  -2  13  -5   16.00    1.60
  -2 -14  -5    9.10    0.90
   2 -14  -5    7.50    0.80
  -2 -14  -5    6.90    0.80
   2  14  -5    6.50    0.70
  -2  14  -5    7.10    0.80
   2  14  -5    7.40    0.90
   2 -14  -5    7.30    0.80
  -2  14  -5    6.70    0.90
  -2  14  -5    4.80    0.70
   2  14  -5    4.10    0.80
  -2 -14  -5    4.90    0.90
   2 -14  -5    4.90    0.90
  -2  14  -5    6.00    0.90
  -2 -15  -5   26.80    1.90
   2 -15  -5   25.80    1.80
  -2 -15  -5   22.10    1.80
  -2  15  -5   24.20    1.80
   2  15  -5   25.00    2.00
   2 -15  -5   27.90    1.90
  -2  15  -5   21.50    1.90
   2  15  -5   24.60    2.00
  -2 -15  -5   26.90    2.00
   2 -15  -5   17.70    1.90
  -2  15  -5   30.80    2.00
   2 -16  -5    5.70    0.70
  -2 -16  -5    5.30    0.70
  -2 -16  -5    2.70    0.60
   2 -16  -5    7.30    0.90
  -2  16  -5    3.50    0.60
   2  16  -5    4.50    0.70
   2 -16  -5    5.10    0.70
  -2  16  -5    3.60    0.70
   2  16  -5    5.20    0.80
  -2 -16  -5    6.40    0.80
   2 -16  -5    5.40    0.90
  -2  16  -5    7.30    0.80
  -2 -17  -5    9.00    1.00
   2 -17  -5   11.90    1.00
  -2 -17  -5    7.50    0.90
  -2  17  -5    7.70    0.90
   2  17  -5    9.10    1.10
   2 -17  -5   17.30    1.30
   2 -17  -5   10.60    1.10
  -2  17  -5   10.20    1.10
   2  17  -5   11.10    1.20
  -2 -17  -5   15.60    1.20
   2 -17  -5   12.00    1.20
  -2  17  -5   15.00    1.10
  -2 -18  -5    1.40    0.40
   2 -18  -5    1.10    0.30
  -2 -18  -5    1.40    0.40
   2  18  -5    1.50    0.40
   2 -18  -5    3.00    0.50
   2 -18  -5    1.40    0.40
  -2  18  -5    1.70    0.50
   2  18  -5    1.50    0.50
  -2 -18  -5    2.40    0.40
   2 -18  -5    2.50    0.60
  -2  18  -5    1.60    0.30
  -2 -19  -5    7.60    0.80
   2 -19  -5    8.90    0.80
  -2 -19  -5    8.70    0.80
   2  19  -5    8.70    0.90
   2 -19  -5   11.40    0.90
  -2  19  -5   10.20    1.00
   2 -19  -5    9.30    0.90
   2  19  -5   10.00    1.00
  -2 -19  -5   10.10    0.80
  -2  19  -5    9.00    0.70
  -2 -20  -5    0.00    0.20
   2  20  -5   -0.10    0.30
   2 -20  -5    0.00    0.20
   2 -20  -5    0.10    0.20
  -2  20  -5   -0.10    0.20
   2  20  -5   -0.10    0.20
  -2 -20  -5    0.10    0.20
  -2 -20  -5    0.00    0.20
   2 -20  -5    0.00    0.20
  -2 -21  -5    0.70    0.20
   2 -21  -5    0.90    0.30
   2  21  -5    0.90    0.30
   2 -21  -5    0.70    0.20
  -2  21  -5    0.70    0.20
   2  21  -5    0.50    0.30
  -2 -21  -5    0.30    0.20
  -2 -21  -5    0.50    0.20
   2 -21  -5    0.60    0.20
  -2 -22  -5   -0.10    0.20
   2 -22  -5   -0.10    0.20
   2  22  -5    0.30    0.20
   2 -22  -5    0.20    0.10
  -2  22  -5    0.10    0.20
   2  22  -5    0.20    0.20
   2 -22  -5    0.10    0.20
  -2 -22  -5    0.00    0.10
  -2 -22  -5    0.30    0.10
   2 -22  -5    0.20    0.10
   2  23  -5    2.60    0.30
  -2 -23  -5    2.70    0.30
   2 -23  -5    3.30    0.30
  -2  23  -5    2.90    0.30
   2  23  -5    2.90    0.30
   2 -23  -5    2.60    0.30
  -2 -24  -5    1.70    0.20
   2 -24  -5    2.10    0.20
  -2  24  -5    2.00    0.20
   2  24  -5    1.80    0.20
   2 -25  -5    8.00    0.50
   2  25  -5    6.80    0.50
  -2  25  -5    7.50    0.50
  -2 -25  -5    8.00    0.50
   2  26  -5    2.20    0.20
  -2  26  -5    2.30    0.20
   3   0  -5    0.20    0.60
   3   0  -5   -0.40    0.80
   3   0  -5    0.60    0.40
  -3   0  -5    0.10    0.30
   3   0  -5   -0.10    0.20
  -3   0  -5    0.10    0.20
  -3   0  -5    1.20    0.70
  -3   0  -5    0.10    0.30
   3  -1  -5    1.60    0.80
   3  -1  -5    2.30    0.80
   3   1  -5    5.50    1.40
  -3   1  -5    4.70    1.10
  -3   1  -5    3.50    2.30
  -3  -1  -5    3.50    0.60
  -3   1  -5    2.70    0.60
  -3  -1  -5    2.60    0.60
  -3   1  -5    2.40    0.50
   3  -1  -5    1.40    0.40
   3   1  -5    2.20    0.50
  -3  -1  -5    2.50    0.50
   3  -1  -5    2.20    0.40
  -3  -1  -5    2.60    0.50
   3   1  -5    1.50    0.40
  -3   1  -5    3.50    0.50
   3  -2  -5   48.60    2.90
  -3  -2  -5   49.40    3.00
   3   2  -5   46.50    2.90
  -3   2  -5   45.90    2.90
   3  -2  -5   47.70    3.50
   3   2  -5   49.80    4.40
   3  -2  -5   49.99    3.60
  -3   2  -5   42.10    3.00
  -3  -2  -5   42.20    3.10
  -3   2  -5   48.20    3.20
  -3  -2  -5   48.30    3.00
   3   2  -5   46.10    3.00
   3   2  -5   48.20    3.00
   3  -2  -5   53.39    3.10
  -3  -2  -5   49.00    3.10
  -3   2  -5   48.40    3.00
  -3  -2  -5   42.20    2.90
  -3  -2  -5   45.10    3.10
  -3   2  -5   45.00    3.10
   3  -3  -5   13.30    1.20
  -3  -3  -5   15.70    1.30
   3   3  -5   16.40    1.30
  -3   3  -5   17.10    1.30
   3  -3  -5   14.10    1.60
   3  -3  -5   19.30    1.90
  -3   3  -5   16.20    1.40
  -3  -3  -5   15.60    1.40
  -3   3  -5   25.80    3.50
  -3  -3  -5   22.60    2.70
  -3   3  -5   19.90    2.10
  -3  -3  -5   16.40    1.30
   3  -3  -5   16.60    1.40
   3   3  -5   15.50    1.30
   3   3  -5   16.40    1.40
  -3  -3  -5   15.50    1.40
  -3   3  -5   17.40    1.40
  -3   3  -5   14.00    2.10
  -3  -3  -5   16.30    1.40
  -3   3  -5   15.20    1.40
   3  -4  -5   65.79    3.90
  -3  -4  -5   68.19    3.90
   3   4  -5   66.69    3.90
  -3   4  -5   62.69    3.90
   3  -4  -5   57.19    4.10
   3  -4  -5   58.39    4.40
  -3   4  -5   63.09    4.00
  -3  -4  -5   62.29    4.10
  -3  -4  -5   65.29    5.10
  -3   4  -5   71.29    4.10
  -3  -4  -5   61.89    3.90
   3   4  -5   64.49    3.90
   3  -4  -5   67.19    4.00
  -3   4  -5   66.19    4.00
  -3  -4  -5   64.09    4.00
  -3  -4  -5   62.89    4.00
  -3   4  -5   61.39    4.00
   3  -5  -5   24.40    1.80
  -3  -5  -5   27.90    1.90
   3   5  -5   23.60    1.70
  -3   5  -5   23.70    1.70
  -3   5  -5   25.10    1.90
  -3  -5  -5   24.80    2.00
  -3  -5  -5   28.20    2.70
  -3   5  -5   33.00    3.20
  -3   5  -5   27.80    2.10
  -3  -5  -5   27.70    1.90
   3  -5  -5   18.50    1.90
   3   5  -5   32.60    3.10
   3  -5  -5   22.60    2.20
   3   5  -5   25.10    1.80
   3  -5  -5   26.40    1.90
  -3   5  -5   23.20    2.10
   3   5  -5   22.70    1.80
  -3  -5  -5   26.80    1.90
   3  -5  -5   21.00    1.60
  -3  -5  -5   24.10    1.90
  -3   5  -5   25.00    1.90
   3  -6  -5   84.19    4.90
  -3  -6  -5   88.79    5.00
   3   6  -5   85.99    4.90
  -3   6  -5   80.19    4.80
  -3  -6  -5   87.49    5.80
  -3  -6  -5   70.99    5.00
  -3   6  -5   99.79    6.00
  -3  -6  -5   91.49    5.10
  -3   6  -5   79.89    5.00
   3  -6  -5   79.79    5.10
   3  -6  -5   72.09    5.30
   3  -6  -5   79.79    4.90
   3   6  -5   85.19    4.90
   3  -6  -5   86.89    5.00
  -3   6  -5   89.09    5.10
   3   6  -5   82.59    5.00
  -3  -6  -5   92.79    5.10
   3  -6  -5   73.99    4.70
  -3  -6  -5   86.89    5.00
  -3   6  -5   86.09    5.10
   3  -7  -5    3.10    0.60
  -3  -7  -5    4.00    0.70
   3   7  -5    3.00    0.50
  -3   7  -5    2.90    0.50
  -3   7  -5    2.10    0.70
  -3  -7  -5    4.30    1.00
  -3   7  -5    4.80    1.00
  -3  -7  -5    2.20    0.60
  -3  -7  -5    4.80    0.70
   3  -7  -5    3.00    0.80
   3  -7  -5    2.20    0.50
   3   7  -5    5.50    1.10
   3  -7  -5    3.40    0.50
   3   7  -5    2.70    0.50
   3  -7  -5    3.80    0.60
   3  -7  -5    3.20    0.50
  -3   7  -5    4.80    1.90
  -3  -7  -5    4.20    0.70
   3   7  -5    4.00    0.60
  -3   7  -5    5.70    0.80
  -3  -8  -5   27.60    2.00
   3   8  -5   26.30    1.80
  -3   8  -5   27.60    1.80
  -3  -8  -5   17.30    1.90
  -3  -8  -5   23.90    2.30
  -3   8  -5   27.20    2.30
  -3   8  -5   25.90    2.10
   3  -8  -5   25.80    1.90
   3   8  -5   31.50    2.40
   3   8  -5   28.70    2.00
   3  -8  -5   22.10    2.10
   3  -8  -5   27.20    1.90
   3   8  -5   25.10    1.90
   3  -8  -5   27.60    1.90
  -3  -8  -5   28.20    2.00
   3   8  -5   24.80    1.90
   3  -8  -5   24.60    1.80
  -3   8  -5   29.60    2.20
   3   9  -5    5.90    0.70
  -3   9  -5    6.50    0.70
  -3   9  -5    7.00    1.20
  -3  -9  -5    4.90    0.80
   3  -9  -5    6.10    1.00
   3  -9  -5    6.50    0.80
   3   9  -5    6.60    1.00
   3   9  -5    6.60    0.80
  -3   9  -5    5.80    0.60
   3  -9  -5    6.60    0.70
   3   9  -5    6.60    0.80
  -3  -9  -5    8.80    0.90
   3   9  -5    8.20    0.90
   3  -9  -5    5.40    0.70
  -3   9  -5    7.20    1.00
   3  10  -5    4.90    0.60
  -3  10  -5    3.80    0.60
  -3 -10  -5    5.00    0.60
   3 -10  -5    5.10    0.60
  -3 -10  -5    5.80    0.80
  -3 -10  -5    4.00    0.50
   3 -10  -5    3.80    0.80
   3 -10  -5    4.90    0.70
   3  10  -5    5.40    0.80
   3  10  -5    5.40    0.70
   3 -10  -5    5.30    0.70
  -3  10  -5    4.10    0.50
   3  10  -5    4.60    0.70
   3 -10  -5    4.30    0.70
  -3 -10  -5    7.40    0.80
   3  10  -5    5.80    0.80
  -3  10  -5    6.10    1.00
   3  11  -5    0.10    0.20
  -3 -11  -5    0.40    0.20
   3 -11  -5    0.10    0.20
  -3 -11  -5    0.40    0.20
   3 -11  -5    0.10    0.50
   3  11  -5    0.90    0.40
   3  11  -5    0.10    0.30
   3 -11  -5    0.50    0.30
  -3  11  -5    0.10    0.20
   3  11  -5    0.60    0.30
   3 -11  -5    0.20    0.30
  -3 -11  -5    1.30    0.40
  -3  11  -5    0.10    0.50
   3  11  -5    0.10    0.30
   3  12  -5    1.10    0.30
  -3 -12  -5    0.80    0.30
   3 -12  -5    1.50    0.30
  -3 -12  -5    1.20    0.30
   3  12  -5    1.20    0.40
   3  12  -5    1.60    0.40
   3 -12  -5    2.10    0.50
  -3  12  -5    1.10    0.30
   3  12  -5    1.40    0.40
   3 -12  -5    0.80    0.50
  -3 -12  -5    1.70    0.50
  -3  12  -5    0.70    0.50
  -3 -13  -5    5.00    0.60
   3 -13  -5    4.60    0.60
  -3 -13  -5    5.10    0.60
   3  13  -5    4.70    0.60
   3  13  -5    5.10    0.70
   3 -13  -5    5.60    0.70
   3  13  -5    6.50    0.80
  -3  13  -5    5.20    0.70
   3 -13  -5    5.20    0.80
  -3 -13  -5    4.50    0.70
  -3  13  -5    6.30    1.00
  -3 -14  -5   26.80    2.10
   3 -14  -5   31.90    2.10
  -3 -14  -5   28.60    2.10
   3 -14  -5   36.20    2.40
   3  14  -5   34.00    2.10
   3  14  -5   32.80    2.30
  -3  14  -5   31.50    2.20
   3 -14  -5   31.70    2.20
   3  14  -5   32.70    2.30
  -3 -14  -5   33.90    2.30
   3 -14  -5   22.70    2.20
  -3  14  -5   35.40    2.50
   3 -15  -5    7.20    0.70
  -3 -15  -5    4.90    0.70
  -3 -15  -5    5.70    0.70
   3  15  -5    6.30    0.80
   3 -15  -5    6.20    0.90
   3 -15  -5    7.20    0.80
  -3  15  -5    5.10    0.70
   3  15  -5    6.20    0.80
   3 -15  -5    5.60    0.80
  -3 -15  -5    7.60    0.80
  -3  15  -5    9.60    1.00
  -3 -16  -5   37.10    2.80
   3 -16  -5   47.00    2.80
  -3 -16  -5   37.40    2.80
  -3  16  -5   32.50    2.80
   3  16  -5   43.90    3.00
   3 -16  -5   53.09    3.00
   3  16  -5   42.60    3.00
  -3 -16  -5   64.49    3.00
   3 -16  -5   58.59    3.20
  -3  16  -5   68.49    3.20
   3 -17  -5   13.50    1.00
  -3 -17  -5    9.60    1.00
   3 -17  -5   16.10    1.20
  -3  17  -5   10.00    1.10
   3  17  -5   11.60    1.10
   3 -17  -5   13.10    1.10
   3  17  -5   10.60    1.10
  -3 -17  -5   18.20    1.10
   3 -17  -5   17.00    1.30
  -3  17  -5   18.50    1.20
  -3 -18  -5   21.20    1.70
  -3 -18  -5   30.00    1.70
  -3  18  -5   22.50    1.70
   3  18  -5   21.60    1.70
   3 -18  -5   27.00    1.80
   3 -18  -5   23.70    1.70
   3  18  -5   21.10    1.80
  -3 -18  -5   29.00    1.60
   3 -18  -5   30.20    1.90
  -3  18  -5   27.20    1.70
  -3 -19  -5    1.20    0.30
  -3 -19  -5    1.10    0.30
   3  19  -5    0.70    0.30
   3 -19  -5    1.60    0.30
   3 -19  -5    1.20    0.30
  -3  19   5    1.60    0.30
  -3  19  -5    1.80    0.30
   3  19  -5    0.90    0.30
   3 -19  -5    0.70    0.30
  -3 -19  -5    1.30    0.20
  -3  19  -5    1.10    0.20
   3  20  -5    6.60    0.60
  -3 -20  -5    8.50    0.70
  -3 -20  -5    9.70    0.70
   3  20  -5    9.30    0.70
  -3  20  -5    8.50    0.70
   3 -20  -5    8.10    0.70
   3 -20  -5    8.50    0.70
   3  20  -5    7.00    0.70
  -3  20   5    8.50    0.60
  -3 -20  -5    8.00    0.60
   3 -20  -5    9.10    0.70
  -3  20  -5    7.10    0.60
  -3 -21  -5    0.40    0.10
  -3 -21  -5   -0.10    0.10
   3  21  -5    0.00    0.10
   3 -21  -5    0.10    0.20
   3 -21  -5    0.10    0.10
  -3  21  -5    0.00    0.10
   3  21  -5    0.10    0.20
   3 -21  -5    0.10    0.10
  -3 -21  -5    0.00    0.10
  -3  21  -5    0.00    0.10
  -3  22  -5    1.50    0.20
   3  22  -5    1.60    0.30
   3  22  -5    1.70    0.20
   3 -22  -5    2.20    0.30
   3 -22  -5    1.70    0.20
  -3 -22  -5    1.70    0.20
   3  23  -5    2.20    0.20
   3 -23  -5    1.40    0.20
  -3  23  -5    1.50    0.20
  -3 -23  -5    1.60    0.20
   3 -23  -5    1.80    0.20
   3  24  -5    5.50    0.40
  -4   0  -5   -0.60    1.80
  -4   0  -5    0.10    0.30
   4   0  -5    0.10    0.40
   4   0  -5    0.10    0.30
  -4   0  -5   -0.20    0.30
  -4   0  -5    0.10    0.30
  -4   1  -5    7.90    1.90
  -4  -1  -5    6.10    0.80
  -4  -1  -5    6.50    1.90
  -4   1  -5    5.40    0.70
   4  -1  -5    5.40    0.70
   4   1  -5    7.30    0.80
   4  -1  -5    7.80    1.00
   4   1  -5    7.30    1.10
  -4   1  -5    5.90    0.70
  -4  -1  -5    6.10    0.70
  -4  -1  -5    7.20    0.80
  -4   1  -5    6.20    0.80
  -4   2  -5    6.20    1.70
  -4  -2  -5    3.50    1.60
  -4   2  -5    3.40    0.60
  -4  -2  -5    4.10    0.70
   4  -2  -5    3.40    0.50
   4  -2  -5    2.90    0.70
   4   2  -5    4.20    0.90
   4  -2  -5    4.00    0.80
   4   2  -5    6.50    1.40
  -4   2  -5    3.80    0.80
   4   2  -5    3.30    0.60
  -4  -2  -5    3.30    0.50
  -4  -2  -5    3.40    0.60
  -4   2  -5    4.50    0.60
  -4   3  -5   43.70    2.90
  -4  -3  -5   46.70    3.00
  -4   3  -5   45.60    3.20
  -4  -3  -5   49.70    3.20
   4   3  -5   45.20    2.80
   4  -3  -5   48.90    2.90
   4  -3  -5   40.90    3.10
   4   3  -5   42.70    4.00
   4  -3  -5   44.80    3.20
   4   3  -5   43.80    3.40
  -4  -3  -5   44.80    3.30
  -4   3  -5   42.90    2.90
  -4  -3  -5   44.00    2.80
  -4  -3  -5   47.30    2.90
  -4   4  -5   19.00    1.50
  -4  -4  -5   18.60    1.60
  -4  -4  -5   20.10    1.90
   4   4  -5   19.80    1.50
   4  -4  -5   24.20    1.60
   4  -4  -5   17.50    1.60
   4  -4  -5   17.80    1.70
  -4   4  -5   22.10    1.80
  -4  -4  -5   21.70    2.10
  -4  -4  -5   21.90    1.60
  -4   5  -5   68.39    4.30
  -4  -5  -5   71.09    4.40
  -4  -5  -5   76.49    4.40
   4   5  -5   75.49    4.20
   4   5  -5   73.79    4.30
   4  -5  -5   73.59    4.20
   4  -5  -5   59.59    4.30
   4  -5  -5   68.39    4.50
  -4   5  -5   73.19    4.40
   4   5  -5   70.69    4.30
  -4  -5  -5   70.89    4.50
  -4  -5  -5   75.19    4.30
  -4  -6  -5   14.60    1.40
  -4  -6  -5   17.20    1.50
   4   6  -5   13.70    1.10
   4  -6  -5   15.20    1.20
   4  -6  -5   10.20    1.10
   4  -6  -5   10.70    1.30
  -4  -6  -5   15.80    1.60
   4   6  -5   14.40    1.20
  -4   6  -5   16.00    2.00
  -4   6  -5   16.10    1.40
  -4  -7  -5   59.09    4.40
  -4  -7  -5   73.79    4.40
   4   7  -5   74.89    4.20
   4  -7  -5   80.09    4.30
   4  -7  -5   60.59    4.20
   4  -7  -5   62.59    4.40
  -4   7  -5   74.49    4.60
  -4  -7  -5   69.79    4.40
   4   7  -5   80.99    4.40
  -4   7  -5   77.99    4.50
  -4  -8  -5    5.20    0.80
   4   8  -5    5.60    0.70
   4  -8  -5    5.90    0.90
   4  -8  -5    5.60    0.70
   4   8  -5    5.80    0.70
  -4  -8  -5    6.30    1.10
  -4   8  -5    6.40    0.90
   4  -9  -5   12.90    1.00
   4   9  -5   15.70    1.30
   4  -9  -5   11.40    1.20
   4   9  -5   13.30    1.00
  -4  -9  -5   10.50    1.30
   4   9  -5   12.90    1.20
  -4   9  -5   11.70    1.30
  -4  10  -5    0.50    1.10
  -4 -10  -5   -0.10    0.30
   4 -10  -5   -0.10    0.40
   4 -10  -5   -0.10    0.20
   4  10  -5    0.10    0.30
   4 -10  -5   -0.10    0.30
   4  10  -5    0.10    0.20
  -4 -10  -5    1.40    0.70
   4  10  -5   -0.10    0.20
  -4  10  -5    0.20    0.40
  -4  11  -5    0.40    1.30
  -4 -11  -5    0.50    0.60
  -4 -11  -5    0.60    0.30
   4 -11  -5   -0.10    0.40
   4  11  -5    0.30    0.30
   4 -11  -5    0.10    0.20
   4  11  -5    0.40    0.30
  -4 -11  -5    1.10    0.60
   4  11  -5    0.40    0.30
  -4  11  -5    1.30    0.60
  -4 -12  -5    1.00    0.60
   4 -12  -5    0.60    0.40
   4  12  -5    0.70    0.30
   4 -12  -5    0.90    0.30
   4  12  -5    0.60    0.30
   4 -12  -5    0.80    0.30
  -4 -12  -5    0.80    0.60
   4  12  -5    0.60    0.30
  -4  12  -5    0.60    0.50
  -4 -13  -5   22.40    1.70
   4  13  -5   20.20    1.50
   4 -13  -5   22.00    1.60
   4  13  -5   22.20    1.60
  -4 -13  -5   22.30    1.60
   4 -13  -5   19.10    1.50
  -4  13  -5   18.70    1.80
  -4 -14  -5   15.10    1.20
   4 -14  -5   10.00    1.00
   4  14  -5   10.50    0.90
   4 -14  -5   13.10    1.10
   4  14  -5   10.90    1.00
  -4 -14  -5   14.30    1.10
   4 -14  -5    9.10    0.90
  -4  14  -5   12.60    1.30
  -4 -15  -5   52.89    2.70
   4 -15  -5   42.50    2.70
   4 -15  -5   40.20    2.60
   4  15  -5   35.40    2.60
  -4 -15  -5   50.19    2.60
   4 -15  -5   30.40    2.50
  -4  15  -5   52.59    2.90
   4 -16  -5    9.40    0.90
  -4 -16  -5   11.40    0.90
   4  16  -5    6.50    0.80
  -4 -16  -5    9.80    0.90
   4 -16  -5    8.20    0.80
  -4  16  -5   11.70    0.90
   4 -17  -5   25.60    1.70
  -4 -17  -5   30.10    1.70
   4  17  -5   21.50    1.60
  -4 -17  -5   23.60    1.60
   4 -17  -5   24.30    1.70
  -4  17  -5   29.20    1.70
   4 -18  -5    3.30    0.40
  -4 -18  -5    3.10    0.60
  -4  18   5    3.20    0.40
   4  18  -5    3.80    0.40
   4 -18  -5    4.10    0.40
  -4  18  -5    3.70    0.40
   4 -19  -5   18.00    1.10
  -4 -19  -5   15.10    1.20
   4  19  -5   16.60    1.10
  -4  19   5   17.70    1.10
   4 -19  -5   16.60    1.10
  -4  19  -5   16.70    1.10
   4 -20  -5    0.10    0.10
  -4  20   5    0.00    0.10
   4  20  -5    0.10    0.10
   4 -20  -5    0.20    0.10
  -4  20  -5    0.10    0.10
   4 -21  -5    0.70    0.10
  -4 -21  -5    0.50    0.50
   4  21  -5    0.70    0.10
   4 -21  -5    0.90    0.10
  -4  21  -5    0.60    0.10
   5   0  -5    0.10    0.40
  -5   0  -5    0.20    0.30
   5   0  -5    0.10    0.20
  -5   0  -5   -0.10    0.50
  -5   0  -5    0.00    0.20
   5  -1  -5    0.60    0.40
   5   1  -5    0.20    0.40
  -5   1  -5    0.50    0.30
  -5  -1  -5    0.20    0.30
   5  -1  -5    0.40    0.20
   5   1  -5    0.30    0.20
  -5   1  -5    0.90    0.70
  -5  -1  -5    0.20    0.30
  -5  -1  -5    0.00    0.20
  -5   1  -5    0.40    0.30
   5  -2  -5    7.60    0.90
   5   2  -5    7.00    1.20
   5  -2  -5    8.30    1.00
   5   2  -5    9.70    1.10
  -5  -2  -5    8.70    0.80
  -5  -2  -5    7.70    1.70
   5   2  -5    7.70    0.70
   5  -2  -5    7.20    0.70
  -5  -2  -5    6.70    0.70
  -5  -2  -5    7.40    0.70
  -5   2  -5    7.00    0.70
   5  -3  -5    1.60    0.40
   5  -3  -5    1.70    0.40
   5   3  -5    1.20    0.80
  -5  -3  -5    1.50    0.40
  -5  -3  -5    3.10    1.80
   5  -3  -5    1.10    0.30
   5   3  -5    0.90    0.30
  -5  -3  -5    1.40    0.30
  -5  -3  -5    1.50    0.30
  -5   3  -5    1.10    0.30
   5  -4  -5    2.20    0.50
   5  -4  -5    2.10    0.50
   5   4  -5    4.70    1.00
  -5  -4  -5    1.40    1.90
  -5  -4  -5    2.30    0.50
   5  -4  -5    3.70    0.40
   5   4  -5    2.70    0.40
  -5  -4  -5    2.10    0.40
  -5   4  -5    2.20    0.40
   5  -5  -5    2.30    0.50
   5  -5  -5    1.80    0.40
   5   5  -5    1.70    0.30
  -5  -5  -5    2.50    0.40
  -5   5  -5    1.70    0.40
  -5  -5  -5    1.90    2.10
  -5  -5  -5    2.50    0.50
   5  -6  -5    2.60    0.50
   5  -6  -5    2.30    0.40
   5   6  -5    3.80    0.50
  -5  -6  -5    3.40    0.50
  -5   6  -5    3.20    0.50
  -5   6  -5    3.20    0.50
  -5  -6  -5    3.60    0.60
   5  -7  -5   -0.10    0.30
   5  -7  -5    0.40    0.20
  -5   7  -5    0.70    0.40
  -5  -7  -5    0.20    0.30
   5   7  -5    0.10    0.20
  -5  -7  -5    0.20    0.20
  -5   7  -5    0.20    0.30
   5   8  -5    6.00    0.60
   5   8  -5    5.30    0.60
   5  -8  -5    4.90    0.70
   5  -8  -5    4.70    0.50
  -5   8  -5    6.40    0.80
  -5  -8  -5    3.90    0.70
   5  -9  -5    0.30    0.30
   5  -9  -5    0.50    0.20
   5   9  -5    0.90    0.30
   5   9  -5    0.90    0.30
   5   9  -5    0.70    0.30
[truncated: 7,215,420 more chars]
